# Supplementary material for: Integrated in silico–in vitro and pharmacokinetic profiling of Thymus vulgaris-derived metabolites targeting multidrug resistance pathways in extensively drug-resistant Acinetobacter baumannii (muks92)
Source: Front Microbiol. 2025 Dec 17;16:1680686. doi: 10.3389/fmicb.2025.1680686 (PMC12753994; doi:10.3389/fmicb.2025.1680686)
Supplement: Supplementary file 3 [file Data_Sheet_2.zip]

Archive with 56 entries (48 files):
- gamma trepenin CC(C)C1=CCC(C)=CC1/
- gamma trepenin CC(C)C1=CCC(C)=CC1/5hm6/
- gamma trepenin CC(C)C1=CCC(C)=CC1/5hm6/5hm6_modified.pdb
- gamma trepenin CC(C)C1=CCC(C)=CC1/5hm6/clean.pdb
- gamma trepenin CC(C)C1=CCC(C)=CC1/5hm6/ligand.pdbqt
- gamma trepenin CC(C)C1=CCC(C)=CC1/5hm6/parameters
- gamma trepenin CC(C)C1=CCC(C)=CC1/5hm6/smiles.mol2
- gamma trepenin CC(C)C1=CCC(C)=CC1/5hm6/system.pdbqt
- gamma trepenin CC(C)C1=CCC(C)=CC1/5hm6/vina_dock.pdb
- gamma trepenin CC(C)C1=CCC(C)=CC1/5hm6/vina_dock.pdbqt
- gamma trepenin CC(C)C1=CCC(C)=CC1/6t1h/
- gamma trepenin CC(C)C1=CCC(C)=CC1/6t1h/6t1h_modified.pdb
- gamma trepenin CC(C)C1=CCC(C)=CC1/6t1h/clean.pdb
- gamma trepenin CC(C)C1=CCC(C)=CC1/6t1h/ligand.pdbqt
- gamma trepenin CC(C)C1=CCC(C)=CC1/6t1h/parameters
- gamma trepenin CC(C)C1=CCC(C)=CC1/6t1h/smiles.mol2
- gamma trepenin CC(C)C1=CCC(C)=CC1/6t1h/system.pdbqt
- gamma trepenin CC(C)C1=CCC(C)=CC1/6t1h/vina_dock.pdb
- gamma trepenin CC(C)C1=CCC(C)=CC1/6t1h/vina_dock.pdbqt
- gamma trepenin CC(C)C1=CCC(C)=CC1/8yr0/
- gamma trepenin CC(C)C1=CCC(C)=CC1/8yr0/8yr0_modified.pdb
- gamma trepenin CC(C)C1=CCC(C)=CC1/8yr0/clean.pdb
- gamma trepenin CC(C)C1=CCC(C)=CC1/8yr0/ligand.pdbqt
- gamma trepenin CC(C)C1=CCC(C)=CC1/8yr0/parameters
- gamma trepenin CC(C)C1=CCC(C)=CC1/8yr0/smiles.mol2
- gamma trepenin CC(C)C1=CCC(C)=CC1/8yr0/system.pdbqt
- gamma trepenin CC(C)C1=CCC(C)=CC1/8yr0/vina_dock.pdb
- gamma trepenin CC(C)C1=CCC(C)=CC1/8yr0/vina_dock.pdbqt
- docking CC(C)C1=CC=CC=C1C/
- docking CC(C)C1=CC=CC=C1C/5hm6/
- docking CC(C)C1=CC=CC=C1C/5hm6/5hm6_modified.pdb
- docking CC(C)C1=CC=CC=C1C/5hm6/clean.pdb
- docking CC(C)C1=CC=CC=C1C/5hm6/ligand.pdbqt
- docking CC(C)C1=CC=CC=C1C/5hm6/parameters
- docking CC(C)C1=CC=CC=C1C/5hm6/smiles.mol2
- docking CC(C)C1=CC=CC=C1C/5hm6/system.pdbqt
- docking CC(C)C1=CC=CC=C1C/5hm6/vina_dock.pdb
- docking CC(C)C1=CC=CC=C1C/5hm6/vina_dock.pdbqt
- docking CC(C)C1=CC=CC=C1C/6t1h/
- docking CC(C)C1=CC=CC=C1C/6t1h/6t1h_modified.pdb
- docking CC(C)C1=CC=CC=C1C/6t1h/clean.pdb
- docking CC(C)C1=CC=CC=C1C/6t1h/ligand.pdbqt
- docking CC(C)C1=CC=CC=C1C/6t1h/parameters
- docking CC(C)C1=CC=CC=C1C/6t1h/smiles.mol2
- docking CC(C)C1=CC=CC=C1C/6t1h/system.pdbqt
- docking CC(C)C1=CC=CC=C1C/6t1h/vina_dock.pdb
- docking CC(C)C1=CC=CC=C1C/6t1h/vina_dock.pdbqt
- docking CC(C)C1=CC=CC=C1C/8yr0/
- docking CC(C)C1=CC=CC=C1C/8yr0/8yr0_modified.pdb
- docking CC(C)C1=CC=CC=C1C/8yr0/clean.pdb
- docking CC(C)C1=CC=CC=C1C/8yr0/ligand.pdbqt
- docking CC(C)C1=CC=CC=C1C/8yr0/parameters
- docking CC(C)C1=CC=CC=C1C/8yr0/smiles.mol2
- docking CC(C)C1=CC=CC=C1C/8yr0/system.pdbqt
- docking CC(C)C1=CC=CC=C1C/8yr0/vina_dock.pdb
- docking CC(C)C1=CC=CC=C1C/8yr0/vina_dock.pdbqt
