# Supplementary material for: Integrated in silico–in vitro and pharmacokinetic profiling of Thymus vulgaris-derived metabolites targeting multidrug resistance pathways in extensively drug-resistant Acinetobacter baumannii (muks92)
Source: Front Microbiol. 2025 Dec 17;16:1680686. doi: 10.3389/fmicb.2025.1680686 (PMC12753994; doi:10.3389/fmicb.2025.1680686)
Supplement: Supplementary file 3 [file Data_Sheet_2.zip › gamma trepenin CC(C)C1=CCC(C)=CC1/5hm6/5hm6_modified.pdb]

HEADER    TRANSCRIPTION REGULATOR                 15-JAN-16   5HM6              
TITLE     N-TERMINAL DOMAIN OF BFMR FROM ACINETOBACTER BAUMANNII                
COMPND    MOL_ID: 1;                                                            
COMPND   2 MOLECULE: BFMR;                                                      
COMPND   3 CHAIN: A, B;                                                         
COMPND   4 FRAGMENT: N-TERMINAL DOMAIN (UNP RESIDUES 1-130);                    
COMPND   5 SYNONYM: CHEMOTAXIS PROTEIN CHEY,TRANSCRIPTIONAL REGULATORY PROTEIN  
COMPND   6 RSTA,TRANSCRIPTIONAL REGULATORY PROTEIN RSTA,TRANSCRIPTIONAL         
COMPND   7 REGULATORY,C TERMINAL FAMILY PROTEIN,TWO-COMPONENT REGULATORY SYSTEM 
COMPND   8 RESPONSE REGULATOR,TWO-COMPONENT SYSTEM RESPONSE REGULATOR,TWO-      
COMPND   9 COMPONENT SYSTEM RESPONSE REGULATOR PROTEIN;                         
COMPND  10 ENGINEERED: YES                                                      
SOURCE    MOL_ID: 1;                                                            
SOURCE   2 ORGANISM_SCIENTIFIC: ACINETOBACTER BAUMANNII;                        
SOURCE   3 ORGANISM_TAXID: 470;                                                 
SOURCE   4 GENE: BFMR, RSTA;                                                    
SOURCE   5 EXPRESSION_SYSTEM: ESCHERICHIA COLI BL21;                            
SOURCE   6 EXPRESSION_SYSTEM_TAXID: 511693;                                     
SOURCE   7 EXPRESSION_SYSTEM_STRAIN: BL21;                                      
SOURCE   8 EXPRESSION_SYSTEM_VECTOR_TYPE: PLASMID;                              
SOURCE   9 EXPRESSION_SYSTEM_PLASMID: PET28A                                    
KEYWDS    RESPONSE REGULATOR, BIOFILM, TWO-COMPONENT SYSTEM, A. BAUMANNII,      
KEYWDS   2 TRANSCRIPTION REGULATOR                                              
EXPDTA    X-RAY DIFFRACTION                                                     
AUTHOR    B.R.ROTH,C.DAVIES                                                     
REVDAT   5   27-SEP-23 5HM6    1       REMARK                                   
REVDAT   4   25-DEC-19 5HM6    1       REMARK                                   
REVDAT   3   07-MAR-18 5HM6    1       SOURCE JRNL                              
REVDAT   2   27-SEP-17 5HM6    1       REMARK                                   
REVDAT   1   18-JAN-17 5HM6    0                                                
JRNL        AUTH   G.L.DRAUGHN,M.E.MILTON,E.A.FELDMANN,B.G.BOBAY,B.M.ROTH,      
JRNL        AUTH 2 A.L.OLSON,R.J.THOMPSON,L.A.ACTIS,C.DAVIES,J.CAVANAGH         
JRNL        TITL   THE STRUCTURE OF THE BIOFILM-CONTROLLING RESPONSE REGULATOR  
JRNL        TITL 2 BFMR FROM ACINETOBACTER BAUMANNII REVEALS DETAILS OF ITS     
JRNL        TITL 3 DNA-BINDING MECHANISM.                                       
JRNL        REF    J. MOL. BIOL.                              2018              
JRNL        REFN                   ESSN 1089-8638                               
JRNL        PMID   29438671                                                     
JRNL        DOI    10.1016/J.JMB.2018.02.002                                    
REMARK   2                                                                      
REMARK   2 RESOLUTION.    2.00 ANGSTROMS.                                       
REMARK   3                                                                      
REMARK   3 REFINEMENT.                                                          
REMARK   3   PROGRAM     : REFMAC 5.8.0135                                      
REMARK   3   AUTHORS     : MURSHUDOV,SKUBAK,LEBEDEV,PANNU,STEINER,              
REMARK   3               : NICHOLLS,WINN,LONG,VAGIN                             
REMARK   3                                                                      
REMARK   3    REFINEMENT TARGET : NULL                                          
REMARK   3                                                                      
REMARK   3  DATA USED IN REFINEMENT.                                            
REMARK   3   RESOLUTION RANGE HIGH (ANGSTROMS) : 2.00                           
REMARK   3   RESOLUTION RANGE LOW  (ANGSTROMS) : 44.86                          
REMARK   3   DATA CUTOFF            (SIGMA(F)) : 0.000                          
REMARK   3   COMPLETENESS FOR RANGE        (%) : 99.9                           
REMARK   3   NUMBER OF REFLECTIONS             : 19174                          
REMARK   3                                                                      
REMARK   3  FIT TO DATA USED IN REFINEMENT.                                     
REMARK   3   CROSS-VALIDATION METHOD          : THROUGHOUT                      
REMARK   3   FREE R VALUE TEST SET SELECTION  : RANDOM                          
REMARK   3   R VALUE     (WORKING + TEST SET) : 0.202                           
REMARK   3   R VALUE            (WORKING SET) : 0.201                           
REMARK   3   FREE R VALUE                     : 0.227                           
REMARK   3   FREE R VALUE TEST SET SIZE   (%) : 4.900                           
REMARK   3   FREE R VALUE TEST SET COUNT      : 989                             
REMARK   3                                                                      
REMARK   3  FIT IN THE HIGHEST RESOLUTION BIN.                                  
REMARK   3   TOTAL NUMBER OF BINS USED           : 20                           
REMARK   3   BIN RESOLUTION RANGE HIGH       (A) : 2.00                         
REMARK   3   BIN RESOLUTION RANGE LOW        (A) : 2.05                         
REMARK   3   REFLECTION IN BIN     (WORKING SET) : 1383                         
REMARK   3   BIN COMPLETENESS (WORKING+TEST) (%) : 99.66                        
REMARK   3   BIN R VALUE           (WORKING SET) : 0.2700                       
REMARK   3   BIN FREE R VALUE SET COUNT          : 72                           
REMARK   3   BIN FREE R VALUE                    : 0.2770                       
REMARK   3                                                                      
REMARK   3  NUMBER OF NON-HYDROGEN ATOMS USED IN REFINEMENT.                    
REMARK   3   PROTEIN ATOMS            : 1894                                    
REMARK   3   NUCLEIC ACID ATOMS       : 0                                       
REMARK   3   HETEROGEN ATOMS          : 0                                       
REMARK   3   SOLVENT ATOMS            : 34                                      
REMARK   3                                                                      
REMARK   3  B VALUES.                                                           
REMARK   3   FROM WILSON PLOT           (A**2) : 25.80                          
REMARK   3   MEAN B VALUE      (OVERALL, A**2) : 31.10                          
REMARK   3   OVERALL ANISOTROPIC B VALUE.                                       
REMARK   3    B11 (A**2) : 0.19000                                              
REMARK   3    B22 (A**2) : 0.19000                                              
REMARK   3    B33 (A**2) : -0.63000                                             
REMARK   3    B12 (A**2) : 0.10000                                              
REMARK   3    B13 (A**2) : 0.00000                                              
REMARK   3    B23 (A**2) : 0.00000                                              
REMARK   3                                                                      
REMARK   3  ESTIMATED OVERALL COORDINATE ERROR.                                 
REMARK   3   ESU BASED ON R VALUE                            (A): 0.168         
REMARK   3   ESU BASED ON FREE R VALUE                       (A): 0.146         
REMARK   3   ESU BASED ON MAXIMUM LIKELIHOOD                 (A): 0.112         
REMARK   3   ESU FOR B VALUES BASED ON MAXIMUM LIKELIHOOD (A**2): 4.093         
REMARK   3                                                                      
REMARK   3 CORRELATION COEFFICIENTS.                                            
REMARK   3   CORRELATION COEFFICIENT FO-FC      : 0.948                         
REMARK   3   CORRELATION COEFFICIENT FO-FC FREE : 0.943                         
REMARK   3                                                                      
REMARK   3  RMS DEVIATIONS FROM IDEAL VALUES        COUNT    RMS    WEIGHT      
REMARK   3   BOND LENGTHS REFINED ATOMS        (A):  1916 ; 0.009 ; 0.019       
REMARK   3   BOND LENGTHS OTHERS               (A):  NULL ;  NULL ;  NULL       
REMARK   3   BOND ANGLES REFINED ATOMS   (DEGREES):  2592 ; 1.428 ; 2.010       
REMARK   3   BOND ANGLES OTHERS          (DEGREES):  NULL ;  NULL ;  NULL       
REMARK   3   TORSION ANGLES, PERIOD 1    (DEGREES):   236 ; 6.580 ; 5.000       
REMARK   3   TORSION ANGLES, PERIOD 2    (DEGREES):    90 ;40.824 ;22.667       
REMARK   3   TORSION ANGLES, PERIOD 3    (DEGREES):   364 ;16.315 ;15.000       
REMARK   3   TORSION ANGLES, PERIOD 4    (DEGREES):    28 ;20.471 ;15.000       
REMARK   3   CHIRAL-CENTER RESTRAINTS       (A**3):   310 ; 0.089 ; 0.200       
REMARK   3   GENERAL PLANES REFINED ATOMS      (A):  1412 ; 0.006 ; 0.021       
REMARK   3   GENERAL PLANES OTHERS             (A):  NULL ;  NULL ;  NULL       
REMARK   3   NON-BONDED CONTACTS REFINED ATOMS (A):  NULL ;  NULL ;  NULL       
REMARK   3   NON-BONDED CONTACTS OTHERS        (A):  NULL ;  NULL ;  NULL       
REMARK   3   NON-BONDED TORSION REFINED ATOMS  (A):  NULL ;  NULL ;  NULL       
REMARK   3   NON-BONDED TORSION OTHERS         (A):  NULL ;  NULL ;  NULL       
REMARK   3   H-BOND (X...Y) REFINED ATOMS      (A):  NULL ;  NULL ;  NULL       
REMARK   3   H-BOND (X...Y) OTHERS             (A):  NULL ;  NULL ;  NULL       
REMARK   3   POTENTIAL METAL-ION REFINED ATOMS (A):  NULL ;  NULL ;  NULL       
REMARK   3   POTENTIAL METAL-ION OTHERS        (A):  NULL ;  NULL ;  NULL       
REMARK   3   SYMMETRY VDW REFINED ATOMS        (A):  NULL ;  NULL ;  NULL       
REMARK   3   SYMMETRY VDW OTHERS               (A):  NULL ;  NULL ;  NULL       
REMARK   3   SYMMETRY H-BOND REFINED ATOMS     (A):  NULL ;  NULL ;  NULL       
REMARK   3   SYMMETRY H-BOND OTHERS            (A):  NULL ;  NULL ;  NULL       
REMARK   3   SYMMETRY METAL-ION REFINED ATOMS  (A):  NULL ;  NULL ;  NULL       
REMARK   3   SYMMETRY METAL-ION OTHERS         (A):  NULL ;  NULL ;  NULL       
REMARK   3                                                                      
REMARK   3  ISOTROPIC THERMAL FACTOR RESTRAINTS.     COUNT   RMS    WEIGHT      
REMARK   3   MAIN-CHAIN BOND REFINED ATOMS  (A**2):   950 ; 1.538 ; 2.897       
REMARK   3   MAIN-CHAIN BOND OTHER ATOMS    (A**2):  NULL ;  NULL ;  NULL       
REMARK   3   MAIN-CHAIN ANGLE REFINED ATOMS (A**2):  1184 ; 2.420 ; 4.330       
REMARK   3   MAIN-CHAIN ANGLE OTHER ATOMS   (A**2):  NULL ;  NULL ;  NULL       
REMARK   3   SIDE-CHAIN BOND REFINED ATOMS  (A**2):   966 ; 2.377 ; 3.251       
REMARK   3   SIDE-CHAIN BOND OTHER ATOMS    (A**2):  NULL ;  NULL ;  NULL       
REMARK   3   SIDE-CHAIN ANGLE REFINED ATOMS (A**2):  NULL ;  NULL ;  NULL       
REMARK   3   SIDE-CHAIN ANGLE OTHER ATOMS   (A**2):  NULL ;  NULL ;  NULL       
REMARK   3   LONG RANGE B REFINED ATOMS     (A**2):  2850 ; 5.264 ;24.237       
REMARK   3   LONG RANGE B OTHER ATOMS       (A**2):  NULL ;  NULL ;  NULL       
REMARK   3                                                                      
REMARK   3 ANISOTROPIC THERMAL FACTOR RESTRAINTS.    COUNT   RMS   WEIGHT       
REMARK   3   RIGID-BOND RESTRAINTS          (A**2):  NULL ;  NULL ;  NULL       
REMARK   3   SPHERICITY; FREE ATOMS         (A**2):  NULL ;  NULL ;  NULL       
REMARK   3   SPHERICITY; BONDED ATOMS       (A**2):  NULL ;  NULL ;  NULL       
REMARK   3                                                                      
REMARK   3  NCS RESTRAINTS STATISTICS                                           
REMARK   3   NUMBER OF DIFFERENT NCS GROUPS : NULL                              
REMARK   3                                                                      
REMARK   3  TLS DETAILS                                                         
REMARK   3   NUMBER OF TLS GROUPS  : NULL                                       
REMARK   3                                                                      
REMARK   3  BULK SOLVENT MODELLING.                                             
REMARK   3   METHOD USED : NULL                                                 
REMARK   3   PARAMETERS FOR MASK CALCULATION                                    
REMARK   3   VDW PROBE RADIUS   : 1.20                                          
REMARK   3   ION PROBE RADIUS   : 0.80                                          
REMARK   3   SHRINKAGE RADIUS   : 0.80                                          
REMARK   3                                                                      
REMARK   3  OTHER REFINEMENT REMARKS: NULL                                      
REMARK   4                                                                      
REMARK   4 5HM6 COMPLIES WITH FORMAT V. 3.30, 13-JUL-11                         
REMARK 100                                                                      
REMARK 100 THIS ENTRY HAS BEEN PROCESSED BY RCSB ON 25-JAN-16.                  
REMARK 100 THE DEPOSITION ID IS D_1000217298.                                   
REMARK 200                                                                      
REMARK 200 EXPERIMENTAL DETAILS                                                 
REMARK 200  EXPERIMENT TYPE                : X-RAY DIFFRACTION                  
REMARK 200  DATE OF DATA COLLECTION        : 10-JUN-13                          
REMARK 200  TEMPERATURE           (KELVIN) : 100                                
REMARK 200  PH                             : 8.0                                
REMARK 200  NUMBER OF CRYSTALS USED        : 1                                  
REMARK 200                                                                      
REMARK 200  SYNCHROTRON              (Y/N) : Y                                  
REMARK 200  RADIATION SOURCE               : APS                                
REMARK 200  BEAMLINE                       : 22-BM                              
REMARK 200  X-RAY GENERATOR MODEL          : NULL                               
REMARK 200  MONOCHROMATIC OR LAUE    (M/L) : M                                  
REMARK 200  WAVELENGTH OR RANGE        (A) : 1.00                               
REMARK 200  MONOCHROMATOR                  : NULL                               
REMARK 200  OPTICS                         : NULL                               
REMARK 200                                                                      
REMARK 200  DETECTOR TYPE                  : CCD                                
REMARK 200  DETECTOR MANUFACTURER          : MARMOSAIC 225 MM CCD               
REMARK 200  INTENSITY-INTEGRATION SOFTWARE : HKL-2000                           
REMARK 200  DATA SCALING SOFTWARE          : HKL-2000                           
REMARK 200                                                                      
REMARK 200  NUMBER OF UNIQUE REFLECTIONS   : 20243                              
REMARK 200  RESOLUTION RANGE HIGH      (A) : 2.000                              
REMARK 200  RESOLUTION RANGE LOW       (A) : 45.000                             
REMARK 200  REJECTION CRITERIA  (SIGMA(I)) : 0.000                              
REMARK 200                                                                      
REMARK 200 OVERALL.                                                             
REMARK 200  COMPLETENESS FOR RANGE     (%) : 99.9                               
REMARK 200  DATA REDUNDANCY                : 7.000                              
REMARK 200  R MERGE                    (I) : 0.10100                            
REMARK 200  R SYM                      (I) : NULL                               
REMARK 200  <I/SIGMA(I)> FOR THE DATA SET  : 20.0000                            
REMARK 200                                                                      
REMARK 200 IN THE HIGHEST RESOLUTION SHELL.                                     
REMARK 200  HIGHEST RESOLUTION SHELL, RANGE HIGH (A) : 2.00                     
REMARK 200  HIGHEST RESOLUTION SHELL, RANGE LOW  (A) : 2.03                     
REMARK 200  COMPLETENESS FOR SHELL     (%) : 99.6                               
REMARK 200  DATA REDUNDANCY IN SHELL       : 5.50                               
REMARK 200  R MERGE FOR SHELL          (I) : 0.61700                            
REMARK 200  R SYM FOR SHELL            (I) : NULL                               
REMARK 200  <I/SIGMA(I)> FOR SHELL         : 2.100                              
REMARK 200                                                                      
REMARK 200 DIFFRACTION PROTOCOL: SINGLE WAVELENGTH                              
REMARK 200 METHOD USED TO DETERMINE THE STRUCTURE: FOURIER SYNTHESIS            
REMARK 200 SOFTWARE USED: PHASER                                                
REMARK 200 STARTING MODEL: 3NHZ                                                 
REMARK 200                                                                      
REMARK 200 REMARK: NULL                                                         
REMARK 280                                                                      
REMARK 280 CRYSTAL                                                              
REMARK 280 SOLVENT CONTENT, VS   (%): 51.41                                     
REMARK 280 MATTHEWS COEFFICIENT, VM (ANGSTROMS**3/DA): 2.53                     
REMARK 280                                                                      
REMARK 280 CRYSTALLIZATION CONDITIONS: 0.1 M BIS-TRIS PROPANE PH 8.0 AND 20%    
REMARK 280  (V/V) MEOH, VAPOR DIFFUSION, SITTING DROP, TEMPERATURE 291K         
REMARK 290                                                                      
REMARK 290 CRYSTALLOGRAPHIC SYMMETRY                                            
REMARK 290 SYMMETRY OPERATORS FOR SPACE GROUP: P 65                             
REMARK 290                                                                      
REMARK 290      SYMOP   SYMMETRY                                                
REMARK 290     NNNMMM   OPERATOR                                                
REMARK 290       1555   X,Y,Z                                                   
REMARK 290       2555   -Y,X-Y,Z+2/3                                            
REMARK 290       3555   -X+Y,-X,Z+1/3                                           
REMARK 290       4555   -X,-Y,Z+1/2                                             
REMARK 290       5555   Y,-X+Y,Z+1/6                                            
REMARK 290       6555   X-Y,X,Z+5/6                                             
REMARK 290                                                                      
REMARK 290     WHERE NNN -> OPERATOR NUMBER                                     
REMARK 290           MMM -> TRANSLATION VECTOR                                  
REMARK 290                                                                      
REMARK 290 CRYSTALLOGRAPHIC SYMMETRY TRANSFORMATIONS                            
REMARK 290 RECORDS IN THIS ENTRY TO PRODUCE CRYSTALLOGRAPHICALLY                
REMARK 290 RELATED MOLECULES.                                                   
REMARK 290   SMTRY1   1  1.000000  0.000000  0.000000        0.00000            
REMARK 290   SMTRY2   1  0.000000  1.000000  0.000000        0.00000            
REMARK 290   SMTRY3   1  0.000000  0.000000  1.000000        0.00000            
REMARK 290   SMTRY1   2 -0.500000 -0.866025  0.000000        0.00000            
REMARK 290   SMTRY2   2  0.866025 -0.500000  0.000000        0.00000            
REMARK 290   SMTRY3   2  0.000000  0.000000  1.000000      131.73333            
REMARK 290   SMTRY1   3 -0.500000  0.866025  0.000000        0.00000            
REMARK 290   SMTRY2   3 -0.866025 -0.500000  0.000000        0.00000            
REMARK 290   SMTRY3   3  0.000000  0.000000  1.000000       65.86667            
REMARK 290   SMTRY1   4 -1.000000  0.000000  0.000000        0.00000            
REMARK 290   SMTRY2   4  0.000000 -1.000000  0.000000        0.00000            
REMARK 290   SMTRY3   4  0.000000  0.000000  1.000000       98.80000            
REMARK 290   SMTRY1   5  0.500000  0.866025  0.000000        0.00000            
REMARK 290   SMTRY2   5 -0.866025  0.500000  0.000000        0.00000            
REMARK 290   SMTRY3   5  0.000000  0.000000  1.000000       32.93333            
REMARK 290   SMTRY1   6  0.500000 -0.866025  0.000000        0.00000            
REMARK 290   SMTRY2   6  0.866025  0.500000  0.000000        0.00000            
REMARK 290   SMTRY3   6  0.000000  0.000000  1.000000      164.66667            
REMARK 290                                                                      
REMARK 290 REMARK: NULL                                                         
REMARK 300                                                                      
REMARK 300 BIOMOLECULE: 1, 2                                                    
REMARK 300 SEE REMARK 350 FOR THE AUTHOR PROVIDED AND/OR PROGRAM                
REMARK 300 GENERATED ASSEMBLY INFORMATION FOR THE STRUCTURE IN                  
REMARK 300 THIS ENTRY. THE REMARK MAY ALSO PROVIDE INFORMATION ON               
REMARK 300 BURIED SURFACE AREA.                                                 
REMARK 350                                                                      
REMARK 350 COORDINATES FOR A COMPLETE MULTIMER REPRESENTING THE KNOWN           
REMARK 350 BIOLOGICALLY SIGNIFICANT OLIGOMERIZATION STATE OF THE                
REMARK 350 MOLECULE CAN BE GENERATED BY APPLYING BIOMT TRANSFORMATIONS          
REMARK 350 GIVEN BELOW.  BOTH NON-CRYSTALLOGRAPHIC AND                          
REMARK 350 CRYSTALLOGRAPHIC OPERATIONS ARE GIVEN.                               
REMARK 350                                                                      
REMARK 350 BIOMOLECULE: 1                                                       
REMARK 350 AUTHOR DETERMINED BIOLOGICAL UNIT: DIMERIC                           
REMARK 350 SOFTWARE DETERMINED QUATERNARY STRUCTURE: DIMERIC                    
REMARK 350 SOFTWARE USED: PISA                                                  
REMARK 350 TOTAL BURIED SURFACE AREA: 1920 ANGSTROM**2                          
REMARK 350 SURFACE AREA OF THE COMPLEX: 11270 ANGSTROM**2                       
REMARK 350 CHANGE IN SOLVENT FREE ENERGY: 3.0 KCAL/MOL                          
REMARK 350 APPLY THE FOLLOWING TO CHAINS: A, B                                  
REMARK 350   BIOMT1   1  1.000000  0.000000  0.000000        0.00000            
REMARK 350   BIOMT2   1  0.000000  1.000000  0.000000        0.00000            
REMARK 350   BIOMT3   1  0.000000  0.000000  1.000000        0.00000            
REMARK 350                                                                      
REMARK 350 BIOMOLECULE: 2                                                       
REMARK 350 SOFTWARE DETERMINED QUATERNARY STRUCTURE: DIMERIC                    
REMARK 350 SOFTWARE USED: PISA                                                  
REMARK 350 TOTAL BURIED SURFACE AREA: 800 ANGSTROM**2                           
REMARK 350 SURFACE AREA OF THE COMPLEX: 12390 ANGSTROM**2                       
REMARK 350 CHANGE IN SOLVENT FREE ENERGY: -11.0 KCAL/MOL                        
REMARK 350 APPLY THE FOLLOWING TO CHAINS: A                                     
REMARK 350   BIOMT1   1  1.000000  0.000000  0.000000        0.00000            
REMARK 350   BIOMT2   1  0.000000  1.000000  0.000000        0.00000            
REMARK 350   BIOMT3   1  0.000000  0.000000  1.000000        0.00000            
REMARK 350 APPLY THE FOLLOWING TO CHAINS: B                                     
REMARK 350   BIOMT1   2  0.500000  0.866025  0.000000      -25.90000            
REMARK 350   BIOMT2   2 -0.866025  0.500000  0.000000       44.86012            
REMARK 350   BIOMT3   2  0.000000  0.000000  1.000000       32.93333            
REMARK 465                                                                      
REMARK 465 MISSING RESIDUES                                                     
REMARK 465 THE FOLLOWING RESIDUES WERE NOT LOCATED IN THE                       
REMARK 465 EXPERIMENT. (M=MODEL NUMBER; RES=RESIDUE NAME; C=CHAIN               
REMARK 465 IDENTIFIER; SSSEQ=SEQUENCE NUMBER; I=INSERTION CODE.)                
REMARK 465                                                                      
REMARK 465   M RES C SSSEQI                                                     
REMARK 465     GLY A    -2                                                      
REMARK 465     SER A    -1                                                      
REMARK 465     HIS A     0                                                      
REMARK 465     MET A     1                                                      
REMARK 465     SER A     2                                                      
REMARK 465     GLN A     3                                                      
REMARK 465     GLU A     4                                                      
REMARK 465     GLU A     5                                                      
REMARK 465     THR A   125                                                      
REMARK 465     ASP A   126                                                      
REMARK 465     LYS A   127                                                      
REMARK 465     THR A   128                                                      
REMARK 465     VAL A   129                                                      
REMARK 465     GLU A   130                                                      
REMARK 465     GLY B    -2                                                      
REMARK 465     SER B    -1                                                      
REMARK 465     HIS B     0                                                      
REMARK 465     MET B     1                                                      
REMARK 465     SER B     2                                                      
REMARK 465     GLN B     3                                                      
REMARK 465     GLU B     4                                                      
REMARK 465     GLU B     5                                                      
REMARK 465     THR B   125                                                      
REMARK 465     ASP B   126                                                      
REMARK 465     LYS B   127                                                      
REMARK 465     THR B   128                                                      
REMARK 465     VAL B   129                                                      
REMARK 465     GLU B   130                                                      
REMARK 900                                                                      
REMARK 900 RELATED ENTRIES                                                      
REMARK 900 RELATED ID: 2NAZ   RELATED DB: PDB                                   
REMARK 900 C-TERMINAL EFFECTOR DOMAIN OF BFMR FROM ACINETOBACTER BAUMANNII      
DBREF  5HM6 A    1   130  UNP    Q2VSW6   Q2VSW6_ACIBA     1    130             
DBREF  5HM6 B    1   130  UNP    Q2VSW6   Q2VSW6_ACIBA     1    130             
SEQADV 5HM6 GLY A   -2  UNP  Q2VSW6              EXPRESSION TAG                 
SEQADV 5HM6 SER A   -1  UNP  Q2VSW6              EXPRESSION TAG                 
SEQADV 5HM6 HIS A    0  UNP  Q2VSW6              EXPRESSION TAG                 
SEQADV 5HM6 GLY B   -2  UNP  Q2VSW6              EXPRESSION TAG                 
SEQADV 5HM6 SER B   -1  UNP  Q2VSW6              EXPRESSION TAG                 
SEQADV 5HM6 HIS B    0  UNP  Q2VSW6              EXPRESSION TAG                 
SEQRES   1 A  133  GLY SER HIS MET SER GLN GLU GLU LYS LEU PRO LYS ILE          
SEQRES   2 A  133  LEU ILE VAL GLU ASP ASP GLU ARG LEU ALA ARG LEU THR          
SEQRES   3 A  133  GLN GLU TYR LEU ILE ARG ASN GLY LEU GLU VAL GLY VAL          
SEQRES   4 A  133  GLU THR ASP GLY ASN ARG ALA ILE ARG ARG ILE ILE SER          
SEQRES   5 A  133  GLU GLN PRO ASP LEU VAL VAL LEU ASP VAL MET LEU PRO          
SEQRES   6 A  133  GLY ALA ASP GLY LEU THR VAL CYS ARG GLU VAL ARG PRO          
SEQRES   7 A  133  HIS TYR HIS GLN PRO ILE LEU MET LEU THR ALA ARG THR          
SEQRES   8 A  133  GLU ASP MET ASP GLN VAL LEU GLY LEU GLU MET GLY ALA          
SEQRES   9 A  133  ASP ASP TYR VAL ALA LYS PRO VAL GLN PRO ARG VAL LEU          
SEQRES  10 A  133  LEU ALA ARG ILE ARG ALA LEU LEU ARG ARG THR ASP LYS          
SEQRES  11 A  133  THR VAL GLU                                                  
SEQRES   1 B  133  GLY SER HIS MET SER GLN GLU GLU LYS LEU PRO LYS ILE          
SEQRES   2 B  133  LEU ILE VAL GLU ASP ASP GLU ARG LEU ALA ARG LEU THR          
SEQRES   3 B  133  GLN GLU TYR LEU ILE ARG ASN GLY LEU GLU VAL GLY VAL          
SEQRES   4 B  133  GLU THR ASP GLY ASN ARG ALA ILE ARG ARG ILE ILE SER          
SEQRES   5 B  133  GLU GLN PRO ASP LEU VAL VAL LEU ASP VAL MET LEU PRO          
SEQRES   6 B  133  GLY ALA ASP GLY LEU THR VAL CYS ARG GLU VAL ARG PRO          
SEQRES   7 B  133  HIS TYR HIS GLN PRO ILE LEU MET LEU THR ALA ARG THR          
SEQRES   8 B  133  GLU ASP MET ASP GLN VAL LEU GLY LEU GLU MET GLY ALA          
SEQRES   9 B  133  ASP ASP TYR VAL ALA LYS PRO VAL GLN PRO ARG VAL LEU          
SEQRES  10 B  133  LEU ALA ARG ILE ARG ALA LEU LEU ARG ARG THR ASP LYS          
SEQRES  11 B  133  THR VAL GLU                                                  
FORMUL   3  HOH   *34(H2 O)                                                     
HELIX    1 AA1 ASP A   16  ARG A   29  1                                  14    
HELIX    2 AA2 ASP A   39  GLN A   51  1                                  13    
HELIX    3 AA3 ASP A   65  ARG A   74  1                                  10    
HELIX    4 AA4 PRO A   75  TYR A   77  5                                   3    
HELIX    5 AA5 GLU A   89  GLY A  100  1                                  12    
HELIX    6 AA6 GLN A  110  ARG A  124  1                                  15    
HELIX    7 AA7 ASP B   16  ARG B   29  1                                  14    
HELIX    8 AA8 ASP B   39  GLN B   51  1                                  13    
HELIX    9 AA9 ASP B   65  ARG B   74  1                                  10    
HELIX   10 AB1 PRO B   75  TYR B   77  5                                   3    
HELIX   11 AB2 GLU B   89  MET B   99  1                                  11    
HELIX   12 AB3 GLN B  110  ARG B  124  1                                  15    
SHEET    1 AA1 5 GLU A  33  GLU A  37  0                                        
SHEET    2 AA1 5 LYS A   9  VAL A  13  1  N  ILE A  10   O  GLU A  33           
SHEET    3 AA1 5 LEU A  54  LEU A  57  1  O  VAL A  56   N  VAL A  13           
SHEET    4 AA1 5 ILE A  81  THR A  85  1  O  LEU A  82   N  VAL A  55           
SHEET    5 AA1 5 ASP A 103  ALA A 106  1  O  VAL A 105   N  MET A  83           
SHEET    1 AA2 5 GLU B  33  GLU B  37  0                                        
SHEET    2 AA2 5 LYS B   9  VAL B  13  1  N  ILE B  10   O  GLU B  33           
SHEET    3 AA2 5 LEU B  54  LEU B  57  1  O  VAL B  56   N  VAL B  13           
SHEET    4 AA2 5 ILE B  81  THR B  85  1  O  LEU B  82   N  VAL B  55           
SHEET    5 AA2 5 ASP B 103  ALA B 106  1  O  VAL B 105   N  MET B  83           
CISPEP   1 LYS A  107    PRO A  108          0        -5.25                     
CISPEP   2 LYS B  107    PRO B  108          0        -8.08                     
CRYST1   51.800   51.800  197.600  90.00  90.00 120.00 P 65         12          
ORIGX1      1.000000  0.000000  0.000000        0.00000                         
ORIGX2      0.000000  1.000000  0.000000        0.00000                         
ORIGX3      0.000000  0.000000  1.000000        0.00000                         
SCALE1      0.019305  0.011146  0.000000        0.00000                         
SCALE2      0.000000  0.022292  0.000000        0.00000                         
SCALE3      0.000000  0.000000  0.005061        0.00000                         
ATOM      1  N   LYS A   6      -1.793  53.545 -27.834  1.00 57.26           N  
ATOM      2  CA  LYS A   6      -1.436  53.121 -26.444  1.00 54.66           C  
ATOM      3  C   LYS A   6       0.083  52.968 -26.275  1.00 50.20           C  
ATOM      4  O   LYS A   6       0.611  51.856 -26.235  1.00 51.31           O  
ATOM      5  CB  LYS A   6      -2.180  51.833 -26.045  1.00 58.93           C  
ATOM      6  CG  LYS A   6      -2.295  50.785 -27.147  1.00 62.39           C  
ATOM      7  CD  LYS A   6      -2.130  49.379 -26.600  1.00 65.27           C  
ATOM      8  CE  LYS A   6      -1.833  48.403 -27.727  1.00 69.70           C  
ATOM      9  NZ  LYS A   6      -0.853  47.359 -27.311  1.00 71.99           N  
ATOM     10  N   LEU A   7       0.778  54.100 -26.184  1.00 44.02           N  
ATOM     11  CA  LEU A   7       2.244  54.112 -26.080  1.00 39.19           C  
ATOM     12  C   LEU A   7       2.691  53.881 -24.631  1.00 37.96           C  
ATOM     13  O   LEU A   7       1.995  54.307 -23.701  1.00 34.35           O  
ATOM     14  CB  LEU A   7       2.818  55.430 -26.617  1.00 38.74           C  
ATOM     15  CG  LEU A   7       2.467  55.914 -28.036  1.00 38.83           C  
ATOM     16  CD1 LEU A   7       3.141  57.245 -28.316  1.00 37.76           C  
ATOM     17  CD2 LEU A   7       2.828  54.909 -29.125  1.00 39.72           C  
ATOM     18  N   PRO A   8       3.849  53.201 -24.423  1.00 36.34           N  
ATOM     19  CA  PRO A   8       4.303  53.089 -23.026  1.00 34.09           C  
ATOM     20  C   PRO A   8       4.548  54.481 -22.417  1.00 31.46           C  
ATOM     21  O   PRO A   8       5.021  55.391 -23.109  1.00 29.35           O  
ATOM     22  CB  PRO A   8       5.609  52.280 -23.133  1.00 33.24           C  
ATOM     23  CG  PRO A   8       5.552  51.610 -24.475  1.00 33.17           C  
ATOM     24  CD  PRO A   8       4.808  52.573 -25.358  1.00 33.54           C  
ATOM     25  N   LYS A   9       4.180  54.631 -21.147  1.00 31.31           N  
ATOM     26  CA  LYS A   9       4.304  55.900 -20.434  1.00 31.72           C  
ATOM     27  C   LYS A   9       5.521  55.883 -19.531  1.00 28.45           C  
ATOM     28  O   LYS A   9       5.633  55.042 -18.639  1.00 27.25           O  
ATOM     29  CB  LYS A   9       3.055  56.202 -19.594  1.00 34.88           C  
ATOM     30  CG  LYS A   9       1.742  56.243 -20.366  1.00 40.28           C  
ATOM     31  CD  LYS A   9       0.568  56.627 -19.466  1.00 43.71           C  
ATOM     32  CE  LYS A   9       0.003  55.427 -18.708  1.00 47.35           C  
ATOM     33  NZ  LYS A   9      -1.357  55.696 -18.161  1.00 48.12           N  
ATOM     34  N   ILE A  10       6.397  56.849 -19.765  1.00 27.54           N  
ATOM     35  CA  ILE A  10       7.662  57.023 -19.051  1.00 26.38           C  
ATOM     36  C   ILE A  10       7.613  58.312 -18.227  1.00 26.80           C  
ATOM     37  O   ILE A  10       7.255  59.357 -18.751  1.00 25.69           O  
ATOM     38  CB  ILE A  10       8.834  57.139 -20.053  1.00 27.44           C  
ATOM     39  CG1 ILE A  10       8.778  56.036 -21.149  1.00 27.91           C  
ATOM     40  CG2 ILE A  10      10.192  57.213 -19.341  1.00 26.96           C  
ATOM     41  CD1 ILE A  10       8.754  54.588 -20.671  1.00 28.35           C  
ATOM     42  N   LEU A  11       7.967  58.223 -16.943  1.00 25.92           N  
ATOM     43  CA  LEU A  11       8.254  59.401 -16.126  1.00 26.08           C  
ATOM     44  C   LEU A  11       9.754  59.530 -15.882  1.00 25.46           C  
ATOM     45  O   LEU A  11      10.378  58.620 -15.313  1.00 26.28           O  
ATOM     46  CB  LEU A  11       7.482  59.371 -14.789  1.00 25.88           C  
ATOM     47  CG  LEU A  11       7.707  60.590 -13.872  1.00 25.77           C  
ATOM     48  CD1 LEU A  11       7.091  61.871 -14.427  1.00 25.89           C  
ATOM     49  CD2 LEU A  11       7.238  60.345 -12.439  1.00 25.65           C  
ATOM     50  N   ILE A  12      10.320  60.650 -16.323  1.00 24.17           N  
ATOM     51  CA  ILE A  12      11.702  61.027 -16.023  1.00 23.76           C  
ATOM     52  C   ILE A  12      11.720  61.908 -14.785  1.00 25.31           C  
ATOM     53  O   ILE A  12      11.064  62.967 -14.749  1.00 24.22           O  
ATOM     54  CB  ILE A  12      12.370  61.807 -17.167  1.00 24.40           C  
ATOM     55  CG1 ILE A  12      12.369  60.987 -18.470  1.00 24.53           C  
ATOM     56  CG2 ILE A  12      13.780  62.269 -16.778  1.00 23.65           C  
ATOM     57  CD1 ILE A  12      12.770  61.792 -19.688  1.00 23.33           C  
ATOM     58  N   VAL A  13      12.481  61.466 -13.778  1.00 23.78           N  
ATOM     59  CA  VAL A  13      12.615  62.191 -12.527  1.00 23.77           C  
ATOM     60  C   VAL A  13      14.059  62.648 -12.419  1.00 26.04           C  
ATOM     61  O   VAL A  13      14.976  61.835 -12.232  1.00 27.55           O  
ATOM     62  CB  VAL A  13      12.184  61.358 -11.300  1.00 22.60           C  
ATOM     63  CG1 VAL A  13      12.220  62.227 -10.048  1.00 21.91           C  
ATOM     64  CG2 VAL A  13      10.795  60.770 -11.485  1.00 20.61           C  
ATOM     65  N   GLU A  14      14.246  63.958 -12.538  1.00 26.96           N  
ATOM     66  CA  GLU A  14      15.555  64.562 -12.765  1.00 30.26           C  
ATOM     67  C   GLU A  14      15.487  66.037 -12.381  1.00 31.81           C  
ATOM     68  O   GLU A  14      14.563  66.751 -12.795  1.00 31.38           O  
ATOM     69  CB  GLU A  14      15.942  64.390 -14.245  1.00 30.56           C  
ATOM     70  CG  GLU A  14      17.000  65.339 -14.774  1.00 32.19           C  
ATOM     71  CD  GLU A  14      18.367  65.062 -14.215  1.00 35.74           C  
ATOM     72  OE1 GLU A  14      18.908  65.950 -13.536  1.00 36.29           O  
ATOM     73  OE2 GLU A  14      18.894  63.955 -14.454  1.00 38.04           O  
ATOM     74  N   ASP A  15      16.468  66.476 -11.593  1.00 32.16           N  
ATOM     75  CA  ASP A  15      16.540  67.852 -11.092  1.00 32.00           C  
ATOM     76  C   ASP A  15      17.021  68.884 -12.128  1.00 32.43           C  
ATOM     77  O   ASP A  15      16.601  70.049 -12.076  1.00 32.30           O  
ATOM     78  CB  ASP A  15      17.411  67.913  -9.832  1.00 30.66           C  
ATOM     79  CG  ASP A  15      17.473  69.307  -9.223  1.00 30.81           C  
ATOM     80  OD1 ASP A  15      18.595  69.815  -9.064  1.00 30.10           O  
ATOM     81  OD2 ASP A  15      16.409  69.889  -8.907  1.00 29.43           O  
ATOM     82  N   ASP A  16      17.911  68.463 -13.033  1.00 31.68           N  
ATOM     83  CA  ASP A  16      18.363  69.296 -14.147  1.00 31.21           C  
ATOM     84  C   ASP A  16      17.232  69.358 -15.177  1.00 31.45           C  
ATOM     85  O   ASP A  16      16.996  68.406 -15.944  1.00 29.32           O  
ATOM     86  CB  ASP A  16      19.676  68.760 -14.745  1.00 32.85           C  
ATOM     87  CG  ASP A  16      20.253  69.652 -15.862  1.00 36.00           C  
ATOM     88  OD1 ASP A  16      19.516  70.440 -16.498  1.00 35.72           O  
ATOM     89  OD2 ASP A  16      21.469  69.526 -16.143  1.00 37.71           O  
ATOM     90  N   GLU A  17      16.535  70.499 -15.177  1.00 29.34           N  
ATOM     91  CA  GLU A  17      15.290  70.658 -15.936  1.00 28.81           C  
ATOM     92  C   GLU A  17      15.555  70.578 -17.437  1.00 28.21           C  
ATOM     93  O   GLU A  17      14.765  69.966 -18.173  1.00 25.67           O  
ATOM     94  CB  GLU A  17      14.568  71.973 -15.570  1.00 29.41           C  
ATOM     95  CG  GLU A  17      14.288  72.176 -14.075  1.00 29.68           C  
ATOM     96  CD  GLU A  17      15.363  72.990 -13.349  1.00 30.63           C  
ATOM     97  OE1 GLU A  17      16.437  73.270 -13.925  1.00 30.35           O  
ATOM     98  OE2 GLU A  17      15.130  73.376 -12.185  1.00 32.22           O  
ATOM     99  N   ARG A  18      16.671  71.189 -17.865  1.00 28.50           N  
ATOM    100  CA  ARG A  18      17.115  71.182 -19.268  1.00 30.45           C  
ATOM    101  C   ARG A  18      17.502  69.774 -19.743  1.00 30.59           C  
ATOM    102  O   ARG A  18      17.078  69.348 -20.824  1.00 30.52           O  
ATOM    103  CB  ARG A  18      18.259  72.193 -19.494  1.00 29.93           C  
ATOM    104  CG  ARG A  18      18.819  72.275 -20.918  1.00 31.54           C  
ATOM    105  CD  ARG A  18      17.753  72.641 -21.943  1.00 32.59           C  
ATOM    106  NE  ARG A  18      18.306  72.887 -23.271  1.00 33.56           N  
ATOM    107  CZ  ARG A  18      17.580  72.983 -24.380  1.00 34.86           C  
ATOM    108  NH1 ARG A  18      16.260  72.834 -24.337  1.00 33.30           N  
ATOM    109  NH2 ARG A  18      18.179  73.213 -25.544  1.00 35.53           N  
ATOM    110  N   LEU A  19      18.290  69.061 -18.936  1.00 30.61           N  
ATOM    111  CA  LEU A  19      18.635  67.672 -19.239  1.00 30.42           C  
ATOM    112  C   LEU A  19      17.354  66.819 -19.350  1.00 26.93           C  
ATOM    113  O   LEU A  19      17.166  66.134 -20.341  1.00 26.09           O  
ATOM    114  CB  LEU A  19      19.616  67.105 -18.190  1.00 32.33           C  
ATOM    115  CG  LEU A  19      20.141  65.651 -18.246  1.00 34.09           C  
ATOM    116  CD1 LEU A  19      21.394  65.503 -17.399  1.00 34.02           C  
ATOM    117  CD2 LEU A  19      19.121  64.637 -17.769  1.00 36.04           C  
ATOM    118  N   ALA A  20      16.492  66.877 -18.328  1.00 26.91           N  
ATOM    119  CA  ALA A  20      15.199  66.155 -18.314  1.00 26.47           C  
ATOM    120  C   ALA A  20      14.375  66.367 -19.589  1.00 26.29           C  
ATOM    121  O   ALA A  20      13.844  65.410 -20.159  1.00 26.21           O  
ATOM    122  CB  ALA A  20      14.385  66.548 -17.093  1.00 27.47           C  
ATOM    123  N   ARG A  21      14.307  67.622 -20.034  1.00 26.45           N  
ATOM    124  CA  ARG A  21      13.521  68.007 -21.215  1.00 25.82           C  
ATOM    125  C   ARG A  21      14.166  67.491 -22.503  1.00 24.51           C  
ATOM    126  O   ARG A  21      13.460  66.969 -23.362  1.00 23.82           O  
ATOM    127  CB  ARG A  21      13.305  69.531 -21.250  1.00 24.75           C  
ATOM    128  CG  ARG A  21      12.270  70.025 -22.251  1.00 25.35           C  
ATOM    129  CD  ARG A  21      12.904  70.380 -23.596  1.00 27.52           C  
ATOM    130  NE  ARG A  21      11.902  70.911 -24.526  1.00 27.39           N  
ATOM    131  CZ  ARG A  21      11.520  72.186 -24.574  1.00 26.92           C  
ATOM    132  NH1 ARG A  21      12.037  73.083 -23.743  1.00 25.51           N  
ATOM    133  NH2 ARG A  21      10.589  72.553 -25.444  1.00 28.87           N  
ATOM    134  N   LEU A  22      15.490  67.638 -22.636  1.00 25.38           N  
ATOM    135  CA  LEU A  22      16.208  67.067 -23.809  1.00 26.89           C  
ATOM    136  C   LEU A  22      16.041  65.552 -23.917  1.00 26.02           C  
ATOM    137  O   LEU A  22      15.787  65.013 -25.004  1.00 25.43           O  
ATOM    138  CB  LEU A  22      17.690  67.456 -23.824  1.00 27.22           C  
ATOM    139  CG  LEU A  22      17.997  68.948 -24.048  1.00 29.43           C  
ATOM    140  CD1 LEU A  22      19.468  69.254 -23.808  1.00 29.32           C  
ATOM    141  CD2 LEU A  22      17.541  69.440 -25.424  1.00 30.76           C  
ATOM    142  N   THR A  23      16.126  64.875 -22.776  1.00 25.50           N  
ATOM    143  CA  THR A  23      15.903  63.417 -22.710  1.00 24.58           C  
ATOM    144  C   THR A  23      14.470  63.060 -23.097  1.00 24.54           C  
ATOM    145  O   THR A  23      14.229  62.092 -23.852  1.00 25.26           O  
ATOM    146  CB  THR A  23      16.252  62.895 -21.295  1.00 24.23           C  
ATOM    147  OG1 THR A  23      17.564  63.359 -20.943  1.00 24.00           O  
ATOM    148  CG2 THR A  23      16.212  61.375 -21.221  1.00 25.44           C  
ATOM    149  N   GLN A  24      13.522  63.851 -22.593  1.00 23.40           N  
ATOM    150  CA  GLN A  24      12.101  63.676 -22.891  1.00 22.38           C  
ATOM    151  C   GLN A  24      11.829  63.775 -24.402  1.00 22.29           C  
ATOM    152  O   GLN A  24      11.182  62.898 -24.954  1.00 21.82           O  
ATOM    153  CB  GLN A  24      11.279  64.714 -22.115  1.00 23.07           C  
ATOM    154  CG  GLN A  24       9.776  64.679 -22.347  1.00 22.53           C  
ATOM    155  CD  GLN A  24       9.087  65.952 -21.865  1.00 23.65           C  
ATOM    156  OE1 GLN A  24       9.714  67.003 -21.787  1.00 23.78           O  
ATOM    157  NE2 GLN A  24       7.794  65.857 -21.537  1.00 22.69           N  
ATOM    158  N   GLU A  25      12.318  64.841 -25.046  1.00 23.94           N  
ATOM    159  CA  GLU A  25      12.115  65.057 -26.491  1.00 25.60           C  
ATOM    160  C   GLU A  25      12.635  63.888 -27.316  1.00 25.44           C  
ATOM    161  O   GLU A  25      11.962  63.445 -28.243  1.00 24.68           O  
ATOM    162  CB  GLU A  25      12.769  66.360 -26.991  1.00 26.08           C  
ATOM    163  CG  GLU A  25      12.280  67.655 -26.316  1.00 28.25           C  
ATOM    164  CD  GLU A  25      10.814  68.023 -26.566  1.00 28.51           C  
ATOM    165  OE1 GLU A  25      10.081  67.305 -27.283  1.00 29.95           O  
ATOM    166  OE2 GLU A  25      10.374  69.064 -26.023  1.00 31.64           O  
ATOM    167  N   TYR A  26      13.825  63.398 -26.976  1.00 25.67           N  
ATOM    168  CA  TYR A  26      14.387  62.238 -27.681  1.00 27.16           C  
ATOM    169  C   TYR A  26      13.441  61.027 -27.586  1.00 26.90           C  
ATOM    170  O   TYR A  26      13.081  60.442 -28.611  1.00 27.75           O  
ATOM    171  CB  TYR A  26      15.814  61.893 -27.212  1.00 29.69           C  
ATOM    172  CG  TYR A  26      16.335  60.631 -27.871  1.00 31.23           C  
ATOM    173  CD1 TYR A  26      16.918  60.667 -29.162  1.00 32.13           C  
ATOM    174  CD2 TYR A  26      16.196  59.381 -27.234  1.00 31.94           C  
ATOM    175  CE1 TYR A  26      17.372  59.493 -29.778  1.00 32.31           C  
ATOM    176  CE2 TYR A  26      16.644  58.204 -27.840  1.00 32.38           C  
ATOM    177  CZ  TYR A  26      17.227  58.261 -29.104  1.00 33.41           C  
ATOM    178  OH  TYR A  26      17.660  57.085 -29.676  1.00 34.46           O  
ATOM    179  N   LEU A  27      13.022  60.686 -26.367  1.00 25.26           N  
ATOM    180  CA  LEU A  27      12.205  59.502 -26.134  1.00 24.88           C  
ATOM    181  C   LEU A  27      10.814  59.595 -26.766  1.00 25.92           C  
ATOM    182  O   LEU A  27      10.284  58.590 -27.288  1.00 26.44           O  
ATOM    183  CB  LEU A  27      12.124  59.163 -24.629  1.00 24.87           C  
ATOM    184  CG  LEU A  27      13.387  58.780 -23.832  1.00 24.66           C  
ATOM    185  CD1 LEU A  27      13.024  58.625 -22.358  1.00 24.60           C  
ATOM    186  CD2 LEU A  27      14.073  57.513 -24.357  1.00 25.83           C  
ATOM    187  N   ILE A  28      10.235  60.799 -26.744  1.00 25.46           N  
ATOM    188  CA  ILE A  28       8.985  61.076 -27.482  1.00 26.72           C  
ATOM    189  C   ILE A  28       9.097  60.792 -28.987  1.00 26.58           C  
ATOM    190  O   ILE A  28       8.191  60.193 -29.578  1.00 25.23           O  
ATOM    191  CB  ILE A  28       8.459  62.512 -27.207  1.00 26.91           C  
ATOM    192  CG1 ILE A  28       7.830  62.567 -25.805  1.00 27.22           C  
ATOM    193  CG2 ILE A  28       7.423  62.942 -28.249  1.00 26.73           C  
ATOM    194  CD1 ILE A  28       7.599  63.979 -25.275  1.00 27.82           C  
ATOM    195  N   ARG A  29      10.206  61.210 -29.595  1.00 29.35           N  
ATOM    196  CA  ARG A  29      10.473  60.929 -31.019  1.00 32.60           C  
ATOM    197  C   ARG A  29      10.636  59.419 -31.318  1.00 34.45           C  
ATOM    198  O   ARG A  29      10.721  59.001 -32.481  1.00 32.38           O  
ATOM    199  CB  ARG A  29      11.717  61.685 -31.476  1.00 35.24           C  
ATOM    200  CG  ARG A  29      11.467  63.135 -31.859  1.00 40.96           C  
ATOM    201  CD  ARG A  29      12.761  63.758 -32.347  1.00 46.10           C  
ATOM    202  NE  ARG A  29      13.524  64.356 -31.253  1.00 51.89           N  
ATOM    203  CZ  ARG A  29      14.839  64.227 -31.074  1.00 53.65           C  
ATOM    204  NH1 ARG A  29      15.568  63.482 -31.902  1.00 55.28           N  
ATOM    205  NH2 ARG A  29      15.425  64.834 -30.045  1.00 52.18           N  
ATOM    206  N   ASN A  30      10.668  58.609 -30.265  1.00 32.99           N  
ATOM    207  CA  ASN A  30      10.952  57.187 -30.408  1.00 31.97           C  
ATOM    208  C   ASN A  30       9.844  56.287 -29.866  1.00 31.37           C  
ATOM    209  O   ASN A  30      10.110  55.218 -29.324  1.00 32.66           O  
ATOM    210  CB  ASN A  30      12.327  56.885 -29.808  1.00 30.59           C  
ATOM    211  CG  ASN A  30      13.464  57.303 -30.725  1.00 31.56           C  
ATOM    212  OD1 ASN A  30      13.746  56.632 -31.718  1.00 32.47           O  
ATOM    213  ND2 ASN A  30      14.126  58.411 -30.400  1.00 31.38           N  
ATOM    214  N   GLY A  31       8.596  56.736 -30.016  1.00 30.53           N  
ATOM    215  CA  GLY A  31       7.421  55.919 -29.707  1.00 29.20           C  
ATOM    216  C   GLY A  31       7.025  55.832 -28.239  1.00 30.22           C  
ATOM    217  O   GLY A  31       6.304  54.910 -27.844  1.00 31.17           O  
ATOM    218  N   LEU A  32       7.485  56.776 -27.420  1.00 29.48           N  
ATOM    219  CA  LEU A  32       7.108  56.782 -25.997  1.00 29.58           C  
ATOM    220  C   LEU A  32       6.322  58.038 -25.576  1.00 29.50           C  
ATOM    221  O   LEU A  32       6.571  59.131 -26.080  1.00 28.22           O  
ATOM    222  CB  LEU A  32       8.359  56.610 -25.113  1.00 27.77           C  
ATOM    223  CG  LEU A  32       9.217  55.356 -25.399  1.00 27.04           C  
ATOM    224  CD1 LEU A  32      10.634  55.559 -24.905  1.00 26.93           C  
ATOM    225  CD2 LEU A  32       8.615  54.102 -24.787  1.00 26.46           C  
ATOM    226  N   GLU A  33       5.373  57.860 -24.657  1.00 30.56           N  
ATOM    227  CA  GLU A  33       4.724  58.979 -23.963  1.00 31.58           C  
ATOM    228  C   GLU A  33       5.554  59.322 -22.721  1.00 30.02           C  
ATOM    229  O   GLU A  33       5.744  58.481 -21.845  1.00 28.07           O  
ATOM    230  CB  GLU A  33       3.294  58.603 -23.567  1.00 34.64           C  
ATOM    231  CG  GLU A  33       2.440  59.781 -23.103  1.00 40.64           C  
ATOM    232  CD  GLU A  33       1.053  59.366 -22.635  1.00 43.41           C  
ATOM    233  OE1 GLU A  33       0.387  58.575 -23.333  1.00 46.83           O  
ATOM    234  OE2 GLU A  33       0.626  59.833 -21.562  1.00 46.24           O  
ATOM    235  N   VAL A  34       6.063  60.549 -22.653  1.00 28.14           N  
ATOM    236  CA  VAL A  34       7.056  60.889 -21.640  1.00 26.85           C  
ATOM    237  C   VAL A  34       6.701  62.157 -20.855  1.00 27.15           C  
ATOM    238  O   VAL A  34       6.458  63.214 -21.445  1.00 27.67           O  
ATOM    239  CB  VAL A  34       8.485  60.993 -22.246  1.00 26.53           C  
ATOM    240  CG1 VAL A  34       9.526  61.090 -21.146  1.00 26.47           C  
ATOM    241  CG2 VAL A  34       8.793  59.802 -23.152  1.00 25.61           C  
ATOM    242  N   GLY A  35       6.674  62.023 -19.528  1.00 26.52           N  
ATOM    243  CA  GLY A  35       6.516  63.149 -18.602  1.00 25.79           C  
ATOM    244  C   GLY A  35       7.791  63.398 -17.813  1.00 26.52           C  
ATOM    245  O   GLY A  35       8.683  62.515 -17.739  1.00 26.10           O  
ATOM    246  N   VAL A  36       7.892  64.605 -17.249  1.00 24.09           N  
ATOM    247  CA  VAL A  36       9.060  65.024 -16.463  1.00 24.82           C  
ATOM    248  C   VAL A  36       8.640  65.505 -15.074  1.00 26.28           C  
ATOM    249  O   VAL A  36       7.729  66.332 -14.953  1.00 26.21           O  
ATOM    250  CB  VAL A  36       9.856  66.141 -17.165  1.00 25.20           C  
ATOM    251  CG1 VAL A  36      10.939  66.700 -16.247  1.00 25.20           C  
ATOM    252  CG2 VAL A  36      10.455  65.652 -18.488  1.00 23.42           C  
ATOM    253  N   GLU A  37       9.313  64.977 -14.048  1.00 24.91           N  
ATOM    254  CA  GLU A  37       9.228  65.474 -12.670  1.00 25.70           C  
ATOM    255  C   GLU A  37      10.613  65.892 -12.172  1.00 25.96           C  
ATOM    256  O   GLU A  37      11.610  65.252 -12.495  1.00 27.49           O  
ATOM    257  CB  GLU A  37       8.595  64.426 -11.747  1.00 24.12           C  
ATOM    258  CG  GLU A  37       8.289  64.917 -10.325  1.00 24.80           C  
ATOM    259  CD  GLU A  37       7.551  66.266 -10.333  1.00 24.40           C  
ATOM    260  OE1 GLU A  37       8.161  67.284  -9.949  1.00 23.71           O  
ATOM    261  OE2 GLU A  37       6.380  66.293 -10.760  1.00 24.90           O  
ATOM    262  N   THR A  38      10.680  66.966 -11.389  1.00 26.08           N  
ATOM    263  CA  THR A  38      11.975  67.540 -10.978  1.00 25.99           C  
ATOM    264  C   THR A  38      12.245  67.434  -9.464  1.00 25.44           C  
ATOM    265  O   THR A  38      13.338  67.748  -8.999  1.00 26.46           O  
ATOM    266  CB  THR A  38      12.074  69.019 -11.402  1.00 25.51           C  
ATOM    267  OG1 THR A  38      10.916  69.706 -10.919  1.00 25.32           O  
ATOM    268  CG2 THR A  38      12.147  69.165 -12.924  1.00 24.86           C  
ATOM    269  N   ASP A  39      11.250  66.984  -8.714  1.00 25.93           N  
ATOM    270  CA  ASP A  39      11.322  66.918  -7.250  1.00 27.29           C  
ATOM    271  C   ASP A  39      10.975  65.511  -6.743  1.00 26.30           C  
ATOM    272  O   ASP A  39       9.988  64.934  -7.171  1.00 27.14           O  
ATOM    273  CB  ASP A  39      10.341  67.927  -6.629  1.00 26.95           C  
ATOM    274  CG  ASP A  39      10.381  67.920  -5.113  1.00 27.13           C  
ATOM    275  OD1 ASP A  39       9.560  67.203  -4.494  1.00 25.64           O  
ATOM    276  OD2 ASP A  39      11.275  68.601  -4.557  1.00 27.31           O  
ATOM    277  N   GLY A  40      11.746  65.015  -5.777  1.00 28.48           N  
ATOM    278  CA  GLY A  40      11.581  63.657  -5.240  1.00 28.01           C  
ATOM    279  C   GLY A  40      10.303  63.372  -4.471  1.00 29.29           C  
ATOM    280  O   GLY A  40       9.702  62.295  -4.630  1.00 28.15           O  
ATOM    281  N   ASN A  41       9.877  64.323  -3.635  1.00 30.80           N  
ATOM    282  CA  ASN A  41       8.580  64.199  -2.938  1.00 30.31           C  
ATOM    283  C   ASN A  41       7.390  64.186  -3.893  1.00 29.35           C  
ATOM    284  O   ASN A  41       6.467  63.387  -3.726  1.00 27.87           O  
ATOM    285  CB  ASN A  41       8.390  65.287  -1.867  1.00 32.03           C  
ATOM    286  CG  ASN A  41       9.245  65.055  -0.624  1.00 33.70           C  
ATOM    287  OD1 ASN A  41       9.275  63.965  -0.053  1.00 35.01           O  
ATOM    288  ND2 ASN A  41       9.933  66.093  -0.195  1.00 35.90           N  
ATOM    289  N   ARG A  42       7.406  65.080  -4.883  1.00 29.41           N  
ATOM    290  CA  ARG A  42       6.364  65.092  -5.922  1.00 28.22           C  
ATOM    291  C   ARG A  42       6.390  63.792  -6.740  1.00 27.04           C  
ATOM    292  O   ARG A  42       5.333  63.217  -7.058  1.00 27.10           O  
ATOM    293  CB  ARG A  42       6.528  66.298  -6.852  1.00 27.72           C  
ATOM    294  CG  ARG A  42       6.110  67.633  -6.252  1.00 28.22           C  
ATOM    295  CD  ARG A  42       5.779  68.656  -7.335  1.00 28.05           C  
ATOM    296  NE  ARG A  42       6.937  69.100  -8.120  1.00 29.52           N  
ATOM    297  CZ  ARG A  42       7.816  70.035  -7.750  1.00 30.74           C  
ATOM    298  NH1 ARG A  42       8.816  70.357  -8.565  1.00 29.58           N  
ATOM    299  NH2 ARG A  42       7.725  70.638  -6.563  1.00 31.37           N  
ATOM    300  N   ALA A  43       7.599  63.341  -7.070  1.00 25.50           N  
ATOM    301  CA  ALA A  43       7.796  62.056  -7.755  1.00 25.08           C  
ATOM    302  C   ALA A  43       7.119  60.895  -7.034  1.00 25.30           C  
ATOM    303  O   ALA A  43       6.393  60.138  -7.679  1.00 25.10           O  
ATOM    304  CB  ALA A  43       9.273  61.779  -7.971  1.00 24.88           C  
ATOM    305  N   ILE A  44       7.296  60.791  -5.703  1.00 24.92           N  
ATOM    306  CA  ILE A  44       6.653  59.709  -4.926  1.00 25.97           C  
ATOM    307  C   ILE A  44       5.137  59.686  -5.162  1.00 27.87           C  
ATOM    308  O   ILE A  44       4.595  58.660  -5.562  1.00 28.34           O  
ATOM    309  CB  ILE A  44       7.007  59.739  -3.404  1.00 26.55           C  
ATOM    310  CG1 ILE A  44       8.484  59.351  -3.183  1.00 26.19           C  
ATOM    311  CG2 ILE A  44       6.094  58.806  -2.594  1.00 26.44           C  
ATOM    312  CD1 ILE A  44       9.113  59.902  -1.902  1.00 25.37           C  
ATOM    313  N   ARG A  45       4.473  60.824  -4.937  1.00 29.38           N  
ATOM    314  CA  ARG A  45       3.032  60.968  -5.186  1.00 30.96           C  
ATOM    315  C   ARG A  45       2.652  60.655  -6.633  1.00 28.23           C  
ATOM    316  O   ARG A  45       1.702  59.910  -6.892  1.00 25.97           O  
ATOM    317  CB  ARG A  45       2.571  62.394  -4.829  1.00 35.37           C  
ATOM    318  CG  ARG A  45       2.398  62.634  -3.333  1.00 41.69           C  
ATOM    319  CD  ARG A  45       2.044  64.089  -3.029  1.00 48.83           C  
ATOM    320  NE  ARG A  45       3.122  64.805  -2.328  1.00 53.13           N  
ATOM    321  CZ  ARG A  45       3.659  65.969  -2.700  1.00 52.47           C  
ATOM    322  NH1 ARG A  45       3.241  66.606  -3.790  1.00 54.89           N  
ATOM    323  NH2 ARG A  45       4.627  66.502  -1.965  1.00 52.91           N  
ATOM    324  N   ARG A  46       3.423  61.222  -7.562  1.00 28.40           N  
ATOM    325  CA  ARG A  46       3.143  61.134  -8.992  1.00 29.38           C  
ATOM    326  C   ARG A  46       3.300  59.703  -9.532  1.00 29.20           C  
ATOM    327  O   ARG A  46       2.451  59.233 -10.287  1.00 29.39           O  
ATOM    328  CB  ARG A  46       4.034  62.130  -9.746  1.00 29.95           C  
ATOM    329  CG  ARG A  46       3.626  62.371 -11.187  1.00 31.92           C  
ATOM    330  CD  ARG A  46       4.004  63.754 -11.678  1.00 30.92           C  
ATOM    331  NE  ARG A  46       4.052  63.773 -13.143  1.00 30.66           N  
ATOM    332  CZ  ARG A  46       4.803  64.590 -13.867  1.00 29.45           C  
ATOM    333  NH1 ARG A  46       5.612  65.472 -13.291  1.00 28.73           N  
ATOM    334  NH2 ARG A  46       4.761  64.506 -15.194  1.00 33.90           N  
ATOM    335  N   ILE A  47       4.378  59.017  -9.135  1.00 28.47           N  
ATOM    336  CA  ILE A  47       4.595  57.621  -9.537  1.00 27.60           C  
ATOM    337  C   ILE A  47       3.439  56.746  -9.020  1.00 28.82           C  
ATOM    338  O   ILE A  47       2.848  55.972  -9.792  1.00 28.64           O  
ATOM    339  CB  ILE A  47       5.979  57.100  -9.058  1.00 26.98           C  
ATOM    340  CG1 ILE A  47       7.113  57.762  -9.854  1.00 25.01           C  
ATOM    341  CG2 ILE A  47       6.074  55.584  -9.168  1.00 26.62           C  
ATOM    342  CD1 ILE A  47       8.449  57.809  -9.135  1.00 23.72           C  
ATOM    343  N   ILE A  48       3.097  56.910  -7.736  1.00 28.93           N  
ATOM    344  CA  ILE A  48       2.024  56.117  -7.115  1.00 30.11           C  
ATOM    345  C   ILE A  48       0.657  56.351  -7.781  1.00 29.96           C  
ATOM    346  O   ILE A  48      -0.045  55.386  -8.090  1.00 29.36           O  
ATOM    347  CB  ILE A  48       1.965  56.274  -5.562  1.00 30.58           C  
ATOM    348  CG1 ILE A  48       3.273  55.747  -4.924  1.00 29.95           C  
ATOM    349  CG2 ILE A  48       0.761  55.510  -4.989  1.00 30.11           C  
ATOM    350  CD1 ILE A  48       3.498  56.121  -3.465  1.00 28.51           C  
ATOM    351  N   SER A  49       0.296  57.613  -8.021  1.00 31.23           N  
ATOM    352  CA  SER A  49      -1.031  57.927  -8.577  1.00 34.05           C  
ATOM    353  C   SER A  49      -1.135  57.671 -10.081  1.00 33.35           C  
ATOM    354  O   SER A  49      -2.135  57.122 -10.549  1.00 32.30           O  
ATOM    355  CB  SER A  49      -1.441  59.371  -8.263  1.00 34.95           C  
ATOM    356  OG  SER A  49      -0.494  60.268  -8.793  1.00 40.65           O  
ATOM    357  N   GLU A  50      -0.107  58.064 -10.831  1.00 32.83           N  
ATOM    358  CA  GLU A  50      -0.179  57.998 -12.296  1.00 32.49           C  
ATOM    359  C   GLU A  50       0.234  56.636 -12.829  1.00 33.04           C  
ATOM    360  O   GLU A  50      -0.082  56.299 -13.969  1.00 33.88           O  
ATOM    361  CB  GLU A  50       0.649  59.111 -12.947  1.00 33.44           C  
ATOM    362  CG  GLU A  50       0.194  60.527 -12.596  1.00 34.43           C  
ATOM    363  CD  GLU A  50       1.033  61.610 -13.254  1.00 37.81           C  
ATOM    364  OE1 GLU A  50       1.980  61.284 -14.002  1.00 36.96           O  
ATOM    365  OE2 GLU A  50       0.756  62.808 -13.011  1.00 41.19           O  
ATOM    366  N   GLN A  51       0.934  55.865 -11.994  1.00 33.31           N  
ATOM    367  CA  GLN A  51       1.383  54.503 -12.326  1.00 30.30           C  
ATOM    368  C   GLN A  51       2.063  54.408 -13.714  1.00 27.99           C  
ATOM    369  O   GLN A  51       1.590  53.661 -14.563  1.00 27.14           O  
ATOM    370  CB  GLN A  51       0.209  53.520 -12.220  1.00 29.22           C  
ATOM    371  CG  GLN A  51      -0.307  53.270 -10.805  1.00 30.17           C  
ATOM    372  CD  GLN A  51       0.615  52.380  -9.969  1.00 31.94           C  
ATOM    373  OE1 GLN A  51       0.900  52.690  -8.813  1.00 33.06           O  
ATOM    374  NE2 GLN A  51       1.089  51.279 -10.552  1.00 31.19           N  
ATOM    375  N   PRO A  52       3.168  55.161 -13.946  1.00 26.63           N  
ATOM    376  CA  PRO A  52       3.853  55.006 -15.247  1.00 26.26           C  
ATOM    377  C   PRO A  52       4.324  53.565 -15.529  1.00 26.29           C  
ATOM    378  O   PRO A  52       4.514  52.768 -14.600  1.00 25.44           O  
ATOM    379  CB  PRO A  52       5.050  55.959 -15.148  1.00 25.12           C  
ATOM    380  CG  PRO A  52       5.239  56.222 -13.691  1.00 25.34           C  
ATOM    381  CD  PRO A  52       3.882  56.105 -13.059  1.00 25.71           C  
ATOM    382  N   ASP A  53       4.477  53.229 -16.805  1.00 26.83           N  
ATOM    383  CA  ASP A  53       4.966  51.899 -17.186  1.00 28.11           C  
ATOM    384  C   ASP A  53       6.436  51.694 -16.815  1.00 26.69           C  
ATOM    385  O   ASP A  53       6.870  50.559 -16.615  1.00 29.52           O  
ATOM    386  CB  ASP A  53       4.748  51.662 -18.682  1.00 29.13           C  
ATOM    387  CG  ASP A  53       3.276  51.650 -19.054  1.00 29.88           C  
ATOM    388  OD1 ASP A  53       2.889  52.434 -19.936  1.00 30.61           O  
ATOM    389  OD2 ASP A  53       2.511  50.871 -18.452  1.00 29.69           O  
ATOM    390  N   LEU A  54       7.180  52.801 -16.723  1.00 24.63           N  
ATOM    391  CA  LEU A  54       8.571  52.822 -16.269  1.00 23.31           C  
ATOM    392  C   LEU A  54       8.962  54.220 -15.745  1.00 23.52           C  
ATOM    393  O   LEU A  54       8.486  55.239 -16.276  1.00 22.91           O  
ATOM    394  CB  LEU A  54       9.498  52.415 -17.425  1.00 22.91           C  
ATOM    395  CG  LEU A  54      11.015  52.308 -17.238  1.00 22.56           C  
ATOM    396  CD1 LEU A  54      11.569  51.161 -18.089  1.00 22.77           C  
ATOM    397  CD2 LEU A  54      11.725  53.615 -17.544  1.00 21.14           C  
ATOM    398  N   VAL A  55       9.849  54.249 -14.738  1.00 20.81           N  
ATOM    399  CA  VAL A  55      10.467  55.480 -14.235  1.00 21.10           C  
ATOM    400  C   VAL A  55      11.969  55.518 -14.514  1.00 21.29           C  
ATOM    401  O   VAL A  55      12.690  54.552 -14.237  1.00 22.24           O  
ATOM    402  CB  VAL A  55      10.254  55.641 -12.706  1.00 20.82           C  
ATOM    403  CG1 VAL A  55      10.814  56.967 -12.216  1.00 21.53           C  
ATOM    404  CG2 VAL A  55       8.785  55.515 -12.355  1.00 20.44           C  
ATOM    405  N   VAL A  56      12.425  56.634 -15.075  1.00 21.24           N  
ATOM    406  CA  VAL A  56      13.839  56.952 -15.197  1.00 21.30           C  
ATOM    407  C   VAL A  56      14.144  57.892 -14.026  1.00 22.85           C  
ATOM    408  O   VAL A  56      13.625  59.021 -13.962  1.00 22.51           O  
ATOM    409  CB  VAL A  56      14.159  57.587 -16.577  1.00 21.30           C  
ATOM    410  CG1 VAL A  56      15.635  57.952 -16.690  1.00 22.30           C  
ATOM    411  CG2 VAL A  56      13.783  56.630 -17.708  1.00 20.19           C  
ATOM    412  N   LEU A  57      14.966  57.423 -13.087  1.00 23.76           N  
ATOM    413  CA  LEU A  57      15.115  58.089 -11.775  1.00 22.85           C  
ATOM    414  C   LEU A  57      16.550  58.462 -11.392  1.00 24.47           C  
ATOM    415  O   LEU A  57      17.416  57.581 -11.303  1.00 24.73           O  
ATOM    416  CB  LEU A  57      14.499  57.183 -10.708  1.00 24.39           C  
ATOM    417  CG  LEU A  57      14.542  57.505  -9.209  1.00 25.17           C  
ATOM    418  CD1 LEU A  57      13.846  58.830  -8.948  1.00 26.00           C  
ATOM    419  CD2 LEU A  57      13.878  56.385  -8.419  1.00 24.56           C  
ATOM    420  N   ASP A  58      16.806  59.754 -11.152  1.00 23.66           N  
ATOM    421  CA  ASP A  58      18.099  60.182 -10.603  1.00 26.28           C  
ATOM    422  C   ASP A  58      18.136  59.948  -9.086  1.00 26.33           C  
ATOM    423  O   ASP A  58      17.095  60.013  -8.417  1.00 24.28           O  
ATOM    424  CB  ASP A  58      18.399  61.645 -10.944  1.00 27.44           C  
ATOM    425  CG  ASP A  58      19.894  61.999 -10.874  1.00 31.87           C  
ATOM    426  OD1 ASP A  58      20.665  61.470 -10.031  1.00 34.09           O  
ATOM    427  OD2 ASP A  58      20.313  62.860 -11.672  1.00 34.38           O  
ATOM    428  N   VAL A  59      19.322  59.653  -8.545  1.00 27.32           N  
ATOM    429  CA  VAL A  59      19.462  59.577  -7.077  1.00 30.23           C  
ATOM    430  C   VAL A  59      19.496  60.976  -6.439  1.00 30.27           C  
ATOM    431  O   VAL A  59      18.963  61.168  -5.348  1.00 30.74           O  
ATOM    432  CB  VAL A  59      20.663  58.711  -6.579  1.00 31.87           C  
ATOM    433  CG1 VAL A  59      20.497  57.257  -6.979  1.00 33.42           C  
ATOM    434  CG2 VAL A  59      21.983  59.222  -7.106  1.00 33.63           C  
ATOM    435  N   MET A  60      20.102  61.935  -7.135  1.00 31.49           N  
ATOM    436  CA  MET A  60      20.309  63.289  -6.604  1.00 34.62           C  
ATOM    437  C   MET A  60      19.088  64.167  -6.909  1.00 32.44           C  
ATOM    438  O   MET A  60      18.974  64.729  -7.995  1.00 33.87           O  
ATOM    439  CB  MET A  60      21.601  63.914  -7.153  1.00 37.80           C  
ATOM    440  CG  MET A  60      22.816  62.994  -7.164  1.00 46.00           C  
ATOM    441  SD  MET A  60      24.359  63.890  -7.463  1.00 55.22           S  
ATOM    442  CE  MET A  60      25.276  62.759  -8.494  1.00 53.52           C  
ATOM    443  N   LEU A  61      18.159  64.231  -5.958  1.00 29.60           N  
ATOM    444  CA  LEU A  61      16.920  65.002  -6.112  1.00 28.88           C  
ATOM    445  C   LEU A  61      16.616  65.810  -4.864  1.00 29.77           C  
ATOM    446  O   LEU A  61      16.806  65.306  -3.750  1.00 28.35           O  
ATOM    447  CB  LEU A  61      15.716  64.081  -6.390  1.00 27.08           C  
ATOM    448  CG  LEU A  61      15.722  63.164  -7.610  1.00 27.73           C  
ATOM    449  CD1 LEU A  61      14.673  62.079  -7.421  1.00 27.42           C  
ATOM    450  CD2 LEU A  61      15.501  63.941  -8.907  1.00 27.43           C  
ATOM    451  N   PRO A  62      16.108  67.056  -5.037  1.00 30.75           N  
ATOM    452  CA  PRO A  62      15.565  67.809  -3.899  1.00 30.79           C  
ATOM    453  C   PRO A  62      14.313  67.140  -3.348  1.00 32.08           C  
ATOM    454  O   PRO A  62      13.646  66.360  -4.059  1.00 31.43           O  
ATOM    455  CB  PRO A  62      15.204  69.173  -4.509  1.00 30.39           C  
ATOM    456  CG  PRO A  62      14.998  68.893  -5.964  1.00 31.10           C  
ATOM    457  CD  PRO A  62      16.032  67.839  -6.287  1.00 31.20           C  
ATOM    458  N   GLY A  63      13.998  67.443  -2.092  1.00 30.87           N  
ATOM    459  CA  GLY A  63      12.796  66.918  -1.463  1.00 31.79           C  
ATOM    460  C   GLY A  63      13.018  65.529  -0.906  1.00 33.43           C  
ATOM    461  O   GLY A  63      13.029  65.341   0.314  1.00 34.45           O  
ATOM    462  N   ALA A  64      13.166  64.552  -1.803  1.00 32.50           N  
ATOM    463  CA  ALA A  64      13.574  63.191  -1.434  1.00 32.63           C  
ATOM    464  C   ALA A  64      14.565  62.654  -2.465  1.00 32.83           C  
ATOM    465  O   ALA A  64      14.314  62.737  -3.679  1.00 32.42           O  
ATOM    466  CB  ALA A  64      12.362  62.272  -1.318  1.00 31.23           C  
ATOM    467  N   ASP A  65      15.695  62.127  -1.989  1.00 31.13           N  
ATOM    468  CA  ASP A  65      16.673  61.460  -2.866  1.00 31.03           C  
ATOM    469  C   ASP A  65      16.026  60.256  -3.582  1.00 28.01           C  
ATOM    470  O   ASP A  65      15.041  59.699  -3.096  1.00 26.75           O  
ATOM    471  CB  ASP A  65      17.912  61.032  -2.064  1.00 33.29           C  
ATOM    472  CG  ASP A  65      17.619  59.887  -1.115  1.00 33.69           C  
ATOM    473  OD1 ASP A  65      17.257  60.126   0.049  1.00 39.22           O  
ATOM    474  OD2 ASP A  65      17.692  58.736  -1.546  1.00 37.29           O  
ATOM    475  N   GLY A  66      16.585  59.874  -4.734  1.00 28.74           N  
ATOM    476  CA  GLY A  66      16.045  58.787  -5.554  1.00 26.58           C  
ATOM    477  C   GLY A  66      15.962  57.433  -4.859  1.00 27.73           C  
ATOM    478  O   GLY A  66      15.073  56.624  -5.172  1.00 26.85           O  
ATOM    479  N   LEU A  67      16.874  57.179  -3.914  1.00 27.89           N  
ATOM    480  CA  LEU A  67      16.825  55.930  -3.127  1.00 27.28           C  
ATOM    481  C   LEU A  67      15.581  55.918  -2.245  1.00 26.74           C  
ATOM    482  O   LEU A  67      14.869  54.907  -2.163  1.00 24.77           O  
ATOM    483  CB  LEU A  67      18.111  55.710  -2.317  1.00 27.05           C  
ATOM    484  CG  LEU A  67      19.437  55.594  -3.083  1.00 28.44           C  
ATOM    485  CD1 LEU A  67      20.646  55.611  -2.141  1.00 28.71           C  
ATOM    486  CD2 LEU A  67      19.473  54.364  -3.986  1.00 29.09           C  
ATOM    487  N   THR A  68      15.296  57.071  -1.628  1.00 27.33           N  
ATOM    488  CA  THR A  68      14.075  57.253  -0.835  1.00 26.66           C  
ATOM    489  C   THR A  68      12.852  57.146  -1.736  1.00 25.71           C  
ATOM    490  O   THR A  68      11.884  56.456  -1.384  1.00 25.62           O  
ATOM    491  CB  THR A  68      14.087  58.591  -0.057  1.00 27.05           C  
ATOM    492  OG1 THR A  68      15.262  58.652   0.757  1.00 25.35           O  
ATOM    493  CG2 THR A  68      12.845  58.752   0.840  1.00 26.70           C  
ATOM    494  N   VAL A  69      12.909  57.798  -2.905  1.00 25.50           N  
ATOM    495  CA  VAL A  69      11.830  57.668  -3.895  1.00 25.84           C  
ATOM    496  C   VAL A  69      11.577  56.177  -4.153  1.00 26.01           C  
ATOM    497  O   VAL A  69      10.470  55.684  -3.941  1.00 23.78           O  
ATOM    498  CB  VAL A  69      12.089  58.444  -5.224  1.00 24.51           C  
ATOM    499  CG1 VAL A  69      10.945  58.202  -6.198  1.00 24.39           C  
ATOM    500  CG2 VAL A  69      12.239  59.946  -4.974  1.00 23.88           C  
ATOM    501  N   CYS A  70      12.625  55.463  -4.565  1.00 27.65           N  
ATOM    502  CA  CYS A  70      12.525  54.022  -4.808  1.00 28.89           C  
ATOM    503  C   CYS A  70      11.866  53.277  -3.624  1.00 27.21           C  
ATOM    504  O   CYS A  70      10.854  52.584  -3.801  1.00 25.56           O  
ATOM    505  CB  CYS A  70      13.917  53.469  -5.128  1.00 31.10           C  
ATOM    506  SG  CYS A  70      13.853  51.777  -5.713  1.00 34.45           S  
ATOM    507  N   ARG A  71      12.424  53.466  -2.424  1.00 30.42           N  
ATOM    508  CA  ARG A  71      11.911  52.855  -1.185  1.00 31.37           C  
ATOM    509  C   ARG A  71      10.426  53.109  -0.949  1.00 31.65           C  
ATOM    510  O   ARG A  71       9.655  52.170  -0.728  1.00 30.57           O  
ATOM    511  CB  ARG A  71      12.678  53.375   0.024  1.00 34.41           C  
ATOM    512  CG  ARG A  71      13.699  52.414   0.592  1.00 38.07           C  
ATOM    513  CD  ARG A  71      14.081  52.720   2.048  1.00 39.81           C  
ATOM    514  NE  ARG A  71      14.277  54.143   2.337  1.00 39.60           N  
ATOM    515  CZ  ARG A  71      15.317  54.891   1.951  1.00 40.62           C  
ATOM    516  NH1 ARG A  71      16.317  54.395   1.231  1.00 41.34           N  
ATOM    517  NH2 ARG A  71      15.347  56.172   2.290  1.00 42.33           N  
ATOM    518  N   GLU A  72      10.036  54.384  -1.006  1.00 31.72           N  
ATOM    519  CA  GLU A  72       8.657  54.799  -0.731  1.00 30.64           C  
ATOM    520  C   GLU A  72       7.645  54.305  -1.756  1.00 29.21           C  
ATOM    521  O   GLU A  72       6.504  54.022  -1.428  1.00 29.09           O  
ATOM    522  CB  GLU A  72       8.581  56.328  -0.629  1.00 33.64           C  
ATOM    523  CG  GLU A  72       9.274  56.928   0.595  1.00 36.83           C  
ATOM    524  CD  GLU A  72       8.724  56.396   1.907  1.00 40.76           C  
ATOM    525  OE1 GLU A  72       9.524  56.210   2.842  1.00 44.29           O  
ATOM    526  OE2 GLU A  72       7.500  56.142   2.001  1.00 41.97           O  
ATOM    527  N   VAL A  73       8.087  54.185  -3.001  1.00 28.16           N  
ATOM    528  CA  VAL A  73       7.203  53.961  -4.133  1.00 26.71           C  
ATOM    529  C   VAL A  73       6.912  52.461  -4.311  1.00 27.69           C  
ATOM    530  O   VAL A  73       5.772  52.061  -4.604  1.00 25.29           O  
ATOM    531  CB  VAL A  73       7.820  54.737  -5.340  1.00 28.40           C  
ATOM    532  CG1 VAL A  73       8.204  53.889  -6.550  1.00 27.17           C  
ATOM    533  CG2 VAL A  73       7.055  56.040  -5.618  1.00 27.23           C  
ATOM    534  N   ARG A  74       7.933  51.639  -4.055  1.00 27.51           N  
ATOM    535  CA  ARG A  74       7.861  50.178  -4.254  1.00 27.95           C  
ATOM    536  C   ARG A  74       6.668  49.406  -3.667  1.00 27.63           C  
ATOM    537  O   ARG A  74       6.093  48.597  -4.384  1.00 26.68           O  
ATOM    538  CB  ARG A  74       9.193  49.496  -3.924  1.00 26.55           C  
ATOM    539  CG  ARG A  74      10.175  49.558  -5.085  1.00 26.12           C  
ATOM    540  CD  ARG A  74       9.860  48.496  -6.132  1.00 26.76           C  
ATOM    541  NE  ARG A  74      10.744  48.556  -7.306  1.00 27.38           N  
ATOM    542  CZ  ARG A  74      10.358  48.851  -8.549  1.00 26.73           C  
ATOM    543  NH1 ARG A  74      11.254  48.847  -9.521  1.00 27.12           N  
ATOM    544  NH2 ARG A  74       9.088  49.130  -8.835  1.00 26.11           N  
ATOM    545  N   PRO A  75       6.260  49.666  -2.401  1.00 29.18           N  
ATOM    546  CA  PRO A  75       5.077  48.896  -1.951  1.00 30.07           C  
ATOM    547  C   PRO A  75       3.805  49.169  -2.767  1.00 32.51           C  
ATOM    548  O   PRO A  75       2.875  48.365  -2.727  1.00 34.89           O  
ATOM    549  CB  PRO A  75       4.882  49.344  -0.501  1.00 30.07           C  
ATOM    550  CG  PRO A  75       6.179  49.951  -0.095  1.00 30.23           C  
ATOM    551  CD  PRO A  75       6.771  50.547  -1.333  1.00 29.33           C  
ATOM    552  N   HIS A  76       3.770  50.277  -3.510  1.00 31.82           N  
ATOM    553  CA  HIS A  76       2.588  50.632  -4.306  1.00 32.36           C  
ATOM    554  C   HIS A  76       2.885  50.730  -5.817  1.00 32.74           C  
ATOM    555  O   HIS A  76       2.032  51.160  -6.601  1.00 31.28           O  
ATOM    556  CB  HIS A  76       1.982  51.942  -3.780  1.00 34.16           C  
ATOM    557  CG  HIS A  76       1.929  52.030  -2.282  1.00 35.12           C  
ATOM    558  ND1 HIS A  76       0.933  51.437  -1.535  1.00 36.49           N  
ATOM    559  CD2 HIS A  76       2.752  52.641  -1.394  1.00 35.85           C  
ATOM    560  CE1 HIS A  76       1.144  51.676  -0.251  1.00 35.01           C  
ATOM    561  NE2 HIS A  76       2.240  52.407  -0.139  1.00 35.99           N  
ATOM    562  N   TYR A  77       4.092  50.321  -6.217  1.00 31.41           N  
ATOM    563  CA  TYR A  77       4.559  50.475  -7.602  1.00 32.35           C  
ATOM    564  C   TYR A  77       5.532  49.367  -7.941  1.00 32.67           C  
ATOM    565  O   TYR A  77       6.644  49.297  -7.398  1.00 32.20           O  
ATOM    566  CB  TYR A  77       5.192  51.858  -7.845  1.00 30.89           C  
ATOM    567  CG  TYR A  77       5.606  52.115  -9.291  1.00 31.13           C  
ATOM    568  CD1 TYR A  77       6.960  52.100  -9.665  1.00 30.23           C  
ATOM    569  CD2 TYR A  77       4.645  52.378 -10.285  1.00 29.35           C  
ATOM    570  CE1 TYR A  77       7.347  52.344 -10.984  1.00 30.13           C  
ATOM    571  CE2 TYR A  77       5.019  52.620 -11.608  1.00 29.71           C  
ATOM    572  CZ  TYR A  77       6.367  52.609 -11.955  1.00 31.27           C  
ATOM    573  OH  TYR A  77       6.738  52.835 -13.270  1.00 31.62           O  
ATOM    574  N   HIS A  78       5.090  48.509  -8.849  1.00 32.60           N  
ATOM    575  CA  HIS A  78       5.807  47.289  -9.171  1.00 35.12           C  
ATOM    576  C   HIS A  78       6.553  47.342 -10.505  1.00 34.20           C  
ATOM    577  O   HIS A  78       7.299  46.417 -10.832  1.00 33.15           O  
ATOM    578  CB  HIS A  78       4.833  46.105  -9.103  1.00 37.78           C  
ATOM    579  CG  HIS A  78       4.023  46.068  -7.839  1.00 41.88           C  
ATOM    580  ND1 HIS A  78       4.600  46.021  -6.586  1.00 43.94           N  
ATOM    581  CD2 HIS A  78       2.683  46.077  -7.635  1.00 45.56           C  
ATOM    582  CE1 HIS A  78       3.650  45.999  -5.665  1.00 46.16           C  
ATOM    583  NE2 HIS A  78       2.478  46.035  -6.275  1.00 45.50           N  
ATOM    584  N   GLN A  79       6.384  48.440 -11.244  1.00 32.77           N  
ATOM    585  CA  GLN A  79       6.963  48.591 -12.589  1.00 31.52           C  
ATOM    586  C   GLN A  79       8.469  48.920 -12.583  1.00 28.81           C  
ATOM    587  O   GLN A  79       9.028  49.246 -11.528  1.00 28.33           O  
ATOM    588  CB  GLN A  79       6.151  49.595 -13.423  1.00 34.36           C  
ATOM    589  CG  GLN A  79       4.869  49.014 -14.016  1.00 37.94           C  
ATOM    590  CD  GLN A  79       3.782  48.801 -12.979  1.00 42.15           C  
ATOM    591  OE1 GLN A  79       3.249  49.760 -12.412  1.00 47.49           O  
ATOM    592  NE2 GLN A  79       3.447  47.539 -12.722  1.00 43.06           N  
ATOM    593  N   PRO A  80       9.138  48.802 -13.750  1.00 27.39           N  
ATOM    594  CA  PRO A  80      10.592  49.001 -13.769  1.00 27.16           C  
ATOM    595  C   PRO A  80      11.032  50.384 -13.353  1.00 25.50           C  
ATOM    596  O   PRO A  80      10.386  51.377 -13.705  1.00 25.19           O  
ATOM    597  CB  PRO A  80      10.958  48.756 -15.232  1.00 26.63           C  
ATOM    598  CG  PRO A  80       9.943  47.763 -15.681  1.00 29.00           C  
ATOM    599  CD  PRO A  80       8.668  48.205 -15.019  1.00 28.13           C  
ATOM    600  N   ILE A  81      12.115  50.425 -12.591  1.00 24.98           N  
ATOM    601  CA  ILE A  81      12.768  51.668 -12.239  1.00 24.04           C  
ATOM    602  C   ILE A  81      14.183  51.599 -12.760  1.00 24.67           C  
ATOM    603  O   ILE A  81      14.957  50.701 -12.404  1.00 24.39           O  
ATOM    604  CB  ILE A  81      12.758  51.957 -10.712  1.00 23.07           C  
ATOM    605  CG1 ILE A  81      11.320  52.149 -10.206  1.00 23.07           C  
ATOM    606  CG2 ILE A  81      13.614  53.180 -10.419  1.00 22.48           C  
ATOM    607  CD1 ILE A  81      11.162  52.316  -8.690  1.00 23.75           C  
ATOM    608  N   LEU A  82      14.504  52.568 -13.610  1.00 24.64           N  
ATOM    609  CA  LEU A  82      15.812  52.712 -14.181  1.00 25.26           C  
ATOM    610  C   LEU A  82      16.481  53.933 -13.563  1.00 26.18           C  
ATOM    611  O   LEU A  82      16.125  55.076 -13.879  1.00 25.77           O  
ATOM    612  CB  LEU A  82      15.705  52.807 -15.720  1.00 25.18           C  
ATOM    613  CG  LEU A  82      16.887  53.202 -16.620  1.00 27.90           C  
ATOM    614  CD1 LEU A  82      18.183  52.590 -16.158  1.00 29.28           C  
ATOM    615  CD2 LEU A  82      16.615  52.822 -18.074  1.00 28.19           C  
ATOM    616  N   MET A  83      17.458  53.687 -12.686  1.00 27.10           N  
ATOM    617  CA  MET A  83      18.225  54.768 -12.092  1.00 26.27           C  
ATOM    618  C   MET A  83      19.255  55.267 -13.073  1.00 27.59           C  
ATOM    619  O   MET A  83      19.953  54.484 -13.725  1.00 26.92           O  
ATOM    620  CB  MET A  83      18.866  54.382 -10.755  1.00 28.14           C  
ATOM    621  CG  MET A  83      17.848  53.999  -9.703  1.00 30.32           C  
ATOM    622  SD  MET A  83      18.539  53.926  -8.046  1.00 33.18           S  
ATOM    623  CE  MET A  83      17.623  55.296  -7.321  1.00 41.23           C  
ATOM    624  N   LEU A  84      19.322  56.588 -13.182  1.00 26.34           N  
ATOM    625  CA  LEU A  84      20.168  57.244 -14.168  1.00 26.96           C  
ATOM    626  C   LEU A  84      20.776  58.418 -13.461  1.00 27.57           C  
ATOM    627  O   LEU A  84      20.064  59.358 -13.094  1.00 27.84           O  
ATOM    628  CB  LEU A  84      19.353  57.684 -15.394  1.00 27.24           C  
ATOM    629  CG  LEU A  84      20.019  58.537 -16.495  1.00 28.22           C  
ATOM    630  CD1 LEU A  84      21.285  57.885 -17.049  1.00 27.15           C  
ATOM    631  CD2 LEU A  84      19.019  58.850 -17.609  1.00 25.94           C  
ATOM    632  N   THR A  85      22.094  58.360 -13.254  1.00 27.80           N  
ATOM    633  CA  THR A  85      22.730  59.250 -12.291  1.00 28.55           C  
ATOM    634  C   THR A  85      24.239  59.457 -12.479  1.00 28.49           C  
ATOM    635  O   THR A  85      24.927  58.638 -13.078  1.00 27.48           O  
ATOM    636  CB  THR A  85      22.417  58.785 -10.839  1.00 28.67           C  
ATOM    637  OG1 THR A  85      22.948  59.734  -9.915  1.00 30.43           O  
ATOM    638  CG2 THR A  85      23.009  57.413 -10.538  1.00 29.65           C  
ATOM    639  N   ALA A  86      24.730  60.574 -11.961  1.00 30.08           N  
ATOM    640  CA  ALA A  86      26.167  60.845 -11.872  1.00 32.58           C  
ATOM    641  C   ALA A  86      26.809  60.199 -10.624  1.00 33.82           C  
ATOM    642  O   ALA A  86      28.014  60.303 -10.435  1.00 35.31           O  
ATOM    643  CB  ALA A  86      26.423  62.352 -11.904  1.00 30.76           C  
ATOM    644  N   ARG A  87      26.010  59.548  -9.772  1.00 38.24           N  
ATOM    645  CA  ARG A  87      26.552  58.805  -8.617  1.00 42.00           C  
ATOM    646  C   ARG A  87      26.895  57.382  -9.050  1.00 40.47           C  
ATOM    647  O   ARG A  87      26.069  56.468  -8.987  1.00 40.01           O  
ATOM    648  CB  ARG A  87      25.606  58.843  -7.414  1.00 45.77           C  
ATOM    649  CG  ARG A  87      25.961  59.926  -6.406  1.00 52.41           C  
ATOM    650  CD  ARG A  87      25.029  59.919  -5.209  1.00 56.82           C  
ATOM    651  NE  ARG A  87      25.620  60.578  -4.042  1.00 62.66           N  
ATOM    652  CZ  ARG A  87      26.319  59.957  -3.088  1.00 66.26           C  
ATOM    653  NH1 ARG A  87      26.537  58.648  -3.147  1.00 68.03           N  
ATOM    654  NH2 ARG A  87      26.809  60.647  -2.065  1.00 65.55           N  
ATOM    655  N   THR A  88      28.133  57.221  -9.502  1.00 40.72           N  
ATOM    656  CA  THR A  88      28.533  56.056 -10.295  1.00 41.38           C  
ATOM    657  C   THR A  88      29.454  55.073  -9.552  1.00 39.84           C  
ATOM    658  O   THR A  88      29.862  54.053 -10.124  1.00 38.58           O  
ATOM    659  CB  THR A  88      29.196  56.492 -11.628  1.00 42.46           C  
ATOM    660  OG1 THR A  88      30.457  57.112 -11.355  1.00 45.28           O  
ATOM    661  CG2 THR A  88      28.320  57.487 -12.381  1.00 43.80           C  
ATOM    662  N   GLU A  89      29.766  55.375  -8.289  1.00 37.97           N  
ATOM    663  CA  GLU A  89      30.564  54.481  -7.435  1.00 36.11           C  
ATOM    664  C   GLU A  89      29.937  53.095  -7.345  1.00 32.94           C  
ATOM    665  O   GLU A  89      28.705  52.955  -7.424  1.00 28.00           O  
ATOM    666  CB  GLU A  89      30.723  55.057  -6.021  1.00 40.90           C  
ATOM    667  CG  GLU A  89      31.352  56.437  -5.953  1.00 46.25           C  
ATOM    668  CD  GLU A  89      32.853  56.379  -6.049  1.00 52.06           C  
ATOM    669  OE1 GLU A  89      33.384  56.536  -7.174  1.00 53.46           O  
ATOM    670  OE2 GLU A  89      33.492  56.148  -4.997  1.00 55.27           O  
ATOM    671  N   ASP A  90      30.793  52.079  -7.187  1.00 31.92           N  
ATOM    672  CA  ASP A  90      30.359  50.697  -6.973  1.00 30.70           C  
ATOM    673  C   ASP A  90      29.339  50.596  -5.839  1.00 28.75           C  
ATOM    674  O   ASP A  90      28.261  50.036  -6.031  1.00 27.75           O  
ATOM    675  CB  ASP A  90      31.559  49.766  -6.722  1.00 32.96           C  
ATOM    676  CG  ASP A  90      32.517  49.698  -7.905  1.00 37.37           C  
ATOM    677  OD1 ASP A  90      33.659  49.244  -7.690  1.00 41.56           O  
ATOM    678  OD2 ASP A  90      32.155  50.097  -9.040  1.00 38.07           O  
ATOM    679  N   MET A  91      29.665  51.180  -4.682  1.00 29.27           N  
ATOM    680  CA  MET A  91      28.729  51.267  -3.554  1.00 33.08           C  
ATOM    681  C   MET A  91      27.347  51.836  -3.947  1.00 31.07           C  
ATOM    682  O   MET A  91      26.311  51.311  -3.510  1.00 27.73           O  
ATOM    683  CB  MET A  91      29.335  52.088  -2.408  1.00 37.24           C  
ATOM    684  CG  MET A  91      28.565  52.009  -1.086  1.00 43.02           C  
ATOM    685  SD  MET A  91      28.601  50.368  -0.310  1.00 47.53           S  
ATOM    686  CE  MET A  91      30.195  50.491   0.519  1.00 49.29           C  
ATOM    687  N   ASP A  92      27.343  52.900  -4.758  1.00 28.86           N  
ATOM    688  CA  ASP A  92      26.096  53.575  -5.140  1.00 29.28           C  
ATOM    689  C   ASP A  92      25.244  52.666  -6.004  1.00 25.92           C  
ATOM    690  O   ASP A  92      24.034  52.557  -5.781  1.00 23.92           O  
ATOM    691  CB  ASP A  92      26.363  54.901  -5.857  1.00 30.83           C  
ATOM    692  CG  ASP A  92      27.123  55.894  -4.994  1.00 35.99           C  
ATOM    693  OD1 ASP A  92      26.780  56.065  -3.807  1.00 35.05           O  
ATOM    694  OD2 ASP A  92      28.065  56.521  -5.525  1.00 42.39           O  
ATOM    695  N   GLN A  93      25.894  51.987  -6.958  1.00 25.63           N  
ATOM    696  CA  GLN A  93      25.233  51.054  -7.872  1.00 25.01           C  
ATOM    697  C   GLN A  93      24.569  49.927  -7.095  1.00 23.62           C  
ATOM    698  O   GLN A  93      23.409  49.595  -7.341  1.00 22.15           O  
ATOM    699  CB  GLN A  93      26.244  50.416  -8.824  1.00 27.06           C  
ATOM    700  CG  GLN A  93      26.528  51.113 -10.135  1.00 30.23           C  
ATOM    701  CD  GLN A  93      27.113  50.139 -11.143  1.00 30.80           C  
ATOM    702  OE1 GLN A  93      26.403  49.290 -11.703  1.00 31.22           O  
ATOM    703  NE2 GLN A  93      28.422  50.225 -11.346  1.00 32.52           N  
ATOM    704  N   VAL A  94      25.324  49.340  -6.163  1.00 24.01           N  
ATOM    705  CA  VAL A  94      24.840  48.197  -5.381  1.00 23.67           C  
ATOM    706  C   VAL A  94      23.646  48.645  -4.530  1.00 23.09           C  
ATOM    707  O   VAL A  94      22.619  47.957  -4.490  1.00 22.88           O  
ATOM    708  CB  VAL A  94      25.983  47.560  -4.543  1.00 24.55           C  
ATOM    709  CG1 VAL A  94      25.447  46.670  -3.424  1.00 24.42           C  
ATOM    710  CG2 VAL A  94      26.914  46.768  -5.448  1.00 24.40           C  
ATOM    711  N   LEU A  95      23.775  49.803  -3.883  1.00 23.43           N  
ATOM    712  CA  LEU A  95      22.680  50.377  -3.089  1.00 25.53           C  
ATOM    713  C   LEU A  95      21.391  50.606  -3.892  1.00 24.13           C  
ATOM    714  O   LEU A  95      20.312  50.203  -3.453  1.00 23.23           O  
ATOM    715  CB  LEU A  95      23.123  51.686  -2.405  1.00 28.65           C  
ATOM    716  CG  LEU A  95      22.356  52.122  -1.141  1.00 33.54           C  
ATOM    717  CD1 LEU A  95      22.146  50.964  -0.165  1.00 34.59           C  
ATOM    718  CD2 LEU A  95      23.061  53.279  -0.438  1.00 33.75           C  
ATOM    719  N   GLY A  96      21.509  51.247  -5.061  1.00 23.81           N  
ATOM    720  CA  GLY A  96      20.351  51.500  -5.938  1.00 22.14           C  
ATOM    721  C   GLY A  96      19.617  50.216  -6.288  1.00 23.03           C  
ATOM    722  O   GLY A  96      18.392  50.096  -6.111  1.00 22.67           O  
ATOM    723  N   LEU A  97      20.375  49.245  -6.782  1.00 22.88           N  
ATOM    724  CA  LEU A  97      19.814  47.957  -7.186  1.00 21.78           C  
ATOM    725  C   LEU A  97      19.167  47.197  -6.003  1.00 22.12           C  
ATOM    726  O   LEU A  97      18.024  46.720  -6.120  1.00 21.49           O  
ATOM    727  CB  LEU A  97      20.888  47.111  -7.875  1.00 20.96           C  
ATOM    728  CG  LEU A  97      21.439  47.661  -9.199  1.00 21.05           C  
ATOM    729  CD1 LEU A  97      22.736  46.954  -9.556  1.00 21.07           C  
ATOM    730  CD2 LEU A  97      20.432  47.575 -10.350  1.00 20.73           C  
ATOM    731  N   GLU A  98      19.879  47.129  -4.872  1.00 22.08           N  
ATOM    732  CA  GLU A  98      19.370  46.451  -3.664  1.00 24.00           C  
ATOM    733  C   GLU A  98      18.163  47.175  -3.060  1.00 24.59           C  
ATOM    734  O   GLU A  98      17.285  46.537  -2.473  1.00 24.92           O  
ATOM    735  CB  GLU A  98      20.457  46.244  -2.597  1.00 23.62           C  
ATOM    736  CG  GLU A  98      21.626  45.317  -2.970  1.00 25.21           C  
ATOM    737  CD  GLU A  98      21.267  43.841  -3.113  1.00 27.07           C  
ATOM    738  OE1 GLU A  98      20.169  43.413  -2.690  1.00 27.99           O  
ATOM    739  OE2 GLU A  98      22.110  43.089  -3.653  1.00 28.59           O  
ATOM    740  N   MET A  99      18.109  48.495  -3.238  1.00 25.69           N  
ATOM    741  CA  MET A  99      16.952  49.304  -2.802  1.00 29.32           C  
ATOM    742  C   MET A  99      15.678  49.045  -3.618  1.00 29.19           C  
ATOM    743  O   MET A  99      14.593  49.429  -3.190  1.00 28.43           O  
ATOM    744  CB  MET A  99      17.284  50.802  -2.837  1.00 31.93           C  
ATOM    745  CG  MET A  99      16.467  51.669  -1.882  1.00 38.77           C  
ATOM    746  SD  MET A  99      16.939  51.427  -0.151  1.00 45.98           S  
ATOM    747  CE  MET A  99      18.605  52.101  -0.171  1.00 36.08           C  
ATOM    748  N   GLY A 100      15.811  48.423  -4.794  1.00 27.56           N  
ATOM    749  CA  GLY A 100      14.650  48.091  -5.633  1.00 26.00           C  
ATOM    750  C   GLY A 100      14.671  48.581  -7.078  1.00 25.86           C  
ATOM    751  O   GLY A 100      13.705  48.359  -7.819  1.00 26.80           O  
ATOM    752  N   ALA A 101      15.760  49.236  -7.484  1.00 24.76           N  
ATOM    753  CA  ALA A 101      15.972  49.589  -8.899  1.00 25.99           C  
ATOM    754  C   ALA A 101      16.246  48.334  -9.731  1.00 26.18           C  
ATOM    755  O   ALA A 101      16.854  47.379  -9.248  1.00 26.04           O  
ATOM    756  CB  ALA A 101      17.110  50.578  -9.055  1.00 25.90           C  
ATOM    757  N   ASP A 102      15.775  48.344 -10.973  1.00 26.32           N  
ATOM    758  CA  ASP A 102      15.987  47.218 -11.883  1.00 25.86           C  
ATOM    759  C   ASP A 102      17.229  47.401 -12.733  1.00 25.72           C  
ATOM    760  O   ASP A 102      17.784  46.430 -13.244  1.00 26.09           O  
ATOM    761  CB  ASP A 102      14.755  47.009 -12.749  1.00 26.70           C  
ATOM    762  CG  ASP A 102      13.539  46.706 -11.936  1.00 27.51           C  
ATOM    763  OD1 ASP A 102      13.437  45.569 -11.430  1.00 26.97           O  
ATOM    764  OD2 ASP A 102      12.680  47.608 -11.799  1.00 27.44           O  
ATOM    765  N   ASP A 103      17.665  48.647 -12.873  1.00 23.89           N  
ATOM    766  CA  ASP A 103      18.876  48.968 -13.610  1.00 26.37           C  
ATOM    767  C   ASP A 103      19.419  50.274 -13.033  1.00 25.63           C  
ATOM    768  O   ASP A 103      18.695  51.006 -12.349  1.00 25.04           O  
ATOM    769  CB  ASP A 103      18.576  49.089 -15.124  1.00 26.65           C  
ATOM    770  CG  ASP A 103      19.835  49.027 -16.005  1.00 28.72           C  
ATOM    771  OD1 ASP A 103      19.675  49.000 -17.245  1.00 29.10           O  
ATOM    772  OD2 ASP A 103      20.980  49.023 -15.496  1.00 27.46           O  
ATOM    773  N   TYR A 104      20.691  50.539 -13.315  1.00 24.46           N  
ATOM    774  CA  TYR A 104      21.433  51.645 -12.754  1.00 24.45           C  
ATOM    775  C   TYR A 104      22.446  52.068 -13.809  1.00 25.46           C  
ATOM    776  O   TYR A 104      23.369  51.314 -14.138  1.00 23.66           O  
ATOM    777  CB  TYR A 104      22.148  51.185 -11.477  1.00 23.83           C  
ATOM    778  CG  TYR A 104      22.598  52.306 -10.565  1.00 24.04           C  
ATOM    779  CD1 TYR A 104      21.863  52.633  -9.413  1.00 23.48           C  
ATOM    780  CD2 TYR A 104      23.765  53.029 -10.835  1.00 24.29           C  
ATOM    781  CE1 TYR A 104      22.269  53.659  -8.570  1.00 23.32           C  
ATOM    782  CE2 TYR A 104      24.178  54.060 -10.002  1.00 24.09           C  
ATOM    783  CZ  TYR A 104      23.433  54.361  -8.867  1.00 23.72           C  
ATOM    784  OH  TYR A 104      23.851  55.375  -8.038  1.00 24.04           O  
ATOM    785  N   VAL A 105      22.272  53.270 -14.347  1.00 26.14           N  
ATOM    786  CA  VAL A 105      23.062  53.729 -15.488  1.00 26.28           C  
ATOM    787  C   VAL A 105      23.759  55.037 -15.131  1.00 28.56           C  
ATOM    788  O   VAL A 105      23.134  55.980 -14.597  1.00 26.97           O  
ATOM    789  CB  VAL A 105      22.186  53.890 -16.761  1.00 26.22           C  
ATOM    790  CG1 VAL A 105      23.017  54.285 -17.972  1.00 27.70           C  
ATOM    791  CG2 VAL A 105      21.451  52.603 -17.084  1.00 27.13           C  
ATOM    792  N   ALA A 106      25.058  55.075 -15.426  1.00 29.54           N  
ATOM    793  CA  ALA A 106      25.886  56.267 -15.257  1.00 30.68           C  
ATOM    794  C   ALA A 106      25.592  57.330 -16.302  1.00 32.61           C  
ATOM    795  O   ALA A 106      25.505  57.037 -17.491  1.00 34.91           O  
ATOM    796  CB  ALA A 106      27.356  55.874 -15.313  1.00 32.63           C  
ATOM    797  N   LYS A 107      25.425  58.566 -15.851  1.00 33.83           N  
ATOM    798  CA  LYS A 107      25.480  59.731 -16.743  1.00 36.68           C  
ATOM    799  C   LYS A 107      26.930  60.014 -17.164  1.00 38.54           C  
ATOM    800  O   LYS A 107      27.836  59.735 -16.381  1.00 40.31           O  
ATOM    801  CB  LYS A 107      24.925  60.960 -16.040  1.00 35.62           C  
ATOM    802  CG  LYS A 107      23.416  61.001 -15.952  1.00 34.17           C  
ATOM    803  CD  LYS A 107      23.051  62.299 -15.284  1.00 34.46           C  
ATOM    804  CE  LYS A 107      21.640  62.295 -14.764  1.00 35.17           C  
ATOM    805  NZ  LYS A 107      21.447  63.542 -13.972  1.00 33.67           N  
ATOM    806  N   PRO A 108      27.172  60.539 -18.376  1.00 41.71           N  
ATOM    807  CA  PRO A 108      26.141  60.766 -19.388  1.00 41.44           C  
ATOM    808  C   PRO A 108      25.838  59.478 -20.137  1.00 39.46           C  
ATOM    809  O   PRO A 108      26.711  58.631 -20.298  1.00 39.81           O  
ATOM    810  CB  PRO A 108      26.785  61.799 -20.322  1.00 42.79           C  
ATOM    811  CG  PRO A 108      28.253  61.561 -20.200  1.00 42.10           C  
ATOM    812  CD  PRO A 108      28.476  61.111 -18.781  1.00 42.96           C  
ATOM    813  N   VAL A 109      24.592  59.317 -20.543  1.00 38.77           N  
ATOM    814  CA  VAL A 109      24.207  58.149 -21.323  1.00 38.16           C  
ATOM    815  C   VAL A 109      23.830  58.615 -22.728  1.00 37.49           C  
ATOM    816  O   VAL A 109      23.207  59.668 -22.891  1.00 38.07           O  
ATOM    817  CB  VAL A 109      23.080  57.336 -20.636  1.00 35.91           C  
ATOM    818  CG1 VAL A 109      21.755  58.103 -20.628  1.00 35.28           C  
ATOM    819  CG2 VAL A 109      22.922  55.964 -21.289  1.00 34.37           C  
ATOM    820  N   GLN A 110      24.239  57.845 -23.731  1.00 37.67           N  
ATOM    821  CA  GLN A 110      23.853  58.112 -25.114  1.00 38.80           C  
ATOM    822  C   GLN A 110      22.370  57.789 -25.271  1.00 36.19           C  
ATOM    823  O   GLN A 110      21.930  56.736 -24.800  1.00 34.85           O  
ATOM    824  CB  GLN A 110      24.702  57.285 -26.084  1.00 43.25           C  
ATOM    825  CG  GLN A 110      26.163  57.697 -26.095  1.00 48.91           C  
ATOM    826  CD  GLN A 110      26.512  58.697 -27.186  1.00 53.93           C  
ATOM    827  OE1 GLN A 110      25.676  59.496 -27.630  1.00 57.02           O  
ATOM    828  NE2 GLN A 110      27.768  58.660 -27.622  1.00 55.97           N  
ATOM    829  N   PRO A 111      21.595  58.699 -25.912  1.00 34.42           N  
ATOM    830  CA  PRO A 111      20.137  58.533 -26.023  1.00 33.93           C  
ATOM    831  C   PRO A 111      19.713  57.154 -26.552  1.00 32.24           C  
ATOM    832  O   PRO A 111      18.811  56.536 -25.977  1.00 29.19           O  
ATOM    833  CB  PRO A 111      19.729  59.647 -26.998  1.00 33.24           C  
ATOM    834  CG  PRO A 111      20.754  60.703 -26.815  1.00 34.78           C  
ATOM    835  CD  PRO A 111      22.039  59.979 -26.509  1.00 35.09           C  
ATOM    836  N   ARG A 112      20.389  56.663 -27.597  1.00 31.28           N  
ATOM    837  CA  ARG A 112      20.043  55.365 -28.199  1.00 32.26           C  
ATOM    838  C   ARG A 112      20.193  54.192 -27.213  1.00 29.29           C  
ATOM    839  O   ARG A 112      19.371  53.267 -27.203  1.00 29.32           O  
ATOM    840  CB  ARG A 112      20.812  55.126 -29.523  1.00 31.95           C  
ATOM    841  CG  ARG A 112      20.325  53.946 -30.378  1.00 35.92           C  
ATOM    842  CD  ARG A 112      18.905  54.149 -30.907  1.00 37.22           C  
ATOM    843  NE  ARG A 112      18.277  52.964 -31.504  1.00 36.34           N  
ATOM    844  CZ  ARG A 112      17.800  51.907 -30.839  1.00 38.37           C  
ATOM    845  NH1 ARG A 112      17.889  51.819 -29.511  1.00 38.02           N  
ATOM    846  NH2 ARG A 112      17.236  50.913 -31.518  1.00 35.94           N  
ATOM    847  N   VAL A 113      21.222  54.268 -26.379  1.00 29.17           N  
ATOM    848  CA  VAL A 113      21.465  53.277 -25.316  1.00 28.39           C  
ATOM    849  C   VAL A 113      20.355  53.337 -24.249  1.00 27.26           C  
ATOM    850  O   VAL A 113      19.785  52.302 -23.872  1.00 26.45           O  
ATOM    851  CB  VAL A 113      22.885  53.460 -24.720  1.00 28.10           C  
ATOM    852  CG1 VAL A 113      23.114  52.598 -23.476  1.00 28.93           C  
ATOM    853  CG2 VAL A 113      23.923  53.155 -25.782  1.00 29.28           C  
ATOM    854  N   LEU A 114      20.039  54.545 -23.775  1.00 26.26           N  
ATOM    855  CA  LEU A 114      18.923  54.723 -22.831  1.00 25.83           C  
ATOM    856  C   LEU A 114      17.610  54.130 -23.378  1.00 24.88           C  
ATOM    857  O   LEU A 114      16.888  53.437 -22.652  1.00 23.66           O  
ATOM    858  CB  LEU A 114      18.755  56.202 -22.442  1.00 26.78           C  
ATOM    859  CG  LEU A 114      17.586  56.579 -21.519  1.00 25.96           C  
ATOM    860  CD1 LEU A 114      17.663  55.924 -20.144  1.00 26.88           C  
ATOM    861  CD2 LEU A 114      17.530  58.090 -21.380  1.00 24.85           C  
ATOM    862  N   LEU A 115      17.351  54.349 -24.672  1.00 24.70           N  
ATOM    863  CA  LEU A 115      16.169  53.810 -25.319  1.00 24.70           C  
ATOM    864  C   LEU A 115      16.166  52.271 -25.324  1.00 24.03           C  
ATOM    865  O   LEU A 115      15.141  51.654 -25.020  1.00 23.17           O  
ATOM    866  CB  LEU A 115      16.030  54.352 -26.758  1.00 24.54           C  
ATOM    867  CG  LEU A 115      14.851  53.824 -27.590  1.00 24.54           C  
ATOM    868  CD1 LEU A 115      13.493  54.195 -26.995  1.00 24.14           C  
ATOM    869  CD2 LEU A 115      14.951  54.311 -29.040  1.00 25.78           C  
ATOM    870  N   ALA A 116      17.309  51.681 -25.680  1.00 23.19           N  
ATOM    871  CA  ALA A 116      17.498  50.225 -25.662  1.00 23.57           C  
ATOM    872  C   ALA A 116      17.225  49.674 -24.249  1.00 22.82           C  
ATOM    873  O   ALA A 116      16.489  48.704 -24.088  1.00 23.22           O  
ATOM    874  CB  ALA A 116      18.913  49.869 -26.145  1.00 24.00           C  
ATOM    875  N   ARG A 117      17.764  50.338 -23.231  1.00 23.58           N  
ATOM    876  CA  ARG A 117      17.569  49.906 -21.836  1.00 23.95           C  
ATOM    877  C   ARG A 117      16.121  50.006 -21.387  1.00 23.72           C  
ATOM    878  O   ARG A 117      15.630  49.103 -20.718  1.00 23.89           O  
ATOM    879  CB  ARG A 117      18.483  50.665 -20.875  1.00 25.66           C  
ATOM    880  CG  ARG A 117      19.955  50.459 -21.182  1.00 26.10           C  
ATOM    881  CD  ARG A 117      20.841  50.563 -19.965  1.00 28.91           C  
ATOM    882  NE  ARG A 117      22.121  49.895 -20.222  1.00 28.95           N  
ATOM    883  CZ  ARG A 117      22.507  48.730 -19.712  1.00 26.32           C  
ATOM    884  NH1 ARG A 117      23.692  48.248 -20.063  1.00 27.34           N  
ATOM    885  NH2 ARG A 117      21.748  48.052 -18.857  1.00 26.90           N  
ATOM    886  N   ILE A 118      15.432  51.085 -21.781  1.00 22.81           N  
ATOM    887  CA  ILE A 118      13.998  51.232 -21.489  1.00 22.33           C  
ATOM    888  C   ILE A 118      13.229  50.093 -22.126  1.00 22.09           C  
ATOM    889  O   ILE A 118      12.402  49.449 -21.471  1.00 22.38           O  
ATOM    890  CB  ILE A 118      13.453  52.628 -21.907  1.00 23.30           C  
ATOM    891  CG1 ILE A 118      14.010  53.699 -20.970  1.00 22.86           C  
ATOM    892  CG2 ILE A 118      11.916  52.664 -21.940  1.00 24.11           C  
ATOM    893  CD1 ILE A 118      13.871  55.113 -21.489  1.00 24.67           C  
ATOM    894  N   ARG A 119      13.520  49.825 -23.398  1.00 22.98           N  
ATOM    895  CA  ARG A 119      12.864  48.740 -24.111  1.00 24.31           C  
ATOM    896  C   ARG A 119      13.075  47.372 -23.457  1.00 24.77           C  
ATOM    897  O   ARG A 119      12.109  46.624 -23.254  1.00 23.67           O  
ATOM    898  CB  ARG A 119      13.316  48.721 -25.568  1.00 26.78           C  
ATOM    899  CG  ARG A 119      12.729  49.856 -26.385  1.00 29.02           C  
ATOM    900  CD  ARG A 119      13.362  49.891 -27.763  1.00 33.78           C  
ATOM    901  NE  ARG A 119      12.626  50.785 -28.656  1.00 37.33           N  
ATOM    902  CZ  ARG A 119      13.091  51.258 -29.810  1.00 38.73           C  
ATOM    903  NH1 ARG A 119      14.314  50.938 -30.233  1.00 40.20           N  
ATOM    904  NH2 ARG A 119      12.334  52.071 -30.538  1.00 37.37           N  
ATOM    905  N   ALA A 120      14.333  47.059 -23.120  1.00 24.61           N  
ATOM    906  CA  ALA A 120      14.665  45.791 -22.448  1.00 24.50           C  
ATOM    907  C   ALA A 120      13.895  45.632 -21.126  1.00 24.73           C  
ATOM    908  O   ALA A 120      13.352  44.565 -20.845  1.00 24.80           O  
ATOM    909  CB  ALA A 120      16.169  45.688 -22.217  1.00 23.38           C  
ATOM    910  N   LEU A 121      13.830  46.707 -20.335  1.00 25.84           N  
ATOM    911  CA  LEU A 121      13.143  46.677 -19.041  1.00 27.12           C  
ATOM    912  C   LEU A 121      11.646  46.493 -19.186  1.00 26.97           C  
ATOM    913  O   LEU A 121      11.030  45.828 -18.354  1.00 25.98           O  
ATOM    914  CB  LEU A 121      13.430  47.944 -18.239  1.00 27.82           C  
ATOM    915  CG  LEU A 121      14.798  48.010 -17.581  1.00 30.46           C  
ATOM    916  CD1 LEU A 121      15.131  49.453 -17.242  1.00 30.64           C  
ATOM    917  CD2 LEU A 121      14.825  47.142 -16.335  1.00 30.75           C  
ATOM    918  N   LEU A 122      11.079  47.077 -20.247  1.00 28.32           N  
ATOM    919  CA  LEU A 122       9.644  46.990 -20.512  1.00 29.85           C  
ATOM    920  C   LEU A 122       9.187  45.596 -20.889  1.00 34.19           C  
ATOM    921  O   LEU A 122       8.094  45.204 -20.510  1.00 32.50           O  
ATOM    922  CB  LEU A 122       9.205  47.978 -21.582  1.00 28.01           C  
ATOM    923  CG  LEU A 122       9.140  49.430 -21.133  1.00 27.85           C  
ATOM    924  CD1 LEU A 122       8.942  50.337 -22.343  1.00 26.90           C  
ATOM    925  CD2 LEU A 122       8.078  49.608 -20.052  1.00 26.59           C  
ATOM    926  N   ARG A 123      10.014  44.848 -21.626  1.00 39.44           N  
ATOM    927  CA  ARG A 123       9.658  43.447 -21.916  1.00 45.67           C  
ATOM    928  C   ARG A 123       9.749  42.514 -20.693  1.00 49.12           C  
ATOM    929  O   ARG A 123       9.137  41.453 -20.693  1.00 51.35           O  
ATOM    930  CB  ARG A 123      10.318  42.876 -23.187  1.00 44.68           C  
ATOM    931  CG  ARG A 123      11.809  43.023 -23.293  1.00 43.09           C  
ATOM    932  CD  ARG A 123      12.401  42.048 -24.302  1.00 42.76           C  
ATOM    933  NE  ARG A 123      13.817  41.892 -23.990  1.00 41.53           N  
ATOM    934  CZ  ARG A 123      14.801  42.601 -24.528  1.00 40.81           C  
ATOM    935  NH1 ARG A 123      14.566  43.505 -25.473  1.00 43.78           N  
ATOM    936  NH2 ARG A 123      16.037  42.389 -24.125  1.00 40.08           N  
ATOM    937  N   ARG A 124      10.469  42.940 -19.650  1.00 54.14           N  
ATOM    938  CA  ARG A 124      10.327  42.369 -18.301  1.00 54.98           C  
ATOM    939  C   ARG A 124       9.020  42.887 -17.683  1.00 58.69           C  
ATOM    940  O   ARG A 124       8.561  42.408 -16.639  1.00 59.59           O  
ATOM    941  CB  ARG A 124      11.524  42.753 -17.416  1.00 54.01           C  
ATOM    942  CG  ARG A 124      12.802  41.975 -17.700  1.00 52.54           C  
ATOM    943  CD  ARG A 124      14.051  42.857 -17.660  1.00 48.08           C  
ATOM    944  NE  ARG A 124      14.493  43.198 -16.300  1.00 42.94           N  
ATOM    945  CZ  ARG A 124      15.606  43.875 -16.005  1.00 39.21           C  
ATOM    946  NH1 ARG A 124      16.426  44.300 -16.949  1.00 38.49           N  
ATOM    947  NH2 ARG A 124      15.911  44.132 -14.748  1.00 38.19           N  
TER     948      ARG A 124                                                      
MASTER      300    0    0   12   10    0    0    6 1928    2    0   22          
END                                                                             
