# Supplementary material for: Integrated in silico–in vitro and pharmacokinetic profiling of Thymus vulgaris-derived metabolites targeting multidrug resistance pathways in extensively drug-resistant Acinetobacter baumannii (muks92)
Source: Front Microbiol. 2025 Dec 17;16:1680686. doi: 10.3389/fmicb.2025.1680686 (PMC12753994; doi:10.3389/fmicb.2025.1680686)
Supplement: Supplementary file 3 [file Data_Sheet_2.zip › gamma trepenin CC(C)C1=CCC(C)=CC1/5hm6/ligand.pdbqt]

REMARK SMILES CC1=CCC(C(C)C)=CC1
REMARK SMILES IDX 5 1 9 2 10 3 2 4 1 5 3 6 4 7 6 8 7 9 8 10
REMARK H PARENT
REMARK Flexibility Score: inf
ROOT
ATOM      1  C   UNL     1      -2.550  -0.977   0.086  1.00  0.00    -0.068 C 
ATOM      2  C   UNL     1      -2.449   0.309  -0.317  1.00  0.00    -0.023 C 
ATOM      3  C   UNL     1      -1.182   0.993  -0.519  1.00  0.00     0.057 C 
ATOM      4  C   UNL     1       0.028   0.200  -0.283  1.00  0.00    -0.073 C 
ATOM      5  C   UNL     1       1.327   0.828  -0.510  1.00  0.00     0.039 C 
ATOM      6  C   UNL     1      -0.063  -1.087   0.111  1.00  0.00    -0.023 C 
ATOM      7  C   UNL     1      -1.334  -1.762   0.337  1.00  0.00     0.058 C 
ENDROOT
BRANCH   1   8
ATOM      8  C   UNL     1      -3.867  -1.617   0.289  1.00  0.00     0.009 C 
ATOM      9  C   UNL     1      -4.680  -0.946   1.432  1.00  0.00     0.012 C 
ATOM     10  C   UNL     1      -4.691  -1.716  -1.025  1.00  0.00     0.012 C 
ENDBRANCH   1   8
TORSDOF 1
