# Supplementary material for: Integrated in silico–in vitro and pharmacokinetic profiling of Thymus vulgaris-derived metabolites targeting multidrug resistance pathways in extensively drug-resistant Acinetobacter baumannii (muks92)
Source: Front Microbiol. 2025 Dec 17;16:1680686. doi: 10.3389/fmicb.2025.1680686 (PMC12753994; doi:10.3389/fmicb.2025.1680686)
Supplement: Supplementary file 3 [file Data_Sheet_2.zip › gamma trepenin CC(C)C1=CCC(C)=CC1/5hm6/smiles.mol2]

@<TRIPOS>MOLECULE

26 26 1
SMALL
USER_CHARGES
@<TRIPOS>ATOM
1	C1    -4.6804    -0.9456     1.4319	C.3	1	LIG	-0.0590
2	C2    -3.8674    -1.6171     0.2894	C.3	1	LIG	-0.0256
3	C3    -4.6906    -1.7157    -1.0251	C.3	1	LIG	-0.0590
4	C4    -2.5504    -0.9767     0.0862	C.2	1	LIG	-0.0721
5	C5    -2.4485     0.3092    -0.3165	C.2	1	LIG	-0.0761
6	C6    -1.1817     0.9931    -0.5193	C.3	1	LIG	-0.0138
7	C7     0.0276     0.2003    -0.2831	C.2	1	LIG	-0.0759
8	C8     1.3271     0.8282    -0.5099	C.3	1	LIG	-0.0436
9	C9    -0.0626    -1.0868     0.1107	C.2	1	LIG	-0.0784
10	C10    -1.3342    -1.7625     0.3373	C.3	1	LIG	-0.0133
11	H1    -5.1277    -1.7155     2.0606	H	1	LIG	0.0236
12	H2    -4.0165    -0.3252     2.0341	H	1	LIG	0.0236
13	H3    -5.4668    -0.3252     1.0021	H	1	LIG	0.0236
14	H4    -3.6018    -2.6270     0.6019	H	1	LIG	0.0343
15	H5    -4.8484    -2.7643    -1.2772	H	1	LIG	0.0236
16	H6    -5.6546    -1.2259    -0.8877	H	1	LIG	0.0236
17	H7    -4.1460    -1.2259    -1.8324	H	1	LIG	0.0236
18	H8    -3.4058     0.8038    -0.4808	H	1	LIG	0.0579
19	H9    -1.1610     1.2463    -1.5793	H	1	LIG	0.0355
20	H10    -1.1617     1.7841     0.2304	H	1	LIG	0.0355
21	H11     1.7939     1.0537     0.4490	H	1	LIG	0.0276
22	H12     1.9657     0.1483    -1.0738	H	1	LIG	0.0276
23	H13     1.1913     1.7510    -1.0738	H	1	LIG	0.0276
24	H14     0.8979    -1.5840     0.2466	H	1	LIG	0.0578
25	H15    -1.3580    -2.5733    -0.3907	H	1	LIG	0.0356
26	H16    -1.3497    -1.9870     1.4038	H	1	LIG	0.0356
@<TRIPOS>BOND
1	1	2	1
2	2	3	1
3	2	4	1
4	4	5	2
5	5	6	1
6	6	7	1
7	7	8	1
8	7	9	2
9	9	10	1
10	4	10	1
11	1	11	1
12	1	12	1
13	1	13	1
14	2	14	1
15	3	15	1
16	3	16	1
17	3	17	1
18	5	18	1
19	6	19	1
20	6	20	1
21	8	21	1
22	8	22	1
23	8	23	1
24	9	24	1
25	10	25	1
26	10	26	1
@<TRIPOS>SUBSTRUCTURE
1	LIG	1
