# Supplementary material for: Integrated in silico–in vitro and pharmacokinetic profiling of Thymus vulgaris-derived metabolites targeting multidrug resistance pathways in extensively drug-resistant Acinetobacter baumannii (muks92)
Source: Front Microbiol. 2025 Dec 17;16:1680686. doi: 10.3389/fmicb.2025.1680686 (PMC12753994; doi:10.3389/fmicb.2025.1680686)
Supplement: Supplementary file 3 [file Data_Sheet_2.zip › gamma trepenin CC(C)C1=CCC(C)=CC1/5hm6/system.pdbqt]

ATOM      1  N   LYS A   6      -1.793  53.545 -27.834  1.00 57.26     0.626 N 
ATOM      2  CA  LYS A   6      -1.436  53.121 -26.444  1.00 54.66     0.381 C 
ATOM      3  C   LYS A   6       0.083  52.968 -26.275  1.00 50.20     0.289 C 
ATOM      4  O   LYS A   6       0.611  51.856 -26.235  1.00 51.31    -0.268 OA
ATOM      5  CB  LYS A   6      -2.180  51.833 -26.045  1.00 58.93     0.049 C 
ATOM      6  CG  LYS A   6      -2.295  50.785 -27.147  1.00 62.39     0.005 C 
ATOM      7  CD  LYS A   6      -2.130  49.379 -26.600  1.00 65.27     0.041 C 
ATOM      8  CE  LYS A   6      -1.833  48.403 -27.727  1.00 69.70     0.338 C 
ATOM      9  NZ  LYS A   6      -0.853  47.359 -27.311  1.00 71.99     0.618 N 
ATOM     10  N   LEU A   7       0.778  54.100 -26.184  1.00 44.02    -0.229 NA
ATOM     11  CA  LEU A   7       2.244  54.112 -26.080  1.00 39.19     0.184 C 
ATOM     12  C   LEU A   7       2.691  53.881 -24.631  1.00 37.96     0.256 C 
ATOM     13  O   LEU A   7       1.995  54.307 -23.701  1.00 34.35    -0.270 OA
ATOM     14  CB  LEU A   7       2.818  55.430 -26.617  1.00 38.74     0.034 C 
ATOM     15  CG  LEU A   7       2.467  55.914 -28.036  1.00 38.83     0.002 C 
ATOM     16  CD1 LEU A   7       3.141  57.245 -28.316  1.00 37.76     0.000 C 
ATOM     17  CD2 LEU A   7       2.828  54.909 -29.125  1.00 39.72     0.000 C 
ATOM     18  N   PRO A   8       3.849  53.201 -24.423  1.00 36.34    -0.312 N 
ATOM     19  CA  PRO A   8       4.303  53.089 -23.026  1.00 34.09     0.165 C 
ATOM     20  C   PRO A   8       4.548  54.481 -22.417  1.00 31.46     0.272 C 
ATOM     21  O   PRO A   8       5.021  55.391 -23.109  1.00 29.35    -0.269 OA
ATOM     22  CB  PRO A   8       5.609  52.280 -23.133  1.00 33.24     0.034 C 
ATOM     23  CG  PRO A   8       5.552  51.610 -24.475  1.00 33.17     0.027 C 
ATOM     24  CD  PRO A   8       4.808  52.573 -25.358  1.00 33.54     0.105 C 
ATOM     25  N   LYS A   9       4.180  54.631 -21.147  1.00 31.31    -0.229 NA
ATOM     26  CA  LYS A   9       4.304  55.900 -20.434  1.00 31.72     0.186 C 
ATOM     27  C   LYS A   9       5.521  55.883 -19.531  1.00 28.45     0.274 C 
ATOM     28  O   LYS A   9       5.633  55.042 -18.639  1.00 27.25    -0.268 OA
ATOM     29  CB  LYS A   9       3.055  56.202 -19.594  1.00 34.88     0.034 C 
ATOM     30  CG  LYS A   9       1.742  56.243 -20.366  1.00 40.28     0.005 C 
ATOM     31  CD  LYS A   9       0.568  56.627 -19.466  1.00 43.71     0.041 C 
ATOM     32  CE  LYS A   9       0.003  55.427 -18.708  1.00 47.35     0.338 C 
ATOM     33  NZ  LYS A   9      -1.357  55.696 -18.161  1.00 48.12     0.618 N 
ATOM     34  N   ILE A  10       6.397  56.849 -19.765  1.00 27.54    -0.229 NA
ATOM     35  CA  ILE A  10       7.662  57.023 -19.051  1.00 26.38     0.186 C 
ATOM     36  C   ILE A  10       7.613  58.312 -18.227  1.00 26.80     0.274 C 
ATOM     37  O   ILE A  10       7.255  59.357 -18.751  1.00 25.69    -0.268 OA
ATOM     38  CB  ILE A  10       8.834  57.139 -20.053  1.00 27.44     0.032 C 
ATOM     39  CG1 ILE A  10       8.778  56.036 -21.149  1.00 27.91     0.002 C 
ATOM     40  CG2 ILE A  10      10.192  57.213 -19.341  1.00 26.96     0.003 C 
ATOM     41  CD1 ILE A  10       8.754  54.588 -20.671  1.00 28.35     0.000 C 
ATOM     42  N   LEU A  11       7.967  58.223 -16.943  1.00 25.92    -0.229 NA
ATOM     43  CA  LEU A  11       8.254  59.401 -16.126  1.00 26.08     0.186 C 
ATOM     44  C   LEU A  11       9.754  59.530 -15.882  1.00 25.46     0.274 C 
ATOM     45  O   LEU A  11      10.378  58.620 -15.313  1.00 26.28    -0.268 OA
ATOM     46  CB  LEU A  11       7.482  59.371 -14.789  1.00 25.88     0.034 C 
ATOM     47  CG  LEU A  11       7.707  60.590 -13.872  1.00 25.77     0.002 C 
ATOM     48  CD1 LEU A  11       7.091  61.871 -14.427  1.00 25.89     0.000 C 
ATOM     49  CD2 LEU A  11       7.238  60.345 -12.439  1.00 25.65     0.000 C 
ATOM     50  N   ILE A  12      10.320  60.650 -16.323  1.00 24.17    -0.229 NA
ATOM     51  CA  ILE A  12      11.702  61.027 -16.023  1.00 23.76     0.186 C 
ATOM     52  C   ILE A  12      11.720  61.908 -14.785  1.00 25.31     0.274 C 
ATOM     53  O   ILE A  12      11.064  62.967 -14.749  1.00 24.22    -0.268 OA
ATOM     54  CB  ILE A  12      12.370  61.807 -17.167  1.00 24.40     0.032 C 
ATOM     55  CG1 ILE A  12      12.369  60.987 -18.470  1.00 24.53     0.002 C 
ATOM     56  CG2 ILE A  12      13.780  62.269 -16.778  1.00 23.65     0.003 C 
ATOM     57  CD1 ILE A  12      12.770  61.792 -19.688  1.00 23.33     0.000 C 
ATOM     58  N   VAL A  13      12.481  61.466 -13.778  1.00 23.78    -0.229 NA
ATOM     59  CA  VAL A  13      12.615  62.191 -12.527  1.00 23.77     0.186 C 
ATOM     60  C   VAL A  13      14.059  62.648 -12.419  1.00 26.04     0.274 C 
ATOM     61  O   VAL A  13      14.976  61.835 -12.232  1.00 27.55    -0.268 OA
ATOM     62  CB  VAL A  13      12.184  61.358 -11.300  1.00 22.60     0.032 C 
ATOM     63  CG1 VAL A  13      12.220  62.227 -10.048  1.00 21.91     0.003 C 
ATOM     64  CG2 VAL A  13      10.795  60.770 -11.485  1.00 20.61     0.003 C 
ATOM     65  N   GLU A  14      14.246  63.958 -12.538  1.00 26.96    -0.229 NA
ATOM     66  CA  GLU A  14      15.555  64.562 -12.765  1.00 30.26     0.187 C 
ATOM     67  C   GLU A  14      15.487  66.037 -12.381  1.00 31.81     0.274 C 
ATOM     68  O   GLU A  14      14.563  66.751 -12.795  1.00 31.38    -0.268 OA
ATOM     69  CB  GLU A  14      15.942  64.390 -14.245  1.00 30.56     0.045 C 
ATOM     70  CG  GLU A  14      17.000  65.339 -14.774  1.00 32.19     0.100 C 
ATOM     71  CD  GLU A  14      18.367  65.062 -14.215  1.00 35.74     0.185 C 
ATOM     72  OE1 GLU A  14      18.908  65.950 -13.536  1.00 36.29    -0.647 OA
ATOM     73  OE2 GLU A  14      18.894  63.955 -14.454  1.00 38.04    -0.647 OA
ATOM     74  N   ASP A  15      16.468  66.476 -11.593  1.00 32.16    -0.228 NA
ATOM     75  CA  ASP A  15      16.540  67.852 -11.092  1.00 32.00     0.197 C 
ATOM     76  C   ASP A  15      17.021  68.884 -12.128  1.00 32.43     0.275 C 
ATOM     77  O   ASP A  15      16.601  70.049 -12.076  1.00 32.30    -0.268 OA
ATOM     78  CB  ASP A  15      17.411  67.913  -9.832  1.00 30.66     0.132 C 
ATOM     79  CG  ASP A  15      17.473  69.307  -9.223  1.00 30.81     0.188 C 
ATOM     80  OD1 ASP A  15      18.595  69.815  -9.064  1.00 30.10    -0.647 OA
ATOM     81  OD2 ASP A  15      16.409  69.889  -8.907  1.00 29.43    -0.647 OA
ATOM     82  N   ASP A  16      17.911  68.463 -13.033  1.00 31.68    -0.228 NA
ATOM     83  CA  ASP A  16      18.363  69.296 -14.147  1.00 31.21     0.197 C 
ATOM     84  C   ASP A  16      17.232  69.358 -15.177  1.00 31.45     0.275 C 
ATOM     85  O   ASP A  16      16.996  68.406 -15.944  1.00 29.32    -0.268 OA
ATOM     86  CB  ASP A  16      19.676  68.760 -14.745  1.00 32.85     0.132 C 
ATOM     87  CG  ASP A  16      20.253  69.652 -15.862  1.00 36.00     0.188 C 
ATOM     88  OD1 ASP A  16      19.516  70.440 -16.498  1.00 35.72    -0.647 OA
ATOM     89  OD2 ASP A  16      21.469  69.526 -16.143  1.00 37.71    -0.647 OA
ATOM     90  N   GLU A  17      16.535  70.499 -15.177  1.00 29.34    -0.229 NA
ATOM     91  CA  GLU A  17      15.290  70.658 -15.936  1.00 28.81     0.187 C 
ATOM     92  C   GLU A  17      15.555  70.578 -17.437  1.00 28.21     0.274 C 
ATOM     93  O   GLU A  17      14.765  69.966 -18.173  1.00 25.67    -0.268 OA
ATOM     94  CB  GLU A  17      14.568  71.973 -15.570  1.00 29.41     0.045 C 
ATOM     95  CG  GLU A  17      14.288  72.176 -14.075  1.00 29.68     0.100 C 
ATOM     96  CD  GLU A  17      15.363  72.990 -13.349  1.00 30.63     0.185 C 
ATOM     97  OE1 GLU A  17      16.437  73.270 -13.925  1.00 30.35    -0.647 OA
ATOM     98  OE2 GLU A  17      15.130  73.376 -12.185  1.00 32.22    -0.647 OA
ATOM     99  N   ARG A  18      16.671  71.189 -17.865  1.00 28.50    -0.229 NA
ATOM    100  CA  ARG A  18      17.115  71.182 -19.268  1.00 30.45     0.186 C 
ATOM    101  C   ARG A  18      17.502  69.774 -19.743  1.00 30.59     0.274 C 
ATOM    102  O   ARG A  18      17.078  69.348 -20.824  1.00 30.52    -0.268 OA
ATOM    103  CB  ARG A  18      18.259  72.193 -19.494  1.00 29.93     0.036 C 
ATOM    104  CG  ARG A  18      18.819  72.275 -20.918  1.00 31.54     0.029 C 
ATOM    105  CD  ARG A  18      17.753  72.641 -21.943  1.00 32.59     0.145 C 
ATOM    106  NE  ARG A  18      18.306  72.887 -23.271  1.00 33.56    -0.083 NA
ATOM    107  CZ  ARG A  18      17.580  72.983 -24.380  1.00 34.86     0.782 C 
ATOM    108  NH1 ARG A  18      16.260  72.834 -24.337  1.00 33.30     0.063 N 
ATOM    109  NH2 ARG A  18      18.179  73.213 -25.544  1.00 35.53     0.063 N 
ATOM    110  N   LEU A  19      18.290  69.061 -18.936  1.00 30.61    -0.229 NA
ATOM    111  CA  LEU A  19      18.635  67.672 -19.239  1.00 30.42     0.186 C 
ATOM    112  C   LEU A  19      17.354  66.819 -19.350  1.00 26.93     0.274 C 
ATOM    113  O   LEU A  19      17.166  66.134 -20.341  1.00 26.09    -0.268 OA
ATOM    114  CB  LEU A  19      19.616  67.105 -18.190  1.00 32.33     0.034 C 
ATOM    115  CG  LEU A  19      20.141  65.651 -18.246  1.00 34.09     0.002 C 
ATOM    116  CD1 LEU A  19      21.394  65.503 -17.399  1.00 34.02     0.000 C 
ATOM    117  CD2 LEU A  19      19.121  64.637 -17.769  1.00 36.04     0.000 C 
ATOM    118  N   ALA A  20      16.492  66.877 -18.328  1.00 26.91    -0.229 NA
ATOM    119  CA  ALA A  20      15.199  66.155 -18.314  1.00 26.47     0.186 C 
ATOM    120  C   ALA A  20      14.375  66.367 -19.589  1.00 26.29     0.274 C 
ATOM    121  O   ALA A  20      13.844  65.410 -20.159  1.00 26.21    -0.268 OA
ATOM    122  CB  ALA A  20      14.385  66.548 -17.093  1.00 27.47     0.037 C 
ATOM    123  N   ARG A  21      14.307  67.622 -20.034  1.00 26.45    -0.229 NA
ATOM    124  CA  ARG A  21      13.521  68.007 -21.215  1.00 25.82     0.186 C 
ATOM    125  C   ARG A  21      14.166  67.491 -22.503  1.00 24.51     0.274 C 
ATOM    126  O   ARG A  21      13.460  66.969 -23.362  1.00 23.82    -0.268 OA
ATOM    127  CB  ARG A  21      13.305  69.531 -21.250  1.00 24.75     0.036 C 
ATOM    128  CG  ARG A  21      12.270  70.025 -22.251  1.00 25.35     0.029 C 
ATOM    129  CD  ARG A  21      12.904  70.380 -23.596  1.00 27.52     0.145 C 
ATOM    130  NE  ARG A  21      11.902  70.911 -24.526  1.00 27.39    -0.083 NA
ATOM    131  CZ  ARG A  21      11.520  72.186 -24.574  1.00 26.92     0.782 C 
ATOM    132  NH1 ARG A  21      12.037  73.083 -23.743  1.00 25.51     0.063 N 
ATOM    133  NH2 ARG A  21      10.589  72.553 -25.444  1.00 28.87     0.063 N 
ATOM    134  N   LEU A  22      15.490  67.638 -22.636  1.00 25.38    -0.229 NA
ATOM    135  CA  LEU A  22      16.208  67.067 -23.809  1.00 26.89     0.186 C 
ATOM    136  C   LEU A  22      16.041  65.552 -23.917  1.00 26.02     0.274 C 
ATOM    137  O   LEU A  22      15.787  65.013 -25.004  1.00 25.43    -0.268 OA
ATOM    138  CB  LEU A  22      17.690  67.456 -23.824  1.00 27.22     0.034 C 
ATOM    139  CG  LEU A  22      17.997  68.948 -24.048  1.00 29.43     0.002 C 
ATOM    140  CD1 LEU A  22      19.468  69.254 -23.808  1.00 29.32     0.000 C 
ATOM    141  CD2 LEU A  22      17.541  69.440 -25.424  1.00 30.76     0.000 C 
ATOM    142  N   THR A  23      16.126  64.875 -22.776  1.00 25.50    -0.226 NA
ATOM    143  CA  THR A  23      15.903  63.417 -22.710  1.00 24.58     0.216 C 
ATOM    144  C   THR A  23      14.470  63.060 -23.097  1.00 24.54     0.277 C 
ATOM    145  O   THR A  23      14.229  62.092 -23.852  1.00 25.26    -0.268 OA
ATOM    146  CB  THR A  23      16.252  62.895 -21.295  1.00 24.23     0.184 C 
ATOM    147  OG1 THR A  23      17.564  63.359 -20.943  1.00 24.00    -0.221 OA
ATOM    148  CG2 THR A  23      16.212  61.375 -21.221  1.00 25.44     0.038 C 
ATOM    149  N   GLN A  24      13.522  63.851 -22.593  1.00 23.40    -0.229 NA
ATOM    150  CA  GLN A  24      12.101  63.676 -22.891  1.00 22.38     0.187 C 
ATOM    151  C   GLN A  24      11.829  63.775 -24.402  1.00 22.29     0.274 C 
ATOM    152  O   GLN A  24      11.182  62.898 -24.954  1.00 21.82    -0.268 OA
ATOM    153  CB  GLN A  24      11.279  64.714 -22.115  1.00 23.07     0.044 C 
ATOM    154  CG  GLN A  24       9.776  64.679 -22.347  1.00 22.53     0.094 C 
ATOM    155  CD  GLN A  24       9.087  65.952 -21.865  1.00 23.65     0.274 C 
ATOM    156  OE1 GLN A  24       9.714  67.003 -21.787  1.00 23.78    -0.269 OA
ATOM    157  NE2 GLN A  24       7.794  65.857 -21.537  1.00 22.69    -0.107 N 
ATOM    158  N   GLU A  25      12.318  64.841 -25.046  1.00 23.94    -0.229 NA
ATOM    159  CA  GLU A  25      12.115  65.057 -26.491  1.00 25.60     0.187 C 
ATOM    160  C   GLU A  25      12.635  63.888 -27.316  1.00 25.44     0.274 C 
ATOM    161  O   GLU A  25      11.962  63.445 -28.243  1.00 24.68    -0.268 OA
ATOM    162  CB  GLU A  25      12.769  66.360 -26.991  1.00 26.08     0.045 C 
ATOM    163  CG  GLU A  25      12.280  67.655 -26.316  1.00 28.25     0.100 C 
ATOM    164  CD  GLU A  25      10.814  68.023 -26.566  1.00 28.51     0.185 C 
ATOM    165  OE1 GLU A  25      10.081  67.305 -27.283  1.00 29.95    -0.647 OA
ATOM    166  OE2 GLU A  25      10.374  69.064 -26.023  1.00 31.64    -0.647 OA
ATOM    167  N   TYR A  26      13.825  63.398 -26.976  1.00 25.67    -0.228 NA
ATOM    168  CA  TYR A  26      14.387  62.238 -27.681  1.00 27.16     0.191 C 
ATOM    169  C   TYR A  26      13.441  61.027 -27.586  1.00 26.90     0.275 C 
ATOM    170  O   TYR A  26      13.081  60.442 -28.611  1.00 27.75    -0.268 OA
ATOM    171  CB  TYR A  26      15.814  61.893 -27.212  1.00 29.69     0.060 C 
ATOM    172  CG  TYR A  26      16.335  60.631 -27.871  1.00 31.23    -0.020 A 
ATOM    173  CD1 TYR A  26      16.918  60.667 -29.162  1.00 32.13    -0.002 A 
ATOM    174  CD2 TYR A  26      16.196  59.381 -27.234  1.00 31.94    -0.002 A 
ATOM    175  CE1 TYR A  26      17.372  59.493 -29.778  1.00 32.31     0.027 A 
ATOM    176  CE2 TYR A  26      16.644  58.204 -27.840  1.00 32.38     0.027 A 
ATOM    177  CZ  TYR A  26      17.227  58.261 -29.104  1.00 33.41     0.131 A 
ATOM    178  OH  TYR A  26      17.660  57.085 -29.676  1.00 34.46    -0.190 OA
ATOM    179  N   LEU A  27      13.022  60.686 -26.367  1.00 25.26    -0.229 NA
ATOM    180  CA  LEU A  27      12.205  59.502 -26.134  1.00 24.88     0.186 C 
ATOM    181  C   LEU A  27      10.814  59.595 -26.766  1.00 25.92     0.274 C 
ATOM    182  O   LEU A  27      10.284  58.590 -27.288  1.00 26.44    -0.268 OA
ATOM    183  CB  LEU A  27      12.124  59.163 -24.629  1.00 24.87     0.034 C 
ATOM    184  CG  LEU A  27      13.387  58.780 -23.832  1.00 24.66     0.002 C 
ATOM    185  CD1 LEU A  27      13.024  58.625 -22.358  1.00 24.60     0.000 C 
ATOM    186  CD2 LEU A  27      14.073  57.513 -24.357  1.00 25.83     0.000 C 
ATOM    187  N   ILE A  28      10.235  60.799 -26.744  1.00 25.46    -0.229 NA
ATOM    188  CA  ILE A  28       8.985  61.076 -27.482  1.00 26.72     0.186 C 
ATOM    189  C   ILE A  28       9.097  60.792 -28.987  1.00 26.58     0.274 C 
ATOM    190  O   ILE A  28       8.191  60.193 -29.578  1.00 25.23    -0.268 OA
ATOM    191  CB  ILE A  28       8.459  62.512 -27.207  1.00 26.91     0.032 C 
ATOM    192  CG1 ILE A  28       7.830  62.567 -25.805  1.00 27.22     0.002 C 
ATOM    193  CG2 ILE A  28       7.423  62.942 -28.249  1.00 26.73     0.003 C 
ATOM    194  CD1 ILE A  28       7.599  63.979 -25.275  1.00 27.82     0.000 C 
ATOM    195  N   ARG A  29      10.206  61.210 -29.595  1.00 29.35    -0.229 NA
ATOM    196  CA  ARG A  29      10.473  60.929 -31.019  1.00 32.60     0.186 C 
ATOM    197  C   ARG A  29      10.636  59.419 -31.318  1.00 34.45     0.274 C 
ATOM    198  O   ARG A  29      10.721  59.001 -32.481  1.00 32.38    -0.268 OA
ATOM    199  CB  ARG A  29      11.717  61.685 -31.476  1.00 35.24     0.036 C 
ATOM    200  CG  ARG A  29      11.467  63.135 -31.859  1.00 40.96     0.029 C 
ATOM    201  CD  ARG A  29      12.761  63.758 -32.347  1.00 46.10     0.145 C 
ATOM    202  NE  ARG A  29      13.524  64.356 -31.253  1.00 51.89    -0.083 NA
ATOM    203  CZ  ARG A  29      14.839  64.227 -31.074  1.00 53.65     0.782 C 
ATOM    204  NH1 ARG A  29      15.568  63.482 -31.902  1.00 55.28     0.063 N 
ATOM    205  NH2 ARG A  29      15.425  64.834 -30.045  1.00 52.18     0.063 N 
ATOM    206  N   ASN A  30      10.668  58.609 -30.265  1.00 32.99    -0.228 NA
ATOM    207  CA  ASN A  30      10.952  57.187 -30.408  1.00 31.97     0.196 C 
ATOM    208  C   ASN A  30       9.844  56.287 -29.866  1.00 31.37     0.275 C 
ATOM    209  O   ASN A  30      10.110  55.218 -29.324  1.00 32.66    -0.268 OA
ATOM    210  CB  ASN A  30      12.327  56.885 -29.808  1.00 30.59     0.126 C 
ATOM    211  CG  ASN A  30      13.464  57.303 -30.725  1.00 31.56     0.276 C 
ATOM    212  OD1 ASN A  30      13.746  56.632 -31.718  1.00 32.47    -0.269 OA
ATOM    213  ND2 ASN A  30      14.126  58.411 -30.400  1.00 31.38    -0.107 N 
ATOM    214  N   GLY A  31       8.596  56.736 -30.016  1.00 30.53    -0.226 NA
ATOM    215  CA  GLY A  31       7.421  55.919 -29.707  1.00 29.20     0.218 C 
ATOM    216  C   GLY A  31       7.025  55.832 -28.239  1.00 30.22     0.277 C 
ATOM    217  O   GLY A  31       6.304  54.910 -27.844  1.00 31.17    -0.268 OA
ATOM    218  N   LEU A  32       7.485  56.776 -27.420  1.00 29.48    -0.229 NA
ATOM    219  CA  LEU A  32       7.108  56.782 -25.997  1.00 29.58     0.186 C 
ATOM    220  C   LEU A  32       6.322  58.038 -25.576  1.00 29.50     0.274 C 
ATOM    221  O   LEU A  32       6.571  59.131 -26.080  1.00 28.22    -0.268 OA
ATOM    222  CB  LEU A  32       8.359  56.610 -25.113  1.00 27.77     0.034 C 
ATOM    223  CG  LEU A  32       9.217  55.356 -25.399  1.00 27.04     0.002 C 
ATOM    224  CD1 LEU A  32      10.634  55.559 -24.905  1.00 26.93     0.000 C 
ATOM    225  CD2 LEU A  32       8.615  54.102 -24.787  1.00 26.46     0.000 C 
ATOM    226  N   GLU A  33       5.373  57.860 -24.657  1.00 30.56    -0.229 NA
ATOM    227  CA  GLU A  33       4.724  58.979 -23.963  1.00 31.58     0.187 C 
ATOM    228  C   GLU A  33       5.554  59.322 -22.721  1.00 30.02     0.274 C 
ATOM    229  O   GLU A  33       5.744  58.481 -21.845  1.00 28.07    -0.268 OA
ATOM    230  CB  GLU A  33       3.294  58.603 -23.567  1.00 34.64     0.045 C 
ATOM    231  CG  GLU A  33       2.440  59.781 -23.103  1.00 40.64     0.100 C 
ATOM    232  CD  GLU A  33       1.053  59.366 -22.635  1.00 43.41     0.185 C 
ATOM    233  OE1 GLU A  33       0.387  58.575 -23.333  1.00 46.83    -0.647 OA
ATOM    234  OE2 GLU A  33       0.626  59.833 -21.562  1.00 46.24    -0.647 OA
ATOM    235  N   VAL A  34       6.063  60.549 -22.653  1.00 28.14    -0.229 NA
ATOM    236  CA  VAL A  34       7.056  60.889 -21.640  1.00 26.85     0.186 C 
ATOM    237  C   VAL A  34       6.701  62.157 -20.855  1.00 27.15     0.274 C 
ATOM    238  O   VAL A  34       6.458  63.214 -21.445  1.00 27.67    -0.268 OA
ATOM    239  CB  VAL A  34       8.485  60.993 -22.246  1.00 26.53     0.032 C 
ATOM    240  CG1 VAL A  34       9.526  61.090 -21.146  1.00 26.47     0.003 C 
ATOM    241  CG2 VAL A  34       8.793  59.802 -23.152  1.00 25.61     0.003 C 
ATOM    242  N   GLY A  35       6.674  62.023 -19.528  1.00 26.52    -0.226 NA
ATOM    243  CA  GLY A  35       6.516  63.149 -18.602  1.00 25.79     0.218 C 
ATOM    244  C   GLY A  35       7.791  63.398 -17.813  1.00 26.52     0.277 C 
ATOM    245  O   GLY A  35       8.683  62.515 -17.739  1.00 26.10    -0.268 OA
ATOM    246  N   VAL A  36       7.892  64.605 -17.249  1.00 24.09    -0.229 NA
ATOM    247  CA  VAL A  36       9.060  65.024 -16.463  1.00 24.82     0.186 C 
ATOM    248  C   VAL A  36       8.640  65.505 -15.074  1.00 26.28     0.274 C 
ATOM    249  O   VAL A  36       7.729  66.332 -14.953  1.00 26.21    -0.268 OA
ATOM    250  CB  VAL A  36       9.856  66.141 -17.165  1.00 25.20     0.032 C 
ATOM    251  CG1 VAL A  36      10.939  66.700 -16.247  1.00 25.20     0.003 C 
ATOM    252  CG2 VAL A  36      10.455  65.652 -18.488  1.00 23.42     0.003 C 
ATOM    253  N   GLU A  37       9.313  64.977 -14.048  1.00 24.91    -0.229 NA
ATOM    254  CA  GLU A  37       9.228  65.474 -12.670  1.00 25.70     0.187 C 
ATOM    255  C   GLU A  37      10.613  65.892 -12.172  1.00 25.96     0.274 C 
ATOM    256  O   GLU A  37      11.610  65.252 -12.495  1.00 27.49    -0.268 OA
ATOM    257  CB  GLU A  37       8.595  64.426 -11.747  1.00 24.12     0.045 C 
ATOM    258  CG  GLU A  37       8.289  64.917 -10.325  1.00 24.80     0.100 C 
ATOM    259  CD  GLU A  37       7.551  66.266 -10.333  1.00 24.40     0.185 C 
ATOM    260  OE1 GLU A  37       8.161  67.284  -9.949  1.00 23.71    -0.647 OA
ATOM    261  OE2 GLU A  37       6.380  66.293 -10.760  1.00 24.90    -0.647 OA
ATOM    262  N   THR A  38      10.680  66.966 -11.389  1.00 26.08    -0.226 NA
ATOM    263  CA  THR A  38      11.975  67.540 -10.978  1.00 25.99     0.216 C 
ATOM    264  C   THR A  38      12.245  67.434  -9.464  1.00 25.44     0.277 C 
ATOM    265  O   THR A  38      13.338  67.748  -8.999  1.00 26.46    -0.268 OA
ATOM    266  CB  THR A  38      12.074  69.019 -11.402  1.00 25.51     0.184 C 
ATOM    267  OG1 THR A  38      10.916  69.706 -10.919  1.00 25.32    -0.221 OA
ATOM    268  CG2 THR A  38      12.147  69.165 -12.924  1.00 24.86     0.038 C 
ATOM    269  N   ASP A  39      11.250  66.984  -8.714  1.00 25.93    -0.228 NA
ATOM    270  CA  ASP A  39      11.322  66.918  -7.250  1.00 27.29     0.197 C 
ATOM    271  C   ASP A  39      10.975  65.511  -6.743  1.00 26.30     0.275 C 
ATOM    272  O   ASP A  39       9.988  64.934  -7.171  1.00 27.14    -0.268 OA
ATOM    273  CB  ASP A  39      10.341  67.927  -6.629  1.00 26.95     0.132 C 
ATOM    274  CG  ASP A  39      10.381  67.920  -5.113  1.00 27.13     0.188 C 
ATOM    275  OD1 ASP A  39       9.560  67.203  -4.494  1.00 25.64    -0.647 OA
ATOM    276  OD2 ASP A  39      11.275  68.601  -4.557  1.00 27.31    -0.647 OA
ATOM    277  N   GLY A  40      11.746  65.015  -5.777  1.00 28.48    -0.226 NA
ATOM    278  CA  GLY A  40      11.581  63.657  -5.240  1.00 28.01     0.218 C 
ATOM    279  C   GLY A  40      10.303  63.372  -4.471  1.00 29.29     0.277 C 
ATOM    280  O   GLY A  40       9.702  62.295  -4.630  1.00 28.15    -0.268 OA
ATOM    281  N   ASN A  41       9.877  64.323  -3.635  1.00 30.80    -0.228 NA
ATOM    282  CA  ASN A  41       8.580  64.199  -2.938  1.00 30.31     0.196 C 
ATOM    283  C   ASN A  41       7.390  64.186  -3.893  1.00 29.35     0.275 C 
ATOM    284  O   ASN A  41       6.467  63.387  -3.726  1.00 27.87    -0.268 OA
ATOM    285  CB  ASN A  41       8.390  65.287  -1.867  1.00 32.03     0.126 C 
ATOM    286  CG  ASN A  41       9.245  65.055  -0.624  1.00 33.70     0.276 C 
ATOM    287  OD1 ASN A  41       9.275  63.965  -0.053  1.00 35.01    -0.269 OA
ATOM    288  ND2 ASN A  41       9.933  66.093  -0.195  1.00 35.90    -0.107 N 
ATOM    289  N   ARG A  42       7.406  65.080  -4.883  1.00 29.41    -0.229 NA
ATOM    290  CA  ARG A  42       6.364  65.092  -5.922  1.00 28.22     0.186 C 
ATOM    291  C   ARG A  42       6.390  63.792  -6.740  1.00 27.04     0.274 C 
ATOM    292  O   ARG A  42       5.333  63.217  -7.058  1.00 27.10    -0.268 OA
ATOM    293  CB  ARG A  42       6.528  66.298  -6.852  1.00 27.72     0.036 C 
ATOM    294  CG  ARG A  42       6.110  67.633  -6.252  1.00 28.22     0.029 C 
ATOM    295  CD  ARG A  42       5.779  68.656  -7.335  1.00 28.05     0.145 C 
ATOM    296  NE  ARG A  42       6.937  69.100  -8.120  1.00 29.52    -0.083 NA
ATOM    297  CZ  ARG A  42       7.816  70.035  -7.750  1.00 30.74     0.782 C 
ATOM    298  NH1 ARG A  42       8.816  70.357  -8.565  1.00 29.58     0.063 N 
ATOM    299  NH2 ARG A  42       7.725  70.638  -6.563  1.00 31.37     0.063 N 
ATOM    300  N   ALA A  43       7.599  63.341  -7.070  1.00 25.50    -0.229 NA
ATOM    301  CA  ALA A  43       7.796  62.056  -7.755  1.00 25.08     0.186 C 
ATOM    302  C   ALA A  43       7.119  60.895  -7.034  1.00 25.30     0.274 C 
ATOM    303  O   ALA A  43       6.393  60.138  -7.679  1.00 25.10    -0.268 OA
ATOM    304  CB  ALA A  43       9.273  61.779  -7.971  1.00 24.88     0.037 C 
ATOM    305  N   ILE A  44       7.296  60.791  -5.703  1.00 24.92    -0.229 NA
ATOM    306  CA  ILE A  44       6.653  59.709  -4.926  1.00 25.97     0.186 C 
ATOM    307  C   ILE A  44       5.137  59.686  -5.162  1.00 27.87     0.274 C 
ATOM    308  O   ILE A  44       4.595  58.660  -5.562  1.00 28.34    -0.268 OA
ATOM    309  CB  ILE A  44       7.007  59.739  -3.404  1.00 26.55     0.032 C 
ATOM    310  CG1 ILE A  44       8.484  59.351  -3.183  1.00 26.19     0.002 C 
ATOM    311  CG2 ILE A  44       6.094  58.806  -2.594  1.00 26.44     0.003 C 
ATOM    312  CD1 ILE A  44       9.113  59.902  -1.902  1.00 25.37     0.000 C 
ATOM    313  N   ARG A  45       4.473  60.824  -4.937  1.00 29.38    -0.229 NA
ATOM    314  CA  ARG A  45       3.032  60.968  -5.186  1.00 30.96     0.186 C 
ATOM    315  C   ARG A  45       2.652  60.655  -6.633  1.00 28.23     0.274 C 
ATOM    316  O   ARG A  45       1.702  59.910  -6.892  1.00 25.97    -0.268 OA
ATOM    317  CB  ARG A  45       2.571  62.394  -4.829  1.00 35.37     0.036 C 
ATOM    318  CG  ARG A  45       2.398  62.634  -3.333  1.00 41.69     0.029 C 
ATOM    319  CD  ARG A  45       2.044  64.089  -3.029  1.00 48.83     0.145 C 
ATOM    320  NE  ARG A  45       3.122  64.805  -2.328  1.00 53.13    -0.083 NA
ATOM    321  CZ  ARG A  45       3.659  65.969  -2.700  1.00 52.47     0.782 C 
ATOM    322  NH1 ARG A  45       3.241  66.606  -3.790  1.00 54.89     0.063 N 
ATOM    323  NH2 ARG A  45       4.627  66.502  -1.965  1.00 52.91     0.063 N 
ATOM    324  N   ARG A  46       3.423  61.222  -7.562  1.00 28.40    -0.229 NA
ATOM    325  CA  ARG A  46       3.143  61.134  -8.992  1.00 29.38     0.186 C 
ATOM    326  C   ARG A  46       3.300  59.703  -9.532  1.00 29.20     0.274 C 
ATOM    327  O   ARG A  46       2.451  59.233 -10.287  1.00 29.39    -0.268 OA
ATOM    328  CB  ARG A  46       4.034  62.130  -9.746  1.00 29.95     0.036 C 
ATOM    329  CG  ARG A  46       3.626  62.371 -11.187  1.00 31.92     0.029 C 
ATOM    330  CD  ARG A  46       4.004  63.754 -11.678  1.00 30.92     0.145 C 
ATOM    331  NE  ARG A  46       4.052  63.773 -13.143  1.00 30.66    -0.083 NA
ATOM    332  CZ  ARG A  46       4.803  64.590 -13.867  1.00 29.45     0.782 C 
ATOM    333  NH1 ARG A  46       5.612  65.472 -13.291  1.00 28.73     0.063 N 
ATOM    334  NH2 ARG A  46       4.761  64.506 -15.194  1.00 33.90     0.063 N 
ATOM    335  N   ILE A  47       4.378  59.017  -9.135  1.00 28.47    -0.229 NA
ATOM    336  CA  ILE A  47       4.595  57.621  -9.537  1.00 27.60     0.186 C 
ATOM    337  C   ILE A  47       3.439  56.746  -9.020  1.00 28.82     0.274 C 
ATOM    338  O   ILE A  47       2.848  55.972  -9.792  1.00 28.64    -0.268 OA
ATOM    339  CB  ILE A  47       5.979  57.100  -9.058  1.00 26.98     0.032 C 
ATOM    340  CG1 ILE A  47       7.113  57.762  -9.854  1.00 25.01     0.002 C 
ATOM    341  CG2 ILE A  47       6.074  55.584  -9.168  1.00 26.62     0.003 C 
ATOM    342  CD1 ILE A  47       8.449  57.809  -9.135  1.00 23.72     0.000 C 
ATOM    343  N   ILE A  48       3.097  56.910  -7.736  1.00 28.93    -0.229 NA
ATOM    344  CA  ILE A  48       2.024  56.117  -7.115  1.00 30.11     0.186 C 
ATOM    345  C   ILE A  48       0.657  56.351  -7.781  1.00 29.96     0.274 C 
ATOM    346  O   ILE A  48      -0.045  55.386  -8.090  1.00 29.36    -0.268 OA
ATOM    347  CB  ILE A  48       1.965  56.274  -5.562  1.00 30.58     0.032 C 
ATOM    348  CG1 ILE A  48       3.273  55.747  -4.924  1.00 29.95     0.002 C 
ATOM    349  CG2 ILE A  48       0.761  55.510  -4.989  1.00 30.11     0.003 C 
ATOM    350  CD1 ILE A  48       3.498  56.121  -3.465  1.00 28.51     0.000 C 
ATOM    351  N   SER A  49       0.296  57.613  -8.021  1.00 31.23    -0.226 NA
ATOM    352  CA  SER A  49      -1.031  57.927  -8.577  1.00 34.05     0.219 C 
ATOM    353  C   SER A  49      -1.135  57.671 -10.081  1.00 33.35     0.277 C 
ATOM    354  O   SER A  49      -2.135  57.122 -10.549  1.00 32.30    -0.268 OA
ATOM    355  CB  SER A  49      -1.441  59.371  -8.263  1.00 34.95     0.216 C 
ATOM    356  OG  SER A  49      -0.494  60.268  -8.793  1.00 40.65    -0.218 OA
ATOM    357  N   GLU A  50      -0.107  58.064 -10.831  1.00 32.83    -0.229 NA
ATOM    358  CA  GLU A  50      -0.179  57.998 -12.296  1.00 32.49     0.187 C 
ATOM    359  C   GLU A  50       0.234  56.636 -12.829  1.00 33.04     0.274 C 
ATOM    360  O   GLU A  50      -0.082  56.299 -13.969  1.00 33.88    -0.268 OA
ATOM    361  CB  GLU A  50       0.649  59.111 -12.947  1.00 33.44     0.045 C 
ATOM    362  CG  GLU A  50       0.194  60.527 -12.596  1.00 34.43     0.100 C 
ATOM    363  CD  GLU A  50       1.033  61.610 -13.254  1.00 37.81     0.185 C 
ATOM    364  OE1 GLU A  50       1.980  61.284 -14.002  1.00 36.96    -0.647 OA
ATOM    365  OE2 GLU A  50       0.756  62.808 -13.011  1.00 41.19    -0.647 OA
ATOM    366  N   GLN A  51       0.934  55.865 -11.994  1.00 33.31    -0.229 NA
ATOM    367  CA  GLN A  51       1.383  54.503 -12.326  1.00 30.30     0.185 C 
ATOM    368  C   GLN A  51       2.063  54.408 -13.714  1.00 27.99     0.256 C 
ATOM    369  O   GLN A  51       1.590  53.661 -14.563  1.00 27.14    -0.270 OA
ATOM    370  CB  GLN A  51       0.209  53.520 -12.220  1.00 29.22     0.044 C 
ATOM    371  CG  GLN A  51      -0.307  53.270 -10.805  1.00 30.17     0.094 C 
ATOM    372  CD  GLN A  51       0.615  52.380  -9.969  1.00 31.94     0.274 C 
ATOM    373  OE1 GLN A  51       0.900  52.690  -8.813  1.00 33.06    -0.269 OA
ATOM    374  NE2 GLN A  51       1.089  51.279 -10.552  1.00 31.19    -0.107 N 
ATOM    375  N   PRO A  52       3.168  55.161 -13.946  1.00 26.63    -0.312 N 
ATOM    376  CA  PRO A  52       3.853  55.006 -15.247  1.00 26.26     0.165 C 
ATOM    377  C   PRO A  52       4.324  53.565 -15.529  1.00 26.29     0.272 C 
ATOM    378  O   PRO A  52       4.514  52.768 -14.600  1.00 25.44    -0.269 OA
ATOM    379  CB  PRO A  52       5.050  55.959 -15.148  1.00 25.12     0.034 C 
ATOM    380  CG  PRO A  52       5.239  56.222 -13.691  1.00 25.34     0.027 C 
ATOM    381  CD  PRO A  52       3.882  56.105 -13.059  1.00 25.71     0.105 C 
ATOM    382  N   ASP A  53       4.477  53.229 -16.805  1.00 26.83    -0.228 NA
ATOM    383  CA  ASP A  53       4.966  51.899 -17.186  1.00 28.11     0.197 C 
ATOM    384  C   ASP A  53       6.436  51.694 -16.815  1.00 26.69     0.275 C 
ATOM    385  O   ASP A  53       6.870  50.559 -16.615  1.00 29.52    -0.268 OA
ATOM    386  CB  ASP A  53       4.748  51.662 -18.682  1.00 29.13     0.132 C 
ATOM    387  CG  ASP A  53       3.276  51.650 -19.054  1.00 29.88     0.188 C 
ATOM    388  OD1 ASP A  53       2.889  52.434 -19.936  1.00 30.61    -0.647 OA
ATOM    389  OD2 ASP A  53       2.511  50.871 -18.452  1.00 29.69    -0.647 OA
ATOM    390  N   LEU A  54       7.180  52.801 -16.723  1.00 24.63    -0.229 NA
ATOM    391  CA  LEU A  54       8.571  52.822 -16.269  1.00 23.31     0.186 C 
ATOM    392  C   LEU A  54       8.962  54.220 -15.745  1.00 23.52     0.274 C 
ATOM    393  O   LEU A  54       8.486  55.239 -16.276  1.00 22.91    -0.268 OA
ATOM    394  CB  LEU A  54       9.498  52.415 -17.425  1.00 22.91     0.034 C 
ATOM    395  CG  LEU A  54      11.015  52.308 -17.238  1.00 22.56     0.002 C 
ATOM    396  CD1 LEU A  54      11.569  51.161 -18.089  1.00 22.77     0.000 C 
ATOM    397  CD2 LEU A  54      11.725  53.615 -17.544  1.00 21.14     0.000 C 
ATOM    398  N   VAL A  55       9.849  54.249 -14.738  1.00 20.81    -0.229 NA
ATOM    399  CA  VAL A  55      10.467  55.480 -14.235  1.00 21.10     0.186 C 
ATOM    400  C   VAL A  55      11.969  55.518 -14.514  1.00 21.29     0.274 C 
ATOM    401  O   VAL A  55      12.690  54.552 -14.237  1.00 22.24    -0.268 OA
ATOM    402  CB  VAL A  55      10.254  55.641 -12.706  1.00 20.82     0.032 C 
ATOM    403  CG1 VAL A  55      10.814  56.967 -12.216  1.00 21.53     0.003 C 
ATOM    404  CG2 VAL A  55       8.785  55.515 -12.355  1.00 20.44     0.003 C 
ATOM    405  N   VAL A  56      12.425  56.634 -15.075  1.00 21.24    -0.229 NA
ATOM    406  CA  VAL A  56      13.839  56.952 -15.197  1.00 21.30     0.186 C 
ATOM    407  C   VAL A  56      14.144  57.892 -14.026  1.00 22.85     0.274 C 
ATOM    408  O   VAL A  56      13.625  59.021 -13.962  1.00 22.51    -0.268 OA
ATOM    409  CB  VAL A  56      14.159  57.587 -16.577  1.00 21.30     0.032 C 
ATOM    410  CG1 VAL A  56      15.635  57.952 -16.690  1.00 22.30     0.003 C 
ATOM    411  CG2 VAL A  56      13.783  56.630 -17.708  1.00 20.19     0.003 C 
ATOM    412  N   LEU A  57      14.966  57.423 -13.087  1.00 23.76    -0.229 NA
ATOM    413  CA  LEU A  57      15.115  58.089 -11.775  1.00 22.85     0.186 C 
ATOM    414  C   LEU A  57      16.550  58.462 -11.392  1.00 24.47     0.274 C 
ATOM    415  O   LEU A  57      17.416  57.581 -11.303  1.00 24.73    -0.268 OA
ATOM    416  CB  LEU A  57      14.499  57.183 -10.708  1.00 24.39     0.034 C 
ATOM    417  CG  LEU A  57      14.542  57.505  -9.209  1.00 25.17     0.002 C 
ATOM    418  CD1 LEU A  57      13.846  58.830  -8.948  1.00 26.00     0.000 C 
ATOM    419  CD2 LEU A  57      13.878  56.385  -8.419  1.00 24.56     0.000 C 
ATOM    420  N   ASP A  58      16.806  59.754 -11.152  1.00 23.66    -0.228 NA
ATOM    421  CA  ASP A  58      18.099  60.182 -10.603  1.00 26.28     0.197 C 
ATOM    422  C   ASP A  58      18.136  59.948  -9.086  1.00 26.33     0.275 C 
ATOM    423  O   ASP A  58      17.095  60.013  -8.417  1.00 24.28    -0.268 OA
ATOM    424  CB  ASP A  58      18.399  61.645 -10.944  1.00 27.44     0.132 C 
ATOM    425  CG  ASP A  58      19.894  61.999 -10.874  1.00 31.87     0.188 C 
ATOM    426  OD1 ASP A  58      20.665  61.470 -10.031  1.00 34.09    -0.647 OA
ATOM    427  OD2 ASP A  58      20.313  62.860 -11.672  1.00 34.38    -0.647 OA
ATOM    428  N   VAL A  59      19.322  59.653  -8.545  1.00 27.32    -0.229 NA
ATOM    429  CA  VAL A  59      19.462  59.577  -7.077  1.00 30.23     0.186 C 
ATOM    430  C   VAL A  59      19.496  60.976  -6.439  1.00 30.27     0.274 C 
ATOM    431  O   VAL A  59      18.963  61.168  -5.348  1.00 30.74    -0.268 OA
ATOM    432  CB  VAL A  59      20.663  58.711  -6.579  1.00 31.87     0.032 C 
ATOM    433  CG1 VAL A  59      20.497  57.257  -6.979  1.00 33.42     0.003 C 
ATOM    434  CG2 VAL A  59      21.983  59.222  -7.106  1.00 33.63     0.003 C 
ATOM    435  N   MET A  60      20.102  61.935  -7.135  1.00 31.49    -0.229 NA
ATOM    436  CA  MET A  60      20.309  63.289  -6.604  1.00 34.62     0.187 C 
ATOM    437  C   MET A  60      19.088  64.167  -6.909  1.00 32.44     0.274 C 
ATOM    438  O   MET A  60      18.974  64.729  -7.995  1.00 33.87    -0.268 OA
ATOM    439  CB  MET A  60      21.601  63.914  -7.153  1.00 37.80     0.046 C 
ATOM    440  CG  MET A  60      22.816  62.994  -7.164  1.00 46.00     0.060 C 
ATOM    441  SD  MET A  60      24.359  63.890  -7.463  1.00 55.22    -0.139 SA
ATOM    442  CE  MET A  60      25.276  62.759  -8.494  1.00 53.52     0.069 C 
ATOM    443  N   LEU A  61      18.159  64.231  -5.958  1.00 29.60    -0.229 NA
ATOM    444  CA  LEU A  61      16.920  65.002  -6.112  1.00 28.88     0.184 C 
ATOM    445  C   LEU A  61      16.616  65.810  -4.864  1.00 29.77     0.256 C 
ATOM    446  O   LEU A  61      16.806  65.306  -3.750  1.00 28.35    -0.270 OA
ATOM    447  CB  LEU A  61      15.716  64.081  -6.390  1.00 27.08     0.034 C 
ATOM    448  CG  LEU A  61      15.722  63.164  -7.610  1.00 27.73     0.002 C 
ATOM    449  CD1 LEU A  61      14.673  62.079  -7.421  1.00 27.42     0.000 C 
ATOM    450  CD2 LEU A  61      15.501  63.941  -8.907  1.00 27.43     0.000 C 
ATOM    451  N   PRO A  62      16.108  67.056  -5.037  1.00 30.75    -0.312 N 
ATOM    452  CA  PRO A  62      15.565  67.809  -3.899  1.00 30.79     0.165 C 
ATOM    453  C   PRO A  62      14.313  67.140  -3.348  1.00 32.08     0.272 C 
ATOM    454  O   PRO A  62      13.646  66.360  -4.059  1.00 31.43    -0.269 OA
ATOM    455  CB  PRO A  62      15.204  69.173  -4.509  1.00 30.39     0.034 C 
ATOM    456  CG  PRO A  62      14.998  68.893  -5.964  1.00 31.10     0.027 C 
ATOM    457  CD  PRO A  62      16.032  67.839  -6.287  1.00 31.20     0.105 C 
ATOM    458  N   GLY A  63      13.998  67.443  -2.092  1.00 30.87    -0.226 NA
ATOM    459  CA  GLY A  63      12.796  66.918  -1.463  1.00 31.79     0.218 C 
ATOM    460  C   GLY A  63      13.018  65.529  -0.906  1.00 33.43     0.277 C 
ATOM    461  O   GLY A  63      13.029  65.341   0.314  1.00 34.45    -0.268 OA
ATOM    462  N   ALA A  64      13.166  64.552  -1.803  1.00 32.50    -0.229 NA
ATOM    463  CA  ALA A  64      13.574  63.191  -1.434  1.00 32.63     0.186 C 
ATOM    464  C   ALA A  64      14.565  62.654  -2.465  1.00 32.83     0.274 C 
ATOM    465  O   ALA A  64      14.314  62.737  -3.679  1.00 32.42    -0.268 OA
ATOM    466  CB  ALA A  64      12.362  62.272  -1.318  1.00 31.23     0.037 C 
ATOM    467  N   ASP A  65      15.695  62.127  -1.989  1.00 31.13    -0.228 NA
ATOM    468  CA  ASP A  65      16.673  61.460  -2.866  1.00 31.03     0.197 C 
ATOM    469  C   ASP A  65      16.026  60.256  -3.582  1.00 28.01     0.275 C 
ATOM    470  O   ASP A  65      15.041  59.699  -3.096  1.00 26.75    -0.268 OA
ATOM    471  CB  ASP A  65      17.912  61.032  -2.064  1.00 33.29     0.132 C 
ATOM    472  CG  ASP A  65      17.619  59.887  -1.115  1.00 33.69     0.188 C 
ATOM    473  OD1 ASP A  65      17.257  60.126   0.049  1.00 39.22    -0.647 OA
ATOM    474  OD2 ASP A  65      17.692  58.736  -1.546  1.00 37.29    -0.647 OA
ATOM    475  N   GLY A  66      16.585  59.874  -4.734  1.00 28.74    -0.226 NA
ATOM    476  CA  GLY A  66      16.045  58.787  -5.554  1.00 26.58     0.218 C 
ATOM    477  C   GLY A  66      15.962  57.433  -4.859  1.00 27.73     0.277 C 
ATOM    478  O   GLY A  66      15.073  56.624  -5.172  1.00 26.85    -0.268 OA
ATOM    479  N   LEU A  67      16.874  57.179  -3.914  1.00 27.89    -0.229 NA
ATOM    480  CA  LEU A  67      16.825  55.930  -3.127  1.00 27.28     0.186 C 
ATOM    481  C   LEU A  67      15.581  55.918  -2.245  1.00 26.74     0.274 C 
ATOM    482  O   LEU A  67      14.869  54.907  -2.163  1.00 24.77    -0.268 OA
ATOM    483  CB  LEU A  67      18.111  55.710  -2.317  1.00 27.05     0.034 C 
ATOM    484  CG  LEU A  67      19.437  55.594  -3.083  1.00 28.44     0.002 C 
ATOM    485  CD1 LEU A  67      20.646  55.611  -2.141  1.00 28.71     0.000 C 
ATOM    486  CD2 LEU A  67      19.473  54.364  -3.986  1.00 29.09     0.000 C 
ATOM    487  N   THR A  68      15.296  57.071  -1.628  1.00 27.33    -0.226 NA
ATOM    488  CA  THR A  68      14.075  57.253  -0.835  1.00 26.66     0.216 C 
ATOM    489  C   THR A  68      12.852  57.146  -1.736  1.00 25.71     0.277 C 
ATOM    490  O   THR A  68      11.884  56.456  -1.384  1.00 25.62    -0.268 OA
ATOM    491  CB  THR A  68      14.087  58.591  -0.057  1.00 27.05     0.184 C 
ATOM    492  OG1 THR A  68      15.262  58.652   0.757  1.00 25.35    -0.221 OA
ATOM    493  CG2 THR A  68      12.845  58.752   0.840  1.00 26.70     0.038 C 
ATOM    494  N   VAL A  69      12.909  57.798  -2.905  1.00 25.50    -0.229 NA
ATOM    495  CA  VAL A  69      11.830  57.668  -3.895  1.00 25.84     0.186 C 
ATOM    496  C   VAL A  69      11.577  56.177  -4.153  1.00 26.01     0.274 C 
ATOM    497  O   VAL A  69      10.470  55.684  -3.941  1.00 23.78    -0.268 OA
ATOM    498  CB  VAL A  69      12.089  58.444  -5.224  1.00 24.51     0.032 C 
ATOM    499  CG1 VAL A  69      10.945  58.202  -6.198  1.00 24.39     0.003 C 
ATOM    500  CG2 VAL A  69      12.239  59.946  -4.974  1.00 23.88     0.003 C 
ATOM    501  N   CYS A  70      12.625  55.463  -4.565  1.00 27.65    -0.228 NA
ATOM    502  CA  CYS A  70      12.525  54.022  -4.808  1.00 28.89     0.198 C 
ATOM    503  C   CYS A  70      11.866  53.277  -3.624  1.00 27.21     0.275 C 
ATOM    504  O   CYS A  70      10.854  52.584  -3.801  1.00 25.56    -0.268 OA
ATOM    505  CB  CYS A  70      13.917  53.469  -5.128  1.00 31.10     0.103 C 
ATOM    506  SG  CYS A  70      13.853  51.777  -5.713  1.00 34.45    -0.080 SA
ATOM    507  N   ARG A  71      12.424  53.466  -2.424  1.00 30.42    -0.229 NA
ATOM    508  CA  ARG A  71      11.911  52.855  -1.185  1.00 31.37     0.186 C 
ATOM    509  C   ARG A  71      10.426  53.109  -0.949  1.00 31.65     0.274 C 
ATOM    510  O   ARG A  71       9.655  52.170  -0.728  1.00 30.57    -0.268 OA
ATOM    511  CB  ARG A  71      12.678  53.375   0.024  1.00 34.41     0.036 C 
ATOM    512  CG  ARG A  71      13.699  52.414   0.592  1.00 38.07     0.029 C 
ATOM    513  CD  ARG A  71      14.081  52.720   2.048  1.00 39.81     0.145 C 
ATOM    514  NE  ARG A  71      14.277  54.143   2.337  1.00 39.60    -0.083 NA
ATOM    515  CZ  ARG A  71      15.317  54.891   1.951  1.00 40.62     0.782 C 
ATOM    516  NH1 ARG A  71      16.317  54.395   1.231  1.00 41.34     0.063 N 
ATOM    517  NH2 ARG A  71      15.347  56.172   2.290  1.00 42.33     0.063 N 
ATOM    518  N   GLU A  72      10.036  54.384  -1.006  1.00 31.72    -0.229 NA
ATOM    519  CA  GLU A  72       8.657  54.799  -0.731  1.00 30.64     0.187 C 
ATOM    520  C   GLU A  72       7.645  54.305  -1.756  1.00 29.21     0.274 C 
ATOM    521  O   GLU A  72       6.504  54.022  -1.428  1.00 29.09    -0.268 OA
ATOM    522  CB  GLU A  72       8.581  56.328  -0.629  1.00 33.64     0.045 C 
ATOM    523  CG  GLU A  72       9.274  56.928   0.595  1.00 36.83     0.100 C 
ATOM    524  CD  GLU A  72       8.724  56.396   1.907  1.00 40.76     0.185 C 
ATOM    525  OE1 GLU A  72       9.524  56.210   2.842  1.00 44.29    -0.647 OA
ATOM    526  OE2 GLU A  72       7.500  56.142   2.001  1.00 41.97    -0.647 OA
ATOM    527  N   VAL A  73       8.087  54.185  -3.001  1.00 28.16    -0.229 NA
ATOM    528  CA  VAL A  73       7.203  53.961  -4.133  1.00 26.71     0.186 C 
ATOM    529  C   VAL A  73       6.912  52.461  -4.311  1.00 27.69     0.274 C 
ATOM    530  O   VAL A  73       5.772  52.061  -4.604  1.00 25.29    -0.268 OA
ATOM    531  CB  VAL A  73       7.820  54.737  -5.340  1.00 28.40     0.032 C 
ATOM    532  CG1 VAL A  73       8.204  53.889  -6.550  1.00 27.17     0.003 C 
ATOM    533  CG2 VAL A  73       7.055  56.040  -5.618  1.00 27.23     0.003 C 
ATOM    534  N   ARG A  74       7.933  51.639  -4.055  1.00 27.51    -0.229 NA
ATOM    535  CA  ARG A  74       7.861  50.178  -4.254  1.00 27.95     0.185 C 
ATOM    536  C   ARG A  74       6.668  49.406  -3.667  1.00 27.63     0.256 C 
ATOM    537  O   ARG A  74       6.093  48.597  -4.384  1.00 26.68    -0.270 OA
ATOM    538  CB  ARG A  74       9.193  49.496  -3.924  1.00 26.55     0.036 C 
ATOM    539  CG  ARG A  74      10.175  49.558  -5.085  1.00 26.12     0.029 C 
ATOM    540  CD  ARG A  74       9.860  48.496  -6.132  1.00 26.76     0.145 C 
ATOM    541  NE  ARG A  74      10.744  48.556  -7.306  1.00 27.38    -0.083 NA
ATOM    542  CZ  ARG A  74      10.358  48.851  -8.549  1.00 26.73     0.782 C 
ATOM    543  NH1 ARG A  74      11.254  48.847  -9.521  1.00 27.12     0.063 N 
ATOM    544  NH2 ARG A  74       9.088  49.130  -8.835  1.00 26.11     0.063 N 
ATOM    545  N   PRO A  75       6.260  49.666  -2.401  1.00 29.18    -0.312 N 
ATOM    546  CA  PRO A  75       5.077  48.896  -1.951  1.00 30.07     0.165 C 
ATOM    547  C   PRO A  75       3.805  49.169  -2.767  1.00 32.51     0.272 C 
ATOM    548  O   PRO A  75       2.875  48.365  -2.727  1.00 34.89    -0.269 OA
ATOM    549  CB  PRO A  75       4.882  49.344  -0.501  1.00 30.07     0.034 C 
ATOM    550  CG  PRO A  75       6.179  49.951  -0.095  1.00 30.23     0.027 C 
ATOM    551  CD  PRO A  75       6.771  50.547  -1.333  1.00 29.33     0.105 C 
ATOM    552  N   HIS A  76       3.770  50.277  -3.510  1.00 31.82    -0.228 NA
ATOM    553  CA  HIS A  76       2.588  50.632  -4.306  1.00 32.36     0.192 C 
ATOM    554  C   HIS A  76       2.885  50.730  -5.817  1.00 32.74     0.275 C 
ATOM    555  O   HIS A  76       2.032  51.160  -6.601  1.00 31.28    -0.268 OA
ATOM    556  CB  HIS A  76       1.982  51.942  -3.780  1.00 34.16     0.082 C 
ATOM    557  CG  HIS A  76       1.929  52.030  -2.282  1.00 35.12     0.082 A 
ATOM    558  ND1 HIS A  76       0.933  51.437  -1.535  1.00 36.49    -0.227 NA
ATOM    559  CD2 HIS A  76       2.752  52.641  -1.394  1.00 35.85     0.116 A 
ATOM    560  CE1 HIS A  76       1.144  51.676  -0.251  1.00 35.01     0.199 A 
ATOM    561  NE2 HIS A  76       2.240  52.407  -0.139  1.00 35.99    -0.221 NA
ATOM    562  N   TYR A  77       4.092  50.321  -6.217  1.00 31.41    -0.228 NA
ATOM    563  CA  TYR A  77       4.559  50.475  -7.602  1.00 32.35     0.191 C 
ATOM    564  C   TYR A  77       5.532  49.367  -7.941  1.00 32.67     0.275 C 
ATOM    565  O   TYR A  77       6.644  49.297  -7.398  1.00 32.20    -0.268 OA
ATOM    566  CB  TYR A  77       5.192  51.858  -7.845  1.00 30.89     0.060 C 
ATOM    567  CG  TYR A  77       5.606  52.115  -9.291  1.00 31.13    -0.020 A 
ATOM    568  CD1 TYR A  77       6.960  52.100  -9.665  1.00 30.23    -0.002 A 
ATOM    569  CD2 TYR A  77       4.645  52.378 -10.285  1.00 29.35    -0.002 A 
ATOM    570  CE1 TYR A  77       7.347  52.344 -10.984  1.00 30.13     0.027 A 
ATOM    571  CE2 TYR A  77       5.019  52.620 -11.608  1.00 29.71     0.027 A 
ATOM    572  CZ  TYR A  77       6.367  52.609 -11.955  1.00 31.27     0.131 A 
ATOM    573  OH  TYR A  77       6.738  52.835 -13.270  1.00 31.62    -0.190 OA
ATOM    574  N   HIS A  78       5.090  48.509  -8.849  1.00 32.60    -0.228 NA
ATOM    575  CA  HIS A  78       5.807  47.289  -9.171  1.00 35.12     0.192 C 
ATOM    576  C   HIS A  78       6.553  47.342 -10.505  1.00 34.20     0.275 C 
ATOM    577  O   HIS A  78       7.299  46.417 -10.832  1.00 33.15    -0.268 OA
ATOM    578  CB  HIS A  78       4.833  46.105  -9.103  1.00 37.78     0.082 C 
ATOM    579  CG  HIS A  78       4.023  46.068  -7.839  1.00 41.88     0.082 A 
ATOM    580  ND1 HIS A  78       4.600  46.021  -6.586  1.00 43.94    -0.227 NA
ATOM    581  CD2 HIS A  78       2.683  46.077  -7.635  1.00 45.56     0.116 A 
ATOM    582  CE1 HIS A  78       3.650  45.999  -5.665  1.00 46.16     0.199 A 
ATOM    583  NE2 HIS A  78       2.478  46.035  -6.275  1.00 45.50    -0.221 NA
ATOM    584  N   GLN A  79       6.384  48.440 -11.244  1.00 32.77    -0.229 NA
ATOM    585  CA  GLN A  79       6.963  48.591 -12.589  1.00 31.52     0.185 C 
ATOM    586  C   GLN A  79       8.469  48.920 -12.583  1.00 28.81     0.256 C 
ATOM    587  O   GLN A  79       9.028  49.246 -11.528  1.00 28.33    -0.270 OA
ATOM    588  CB  GLN A  79       6.151  49.595 -13.423  1.00 34.36     0.044 C 
ATOM    589  CG  GLN A  79       4.869  49.014 -14.016  1.00 37.94     0.094 C 
ATOM    590  CD  GLN A  79       3.782  48.801 -12.979  1.00 42.15     0.274 C 
ATOM    591  OE1 GLN A  79       3.249  49.760 -12.412  1.00 47.49    -0.269 OA
ATOM    592  NE2 GLN A  79       3.447  47.539 -12.722  1.00 43.06    -0.107 N 
ATOM    593  N   PRO A  80       9.138  48.802 -13.750  1.00 27.39    -0.312 N 
ATOM    594  CA  PRO A  80      10.592  49.001 -13.769  1.00 27.16     0.165 C 
ATOM    595  C   PRO A  80      11.032  50.384 -13.353  1.00 25.50     0.272 C 
ATOM    596  O   PRO A  80      10.386  51.377 -13.705  1.00 25.19    -0.269 OA
ATOM    597  CB  PRO A  80      10.958  48.756 -15.232  1.00 26.63     0.034 C 
ATOM    598  CG  PRO A  80       9.943  47.763 -15.681  1.00 29.00     0.027 C 
ATOM    599  CD  PRO A  80       8.668  48.205 -15.019  1.00 28.13     0.105 C 
ATOM    600  N   ILE A  81      12.115  50.425 -12.591  1.00 24.98    -0.229 NA
ATOM    601  CA  ILE A  81      12.768  51.668 -12.239  1.00 24.04     0.186 C 
ATOM    602  C   ILE A  81      14.183  51.599 -12.760  1.00 24.67     0.274 C 
ATOM    603  O   ILE A  81      14.957  50.701 -12.404  1.00 24.39    -0.268 OA
ATOM    604  CB  ILE A  81      12.758  51.957 -10.712  1.00 23.07     0.032 C 
ATOM    605  CG1 ILE A  81      11.320  52.149 -10.206  1.00 23.07     0.002 C 
ATOM    606  CG2 ILE A  81      13.614  53.180 -10.419  1.00 22.48     0.003 C 
ATOM    607  CD1 ILE A  81      11.162  52.316  -8.690  1.00 23.75     0.000 C 
ATOM    608  N   LEU A  82      14.504  52.568 -13.610  1.00 24.64    -0.229 NA
ATOM    609  CA  LEU A  82      15.812  52.712 -14.181  1.00 25.26     0.186 C 
ATOM    610  C   LEU A  82      16.481  53.933 -13.563  1.00 26.18     0.274 C 
ATOM    611  O   LEU A  82      16.125  55.076 -13.879  1.00 25.77    -0.268 OA
ATOM    612  CB  LEU A  82      15.705  52.807 -15.720  1.00 25.18     0.034 C 
ATOM    613  CG  LEU A  82      16.887  53.202 -16.620  1.00 27.90     0.002 C 
ATOM    614  CD1 LEU A  82      18.183  52.590 -16.158  1.00 29.28     0.000 C 
ATOM    615  CD2 LEU A  82      16.615  52.822 -18.074  1.00 28.19     0.000 C 
ATOM    616  N   MET A  83      17.458  53.687 -12.686  1.00 27.10    -0.229 NA
ATOM    617  CA  MET A  83      18.225  54.768 -12.092  1.00 26.27     0.187 C 
ATOM    618  C   MET A  83      19.255  55.267 -13.073  1.00 27.59     0.274 C 
ATOM    619  O   MET A  83      19.953  54.484 -13.725  1.00 26.92    -0.268 OA
ATOM    620  CB  MET A  83      18.866  54.382 -10.755  1.00 28.14     0.046 C 
ATOM    621  CG  MET A  83      17.848  53.999  -9.703  1.00 30.32     0.060 C 
ATOM    622  SD  MET A  83      18.539  53.926  -8.046  1.00 33.18    -0.139 SA
ATOM    623  CE  MET A  83      17.623  55.296  -7.321  1.00 41.23     0.069 C 
ATOM    624  N   LEU A  84      19.322  56.588 -13.182  1.00 26.34    -0.229 NA
ATOM    625  CA  LEU A  84      20.168  57.244 -14.168  1.00 26.96     0.186 C 
ATOM    626  C   LEU A  84      20.776  58.418 -13.461  1.00 27.57     0.274 C 
ATOM    627  O   LEU A  84      20.064  59.358 -13.094  1.00 27.84    -0.268 OA
ATOM    628  CB  LEU A  84      19.353  57.684 -15.394  1.00 27.24     0.034 C 
ATOM    629  CG  LEU A  84      20.019  58.537 -16.495  1.00 28.22     0.002 C 
ATOM    630  CD1 LEU A  84      21.285  57.885 -17.049  1.00 27.15     0.000 C 
ATOM    631  CD2 LEU A  84      19.019  58.850 -17.609  1.00 25.94     0.000 C 
ATOM    632  N   THR A  85      22.094  58.360 -13.254  1.00 27.80    -0.226 NA
ATOM    633  CA  THR A  85      22.730  59.250 -12.291  1.00 28.55     0.216 C 
ATOM    634  C   THR A  85      24.239  59.457 -12.479  1.00 28.49     0.277 C 
ATOM    635  O   THR A  85      24.927  58.638 -13.078  1.00 27.48    -0.268 OA
ATOM    636  CB  THR A  85      22.417  58.785 -10.839  1.00 28.67     0.184 C 
ATOM    637  OG1 THR A  85      22.948  59.734  -9.915  1.00 30.43    -0.221 OA
ATOM    638  CG2 THR A  85      23.009  57.413 -10.538  1.00 29.65     0.038 C 
ATOM    639  N   ALA A  86      24.730  60.574 -11.961  1.00 30.08    -0.229 NA
ATOM    640  CA  ALA A  86      26.167  60.845 -11.872  1.00 32.58     0.186 C 
ATOM    641  C   ALA A  86      26.809  60.199 -10.624  1.00 33.82     0.274 C 
ATOM    642  O   ALA A  86      28.014  60.303 -10.435  1.00 35.31    -0.268 OA
ATOM    643  CB  ALA A  86      26.423  62.352 -11.904  1.00 30.76     0.037 C 
ATOM    644  N   ARG A  87      26.010  59.548  -9.772  1.00 38.24    -0.229 NA
ATOM    645  CA  ARG A  87      26.552  58.805  -8.617  1.00 42.00     0.186 C 
ATOM    646  C   ARG A  87      26.895  57.382  -9.050  1.00 40.47     0.274 C 
ATOM    647  O   ARG A  87      26.069  56.468  -8.987  1.00 40.01    -0.268 OA
ATOM    648  CB  ARG A  87      25.606  58.843  -7.414  1.00 45.77     0.036 C 
ATOM    649  CG  ARG A  87      25.961  59.926  -6.406  1.00 52.41     0.029 C 
ATOM    650  CD  ARG A  87      25.029  59.919  -5.209  1.00 56.82     0.145 C 
ATOM    651  NE  ARG A  87      25.620  60.578  -4.042  1.00 62.66    -0.083 NA
ATOM    652  CZ  ARG A  87      26.319  59.957  -3.088  1.00 66.26     0.782 C 
ATOM    653  NH1 ARG A  87      26.537  58.648  -3.147  1.00 68.03     0.063 N 
ATOM    654  NH2 ARG A  87      26.809  60.647  -2.065  1.00 65.55     0.063 N 
ATOM    655  N   THR A  88      28.133  57.221  -9.502  1.00 40.72    -0.226 NA
ATOM    656  CA  THR A  88      28.533  56.056 -10.295  1.00 41.38     0.216 C 
ATOM    657  C   THR A  88      29.454  55.073  -9.552  1.00 39.84     0.277 C 
ATOM    658  O   THR A  88      29.862  54.053 -10.124  1.00 38.58    -0.268 OA
ATOM    659  CB  THR A  88      29.196  56.492 -11.628  1.00 42.46     0.184 C 
ATOM    660  OG1 THR A  88      30.457  57.112 -11.355  1.00 45.28    -0.221 OA
ATOM    661  CG2 THR A  88      28.320  57.487 -12.381  1.00 43.80     0.038 C 
ATOM    662  N   GLU A  89      29.766  55.375  -8.289  1.00 37.97    -0.229 NA
ATOM    663  CA  GLU A  89      30.564  54.481  -7.435  1.00 36.11     0.187 C 
ATOM    664  C   GLU A  89      29.937  53.095  -7.345  1.00 32.94     0.274 C 
ATOM    665  O   GLU A  89      28.705  52.955  -7.424  1.00 28.00    -0.268 OA
ATOM    666  CB  GLU A  89      30.723  55.057  -6.021  1.00 40.90     0.045 C 
ATOM    667  CG  GLU A  89      31.352  56.437  -5.953  1.00 46.25     0.100 C 
ATOM    668  CD  GLU A  89      32.853  56.379  -6.049  1.00 52.06     0.185 C 
ATOM    669  OE1 GLU A  89      33.384  56.536  -7.174  1.00 53.46    -0.647 OA
ATOM    670  OE2 GLU A  89      33.492  56.148  -4.997  1.00 55.27    -0.647 OA
ATOM    671  N   ASP A  90      30.793  52.079  -7.187  1.00 31.92    -0.228 NA
ATOM    672  CA  ASP A  90      30.359  50.697  -6.973  1.00 30.70     0.197 C 
ATOM    673  C   ASP A  90      29.339  50.596  -5.839  1.00 28.75     0.275 C 
ATOM    674  O   ASP A  90      28.261  50.036  -6.031  1.00 27.75    -0.268 OA
ATOM    675  CB  ASP A  90      31.559  49.766  -6.722  1.00 32.96     0.132 C 
ATOM    676  CG  ASP A  90      32.517  49.698  -7.905  1.00 37.37     0.188 C 
ATOM    677  OD1 ASP A  90      33.659  49.244  -7.690  1.00 41.56    -0.647 OA
ATOM    678  OD2 ASP A  90      32.155  50.097  -9.040  1.00 38.07    -0.647 OA
ATOM    679  N   MET A  91      29.665  51.180  -4.682  1.00 29.27    -0.229 NA
ATOM    680  CA  MET A  91      28.729  51.267  -3.554  1.00 33.08     0.187 C 
ATOM    681  C   MET A  91      27.347  51.836  -3.947  1.00 31.07     0.274 C 
ATOM    682  O   MET A  91      26.311  51.311  -3.510  1.00 27.73    -0.268 OA
ATOM    683  CB  MET A  91      29.335  52.088  -2.408  1.00 37.24     0.046 C 
ATOM    684  CG  MET A  91      28.565  52.009  -1.086  1.00 43.02     0.060 C 
ATOM    685  SD  MET A  91      28.601  50.368  -0.310  1.00 47.53    -0.139 SA
ATOM    686  CE  MET A  91      30.195  50.491   0.519  1.00 49.29     0.069 C 
ATOM    687  N   ASP A  92      27.343  52.900  -4.758  1.00 28.86    -0.228 NA
ATOM    688  CA  ASP A  92      26.096  53.575  -5.140  1.00 29.28     0.197 C 
ATOM    689  C   ASP A  92      25.244  52.666  -6.004  1.00 25.92     0.275 C 
ATOM    690  O   ASP A  92      24.034  52.557  -5.781  1.00 23.92    -0.268 OA
ATOM    691  CB  ASP A  92      26.363  54.901  -5.857  1.00 30.83     0.132 C 
ATOM    692  CG  ASP A  92      27.123  55.894  -4.994  1.00 35.99     0.188 C 
ATOM    693  OD1 ASP A  92      26.780  56.065  -3.807  1.00 35.05    -0.647 OA
ATOM    694  OD2 ASP A  92      28.065  56.521  -5.525  1.00 42.39    -0.647 OA
ATOM    695  N   GLN A  93      25.894  51.987  -6.958  1.00 25.63    -0.229 NA
ATOM    696  CA  GLN A  93      25.233  51.054  -7.872  1.00 25.01     0.187 C 
ATOM    697  C   GLN A  93      24.569  49.927  -7.095  1.00 23.62     0.274 C 
ATOM    698  O   GLN A  93      23.409  49.595  -7.341  1.00 22.15    -0.268 OA
ATOM    699  CB  GLN A  93      26.244  50.416  -8.824  1.00 27.06     0.044 C 
ATOM    700  CG  GLN A  93      26.528  51.113 -10.135  1.00 30.23     0.094 C 
ATOM    701  CD  GLN A  93      27.113  50.139 -11.143  1.00 30.80     0.274 C 
ATOM    702  OE1 GLN A  93      26.403  49.290 -11.703  1.00 31.22    -0.269 OA
ATOM    703  NE2 GLN A  93      28.422  50.225 -11.346  1.00 32.52    -0.107 N 
ATOM    704  N   VAL A  94      25.324  49.340  -6.163  1.00 24.01    -0.229 NA
ATOM    705  CA  VAL A  94      24.840  48.197  -5.381  1.00 23.67     0.186 C 
ATOM    706  C   VAL A  94      23.646  48.645  -4.530  1.00 23.09     0.274 C 
ATOM    707  O   VAL A  94      22.619  47.957  -4.490  1.00 22.88    -0.268 OA
ATOM    708  CB  VAL A  94      25.983  47.560  -4.543  1.00 24.55     0.032 C 
ATOM    709  CG1 VAL A  94      25.447  46.670  -3.424  1.00 24.42     0.003 C 
ATOM    710  CG2 VAL A  94      26.914  46.768  -5.448  1.00 24.40     0.003 C 
ATOM    711  N   LEU A  95      23.775  49.803  -3.883  1.00 23.43    -0.229 NA
ATOM    712  CA  LEU A  95      22.680  50.377  -3.089  1.00 25.53     0.186 C 
ATOM    713  C   LEU A  95      21.391  50.606  -3.892  1.00 24.13     0.274 C 
ATOM    714  O   LEU A  95      20.312  50.203  -3.453  1.00 23.23    -0.268 OA
ATOM    715  CB  LEU A  95      23.123  51.686  -2.405  1.00 28.65     0.034 C 
ATOM    716  CG  LEU A  95      22.356  52.122  -1.141  1.00 33.54     0.002 C 
ATOM    717  CD1 LEU A  95      22.146  50.964  -0.165  1.00 34.59     0.000 C 
ATOM    718  CD2 LEU A  95      23.061  53.279  -0.438  1.00 33.75     0.000 C 
ATOM    719  N   GLY A  96      21.509  51.247  -5.061  1.00 23.81    -0.226 NA
ATOM    720  CA  GLY A  96      20.351  51.500  -5.938  1.00 22.14     0.218 C 
ATOM    721  C   GLY A  96      19.617  50.216  -6.288  1.00 23.03     0.277 C 
ATOM    722  O   GLY A  96      18.392  50.096  -6.111  1.00 22.67    -0.268 OA
ATOM    723  N   LEU A  97      20.375  49.245  -6.782  1.00 22.88    -0.229 NA
ATOM    724  CA  LEU A  97      19.814  47.957  -7.186  1.00 21.78     0.186 C 
ATOM    725  C   LEU A  97      19.167  47.197  -6.003  1.00 22.12     0.274 C 
ATOM    726  O   LEU A  97      18.024  46.720  -6.120  1.00 21.49    -0.268 OA
ATOM    727  CB  LEU A  97      20.888  47.111  -7.875  1.00 20.96     0.034 C 
ATOM    728  CG  LEU A  97      21.439  47.661  -9.199  1.00 21.05     0.002 C 
ATOM    729  CD1 LEU A  97      22.736  46.954  -9.556  1.00 21.07     0.000 C 
ATOM    730  CD2 LEU A  97      20.432  47.575 -10.350  1.00 20.73     0.000 C 
ATOM    731  N   GLU A  98      19.879  47.129  -4.872  1.00 22.08    -0.229 NA
ATOM    732  CA  GLU A  98      19.370  46.451  -3.664  1.00 24.00     0.187 C 
ATOM    733  C   GLU A  98      18.163  47.175  -3.060  1.00 24.59     0.274 C 
ATOM    734  O   GLU A  98      17.285  46.537  -2.473  1.00 24.92    -0.268 OA
ATOM    735  CB  GLU A  98      20.457  46.244  -2.597  1.00 23.62     0.045 C 
ATOM    736  CG  GLU A  98      21.626  45.317  -2.970  1.00 25.21     0.100 C 
ATOM    737  CD  GLU A  98      21.267  43.841  -3.113  1.00 27.07     0.185 C 
ATOM    738  OE1 GLU A  98      20.169  43.413  -2.690  1.00 27.99    -0.647 OA
ATOM    739  OE2 GLU A  98      22.110  43.089  -3.653  1.00 28.59    -0.647 OA
ATOM    740  N   MET A  99      18.109  48.495  -3.238  1.00 25.69    -0.229 NA
ATOM    741  CA  MET A  99      16.952  49.304  -2.802  1.00 29.32     0.187 C 
ATOM    742  C   MET A  99      15.678  49.045  -3.618  1.00 29.19     0.274 C 
ATOM    743  O   MET A  99      14.593  49.429  -3.190  1.00 28.43    -0.268 OA
ATOM    744  CB  MET A  99      17.284  50.802  -2.837  1.00 31.93     0.046 C 
ATOM    745  CG  MET A  99      16.467  51.669  -1.882  1.00 38.77     0.060 C 
ATOM    746  SD  MET A  99      16.939  51.427  -0.151  1.00 45.98    -0.139 SA
ATOM    747  CE  MET A  99      18.605  52.101  -0.171  1.00 36.08     0.069 C 
ATOM    748  N   GLY A 100      15.811  48.423  -4.794  1.00 27.56    -0.226 NA
ATOM    749  CA  GLY A 100      14.650  48.091  -5.633  1.00 26.00     0.218 C 
ATOM    750  C   GLY A 100      14.671  48.581  -7.078  1.00 25.86     0.277 C 
ATOM    751  O   GLY A 100      13.705  48.359  -7.819  1.00 26.80    -0.268 OA
ATOM    752  N   ALA A 101      15.760  49.236  -7.484  1.00 24.76    -0.229 NA
ATOM    753  CA  ALA A 101      15.972  49.589  -8.899  1.00 25.99     0.186 C 
ATOM    754  C   ALA A 101      16.246  48.334  -9.731  1.00 26.18     0.274 C 
ATOM    755  O   ALA A 101      16.854  47.379  -9.248  1.00 26.04    -0.268 OA
ATOM    756  CB  ALA A 101      17.110  50.578  -9.055  1.00 25.90     0.037 C 
ATOM    757  N   ASP A 102      15.775  48.344 -10.973  1.00 26.32    -0.228 NA
ATOM    758  CA  ASP A 102      15.987  47.218 -11.883  1.00 25.86     0.197 C 
ATOM    759  C   ASP A 102      17.229  47.401 -12.733  1.00 25.72     0.275 C 
ATOM    760  O   ASP A 102      17.784  46.430 -13.244  1.00 26.09    -0.268 OA
ATOM    761  CB  ASP A 102      14.755  47.009 -12.749  1.00 26.70     0.132 C 
ATOM    762  CG  ASP A 102      13.539  46.706 -11.936  1.00 27.51     0.188 C 
ATOM    763  OD1 ASP A 102      13.437  45.569 -11.430  1.00 26.97    -0.647 OA
ATOM    764  OD2 ASP A 102      12.680  47.608 -11.799  1.00 27.44    -0.647 OA
ATOM    765  N   ASP A 103      17.665  48.647 -12.873  1.00 23.89    -0.228 NA
ATOM    766  CA  ASP A 103      18.876  48.968 -13.610  1.00 26.37     0.197 C 
ATOM    767  C   ASP A 103      19.419  50.274 -13.033  1.00 25.63     0.275 C 
ATOM    768  O   ASP A 103      18.695  51.006 -12.349  1.00 25.04    -0.268 OA
ATOM    769  CB  ASP A 103      18.576  49.089 -15.124  1.00 26.65     0.132 C 
ATOM    770  CG  ASP A 103      19.835  49.027 -16.005  1.00 28.72     0.188 C 
ATOM    771  OD1 ASP A 103      19.675  49.000 -17.245  1.00 29.10    -0.647 OA
ATOM    772  OD2 ASP A 103      20.980  49.023 -15.496  1.00 27.46    -0.647 OA
ATOM    773  N   TYR A 104      20.691  50.539 -13.315  1.00 24.46    -0.228 NA
ATOM    774  CA  TYR A 104      21.433  51.645 -12.754  1.00 24.45     0.191 C 
ATOM    775  C   TYR A 104      22.446  52.068 -13.809  1.00 25.46     0.275 C 
ATOM    776  O   TYR A 104      23.369  51.314 -14.138  1.00 23.66    -0.268 OA
ATOM    777  CB  TYR A 104      22.148  51.185 -11.477  1.00 23.83     0.060 C 
ATOM    778  CG  TYR A 104      22.598  52.306 -10.565  1.00 24.04    -0.020 A 
ATOM    779  CD1 TYR A 104      21.863  52.633  -9.413  1.00 23.48    -0.002 A 
ATOM    780  CD2 TYR A 104      23.765  53.029 -10.835  1.00 24.29    -0.002 A 
ATOM    781  CE1 TYR A 104      22.269  53.659  -8.570  1.00 23.32     0.027 A 
ATOM    782  CE2 TYR A 104      24.178  54.060 -10.002  1.00 24.09     0.027 A 
ATOM    783  CZ  TYR A 104      23.433  54.361  -8.867  1.00 23.72     0.131 A 
ATOM    784  OH  TYR A 104      23.851  55.375  -8.038  1.00 24.04    -0.190 OA
ATOM    785  N   VAL A 105      22.272  53.270 -14.347  1.00 26.14    -0.229 NA
ATOM    786  CA  VAL A 105      23.062  53.729 -15.488  1.00 26.28     0.186 C 
ATOM    787  C   VAL A 105      23.759  55.037 -15.131  1.00 28.56     0.274 C 
ATOM    788  O   VAL A 105      23.134  55.980 -14.597  1.00 26.97    -0.268 OA
ATOM    789  CB  VAL A 105      22.186  53.890 -16.761  1.00 26.22     0.032 C 
ATOM    790  CG1 VAL A 105      23.017  54.285 -17.972  1.00 27.70     0.003 C 
ATOM    791  CG2 VAL A 105      21.451  52.603 -17.084  1.00 27.13     0.003 C 
ATOM    792  N   ALA A 106      25.058  55.075 -15.426  1.00 29.54    -0.229 NA
ATOM    793  CA  ALA A 106      25.886  56.267 -15.257  1.00 30.68     0.186 C 
ATOM    794  C   ALA A 106      25.592  57.330 -16.302  1.00 32.61     0.274 C 
ATOM    795  O   ALA A 106      25.505  57.037 -17.491  1.00 34.91    -0.268 OA
ATOM    796  CB  ALA A 106      27.356  55.874 -15.313  1.00 32.63     0.037 C 
ATOM    797  N   LYS A 107      25.425  58.566 -15.851  1.00 33.83    -0.229 NA
ATOM    798  CA  LYS A 107      25.480  59.731 -16.743  1.00 36.68     0.184 C 
ATOM    799  C   LYS A 107      26.930  60.014 -17.164  1.00 38.54     0.256 C 
ATOM    800  O   LYS A 107      27.836  59.735 -16.381  1.00 40.31    -0.270 OA
ATOM    801  CB  LYS A 107      24.925  60.960 -16.040  1.00 35.62     0.034 C 
ATOM    802  CG  LYS A 107      23.416  61.001 -15.952  1.00 34.17     0.005 C 
ATOM    803  CD  LYS A 107      23.051  62.299 -15.284  1.00 34.46     0.041 C 
ATOM    804  CE  LYS A 107      21.640  62.295 -14.764  1.00 35.17     0.338 C 
ATOM    805  NZ  LYS A 107      21.447  63.542 -13.972  1.00 33.67     0.618 N 
ATOM    806  N   PRO A 108      27.172  60.539 -18.376  1.00 41.71    -0.312 N 
ATOM    807  CA  PRO A 108      26.141  60.766 -19.388  1.00 41.44     0.165 C 
ATOM    808  C   PRO A 108      25.838  59.478 -20.137  1.00 39.46     0.272 C 
ATOM    809  O   PRO A 108      26.711  58.631 -20.298  1.00 39.81    -0.269 OA
ATOM    810  CB  PRO A 108      26.785  61.799 -20.322  1.00 42.79     0.034 C 
ATOM    811  CG  PRO A 108      28.253  61.561 -20.200  1.00 42.10     0.027 C 
ATOM    812  CD  PRO A 108      28.476  61.111 -18.781  1.00 42.96     0.105 C 
ATOM    813  N   VAL A 109      24.592  59.317 -20.543  1.00 38.77    -0.229 NA
ATOM    814  CA  VAL A 109      24.207  58.149 -21.323  1.00 38.16     0.186 C 
ATOM    815  C   VAL A 109      23.830  58.615 -22.728  1.00 37.49     0.274 C 
ATOM    816  O   VAL A 109      23.207  59.668 -22.891  1.00 38.07    -0.268 OA
ATOM    817  CB  VAL A 109      23.080  57.336 -20.636  1.00 35.91     0.032 C 
ATOM    818  CG1 VAL A 109      21.755  58.103 -20.628  1.00 35.28     0.003 C 
ATOM    819  CG2 VAL A 109      22.922  55.964 -21.289  1.00 34.37     0.003 C 
ATOM    820  N   GLN A 110      24.239  57.845 -23.731  1.00 37.67    -0.229 NA
ATOM    821  CA  GLN A 110      23.853  58.112 -25.114  1.00 38.80     0.185 C 
ATOM    822  C   GLN A 110      22.370  57.789 -25.271  1.00 36.19     0.256 C 
ATOM    823  O   GLN A 110      21.930  56.736 -24.800  1.00 34.85    -0.270 OA
ATOM    824  CB  GLN A 110      24.702  57.285 -26.084  1.00 43.25     0.044 C 
ATOM    825  CG  GLN A 110      26.163  57.697 -26.095  1.00 48.91     0.094 C 
ATOM    826  CD  GLN A 110      26.512  58.697 -27.186  1.00 53.93     0.274 C 
ATOM    827  OE1 GLN A 110      25.676  59.496 -27.630  1.00 57.02    -0.269 OA
ATOM    828  NE2 GLN A 110      27.768  58.660 -27.622  1.00 55.97    -0.107 N 
ATOM    829  N   PRO A 111      21.595  58.699 -25.912  1.00 34.42    -0.312 N 
ATOM    830  CA  PRO A 111      20.137  58.533 -26.023  1.00 33.93     0.165 C 
ATOM    831  C   PRO A 111      19.713  57.154 -26.552  1.00 32.24     0.272 C 
ATOM    832  O   PRO A 111      18.811  56.536 -25.977  1.00 29.19    -0.269 OA
ATOM    833  CB  PRO A 111      19.729  59.647 -26.998  1.00 33.24     0.034 C 
ATOM    834  CG  PRO A 111      20.754  60.703 -26.815  1.00 34.78     0.027 C 
ATOM    835  CD  PRO A 111      22.039  59.979 -26.509  1.00 35.09     0.105 C 
ATOM    836  N   ARG A 112      20.389  56.663 -27.597  1.00 31.28    -0.229 NA
ATOM    837  CA  ARG A 112      20.043  55.365 -28.199  1.00 32.26     0.186 C 
ATOM    838  C   ARG A 112      20.193  54.192 -27.213  1.00 29.29     0.274 C 
ATOM    839  O   ARG A 112      19.371  53.267 -27.203  1.00 29.32    -0.268 OA
ATOM    840  CB  ARG A 112      20.812  55.126 -29.523  1.00 31.95     0.036 C 
ATOM    841  CG  ARG A 112      20.325  53.946 -30.378  1.00 35.92     0.029 C 
ATOM    842  CD  ARG A 112      18.905  54.149 -30.907  1.00 37.22     0.145 C 
ATOM    843  NE  ARG A 112      18.277  52.964 -31.504  1.00 36.34    -0.083 NA
ATOM    844  CZ  ARG A 112      17.800  51.907 -30.839  1.00 38.37     0.782 C 
ATOM    845  NH1 ARG A 112      17.889  51.819 -29.511  1.00 38.02     0.063 N 
ATOM    846  NH2 ARG A 112      17.236  50.913 -31.518  1.00 35.94     0.063 N 
ATOM    847  N   VAL A 113      21.222  54.268 -26.379  1.00 29.17    -0.229 NA
ATOM    848  CA  VAL A 113      21.465  53.277 -25.316  1.00 28.39     0.186 C 
ATOM    849  C   VAL A 113      20.355  53.337 -24.249  1.00 27.26     0.274 C 
ATOM    850  O   VAL A 113      19.785  52.302 -23.872  1.00 26.45    -0.268 OA
ATOM    851  CB  VAL A 113      22.885  53.460 -24.720  1.00 28.10     0.032 C 
ATOM    852  CG1 VAL A 113      23.114  52.598 -23.476  1.00 28.93     0.003 C 
ATOM    853  CG2 VAL A 113      23.923  53.155 -25.782  1.00 29.28     0.003 C 
ATOM    854  N   LEU A 114      20.039  54.545 -23.775  1.00 26.26    -0.229 NA
ATOM    855  CA  LEU A 114      18.923  54.723 -22.831  1.00 25.83     0.186 C 
ATOM    856  C   LEU A 114      17.610  54.130 -23.378  1.00 24.88     0.274 C 
ATOM    857  O   LEU A 114      16.888  53.437 -22.652  1.00 23.66    -0.268 OA
ATOM    858  CB  LEU A 114      18.755  56.202 -22.442  1.00 26.78     0.034 C 
ATOM    859  CG  LEU A 114      17.586  56.579 -21.519  1.00 25.96     0.002 C 
ATOM    860  CD1 LEU A 114      17.663  55.924 -20.144  1.00 26.88     0.000 C 
ATOM    861  CD2 LEU A 114      17.530  58.090 -21.380  1.00 24.85     0.000 C 
ATOM    862  N   LEU A 115      17.351  54.349 -24.672  1.00 24.70    -0.229 NA
ATOM    863  CA  LEU A 115      16.169  53.810 -25.319  1.00 24.70     0.186 C 
ATOM    864  C   LEU A 115      16.166  52.271 -25.324  1.00 24.03     0.274 C 
ATOM    865  O   LEU A 115      15.141  51.654 -25.020  1.00 23.17    -0.268 OA
ATOM    866  CB  LEU A 115      16.030  54.352 -26.758  1.00 24.54     0.034 C 
ATOM    867  CG  LEU A 115      14.851  53.824 -27.590  1.00 24.54     0.002 C 
ATOM    868  CD1 LEU A 115      13.493  54.195 -26.995  1.00 24.14     0.000 C 
ATOM    869  CD2 LEU A 115      14.951  54.311 -29.040  1.00 25.78     0.000 C 
ATOM    870  N   ALA A 116      17.309  51.681 -25.680  1.00 23.19    -0.229 NA
ATOM    871  CA  ALA A 116      17.498  50.225 -25.662  1.00 23.57     0.186 C 
ATOM    872  C   ALA A 116      17.225  49.674 -24.249  1.00 22.82     0.274 C 
ATOM    873  O   ALA A 116      16.489  48.704 -24.088  1.00 23.22    -0.268 OA
ATOM    874  CB  ALA A 116      18.913  49.869 -26.145  1.00 24.00     0.037 C 
ATOM    875  N   ARG A 117      17.764  50.338 -23.231  1.00 23.58    -0.229 NA
ATOM    876  CA  ARG A 117      17.569  49.906 -21.836  1.00 23.95     0.186 C 
ATOM    877  C   ARG A 117      16.121  50.006 -21.387  1.00 23.72     0.274 C 
ATOM    878  O   ARG A 117      15.630  49.103 -20.718  1.00 23.89    -0.268 OA
ATOM    879  CB  ARG A 117      18.483  50.665 -20.875  1.00 25.66     0.036 C 
ATOM    880  CG  ARG A 117      19.955  50.459 -21.182  1.00 26.10     0.029 C 
ATOM    881  CD  ARG A 117      20.841  50.563 -19.965  1.00 28.91     0.145 C 
ATOM    882  NE  ARG A 117      22.121  49.895 -20.222  1.00 28.95    -0.083 NA
ATOM    883  CZ  ARG A 117      22.507  48.730 -19.712  1.00 26.32     0.782 C 
ATOM    884  NH1 ARG A 117      23.692  48.248 -20.063  1.00 27.34     0.063 N 
ATOM    885  NH2 ARG A 117      21.748  48.052 -18.857  1.00 26.90     0.063 N 
ATOM    886  N   ILE A 118      15.432  51.085 -21.781  1.00 22.81    -0.229 NA
ATOM    887  CA  ILE A 118      13.998  51.232 -21.489  1.00 22.33     0.186 C 
ATOM    888  C   ILE A 118      13.229  50.093 -22.126  1.00 22.09     0.274 C 
ATOM    889  O   ILE A 118      12.402  49.449 -21.471  1.00 22.38    -0.268 OA
ATOM    890  CB  ILE A 118      13.453  52.628 -21.907  1.00 23.30     0.032 C 
ATOM    891  CG1 ILE A 118      14.010  53.699 -20.970  1.00 22.86     0.002 C 
ATOM    892  CG2 ILE A 118      11.916  52.664 -21.940  1.00 24.11     0.003 C 
ATOM    893  CD1 ILE A 118      13.871  55.113 -21.489  1.00 24.67     0.000 C 
ATOM    894  N   ARG A 119      13.520  49.825 -23.398  1.00 22.98    -0.229 NA
ATOM    895  CA  ARG A 119      12.864  48.740 -24.111  1.00 24.31     0.186 C 
ATOM    896  C   ARG A 119      13.075  47.372 -23.457  1.00 24.77     0.274 C 
ATOM    897  O   ARG A 119      12.109  46.624 -23.254  1.00 23.67    -0.268 OA
ATOM    898  CB  ARG A 119      13.316  48.721 -25.568  1.00 26.78     0.036 C 
ATOM    899  CG  ARG A 119      12.729  49.856 -26.385  1.00 29.02     0.029 C 
ATOM    900  CD  ARG A 119      13.362  49.891 -27.763  1.00 33.78     0.145 C 
ATOM    901  NE  ARG A 119      12.626  50.785 -28.656  1.00 37.33    -0.083 NA
ATOM    902  CZ  ARG A 119      13.091  51.258 -29.810  1.00 38.73     0.782 C 
ATOM    903  NH1 ARG A 119      14.314  50.938 -30.233  1.00 40.20     0.063 N 
ATOM    904  NH2 ARG A 119      12.334  52.071 -30.538  1.00 37.37     0.063 N 
ATOM    905  N   ALA A 120      14.333  47.059 -23.120  1.00 24.61    -0.229 NA
ATOM    906  CA  ALA A 120      14.665  45.791 -22.448  1.00 24.50     0.186 C 
ATOM    907  C   ALA A 120      13.895  45.632 -21.126  1.00 24.73     0.274 C 
ATOM    908  O   ALA A 120      13.352  44.565 -20.845  1.00 24.80    -0.268 OA
ATOM    909  CB  ALA A 120      16.169  45.688 -22.217  1.00 23.38     0.037 C 
ATOM    910  N   LEU A 121      13.830  46.707 -20.335  1.00 25.84    -0.229 NA
ATOM    911  CA  LEU A 121      13.143  46.677 -19.041  1.00 27.12     0.186 C 
ATOM    912  C   LEU A 121      11.646  46.493 -19.186  1.00 26.97     0.274 C 
ATOM    913  O   LEU A 121      11.030  45.828 -18.354  1.00 25.98    -0.268 OA
ATOM    914  CB  LEU A 121      13.430  47.944 -18.239  1.00 27.82     0.034 C 
ATOM    915  CG  LEU A 121      14.798  48.010 -17.581  1.00 30.46     0.002 C 
ATOM    916  CD1 LEU A 121      15.131  49.453 -17.242  1.00 30.64     0.000 C 
ATOM    917  CD2 LEU A 121      14.825  47.142 -16.335  1.00 30.75     0.000 C 
ATOM    918  N   LEU A 122      11.079  47.077 -20.247  1.00 28.32    -0.229 NA
ATOM    919  CA  LEU A 122       9.644  46.990 -20.512  1.00 29.85     0.186 C 
ATOM    920  C   LEU A 122       9.187  45.596 -20.889  1.00 34.19     0.274 C 
ATOM    921  O   LEU A 122       8.094  45.204 -20.510  1.00 32.50    -0.268 OA
ATOM    922  CB  LEU A 122       9.205  47.978 -21.582  1.00 28.01     0.034 C 
ATOM    923  CG  LEU A 122       9.140  49.430 -21.133  1.00 27.85     0.002 C 
ATOM    924  CD1 LEU A 122       8.942  50.337 -22.343  1.00 26.90     0.000 C 
ATOM    925  CD2 LEU A 122       8.078  49.608 -20.052  1.00 26.59     0.000 C 
ATOM    926  N   ARG A 123      10.014  44.848 -21.626  1.00 39.44    -0.229 NA
ATOM    927  CA  ARG A 123       9.658  43.447 -21.916  1.00 45.67     0.186 C 
ATOM    928  C   ARG A 123       9.749  42.514 -20.693  1.00 49.12     0.274 C 
ATOM    929  O   ARG A 123       9.137  41.453 -20.693  1.00 51.35    -0.268 OA
ATOM    930  CB  ARG A 123      10.318  42.876 -23.187  1.00 44.68     0.036 C 
ATOM    931  CG  ARG A 123      11.809  43.023 -23.293  1.00 43.09     0.029 C 
ATOM    932  CD  ARG A 123      12.401  42.048 -24.302  1.00 42.76     0.145 C 
ATOM    933  NE  ARG A 123      13.817  41.892 -23.990  1.00 41.53    -0.083 NA
ATOM    934  CZ  ARG A 123      14.801  42.601 -24.528  1.00 40.81     0.782 C 
ATOM    935  NH1 ARG A 123      14.566  43.505 -25.473  1.00 43.78     0.063 N 
ATOM    936  NH2 ARG A 123      16.037  42.389 -24.125  1.00 40.08     0.063 N 
ATOM    937  N   ARG A 124      10.469  42.940 -19.650  1.00 54.14    -0.230 NA
ATOM    938  CA  ARG A 124      10.327  42.369 -18.301  1.00 54.98     0.171 C 
ATOM    939  C   ARG A 124       9.020  42.887 -17.683  1.00 58.69     0.231 C 
ATOM    940  O   ARG A 124       8.561  42.408 -16.639  1.00 59.59    -0.286 OA
ATOM    941  CB  ARG A 124      11.524  42.753 -17.416  1.00 54.01     0.035 C 
ATOM    942  CG  ARG A 124      12.802  41.975 -17.700  1.00 52.54     0.029 C 
ATOM    943  CD  ARG A 124      14.051  42.857 -17.660  1.00 48.08     0.145 C 
ATOM    944  NE  ARG A 124      14.493  43.198 -16.300  1.00 42.94    -0.083 NA
ATOM    945  CZ  ARG A 124      15.606  43.875 -16.005  1.00 39.21     0.782 C 
ATOM    946  NH1 ARG A 124      16.426  44.300 -16.949  1.00 38.49     0.063 N 
ATOM    947  NH2 ARG A 124      15.911  44.132 -14.748  1.00 38.19     0.063 N 
TER     948      ARG A 124 
