# Supplementary material for: Integrated in silico–in vitro and pharmacokinetic profiling of Thymus vulgaris-derived metabolites targeting multidrug resistance pathways in extensively drug-resistant Acinetobacter baumannii (muks92)
Source: Front Microbiol. 2025 Dec 17;16:1680686. doi: 10.3389/fmicb.2025.1680686 (PMC12753994; doi:10.3389/fmicb.2025.1680686)
Supplement: Supplementary file 3 [file Data_Sheet_2.zip › gamma trepenin CC(C)C1=CCC(C)=CC1/5hm6/vina_dock.pdbqt]

MODEL 1
REMARK VINA RESULT:    -3.875      0.000      0.000
REMARK INTER + INTRA:          -4.252
REMARK INTER:                  -4.101
REMARK INTRA:                  -0.151
REMARK UNBOUND:                -0.151
REMARK SMILES CC1=CCC(C(C)C)=CC1
REMARK SMILES IDX 5 1 9 2 10 3 2 4 1 5 3 6 4 7 6 8 7 9 8 10
REMARK H PARENT
REMARK Flexibility Score: inf
ROOT
ATOM      1  C   UNL     1      26.034  53.480 -20.694  1.00  0.00    -0.068 C 
ATOM      2  C   UNL     1      25.390  52.313 -20.472  1.00  0.00    -0.023 C 
ATOM      3  C   UNL     1      25.331  51.660 -19.174  1.00  0.00     0.057 C 
ATOM      4  C   UNL     1      26.002  52.351 -18.069  1.00  0.00    -0.073 C 
ATOM      5  C   UNL     1      25.939  51.756 -16.737  1.00  0.00     0.039 C 
ATOM      6  C   UNL     1      26.641  53.520 -18.280  1.00  0.00    -0.023 C 
ATOM      7  C   UNL     1      26.720  54.159 -19.587  1.00  0.00     0.058 C 
ENDROOT
BRANCH   1   8
ATOM      8  C   UNL     1      26.073  54.092 -22.040  1.00  0.00     0.009 C 
ATOM      9  C   UNL     1      26.686  55.520 -22.022  1.00  0.00     0.012 C 
ATOM     10  C   UNL     1      26.765  53.179 -23.090  1.00  0.00     0.012 C 
ENDBRANCH   1   8
TORSDOF 1
ENDMDL
MODEL 2
REMARK VINA RESULT:    -3.861      0.097      1.547
REMARK INTER + INTRA:          -4.237
REMARK INTER:                  -4.088
REMARK INTRA:                  -0.149
REMARK UNBOUND:                -0.151
REMARK SMILES CC1=CCC(C(C)C)=CC1
REMARK SMILES IDX 5 1 9 2 10 3 2 4 1 5 3 6 4 7 6 8 7 9 8 10
REMARK H PARENT
REMARK Flexibility Score: inf
ROOT
ATOM      1  C   UNL     1      26.031  53.473 -20.637  1.00  0.00    -0.068 C 
ATOM      2  C   UNL     1      26.648  54.101 -19.611  1.00  0.00    -0.023 C 
ATOM      3  C   UNL     1      26.647  53.603 -18.245  1.00  0.00     0.057 C 
ATOM      4  C   UNL     1      25.947  52.335 -18.017  1.00  0.00    -0.073 C 
ATOM      5  C   UNL     1      25.950  51.771 -16.670  1.00  0.00     0.039 C 
ATOM      6  C   UNL     1      25.336  51.697 -19.037  1.00  0.00    -0.023 C 
ATOM      7  C   UNL     1      25.317  52.212 -20.400  1.00  0.00     0.058 C 
ENDROOT
BRANCH   1   8
ATOM      8  C   UNL     1      26.053  54.034 -22.005  1.00  0.00     0.009 C 
ATOM      9  C   UNL     1      26.631  55.477 -22.042  1.00  0.00     0.012 C 
ATOM     10  C   UNL     1      26.766  53.100 -23.022  1.00  0.00     0.012 C 
ENDBRANCH   1   8
TORSDOF 1
ENDMDL
MODEL 3
REMARK VINA RESULT:    -3.749      1.465      4.940
REMARK INTER + INTRA:          -4.119
REMARK INTER:                  -3.972
REMARK INTRA:                  -0.147
REMARK UNBOUND:                -0.151
REMARK SMILES CC1=CCC(C(C)C)=CC1
REMARK SMILES IDX 5 1 9 2 10 3 2 4 1 5 3 6 4 7 6 8 7 9 8 10
REMARK H PARENT
REMARK Flexibility Score: inf
ROOT
ATOM      1  C   UNL     1      26.144  53.641 -21.764  1.00  0.00    -0.068 C 
ATOM      2  C   UNL     1      26.616  52.581 -22.456  1.00  0.00    -0.023 C 
ATOM      3  C   UNL     1      27.159  52.673 -23.802  1.00  0.00     0.057 C 
ATOM      4  C   UNL     1      27.197  54.013 -24.395  1.00  0.00    -0.073 C 
ATOM      5  C   UNL     1      27.769  54.167 -25.730  1.00  0.00     0.039 C 
ATOM      6  C   UNL     1      26.735  55.079 -23.709  1.00  0.00    -0.023 C 
ATOM      7  C   UNL     1      26.169  54.979 -22.370  1.00  0.00     0.058 C 
ENDROOT
BRANCH   1   8
ATOM      8  C   UNL     1      25.590  53.485 -20.403  1.00  0.00     0.009 C 
ATOM      9  C   UNL     1      25.176  52.017 -20.098  1.00  0.00     0.012 C 
ATOM     10  C   UNL     1      26.530  54.060 -19.307  1.00  0.00     0.012 C 
ENDBRANCH   1   8
TORSDOF 1
ENDMDL
MODEL 4
REMARK VINA RESULT:    -3.716      1.002      4.337
REMARK INTER + INTRA:          -4.083
REMARK INTER:                  -3.928
REMARK INTRA:                  -0.155
REMARK UNBOUND:                -0.151
REMARK SMILES CC1=CCC(C(C)C)=CC1
REMARK SMILES IDX 5 1 9 2 10 3 2 4 1 5 3 6 4 7 6 8 7 9 8 10
REMARK H PARENT
REMARK Flexibility Score: inf
ROOT
ATOM      1  C   UNL     1      26.031  52.224 -18.385  1.00  0.00    -0.068 C 
ATOM      2  C   UNL     1      25.442  51.998 -19.580  1.00  0.00    -0.023 C 
ATOM      3  C   UNL     1      25.504  52.927 -20.697  1.00  0.00     0.057 C 
ATOM      4  C   UNL     1      26.278  54.153 -20.479  1.00  0.00    -0.073 C 
ATOM      5  C   UNL     1      26.405  55.101 -21.582  1.00  0.00     0.039 C 
ATOM      6  C   UNL     1      26.876  54.382 -19.292  1.00  0.00    -0.023 C 
ATOM      7  C   UNL     1      26.791  53.461 -18.166  1.00  0.00     0.058 C 
ENDROOT
BRANCH   1   8
ATOM      8  C   UNL     1      25.921  51.249 -17.279  1.00  0.00     0.009 C 
ATOM      9  C   UNL     1      26.336  51.859 -15.910  1.00  0.00     0.012 C 
ATOM     10  C   UNL     1      24.522  50.577 -17.212  1.00  0.00     0.012 C 
ENDBRANCH   1   8
TORSDOF 1
ENDMDL
MODEL 5
REMARK VINA RESULT:    -3.699      0.992      4.537
REMARK INTER + INTRA:          -4.066
REMARK INTER:                  -3.918
REMARK INTRA:                  -0.148
REMARK UNBOUND:                -0.151
REMARK SMILES CC1=CCC(C(C)C)=CC1
REMARK SMILES IDX 5 1 9 2 10 3 2 4 1 5 3 6 4 7 6 8 7 9 8 10
REMARK H PARENT
REMARK Flexibility Score: inf
ROOT
ATOM      1  C   UNL     1      26.251  53.091 -18.789  1.00  0.00    -0.068 C 
ATOM      2  C   UNL     1      26.756  54.335 -18.941  1.00  0.00    -0.023 C 
ATOM      3  C   UNL     1      26.810  55.032 -20.216  1.00  0.00     0.057 C 
ATOM      4  C   UNL     1      26.253  54.318 -21.370  1.00  0.00    -0.073 C 
ATOM      5  C   UNL     1      26.247  54.990 -22.666  1.00  0.00     0.039 C 
ATOM      6  C   UNL     1      25.739  53.080 -21.225  1.00  0.00    -0.023 C 
ATOM      7  C   UNL     1      25.709  52.374 -19.951  1.00  0.00     0.058 C 
ENDROOT
BRANCH   1   8
ATOM      8  C   UNL     1      26.235  52.425 -17.469  1.00  0.00     0.009 C 
ATOM      9  C   UNL     1      25.208  51.259 -17.408  1.00  0.00     0.012 C 
ATOM     10  C   UNL     1      27.650  51.972 -17.013  1.00  0.00     0.012 C 
ENDBRANCH   1   8
TORSDOF 1
ENDMDL
MODEL 6
REMARK VINA RESULT:    -3.545     15.364     16.388
REMARK INTER + INTRA:          -3.903
REMARK INTER:                  -3.752
REMARK INTRA:                  -0.150
REMARK UNBOUND:                -0.151
REMARK SMILES CC1=CCC(C(C)C)=CC1
REMARK SMILES IDX 5 1 9 2 10 3 2 4 1 5 3 6 4 7 6 8 7 9 8 10
REMARK H PARENT
REMARK Flexibility Score: inf
ROOT
ATOM      1  C   UNL     1      21.798  43.660  -7.785  1.00  0.00    -0.068 C 
ATOM      2  C   UNL     1      21.554  43.645  -9.114  1.00  0.00    -0.023 C 
ATOM      3  C   UNL     1      20.219  43.660  -9.688  1.00  0.00     0.057 C 
ATOM      4  C   UNL     1      19.104  43.717  -8.738  1.00  0.00    -0.073 C 
ATOM      5  C   UNL     1      17.743  43.773  -9.263  1.00  0.00     0.039 C 
ATOM      6  C   UNL     1      19.339  43.741  -7.409  1.00  0.00    -0.023 C 
ATOM      7  C   UNL     1      20.677  43.701  -6.836  1.00  0.00     0.058 C 
ENDROOT
BRANCH   1   8
ATOM      8  C   UNL     1      23.179  43.630  -7.257  1.00  0.00     0.009 C 
ATOM      9  C   UNL     1      24.237  43.447  -8.381  1.00  0.00     0.012 C 
ATOM     10  C   UNL     1      23.500  44.854  -6.355  1.00  0.00     0.012 C 
ENDBRANCH   1   8
TORSDOF 1
ENDMDL
MODEL 7
REMARK VINA RESULT:    -3.510     15.293     16.387
REMARK INTER + INTRA:          -3.866
REMARK INTER:                  -3.714
REMARK INTRA:                  -0.152
REMARK UNBOUND:                -0.151
REMARK SMILES CC1=CCC(C(C)C)=CC1
REMARK SMILES IDX 5 1 9 2 10 3 2 4 1 5 3 6 4 7 6 8 7 9 8 10
REMARK H PARENT
REMARK Flexibility Score: inf
ROOT
ATOM      1  C   UNL     1      21.921  43.656  -7.724  1.00  0.00    -0.068 C 
ATOM      2  C   UNL     1      20.890  43.704  -6.852  1.00  0.00    -0.023 C 
ATOM      3  C   UNL     1      19.494  43.755  -7.256  1.00  0.00     0.057 C 
ATOM      4  C   UNL     1      19.236  43.728  -8.699  1.00  0.00    -0.073 C 
ATOM      5  C   UNL     1      17.849  43.738  -9.158  1.00  0.00     0.039 C 
ATOM      6  C   UNL     1      20.259  43.672  -9.577  1.00  0.00    -0.023 C 
ATOM      7  C   UNL     1      21.657  43.647  -9.169  1.00  0.00     0.058 C 
ENDROOT
BRANCH   1   8
ATOM      8  C   UNL     1      23.322  43.620  -7.254  1.00  0.00     0.009 C 
ATOM      9  C   UNL     1      24.336  43.519  -8.429  1.00  0.00     0.012 C 
ATOM     10  C   UNL     1      23.662  44.797  -6.298  1.00  0.00     0.012 C 
ENDBRANCH   1   8
TORSDOF 1
ENDMDL
MODEL 8
REMARK VINA RESULT:    -3.454      1.252      2.142
REMARK INTER + INTRA:          -3.806
REMARK INTER:                  -3.658
REMARK INTRA:                  -0.148
REMARK UNBOUND:                -0.151
REMARK SMILES CC1=CCC(C(C)C)=CC1
REMARK SMILES IDX 5 1 9 2 10 3 2 4 1 5 3 6 4 7 6 8 7 9 8 10
REMARK H PARENT
REMARK Flexibility Score: inf
ROOT
ATOM      1  C   UNL     1      25.717  52.150 -19.132  1.00  0.00    -0.068 C 
ATOM      2  C   UNL     1      25.038  51.290 -18.341  1.00  0.00    -0.023 C 
ATOM      3  C   UNL     1      25.320  51.103 -16.927  1.00  0.00     0.057 C 
ATOM      4  C   UNL     1      26.392  51.929 -16.364  1.00  0.00    -0.073 C 
ATOM      5  C   UNL     1      26.689  51.809 -14.939  1.00  0.00     0.039 C 
ATOM      6  C   UNL     1      27.069  52.797 -17.145  1.00  0.00    -0.023 C 
ATOM      7  C   UNL     1      26.801  52.963 -18.567  1.00  0.00     0.058 C 
ENDROOT
BRANCH   1   8
ATOM      8  C   UNL     1      25.395  52.288 -20.569  1.00  0.00     0.009 C 
ATOM      9  C   UNL     1      25.933  53.617 -21.169  1.00  0.00     0.012 C 
ATOM     10  C   UNL     1      25.844  51.055 -21.401  1.00  0.00     0.012 C 
ENDBRANCH   1   8
TORSDOF 1
ENDMDL
MODEL 9
REMARK VINA RESULT:    -3.443     12.664     15.206
REMARK INTER + INTRA:          -3.795
REMARK INTER:                  -3.648
REMARK INTRA:                  -0.147
REMARK UNBOUND:                -0.151
REMARK SMILES CC1=CCC(C(C)C)=CC1
REMARK SMILES IDX 5 1 9 2 10 3 2 4 1 5 3 6 4 7 6 8 7 9 8 10
REMARK H PARENT
REMARK Flexibility Score: inf
ROOT
ATOM      1  C   UNL     1      20.112  44.038 -10.491  1.00  0.00    -0.068 C 
ATOM      2  C   UNL     1      18.909  44.315  -9.939  1.00  0.00    -0.023 C 
ATOM      3  C   UNL     1      18.611  44.138  -8.528  1.00  0.00     0.057 C 
ATOM      4  C   UNL     1      19.710  43.652  -7.688  1.00  0.00    -0.073 C 
ATOM      5  C   UNL     1      19.474  43.494  -6.255  1.00  0.00     0.039 C 
ATOM      6  C   UNL     1      20.916  43.381  -8.229  1.00  0.00    -0.023 C 
ATOM      7  C   UNL     1      21.204  43.535  -9.648  1.00  0.00     0.058 C 
ENDROOT
BRANCH   1   8
ATOM      8  C   UNL     1      20.354  44.225 -11.937  1.00  0.00     0.009 C 
ATOM      9  C   UNL     1      21.857  44.460 -12.259  1.00  0.00     0.012 C 
ATOM     10  C   UNL     1      19.752  43.077 -12.796  1.00  0.00     0.012 C 
ENDBRANCH   1   8
TORSDOF 1
ENDMDL
MODEL 10
REMARK VINA RESULT:    -3.349     12.861     15.544
REMARK INTER + INTRA:          -3.696
REMARK INTER:                  -3.542
REMARK INTRA:                  -0.154
REMARK UNBOUND:                -0.151
REMARK SMILES CC1=CCC(C(C)C)=CC1
REMARK SMILES IDX 5 1 9 2 10 3 2 4 1 5 3 6 4 7 6 8 7 9 8 10
REMARK H PARENT
REMARK Flexibility Score: inf
ROOT
ATOM      1  C   UNL     1      21.097  43.543  -8.917  1.00  0.00    -0.068 C 
ATOM      2  C   UNL     1      19.874  43.858  -9.397  1.00  0.00    -0.023 C 
ATOM      3  C   UNL     1      19.601  44.114 -10.802  1.00  0.00     0.057 C 
ATOM      4  C   UNL     1      20.740  43.991 -11.717  1.00  0.00    -0.073 C 
ATOM      5  C   UNL     1      20.512  44.200 -13.145  1.00  0.00     0.039 C 
ATOM      6  C   UNL     1      21.963  43.668 -11.248  1.00  0.00    -0.023 C 
ATOM      7  C   UNL     1      22.238  43.437  -9.836  1.00  0.00     0.058 C 
ENDROOT
BRANCH   1   8
ATOM      8  C   UNL     1      21.318  43.307  -7.475  1.00  0.00     0.009 C 
ATOM      9  C   UNL     1      22.616  43.989  -6.957  1.00  0.00     0.012 C 
ATOM     10  C   UNL     1      20.082  43.685  -6.612  1.00  0.00     0.012 C 
ENDBRANCH   1   8
TORSDOF 1
ENDMDL
MODEL 11
REMARK VINA RESULT:    -3.331      1.534      5.402
REMARK INTER + INTRA:          -3.676
REMARK INTER:                  -3.531
REMARK INTRA:                  -0.146
REMARK UNBOUND:                -0.151
REMARK SMILES CC1=CCC(C(C)C)=CC1
REMARK SMILES IDX 5 1 9 2 10 3 2 4 1 5 3 6 4 7 6 8 7 9 8 10
REMARK H PARENT
REMARK Flexibility Score: inf
ROOT
ATOM      1  C   UNL     1      26.186  51.644 -16.668  1.00  0.00    -0.068 C 
ATOM      2  C   UNL     1      26.860  52.745 -17.066  1.00  0.00    -0.023 C 
ATOM      3  C   UNL     1      26.745  53.323 -18.395  1.00  0.00     0.057 C 
ATOM      4  C   UNL     1      25.817  52.657 -19.314  1.00  0.00    -0.073 C 
ATOM      5  C   UNL     1      25.635  53.221 -20.649  1.00  0.00     0.039 C 
ATOM      6  C   UNL     1      25.133  51.563 -18.922  1.00  0.00    -0.023 C 
ATOM      7  C   UNL     1      25.270  50.970 -17.598  1.00  0.00     0.058 C 
ENDROOT
BRANCH   1   8
ATOM      8  C   UNL     1      26.354  51.091 -15.307  1.00  0.00     0.009 C 
ATOM      9  C   UNL     1      27.338  49.888 -15.275  1.00  0.00     0.012 C 
ATOM     10  C   UNL     1      26.737  52.178 -14.265  1.00  0.00     0.012 C 
ENDBRANCH   1   8
TORSDOF 1
ENDMDL
MODEL 12
REMARK VINA RESULT:    -3.258     12.662     15.835
REMARK INTER + INTRA:          -3.599
REMARK INTER:                  -3.450
REMARK INTRA:                  -0.150
REMARK UNBOUND:                -0.151
REMARK SMILES CC1=CCC(C(C)C)=CC1
REMARK SMILES IDX 5 1 9 2 10 3 2 4 1 5 3 6 4 7 6 8 7 9 8 10
REMARK H PARENT
REMARK Flexibility Score: inf
ROOT
ATOM      1  C   UNL     1      19.818  43.810  -9.083  1.00  0.00    -0.068 C 
ATOM      2  C   UNL     1      21.141  43.533  -9.101  1.00  0.00    -0.023 C 
ATOM      3  C   UNL     1      21.949  43.535 -10.309  1.00  0.00     0.057 C 
ATOM      4  C   UNL     1      21.256  43.885 -11.553  1.00  0.00    -0.073 C 
ATOM      5  C   UNL     1      22.030  43.940 -12.790  1.00  0.00     0.039 C 
ATOM      6  C   UNL     1      19.937  44.171 -11.544  1.00  0.00    -0.023 C 
ATOM      7  C   UNL     1      19.125  44.143 -10.335  1.00  0.00     0.058 C 
ENDROOT
BRANCH   1   8
ATOM      8  C   UNL     1      19.044  43.779  -7.825  1.00  0.00     0.009 C 
ATOM      9  C   UNL     1      17.913  42.712  -7.854  1.00  0.00     0.012 C 
ATOM     10  C   UNL     1      19.949  43.628  -6.571  1.00  0.00     0.012 C 
ENDBRANCH   1   8
TORSDOF 1
ENDMDL
MODEL 13
REMARK VINA RESULT:    -3.244      9.342     11.055
REMARK INTER + INTRA:          -3.584
REMARK INTER:                  -3.429
REMARK INTRA:                  -0.155
REMARK UNBOUND:                -0.151
REMARK SMILES CC1=CCC(C(C)C)=CC1
REMARK SMILES IDX 5 1 9 2 10 3 2 4 1 5 3 6 4 7 6 8 7 9 8 10
REMARK H PARENT
REMARK Flexibility Score: inf
ROOT
ATOM      1  C   UNL     1      19.650  45.687 -21.433  1.00  0.00    -0.068 C 
ATOM      2  C   UNL     1      19.749  46.942 -21.924  1.00  0.00    -0.023 C 
ATOM      3  C   UNL     1      19.930  47.244 -23.335  1.00  0.00     0.057 C 
ATOM      4  C   UNL     1      19.978  46.094 -24.243  1.00  0.00    -0.073 C 
ATOM      5  C   UNL     1      20.118  46.344 -25.675  1.00  0.00     0.039 C 
ATOM      6  C   UNL     1      19.871  44.838 -23.763  1.00  0.00    -0.023 C 
ATOM      7  C   UNL     1      19.716  44.538 -22.346  1.00  0.00     0.058 C 
ENDROOT
BRANCH   1   8
ATOM      8  C   UNL     1      19.481  45.440 -19.985  1.00  0.00     0.009 C 
ATOM      9  C   UNL     1      18.511  46.457 -19.321  1.00  0.00     0.012 C 
ATOM     10  C   UNL     1      19.081  43.971 -19.674  1.00  0.00     0.012 C 
ENDBRANCH   1   8
TORSDOF 1
ENDMDL
MODEL 14
REMARK VINA RESULT:    -3.231     11.544     14.395
REMARK INTER + INTRA:          -3.571
REMARK INTER:                  -3.427
REMARK INTRA:                  -0.144
REMARK UNBOUND:                -0.151
REMARK SMILES CC1=CCC(C(C)C)=CC1
REMARK SMILES IDX 5 1 9 2 10 3 2 4 1 5 3 6 4 7 6 8 7 9 8 10
REMARK H PARENT
REMARK Flexibility Score: inf
ROOT
ATOM      1  C   UNL     1      20.502  43.993 -11.461  1.00  0.00    -0.068 C 
ATOM      2  C   UNL     1      19.248  44.209 -11.004  1.00  0.00    -0.023 C 
ATOM      3  C   UNL     1      18.871  44.100  -9.604  1.00  0.00     0.057 C 
ATOM      4  C   UNL     1      19.944  43.756  -8.668  1.00  0.00    -0.073 C 
ATOM      5  C   UNL     1      19.626  43.673  -7.245  1.00  0.00     0.039 C 
ATOM      6  C   UNL     1      21.201  43.547  -9.113  1.00  0.00    -0.023 C 
ATOM      7  C   UNL     1      21.571  43.633 -10.520  1.00  0.00     0.058 C 
ENDROOT
BRANCH   1   8
ATOM      8  C   UNL     1      20.825  44.104 -12.899  1.00  0.00     0.009 C 
ATOM      9  C   UNL     1      19.709  43.510 -13.803  1.00  0.00     0.012 C 
ATOM     10  C   UNL     1      21.196  45.555 -13.316  1.00  0.00     0.012 C 
ENDBRANCH   1   8
TORSDOF 1
ENDMDL
MODEL 15
REMARK VINA RESULT:    -3.222      8.715     10.061
REMARK INTER + INTRA:          -3.561
REMARK INTER:                  -3.417
REMARK INTRA:                  -0.144
REMARK UNBOUND:                -0.151
REMARK SMILES CC1=CCC(C(C)C)=CC1
REMARK SMILES IDX 5 1 9 2 10 3 2 4 1 5 3 6 4 7 6 8 7 9 8 10
REMARK H PARENT
REMARK Flexibility Score: inf
ROOT
ATOM      1  C   UNL     1      19.741  46.333 -22.074  1.00  0.00    -0.068 C 
ATOM      2  C   UNL     1      19.296  46.738 -20.864  1.00  0.00    -0.023 C 
ATOM      3  C   UNL     1      19.106  45.844 -19.734  1.00  0.00     0.057 C 
ATOM      4  C   UNL     1      19.449  44.436 -19.956  1.00  0.00    -0.073 C 
ATOM      5  C   UNL     1      19.314  43.502 -18.842  1.00  0.00     0.039 C 
ATOM      6  C   UNL     1      19.903  44.024 -21.158  1.00  0.00    -0.023 C 
ATOM      7  C   UNL     1      20.068  44.918 -22.296  1.00  0.00     0.058 C 
ENDROOT
BRANCH   1   8
ATOM      8  C   UNL     1      19.902  47.286 -23.192  1.00  0.00     0.009 C 
ATOM      9  C   UNL     1      21.337  47.880 -23.261  1.00  0.00     0.012 C 
ATOM     10  C   UNL     1      19.458  46.687 -24.556  1.00  0.00     0.012 C 
ENDBRANCH   1   8
TORSDOF 1
ENDMDL
MODEL 16
REMARK VINA RESULT:    -3.193     13.833     16.450
REMARK INTER + INTRA:          -3.530
REMARK INTER:                  -3.376
REMARK INTRA:                  -0.155
REMARK UNBOUND:                -0.151
REMARK SMILES CC1=CCC(C(C)C)=CC1
REMARK SMILES IDX 5 1 9 2 10 3 2 4 1 5 3 6 4 7 6 8 7 9 8 10
REMARK H PARENT
REMARK Flexibility Score: inf
ROOT
ATOM      1  C   UNL     1      18.164  44.025  -8.941  1.00  0.00    -0.068 C 
ATOM      2  C   UNL     1      18.174  44.218 -10.278  1.00  0.00    -0.023 C 
ATOM      3  C   UNL     1      19.379  44.167 -11.091  1.00  0.00     0.057 C 
ATOM      4  C   UNL     1      20.626  43.863 -10.383  1.00  0.00    -0.073 C 
ATOM      5  C   UNL     1      21.859  43.760 -11.158  1.00  0.00     0.039 C 
ATOM      6  C   UNL     1      20.624  43.660  -9.049  1.00  0.00    -0.023 C 
ATOM      7  C   UNL     1      19.419  43.737  -8.234  1.00  0.00     0.058 C 
ENDROOT
BRANCH   1   8
ATOM      8  C   UNL     1      16.909  44.104  -8.163  1.00  0.00     0.009 C 
ATOM      9  C   UNL     1      15.647  44.033  -9.069  1.00  0.00     0.012 C 
ATOM     10  C   UNL     1      16.854  43.060  -7.013  1.00  0.00     0.012 C 
ENDBRANCH   1   8
TORSDOF 1
ENDMDL
MODEL 17
REMARK VINA RESULT:    -3.186      1.528      3.105
REMARK INTER + INTRA:          -3.523
REMARK INTER:                  -3.373
REMARK INTRA:                  -0.150
REMARK UNBOUND:                -0.151
REMARK SMILES CC1=CCC(C(C)C)=CC1
REMARK SMILES IDX 5 1 9 2 10 3 2 4 1 5 3 6 4 7 6 8 7 9 8 10
REMARK H PARENT
REMARK Flexibility Score: inf
ROOT
ATOM      1  C   UNL     1      26.613  52.724 -18.574  1.00  0.00    -0.068 C 
ATOM      2  C   UNL     1      27.816  53.078 -18.071  1.00  0.00    -0.023 C 
ATOM      3  C   UNL     1      28.237  52.791 -16.709  1.00  0.00     0.057 C 
ATOM      4  C   UNL     1      27.281  52.056 -15.876  1.00  0.00    -0.073 C 
ATOM      5  C   UNL     1      27.670  51.707 -14.512  1.00  0.00     0.039 C 
ATOM      6  C   UNL     1      26.081  51.690 -16.372  1.00  0.00    -0.023 C 
ATOM      7  C   UNL     1      25.652  52.002 -17.729  1.00  0.00     0.058 C 
ENDROOT
BRANCH   1   8
ATOM      8  C   UNL     1      26.233  53.055 -19.963  1.00  0.00     0.009 C 
ATOM      9  C   UNL     1      24.933  52.329 -20.410  1.00  0.00     0.012 C 
ATOM     10  C   UNL     1      26.153  54.588 -20.211  1.00  0.00     0.012 C 
ENDBRANCH   1   8
TORSDOF 1
ENDMDL
MODEL 18
REMARK VINA RESULT:    -3.161      8.720     10.174
REMARK INTER + INTRA:          -3.496
REMARK INTER:                  -3.341
REMARK INTRA:                  -0.155
REMARK UNBOUND:                -0.151
REMARK SMILES CC1=CCC(C(C)C)=CC1
REMARK SMILES IDX 5 1 9 2 10 3 2 4 1 5 3 6 4 7 6 8 7 9 8 10
REMARK H PARENT
REMARK Flexibility Score: inf
ROOT
ATOM      1  C   UNL     1      19.799  45.905 -20.590  1.00  0.00    -0.068 C 
ATOM      2  C   UNL     1      19.551  46.879 -21.494  1.00  0.00    -0.023 C 
ATOM      3  C   UNL     1      20.431  47.186 -22.610  1.00  0.00     0.057 C 
ATOM      4  C   UNL     1      21.631  46.354 -22.737  1.00  0.00    -0.073 C 
ATOM      5  C   UNL     1      22.528  46.594 -23.864  1.00  0.00     0.039 C 
ATOM      6  C   UNL     1      21.883  45.374 -21.845  1.00  0.00    -0.023 C 
ATOM      7  C   UNL     1      21.012  45.085 -20.713  1.00  0.00     0.058 C 
ENDROOT
BRANCH   1   8
ATOM      8  C   UNL     1      18.875  45.647 -19.466  1.00  0.00     0.009 C 
ATOM      9  C   UNL     1      19.623  45.224 -18.170  1.00  0.00     0.012 C 
ATOM     10  C   UNL     1      17.901  46.831 -19.210  1.00  0.00     0.012 C 
ENDBRANCH   1   8
TORSDOF 1
ENDMDL
MODEL 19
REMARK VINA RESULT:    -3.136     15.443     16.614
REMARK INTER + INTRA:          -3.470
REMARK INTER:                  -3.314
REMARK INTRA:                  -0.156
REMARK UNBOUND:                -0.151
REMARK SMILES CC1=CCC(C(C)C)=CC1
REMARK SMILES IDX 5 1 9 2 10 3 2 4 1 5 3 6 4 7 6 8 7 9 8 10
REMARK H PARENT
REMARK Flexibility Score: inf
ROOT
ATOM      1  C   UNL     1      18.961  43.541  -8.673  1.00  0.00    -0.068 C 
ATOM      2  C   UNL     1      20.012  43.577  -9.521  1.00  0.00    -0.023 C 
ATOM      3  C   UNL     1      21.397  43.660  -9.085  1.00  0.00     0.057 C 
ATOM      4  C   UNL     1      21.620  43.681  -7.636  1.00  0.00    -0.073 C 
ATOM      5  C   UNL     1      22.995  43.724  -7.144  1.00  0.00     0.039 C 
ATOM      6  C   UNL     1      20.577  43.636  -6.782  1.00  0.00    -0.023 C 
ATOM      7  C   UNL     1      19.190  43.579  -7.222  1.00  0.00     0.058 C 
ENDROOT
BRANCH   1   8
ATOM      8  C   UNL     1      17.572  43.470  -9.175  1.00  0.00     0.009 C 
ATOM      9  C   UNL     1      16.545  44.035  -8.152  1.00  0.00     0.012 C 
ATOM     10  C   UNL     1      17.410  44.122 -10.576  1.00  0.00     0.012 C 
ENDBRANCH   1   8
TORSDOF 1
ENDMDL
MODEL 20
REMARK VINA RESULT:    -3.024     13.963     16.173
REMARK INTER + INTRA:          -3.352
REMARK INTER:                  -3.197
REMARK INTRA:                  -0.154
REMARK UNBOUND:                -0.151
REMARK SMILES CC1=CCC(C(C)C)=CC1
REMARK SMILES IDX 5 1 9 2 10 3 2 4 1 5 3 6 4 7 6 8 7 9 8 10
REMARK H PARENT
REMARK Flexibility Score: inf
ROOT
ATOM      1  C   UNL     1      19.746  43.850  -9.430  1.00  0.00    -0.068 C 
ATOM      2  C   UNL     1      19.178  43.721  -8.210  1.00  0.00    -0.023 C 
ATOM      3  C   UNL     1      17.745  43.790  -7.977  1.00  0.00     0.057 C 
ATOM      4  C   UNL     1      16.904  43.990  -9.160  1.00  0.00    -0.073 C 
ATOM      5  C   UNL     1      15.454  44.027  -8.985  1.00  0.00     0.039 C 
ATOM      6  C   UNL     1      17.460  44.112 -10.383  1.00  0.00    -0.023 C 
ATOM      7  C   UNL     1      18.899  44.067 -10.611  1.00  0.00     0.058 C 
ENDROOT
BRANCH   1   8
ATOM      8  C   UNL     1      21.212  43.786  -9.606  1.00  0.00     0.009 C 
ATOM      9  C   UNL     1      21.856  42.636  -8.781  1.00  0.00     0.012 C 
ATOM     10  C   UNL     1      21.631  43.729 -11.102  1.00  0.00     0.012 C 
ENDBRANCH   1   8
TORSDOF 1
ENDMDL
