# Supplementary material for: Integrated in silico–in vitro and pharmacokinetic profiling of Thymus vulgaris-derived metabolites targeting multidrug resistance pathways in extensively drug-resistant Acinetobacter baumannii (muks92)
Source: Front Microbiol. 2025 Dec 17;16:1680686. doi: 10.3389/fmicb.2025.1680686 (PMC12753994; doi:10.3389/fmicb.2025.1680686)
Supplement: Supplementary file 3 [file Data_Sheet_2.zip › gamma trepenin CC(C)C1=CCC(C)=CC1/6t1h/6t1h_modified.pdb]

HEADER    ANTIMICROBIAL PROTEIN                   04-OCT-19   6T1H              
TITLE     OXA-51-LIKE BETA-LACTAMASE OXA-66                                     
COMPND    MOL_ID: 1;                                                            
COMPND   2 MOLECULE: BETA-LACTAMASE OXA-66;                                     
COMPND   3 CHAIN: A;                                                            
COMPND   4 SYNONYM: BETA-LACTAMASE OXA66,BLAOXA-66,CARBAPENEM-HYDROLYZING BETA- 
COMPND   5 LACTAMASE OXA-66,CARBAPENEM-HYDROLYZING OXACILLINASE OXA-66,OXA-51   
COMPND   6 FAMILY CARBAPENEM-HYDROLYZING CLASS D BETA-LACTAMASE OXA-66,OXA-66,  
COMPND   7 OXA-66 CARBAPENEMASE,OXACILLINASE,PENICILLIN-BINDING PROTEIN;        
COMPND   8 ENGINEERED: YES                                                      
SOURCE    MOL_ID: 1;                                                            
SOURCE   2 ORGANISM_SCIENTIFIC: ACINETOBACTER BAUMANNII;                        
SOURCE   3 ORGANISM_TAXID: 470;                                                 
SOURCE   4 GENE: BLA-OXA-66, BLA(OXA-66), BLA-OXA66, BLA_1, BLA_2, BLAOXA-66,   
SOURCE   5 BLAOXA-66, OXA-66, OXA66, AB719_14180, B9X91_20195, CEJ63_17380,     
SOURCE   6 E2535_07655, EJB02_15170, SAMEA104305229_04225,                      
SOURCE   7 SAMEA104305337_09008;                                                
SOURCE   8 EXPRESSION_SYSTEM: ESCHERICHIA COLI;                                 
SOURCE   9 EXPRESSION_SYSTEM_TAXID: 562                                         
KEYWDS    RESISTANCE PROTEIN, BETA-LACTAMASE, OXACILLINASE, ANTIMICROBIAL       
KEYWDS   2 PROTEIN                                                              
EXPDTA    X-RAY DIFFRACTION                                                     
AUTHOR    Y.TAKEBAYASHI,D.CHIRGADZE,S.HENDERSON,P.J.WARBURTON,B.E.EVANS         
REVDAT   2   09-APR-25 6T1H    1       REMARK                                   
REVDAT   1   14-OCT-20 6T1H    0                                                
JRNL        AUTH   Y.TAKEBAYASHI,D.CHIRGADZE,S.HENDERSON,P.WARBURTON,           
JRNL        AUTH 2 P.J.WARBURTON,B.E.EVANS                                      
JRNL        TITL   STRUCTURE OF THE OXA-51-LIKE BETA-LACTAMASE OXA-66           
JRNL        REF    TO BE PUBLISHED                                              
JRNL        REFN                                                                
REMARK   2                                                                      
REMARK   2 RESOLUTION.    2.10 ANGSTROMS.                                       
REMARK   3                                                                      
REMARK   3 REFINEMENT.                                                          
REMARK   3   PROGRAM     : PHENIX 1.10                                          
REMARK   3   AUTHORS     : PAUL ADAMS,PAVEL AFONINE,VINCENT CHEN,IAN            
REMARK   3               : DAVIS,KRESHNA GOPAL,RALF GROSSE-KUNSTLEVE,           
REMARK   3               : LI-WEI HUNG,ROBERT IMMORMINO,TOM IOERGER,            
REMARK   3               : AIRLIE MCCOY,ERIK MCKEE,NIGEL MORIARTY,              
REMARK   3               : REETAL PAI,RANDY READ,JANE RICHARDSON,               
REMARK   3               : DAVID RICHARDSON,TOD ROMO,JIM SACCHETTINI,           
REMARK   3               : NICHOLAS SAUTER,JACOB SMITH,LAURENT                  
REMARK   3               : STORONI,TOM TERWILLIGER,PETER ZWART                  
REMARK   3                                                                      
REMARK   3    REFINEMENT TARGET : NULL                                          
REMARK   3                                                                      
REMARK   3  DATA USED IN REFINEMENT.                                            
REMARK   3   RESOLUTION RANGE HIGH (ANGSTROMS) : 2.10                           
REMARK   3   RESOLUTION RANGE LOW  (ANGSTROMS) : 43.77                          
REMARK   3   MIN(FOBS/SIGMA_FOBS)              : 1.430                          
REMARK   3   COMPLETENESS FOR RANGE        (%) : 99.5                           
REMARK   3   NUMBER OF REFLECTIONS             : 20960                          
REMARK   3                                                                      
REMARK   3  FIT TO DATA USED IN REFINEMENT.                                     
REMARK   3   R VALUE     (WORKING + TEST SET) : 0.192                           
REMARK   3   R VALUE            (WORKING SET) : 0.188                           
REMARK   3   FREE R VALUE                     : 0.224                           
REMARK   3   FREE R VALUE TEST SET SIZE   (%) : 9.490                           
REMARK   3   FREE R VALUE TEST SET COUNT      : 1990                            
REMARK   3                                                                      
REMARK   3  FIT TO DATA USED IN REFINEMENT (IN BINS).                           
REMARK   3   BIN  RESOLUTION RANGE  COMPL.    NWORK NFREE   RWORK  RFREE        
REMARK   3     1 43.7720 -  5.0591    1.00     1504   156  0.1798 0.1981        
REMARK   3     2  5.0591 -  4.0165    1.00     1395   149  0.1490 0.1785        
REMARK   3     3  4.0165 -  3.5090    1.00     1372   143  0.1674 0.2018        
REMARK   3     4  3.5090 -  3.1883    1.00     1377   140  0.1797 0.2362        
REMARK   3     5  3.1883 -  2.9598    1.00     1355   145  0.1900 0.2071        
REMARK   3     6  2.9598 -  2.7853    1.00     1356   143  0.1932 0.2225        
REMARK   3     7  2.7853 -  2.6459    0.99     1331   143  0.1910 0.2463        
REMARK   3     8  2.6459 -  2.5307    0.99     1338   136  0.2126 0.2445        
REMARK   3     9  2.5307 -  2.4333    0.99     1325   131  0.2064 0.2471        
REMARK   3    10  2.4333 -  2.3493    0.99     1328   142  0.2201 0.2651        
REMARK   3    11  2.3493 -  2.2759    1.00     1319   139  0.2309 0.2930        
REMARK   3    12  2.2759 -  2.2108    0.99     1320   147  0.2215 0.2601        
REMARK   3    13  2.2108 -  2.1526    1.00     1334   136  0.2423 0.2728        
REMARK   3    14  2.1526 -  2.1001    0.99     1316   140  0.2470 0.2954        
REMARK   3                                                                      
REMARK   3  BULK SOLVENT MODELLING.                                             
REMARK   3   METHOD USED        : NULL                                          
REMARK   3   SOLVENT RADIUS     : 1.11                                          
REMARK   3   SHRINKAGE RADIUS   : 0.90                                          
REMARK   3   K_SOL              : NULL                                          
REMARK   3   B_SOL              : NULL                                          
REMARK   3                                                                      
REMARK   3  ERROR ESTIMATES.                                                    
REMARK   3   COORDINATE ERROR (MAXIMUM-LIKELIHOOD BASED)     : 0.190            
REMARK   3   PHASE ERROR (DEGREES, MAXIMUM-LIKELIHOOD BASED) : 22.130           
REMARK   3                                                                      
REMARK   3  B VALUES.                                                           
REMARK   3   FROM WILSON PLOT           (A**2) : NULL                           
REMARK   3   MEAN B VALUE      (OVERALL, A**2) : 27.15                          
REMARK   3   OVERALL ANISOTROPIC B VALUE.                                       
REMARK   3    B11 (A**2) : NULL                                                 
REMARK   3    B22 (A**2) : NULL                                                 
REMARK   3    B33 (A**2) : NULL                                                 
REMARK   3    B12 (A**2) : NULL                                                 
REMARK   3    B13 (A**2) : NULL                                                 
REMARK   3    B23 (A**2) : NULL                                                 
REMARK   3                                                                      
REMARK   3  TWINNING INFORMATION.                                               
REMARK   3   FRACTION: NULL                                                     
REMARK   3   OPERATOR: NULL                                                     
REMARK   3                                                                      
REMARK   3  DEVIATIONS FROM IDEAL VALUES.                                       
REMARK   3                 RMSD          COUNT                                  
REMARK   3   BOND      :  0.007           1961                                  
REMARK   3   ANGLE     :  0.843           2653                                  
REMARK   3   CHIRALITY :  0.053            290                                  
REMARK   3   PLANARITY :  0.005            339                                  
REMARK   3   DIHEDRAL  : 17.361           1173                                  
REMARK   3                                                                      
REMARK   3  TLS DETAILS                                                         
REMARK   3   NUMBER OF TLS GROUPS  : NULL                                       
REMARK   3                                                                      
REMARK   3  NCS DETAILS                                                         
REMARK   3   NUMBER OF NCS GROUPS : NULL                                        
REMARK   3                                                                      
REMARK   3  OTHER REFINEMENT REMARKS: NULL                                      
REMARK   4                                                                      
REMARK   4 6T1H COMPLIES WITH FORMAT V. 3.30, 13-JUL-11                         
REMARK 100                                                                      
REMARK 100 THIS ENTRY HAS BEEN PROCESSED BY PDBE ON 04-OCT-19.                  
REMARK 100 THE DEPOSITION ID IS D_1292104362.                                   
REMARK 200                                                                      
REMARK 200 EXPERIMENTAL DETAILS                                                 
REMARK 200  EXPERIMENT TYPE                : X-RAY DIFFRACTION                  
REMARK 200  DATE OF DATA COLLECTION        : 25-JAN-16                          
REMARK 200  TEMPERATURE           (KELVIN) : 100                                
REMARK 200  PH                             : 6.5                                
REMARK 200  NUMBER OF CRYSTALS USED        : 1                                  
REMARK 200                                                                      
REMARK 200  SYNCHROTRON              (Y/N) : N                                  
REMARK 200  RADIATION SOURCE               : ROTATING ANODE                     
REMARK 200  BEAMLINE                       : NULL                               
REMARK 200  X-RAY GENERATOR MODEL          : BRUKER X8 PROTEUM                  
REMARK 200  MONOCHROMATIC OR LAUE    (M/L) : M                                  
REMARK 200  WAVELENGTH OR RANGE        (A) : 1.5418                             
REMARK 200  MONOCHROMATOR                  : CONFOCAL MIRROR MONOCHROMATOR, A   
REMARK 200                                   KAPPA GEOMETRY GONIOMETER          
REMARK 200  OPTICS                         : KAPPA                              
REMARK 200                                                                      
REMARK 200  DETECTOR TYPE                  : CCD                                
REMARK 200  DETECTOR MANUFACTURER          : BRUKER PLATINUM 135                
REMARK 200  INTENSITY-INTEGRATION SOFTWARE : PROTEUM2                           
REMARK 200  DATA SCALING SOFTWARE          : SCALEPACK                          
REMARK 200                                                                      
REMARK 200  NUMBER OF UNIQUE REFLECTIONS   : 21092                              
REMARK 200  RESOLUTION RANGE HIGH      (A) : 2.100                              
REMARK 200  RESOLUTION RANGE LOW       (A) : 45.060                             
REMARK 200  REJECTION CRITERIA  (SIGMA(I)) : NULL                               
REMARK 200                                                                      
REMARK 200 OVERALL.                                                             
REMARK 200  COMPLETENESS FOR RANGE     (%) : 100.0                              
REMARK 200  DATA REDUNDANCY                : 75.40                              
REMARK 200  R MERGE                    (I) : NULL                               
REMARK 200  R SYM                      (I) : NULL                               
REMARK 200  <I/SIGMA(I)> FOR THE DATA SET  : 3.7500                             
REMARK 200                                                                      
REMARK 200 IN THE HIGHEST RESOLUTION SHELL.                                     
REMARK 200  HIGHEST RESOLUTION SHELL, RANGE HIGH (A) : 2.10                     
REMARK 200  HIGHEST RESOLUTION SHELL, RANGE LOW  (A) : 2.20                     
REMARK 200  COMPLETENESS FOR SHELL     (%) : 100.0                              
REMARK 200  DATA REDUNDANCY IN SHELL       : 45.70                              
REMARK 200  R MERGE FOR SHELL          (I) : NULL                               
REMARK 200  R SYM FOR SHELL            (I) : NULL                               
REMARK 200  <I/SIGMA(I)> FOR SHELL         : NULL                               
REMARK 200                                                                      
REMARK 200 DIFFRACTION PROTOCOL: SINGLE WAVELENGTH                              
REMARK 200 METHOD USED TO DETERMINE THE STRUCTURE: SAD                          
REMARK 200 SOFTWARE USED: PHENIX 1.10                                           
REMARK 200 STARTING MODEL: NULL                                                 
REMARK 200                                                                      
REMARK 200 REMARK: OCTAHEDRAL                                                   
REMARK 280                                                                      
REMARK 280 CRYSTAL                                                              
REMARK 280 SOLVENT CONTENT, VS   (%): 56.40                                     
REMARK 280 MATTHEWS COEFFICIENT, VM (ANGSTROMS**3/DA): 2.82                     
REMARK 280                                                                      
REMARK 280 CRYSTALLIZATION CONDITIONS: 0.1 M MES PH 6.5 22.85% (V/V) PEG MME    
REMARK 280  550 0.01 M ZNSO4, VAPOR DIFFUSION, SITTING DROP, TEMPERATURE 292K   
REMARK 290                                                                      
REMARK 290 CRYSTALLOGRAPHIC SYMMETRY                                            
REMARK 290 SYMMETRY OPERATORS FOR SPACE GROUP: P 43 2 2                         
REMARK 290                                                                      
REMARK 290      SYMOP   SYMMETRY                                                
REMARK 290     NNNMMM   OPERATOR                                                
REMARK 290       1555   X,Y,Z                                                   
REMARK 290       2555   -X,-Y,Z+1/2                                             
REMARK 290       3555   -Y,X,Z+3/4                                              
REMARK 290       4555   Y,-X,Z+1/4                                              
REMARK 290       5555   -X,Y,-Z                                                 
REMARK 290       6555   X,-Y,-Z+1/2                                             
REMARK 290       7555   Y,X,-Z+1/4                                              
REMARK 290       8555   -Y,-X,-Z+3/4                                            
REMARK 290                                                                      
REMARK 290     WHERE NNN -> OPERATOR NUMBER                                     
REMARK 290           MMM -> TRANSLATION VECTOR                                  
REMARK 290                                                                      
REMARK 290 CRYSTALLOGRAPHIC SYMMETRY TRANSFORMATIONS                            
REMARK 290 RECORDS IN THIS ENTRY TO PRODUCE CRYSTALLOGRAPHICALLY                
REMARK 290 RELATED MOLECULES.                                                   
REMARK 290   SMTRY1   1  1.000000  0.000000  0.000000        0.00000            
REMARK 290   SMTRY2   1  0.000000  1.000000  0.000000        0.00000            
REMARK 290   SMTRY3   1  0.000000  0.000000  1.000000        0.00000            
REMARK 290   SMTRY1   2 -1.000000  0.000000  0.000000        0.00000            
REMARK 290   SMTRY2   2  0.000000 -1.000000  0.000000        0.00000            
REMARK 290   SMTRY3   2  0.000000  0.000000  1.000000       45.06200            
REMARK 290   SMTRY1   3  0.000000 -1.000000  0.000000        0.00000            
REMARK 290   SMTRY2   3  1.000000  0.000000  0.000000        0.00000            
REMARK 290   SMTRY3   3  0.000000  0.000000  1.000000       67.59300            
REMARK 290   SMTRY1   4  0.000000  1.000000  0.000000        0.00000            
REMARK 290   SMTRY2   4 -1.000000  0.000000  0.000000        0.00000            
REMARK 290   SMTRY3   4  0.000000  0.000000  1.000000       22.53100            
REMARK 290   SMTRY1   5 -1.000000  0.000000  0.000000        0.00000            
REMARK 290   SMTRY2   5  0.000000  1.000000  0.000000        0.00000            
REMARK 290   SMTRY3   5  0.000000  0.000000 -1.000000        0.00000            
REMARK 290   SMTRY1   6  1.000000  0.000000  0.000000        0.00000            
REMARK 290   SMTRY2   6  0.000000 -1.000000  0.000000        0.00000            
REMARK 290   SMTRY3   6  0.000000  0.000000 -1.000000       45.06200            
REMARK 290   SMTRY1   7  0.000000  1.000000  0.000000        0.00000            
REMARK 290   SMTRY2   7  1.000000  0.000000  0.000000        0.00000            
REMARK 290   SMTRY3   7  0.000000  0.000000 -1.000000       22.53100            
REMARK 290   SMTRY1   8  0.000000 -1.000000  0.000000        0.00000            
REMARK 290   SMTRY2   8 -1.000000  0.000000  0.000000        0.00000            
REMARK 290   SMTRY3   8  0.000000  0.000000 -1.000000       67.59300            
REMARK 290                                                                      
REMARK 290 REMARK: NULL                                                         
REMARK 300                                                                      
REMARK 300 BIOMOLECULE: 1                                                       
REMARK 300 SEE REMARK 350 FOR THE AUTHOR PROVIDED AND/OR PROGRAM                
REMARK 300 GENERATED ASSEMBLY INFORMATION FOR THE STRUCTURE IN                  
REMARK 300 THIS ENTRY. THE REMARK MAY ALSO PROVIDE INFORMATION ON               
REMARK 300 BURIED SURFACE AREA.                                                 
REMARK 350                                                                      
REMARK 350 COORDINATES FOR A COMPLETE MULTIMER REPRESENTING THE KNOWN           
REMARK 350 BIOLOGICALLY SIGNIFICANT OLIGOMERIZATION STATE OF THE                
REMARK 350 MOLECULE CAN BE GENERATED BY APPLYING BIOMT TRANSFORMATIONS          
REMARK 350 GIVEN BELOW.  BOTH NON-CRYSTALLOGRAPHIC AND                          
REMARK 350 CRYSTALLOGRAPHIC OPERATIONS ARE GIVEN.                               
REMARK 350                                                                      
REMARK 350 BIOMOLECULE: 1                                                       
REMARK 350 SOFTWARE DETERMINED QUATERNARY STRUCTURE: MONOMERIC                  
REMARK 350 SOFTWARE USED: PISA                                                  
REMARK 350 TOTAL BURIED SURFACE AREA: 150 ANGSTROM**2                           
REMARK 350 SURFACE AREA OF THE COMPLEX: 10820 ANGSTROM**2                       
REMARK 350 CHANGE IN SOLVENT FREE ENERGY: -37.0 KCAL/MOL                        
REMARK 350 APPLY THE FOLLOWING TO CHAINS: A                                     
REMARK 350   BIOMT1   1  1.000000  0.000000  0.000000        0.00000            
REMARK 350   BIOMT2   1  0.000000  1.000000  0.000000        0.00000            
REMARK 350   BIOMT3   1  0.000000  0.000000  1.000000        0.00000            
REMARK 465                                                                      
REMARK 465 MISSING RESIDUES                                                     
REMARK 465 THE FOLLOWING RESIDUES WERE NOT LOCATED IN THE                       
REMARK 465 EXPERIMENT. (M=MODEL NUMBER; RES=RESIDUE NAME; C=CHAIN               
REMARK 465 IDENTIFIER; SSSEQ=SEQUENCE NUMBER; I=INSERTION CODE.)                
REMARK 465                                                                      
REMARK 465   M RES C SSSEQI                                                     
REMARK 465     MET A     1                                                      
REMARK 465     ASN A     2                                                      
REMARK 465     ILE A     3                                                      
REMARK 465     LYS A     4                                                      
REMARK 465     ALA A     5                                                      
REMARK 465     LEU A     6                                                      
REMARK 465     LEU A     7                                                      
REMARK 465     LEU A     8                                                      
REMARK 465     ILE A     9                                                      
REMARK 465     THR A    10                                                      
REMARK 465     SER A    11                                                      
REMARK 465     ALA A    12                                                      
REMARK 465     ILE A    13                                                      
REMARK 465     PHE A    14                                                      
REMARK 465     ILE A    15                                                      
REMARK 465     SER A    16                                                      
REMARK 465     ALA A    17                                                      
REMARK 465     CYS A    18                                                      
REMARK 465     SER A    19                                                      
REMARK 465     PRO A    20                                                      
REMARK 465     TYR A    21                                                      
REMARK 465     ILE A    22                                                      
REMARK 465     VAL A    23                                                      
REMARK 465     THR A    24                                                      
REMARK 465     ALA A    25                                                      
REMARK 465     ASN A    26                                                      
REMARK 465     PRO A    27                                                      
REMARK 465     ASN A    28                                                      
REMARK 465     HIS A    29                                                      
REMARK 465     SER A    30                                                      
REMARK 465     ALA A    31                                                      
REMARK 465     SER A    32                                                      
REMARK 465     LYS A    33                                                      
REMARK 500                                                                      
REMARK 500 GEOMETRY AND STEREOCHEMISTRY                                         
REMARK 500 SUBTOPIC: CLOSE CONTACTS IN SAME ASYMMETRIC UNIT                     
REMARK 500                                                                      
REMARK 500 THE FOLLOWING ATOMS ARE IN CLOSE CONTACT.                            
REMARK 500                                                                      
REMARK 500  ATM1  RES C  SSEQI   ATM2  RES C  SSEQI           DISTANCE          
REMARK 500   O    HOH A   611     O    HOH A   628              1.87            
REMARK 500   O    HOH A   479     O    HOH A   574              1.88            
REMARK 500   O    HOH A   490     O    HOH A   574              1.90            
REMARK 500   NZ   LYS A   103     O    HOH A   401              1.92            
REMARK 500   OD1  ASP A   198     O    HOH A   402              1.98            
REMARK 500   O    HOH A   597     O    HOH A   600              2.04            
REMARK 500   O    HOH A   487     O    HOH A   553              2.04            
REMARK 500   OE1  GLU A    47     O    HOH A   403              2.04            
REMARK 500   O    HOH A   423     O    HOH A   577              2.06            
REMARK 500   O    HOH A   515     O    HOH A   603              2.10            
REMARK 500   OD2  ASP A   163     O    HOH A   404              2.15            
REMARK 500   O    HOH A   471     O    HOH A   565              2.15            
REMARK 500   OE1  GLN A    58     O    HOH A   405              2.16            
REMARK 500                                                                      
REMARK 500 REMARK: NULL                                                         
REMARK 500                                                                      
REMARK 500 GEOMETRY AND STEREOCHEMISTRY                                         
REMARK 500 SUBTOPIC: CLOSE CONTACTS                                             
REMARK 500                                                                      
REMARK 500 THE FOLLOWING ATOMS THAT ARE RELATED BY CRYSTALLOGRAPHIC             
REMARK 500 SYMMETRY ARE IN CLOSE CONTACT.  AN ATOM LOCATED WITHIN 0.15          
REMARK 500 ANGSTROMS OF A SYMMETRY RELATED ATOM IS ASSUMED TO BE ON A           
REMARK 500 SPECIAL POSITION AND IS, THEREFORE, LISTED IN REMARK 375             
REMARK 500 INSTEAD OF REMARK 500.  ATOMS WITH NON-BLANK ALTERNATE               
REMARK 500 LOCATION INDICATORS ARE NOT INCLUDED IN THE CALCULATIONS.            
REMARK 500                                                                      
REMARK 500 DISTANCE CUTOFF:                                                     
REMARK 500 2.2 ANGSTROMS FOR CONTACTS NOT INVOLVING HYDROGEN ATOMS              
REMARK 500 1.6 ANGSTROMS FOR CONTACTS INVOLVING HYDROGEN ATOMS                  
REMARK 500                                                                      
REMARK 500  ATM1  RES C  SSEQI   ATM2  RES C  SSEQI  SSYMOP   DISTANCE          
REMARK 500   O    HOH A   586     O    HOH A   598     7555     1.89            
REMARK 500                                                                      
REMARK 500 REMARK: NULL                                                         
REMARK 500                                                                      
REMARK 500 GEOMETRY AND STEREOCHEMISTRY                                         
REMARK 500 SUBTOPIC: TORSION ANGLES                                             
REMARK 500                                                                      
REMARK 500 TORSION ANGLES OUTSIDE THE EXPECTED RAMACHANDRAN REGIONS:            
REMARK 500 (M=MODEL NUMBER; RES=RESIDUE NAME; C=CHAIN IDENTIFIER;               
REMARK 500 SSEQ=SEQUENCE NUMBER; I=INSERTION CODE).                             
REMARK 500                                                                      
REMARK 500 STANDARD TABLE:                                                      
REMARK 500 FORMAT:(10X,I3,1X,A3,1X,A1,I4,A1,4X,F7.2,3X,F7.2)                    
REMARK 500                                                                      
REMARK 500 EXPECTED VALUES: GJ KLEYWEGT AND TA JONES (1996). PHI/PSI-           
REMARK 500 CHOLOGY: RAMACHANDRAN REVISITED. STRUCTURE 4, 1395 - 1400            
REMARK 500                                                                      
REMARK 500  M RES CSSEQI        PSI       PHI                                   
REMARK 500    ASP A  68       81.21   -153.26                                   
REMARK 500    ALA A  79     -143.85     50.32                                   
REMARK 500    ASN A 164       12.50   -152.30                                   
REMARK 500                                                                      
REMARK 500 REMARK: NULL                                                         
REMARK 525                                                                      
REMARK 525 SOLVENT                                                              
REMARK 525                                                                      
REMARK 525 THE SOLVENT MOLECULES HAVE CHAIN IDENTIFIERS THAT                    
REMARK 525 INDICATE THE POLYMER CHAIN WITH WHICH THEY ARE MOST                  
REMARK 525 CLOSELY ASSOCIATED. THE REMARK LISTS ALL THE SOLVENT                 
REMARK 525 MOLECULES WHICH ARE MORE THAN 5A AWAY FROM THE                       
REMARK 525 NEAREST POLYMER CHAIN (M = MODEL NUMBER;                             
REMARK 525 RES=RESIDUE NAME; C=CHAIN IDENTIFIER; SSEQ=SEQUENCE                  
REMARK 525 NUMBER; I=INSERTION CODE):                                           
REMARK 525                                                                      
REMARK 525  M RES CSSEQI                                                        
REMARK 525    HOH A 629        DISTANCE =  6.09 ANGSTROMS                       
REMARK 620                                                                      
REMARK 620 METAL COORDINATION                                                   
REMARK 620 (M=MODEL NUMBER; RES=RESIDUE NAME; C=CHAIN IDENTIFIER;               
REMARK 620 SSEQ=SEQUENCE NUMBER; I=INSERTION CODE):                             
REMARK 620                                                                      
REMARK 620 COORDINATION ANGLES FOR:  M RES CSSEQI METAL                         
REMARK 620                              ZN A 302  ZN                            
REMARK 620 N RES CSSEQI ATOM                                                    
REMARK 620 1 HIS A  49   NE2                                                    
REMARK 620 2 GLU A 208   OE1  97.4                                              
REMARK 620 3 HOH A 498   O   107.4  36.9                                        
REMARK 620 4 HOH A 536   O    86.5 137.5 164.9                                  
REMARK 620 5 HOH A 589   O   141.6  73.6  87.9  77.4                            
REMARK 620 N                    1     2     3     4                             
REMARK 620                                                                      
REMARK 620 COORDINATION ANGLES FOR:  M RES CSSEQI METAL                         
REMARK 620                              ZN A 301  ZN                            
REMARK 620 N RES CSSEQI ATOM                                                    
REMARK 620 1 HIS A  93   ND1                                                    
REMARK 620 2 HIS A  94   ND1  99.7                                              
REMARK 620 3 HOH A 588   O    95.9 140.0                                        
REMARK 620 4 HOH A 593   O   111.2  93.7 114.5                                  
REMARK 620 N                    1     2     3                                   
REMARK 800                                                                      
REMARK 800 SITE                                                                 
REMARK 800 SITE_IDENTIFIER: AC1                                                 
REMARK 800 EVIDENCE_CODE: SOFTWARE                                              
REMARK 800 SITE_DESCRIPTION: binding site for residue ZN A 301                  
REMARK 800                                                                      
REMARK 800 SITE_IDENTIFIER: AC2                                                 
REMARK 800 EVIDENCE_CODE: SOFTWARE                                              
REMARK 800 SITE_DESCRIPTION: binding site for residue ZN A 302                  
DBREF  6T1H A    1   274  UNP    Q58XD2   Q58XD2_ACIBA     1    274             
SEQRES   1 A  274  MET ASN ILE LYS ALA LEU LEU LEU ILE THR SER ALA ILE          
SEQRES   2 A  274  PHE ILE SER ALA CYS SER PRO TYR ILE VAL THR ALA ASN          
SEQRES   3 A  274  PRO ASN HIS SER ALA SER LYS SER ASP VAL LYS ALA GLU          
SEQRES   4 A  274  LYS ILE LYS ASN LEU PHE ASN GLU ALA HIS THR THR GLY          
SEQRES   5 A  274  VAL LEU VAL ILE GLN GLN GLY GLN THR GLN GLN SER TYR          
SEQRES   6 A  274  GLY ASN ASP LEU ALA ARG ALA SER THR GLU TYR VAL PRO          
SEQRES   7 A  274  ALA SER THR PHE KCX MET LEU ASN ALA LEU ILE GLY LEU          
SEQRES   8 A  274  GLU HIS HIS LYS ALA THR THR THR GLU VAL PHE LYS TRP          
SEQRES   9 A  274  ASP GLY LYS LYS ARG LEU PHE PRO GLU TRP GLU LYS ASP          
SEQRES  10 A  274  MET THR LEU GLY ASP ALA MET LYS ALA SER ALA ILE PRO          
SEQRES  11 A  274  VAL TYR GLN ASP LEU ALA ARG ARG ILE GLY LEU GLU LEU          
SEQRES  12 A  274  MET SER LYS GLU VAL LYS ARG VAL GLY TYR GLY ASN ALA          
SEQRES  13 A  274  ASP ILE GLY THR GLN VAL ASP ASN PHE TRP LEU VAL GLY          
SEQRES  14 A  274  PRO LEU LYS ILE THR PRO GLN GLN GLU ALA GLN PHE ALA          
SEQRES  15 A  274  TYR LYS LEU ALA ASN LYS THR LEU PRO PHE SER GLN LYS          
SEQRES  16 A  274  VAL GLN ASP GLU VAL GLN SER MET LEU PHE ILE GLU GLU          
SEQRES  17 A  274  LYS ASN GLY ASN LYS ILE TYR ALA LYS SER GLY TRP GLY          
SEQRES  18 A  274  TRP ASP VAL ASN PRO GLN VAL GLY TRP LEU THR GLY TRP          
SEQRES  19 A  274  VAL VAL GLN PRO GLN GLY ASN ILE VAL ALA PHE SER LEU          
SEQRES  20 A  274  ASN LEU GLU MET LYS LYS GLY ILE PRO SER SER VAL ARG          
SEQRES  21 A  274  LYS GLU ILE THR TYR LYS SER LEU GLU GLN LEU GLY ILE          
SEQRES  22 A  274  LEU                                                          
MODRES 6T1H KCX A   83  LYS  MODIFIED RESIDUE                                   
HET    KCX  A  83      12                                                       
HET     ZN  A 301       1                                                       
HET     ZN  A 302       1                                                       
HETNAM     KCX LYSINE NZ-CARBOXYLIC ACID                                        
HETNAM      ZN ZINC ION                                                         
FORMUL   1  KCX    C7 H14 N2 O4                                                 
FORMUL   2   ZN    2(ZN 2+)                                                     
FORMUL   4  HOH   *229(H2 O)                                                    
HELIX    1 AA1 ASP A   35  ALA A   48  1                                  14    
HELIX    2 AA2 ASP A   68  THR A   74  5                                   7    
HELIX    3 AA3 PRO A   78  THR A   81  5                                   4    
HELIX    4 AA4 PHE A   82  HIS A   93  1                                  12    
HELIX    5 AA5 PHE A  111  GLU A  115  5                                   5    
HELIX    6 AA6 THR A  119  SER A  127  1                                   9    
HELIX    7 AA7 ALA A  128  GLY A  140  1                                  13    
HELIX    8 AA8 GLY A  140  GLY A  152  1                                  13    
HELIX    9 AA9 THR A  174  ASN A  187  1                                  14    
HELIX   10 AB1 SER A  193  LEU A  204  1                                  12    
HELIX   11 AB2 SER A  258  LEU A  271  1                                  14    
SHEET    1 AA1 6 THR A  61  GLY A  66  0                                        
SHEET    2 AA1 6 GLY A  52  GLN A  58 -1  N  ILE A  56   O  GLN A  63           
SHEET    3 AA1 6 ILE A 242  MET A 251 -1  O  ASN A 248   N  VAL A  53           
SHEET    4 AA1 6 GLN A 227  VAL A 236 -1  N  GLY A 229   O  LEU A 249           
SHEET    5 AA1 6 ASN A 212  GLY A 221 -1  N  LYS A 213   O  VAL A 236           
SHEET    6 AA1 6 PHE A 205  LYS A 209 -1  N  ILE A 206   O  ILE A 214           
LINK         C   PHE A  82                 N   KCX A  83     1555   1555  1.33  
LINK         C   KCX A  83                 N   MET A  84     1555   1555  1.33  
LINK         NE2 HIS A  49                ZN    ZN A 302     1555   1555  2.13  
LINK         ND1 HIS A  93                ZN    ZN A 301     1555   1555  2.24  
LINK         ND1 HIS A  94                ZN    ZN A 301     1555   5555  2.05  
LINK         OE1 GLU A 208                ZN    ZN A 302     1555   4565  2.07  
LINK        ZN    ZN A 301                 O   HOH A 588     1555   1555  2.41  
LINK        ZN    ZN A 301                 O   HOH A 593     1555   1555  2.15  
LINK        ZN    ZN A 302                 O   HOH A 498     1555   3654  2.19  
LINK        ZN    ZN A 302                 O   HOH A 536     1555   1555  2.24  
LINK        ZN    ZN A 302                 O   HOH A 589     1555   3654  1.98  
CISPEP   1 GLY A  169    PRO A  170          0         6.58                     
CISPEP   2 ASN A  225    PRO A  226          0        -4.50                     
SITE     1 AC1  4 HIS A  93  HIS A  94  HOH A 588  HOH A 593                    
SITE     1 AC2  5 HIS A  49  GLU A 208  HOH A 498  HOH A 536                    
SITE     2 AC2  5 HOH A 589                                                     
CRYST1   87.544   87.544   90.124  90.00  90.00  90.00 P 43 2 2      8          
ORIGX1      1.000000  0.000000  0.000000        0.00000                         
ORIGX2      0.000000  1.000000  0.000000        0.00000                         
ORIGX3      0.000000  0.000000  1.000000        0.00000                         
SCALE1      0.011423  0.000000  0.000000        0.00000                         
SCALE2      0.000000  0.011423  0.000000        0.00000                         
SCALE3      0.000000  0.000000  0.011096        0.00000                         
ATOM      1  N   SER A  34      32.402  43.266 -21.027  1.00 88.22           N  
ATOM      2  CA  SER A  34      33.836  43.265 -20.993  1.00 87.09           C  
ATOM      3  C   SER A  34      34.548  42.154 -21.784  1.00 85.91           C  
ATOM      4  O   SER A  34      33.979  41.082 -22.050  1.00 86.06           O  
ATOM      5  CB  SER A  34      34.288  43.162 -19.566  1.00 79.71           C  
ATOM      6  OG  SER A  34      35.624  42.780 -19.525  1.00 74.44           O  
ATOM      7  N   ASP A  35      35.809  42.420 -22.136  1.00 83.03           N  
ATOM      8  CA  ASP A  35      36.774  41.503 -22.734  1.00 79.24           C  
ATOM      9  C   ASP A  35      37.760  40.994 -21.697  1.00 71.40           C  
ATOM     10  O   ASP A  35      38.024  39.793 -21.661  1.00 69.02           O  
ATOM     11  CB  ASP A  35      37.580  42.179 -23.868  1.00 82.32           C  
ATOM     12  CG  ASP A  35      36.838  42.201 -25.194  1.00 85.86           C  
ATOM     13  OD1 ASP A  35      36.020  41.275 -25.428  1.00 91.23           O  
ATOM     14  OD2 ASP A  35      37.071  43.125 -26.003  1.00 82.59           O  
ATOM     15  N   VAL A  36      38.275  41.877 -20.826  1.00 67.93           N  
ATOM     16  CA  VAL A  36      39.332  41.465 -19.909  1.00 68.29           C  
ATOM     17  C   VAL A  36      38.799  40.494 -18.851  1.00 62.19           C  
ATOM     18  O   VAL A  36      39.429  39.466 -18.593  1.00 56.23           O  
ATOM     19  CB  VAL A  36      40.032  42.691 -19.290  1.00 69.08           C  
ATOM     20  CG1 VAL A  36      41.150  42.244 -18.352  1.00 55.84           C  
ATOM     21  CG2 VAL A  36      40.608  43.597 -20.383  1.00 68.45           C  
ATOM     22  N   LYS A  37      37.646  40.777 -18.220  1.00 61.42           N  
ATOM     23  CA  LYS A  37      37.100  39.763 -17.312  1.00 53.64           C  
ATOM     24  C   LYS A  37      36.538  38.570 -18.091  1.00 47.67           C  
ATOM     25  O   LYS A  37      36.687  37.420 -17.663  1.00 47.86           O  
ATOM     26  CB  LYS A  37      36.040  40.343 -16.363  1.00 53.46           C  
ATOM     27  CG  LYS A  37      34.786  40.996 -17.020  1.00 60.85           C  
ATOM     28  CD  LYS A  37      33.853  41.716 -15.979  1.00 61.46           C  
ATOM     29  CE  LYS A  37      32.845  42.659 -16.672  1.00 60.19           C  
ATOM     30  NZ  LYS A  37      31.340  42.402 -16.488  1.00 59.42           N  
ATOM     31  N   ALA A  38      35.948  38.808 -19.266  1.00 48.59           N  
ATOM     32  CA  ALA A  38      35.548  37.693 -20.126  1.00 45.01           C  
ATOM     33  C   ALA A  38      36.741  36.818 -20.510  1.00 47.65           C  
ATOM     34  O   ALA A  38      36.615  35.590 -20.610  1.00 41.82           O  
ATOM     35  CB  ALA A  38      34.846  38.212 -21.379  1.00 50.24           C  
ATOM     36  N   GLU A  39      37.909  37.429 -20.719  1.00 46.55           N  
ATOM     37  CA  GLU A  39      39.090  36.657 -21.090  1.00 47.89           C  
ATOM     38  C   GLU A  39      39.653  35.893 -19.897  1.00 41.51           C  
ATOM     39  O   GLU A  39      40.181  34.785 -20.051  1.00 41.26           O  
ATOM     40  CB  GLU A  39      40.154  37.578 -21.679  1.00 54.09           C  
ATOM     41  CG  GLU A  39      41.295  36.856 -22.370  1.00 57.05           C  
ATOM     42  CD  GLU A  39      40.871  36.150 -23.653  1.00 64.54           C  
ATOM     43  OE1 GLU A  39      41.586  35.209 -24.078  1.00 67.94           O  
ATOM     44  OE2 GLU A  39      39.822  36.547 -24.221  1.00 67.35           O  
ATOM     45  N   LYS A  40      39.552  36.457 -18.697  1.00 37.38           N  
ATOM     46  CA  LYS A  40      40.046  35.725 -17.542  1.00 37.90           C  
ATOM     47  C   LYS A  40      39.141  34.540 -17.210  1.00 35.02           C  
ATOM     48  O   LYS A  40      39.627  33.494 -16.773  1.00 36.71           O  
ATOM     49  CB  LYS A  40      40.197  36.665 -16.349  1.00 43.18           C  
ATOM     50  CG  LYS A  40      41.013  37.919 -16.643  1.00 52.47           C  
ATOM     51  CD  LYS A  40      41.989  38.265 -15.535  1.00 54.74           C  
ATOM     52  CE  LYS A  40      42.109  39.778 -15.369  1.00 57.01           C  
ATOM     53  NZ  LYS A  40      42.805  40.165 -14.102  1.00 62.21           N  
ATOM     54  N   ILE A  41      37.831  34.658 -17.438  1.00 33.16           N  
ATOM     55  CA  ILE A  41      36.948  33.519 -17.168  1.00 33.00           C  
ATOM     56  C   ILE A  41      37.209  32.397 -18.166  1.00 30.32           C  
ATOM     57  O   ILE A  41      37.365  31.231 -17.785  1.00 29.53           O  
ATOM     58  CB  ILE A  41      35.470  33.950 -17.172  1.00 31.22           C  
ATOM     59  CG1 ILE A  41      35.208  34.915 -16.018  1.00 29.92           C  
ATOM     60  CG2 ILE A  41      34.554  32.719 -17.069  1.00 26.23           C  
ATOM     61  CD1 ILE A  41      33.952  35.723 -16.182  1.00 33.20           C  
ATOM     62  N   LYS A  42      37.256  32.739 -19.457  1.00 31.87           N  
ATOM     63  CA  LYS A  42      37.709  31.807 -20.486  1.00 32.38           C  
ATOM     64  C   LYS A  42      38.989  31.081 -20.081  1.00 30.95           C  
ATOM     65  O   LYS A  42      39.116  29.864 -20.281  1.00 30.58           O  
ATOM     66  CB  LYS A  42      37.930  32.565 -21.793  1.00 36.90           C  
ATOM     67  CG  LYS A  42      38.529  31.726 -22.899  1.00 33.92           C  
ATOM     68  CD  LYS A  42      38.956  32.594 -24.066  1.00 45.48           C  
ATOM     69  CE  LYS A  42      38.970  31.795 -25.360  1.00 51.19           C  
ATOM     70  NZ  LYS A  42      39.070  32.672 -26.566  1.00 59.77           N  
ATOM     71  N   ASN A  43      39.946  31.809 -19.501  1.00 32.55           N  
ATOM     72  CA  ASN A  43      41.222  31.198 -19.148  1.00 32.88           C  
ATOM     73  C   ASN A  43      41.136  30.395 -17.858  1.00 32.32           C  
ATOM     74  O   ASN A  43      41.929  29.467 -17.659  1.00 29.30           O  
ATOM     75  CB  ASN A  43      42.313  32.267 -19.058  1.00 35.12           C  
ATOM     76  CG  ASN A  43      42.836  32.674 -20.433  1.00 41.19           C  
ATOM     77  OD1 ASN A  43      42.982  31.835 -21.334  1.00 36.92           O  
ATOM     78  ND2 ASN A  43      43.084  33.965 -20.613  1.00 43.86           N  
ATOM     79  N   LEU A  44      40.186  30.723 -16.981  1.00 32.49           N  
ATOM     80  CA  LEU A  44      39.897  29.833 -15.862  1.00 30.45           C  
ATOM     81  C   LEU A  44      39.533  28.442 -16.367  1.00 26.36           C  
ATOM     82  O   LEU A  44      40.040  27.430 -15.871  1.00 25.77           O  
ATOM     83  CB  LEU A  44      38.768  30.414 -15.016  1.00 30.42           C  
ATOM     84  CG  LEU A  44      39.113  31.633 -14.166  1.00 31.76           C  
ATOM     85  CD1 LEU A  44      37.867  32.162 -13.447  1.00 27.73           C  
ATOM     86  CD2 LEU A  44      40.202  31.276 -13.168  1.00 33.04           C  
ATOM     87  N   PHE A  45      38.669  28.374 -17.378  1.00 23.98           N  
ATOM     88  CA  PHE A  45      38.313  27.084 -17.948  1.00 26.33           C  
ATOM     89  C   PHE A  45      39.514  26.435 -18.642  1.00 28.48           C  
ATOM     90  O   PHE A  45      39.743  25.227 -18.503  1.00 23.08           O  
ATOM     91  CB  PHE A  45      37.139  27.259 -18.912  1.00 27.95           C  
ATOM     92  CG  PHE A  45      35.799  27.484 -18.228  1.00 28.36           C  
ATOM     93  CD1 PHE A  45      35.057  26.408 -17.736  1.00 23.76           C  
ATOM     94  CD2 PHE A  45      35.275  28.763 -18.102  1.00 27.03           C  
ATOM     95  CE1 PHE A  45      33.815  26.610 -17.118  1.00 26.09           C  
ATOM     96  CE2 PHE A  45      34.033  28.976 -17.486  1.00 29.37           C  
ATOM     97  CZ  PHE A  45      33.304  27.899 -16.998  1.00 21.50           C  
ATOM     98  N   ASN A  46      40.300  27.222 -19.382  1.00 28.15           N  
ATOM     99  CA  ASN A  46      41.492  26.670 -20.027  1.00 30.33           C  
ATOM    100  C   ASN A  46      42.472  26.121 -18.998  1.00 25.41           C  
ATOM    101  O   ASN A  46      42.991  25.013 -19.158  1.00 27.32           O  
ATOM    102  CB  ASN A  46      42.163  27.728 -20.906  1.00 26.33           C  
ATOM    103  CG  ASN A  46      41.370  28.015 -22.175  1.00 29.26           C  
ATOM    104  OD1 ASN A  46      40.719  27.126 -22.735  1.00 27.09           O  
ATOM    105  ND2 ASN A  46      41.404  29.260 -22.621  1.00 29.95           N  
ATOM    106  N   GLU A  47      42.697  26.853 -17.909  1.00 27.45           N  
ATOM    107  CA  GLU A  47      43.618  26.370 -16.883  1.00 31.81           C  
ATOM    108  C   GLU A  47      43.132  25.091 -16.215  1.00 31.07           C  
ATOM    109  O   GLU A  47      43.947  24.343 -15.663  1.00 32.49           O  
ATOM    110  CB  GLU A  47      43.852  27.462 -15.835  1.00 33.93           C  
ATOM    111  CG  GLU A  47      44.920  28.474 -16.243  1.00 37.51           C  
ATOM    112  CD  GLU A  47      44.896  29.735 -15.389  1.00 51.19           C  
ATOM    113  OE1 GLU A  47      44.367  29.682 -14.257  1.00 55.06           O  
ATOM    114  OE2 GLU A  47      45.399  30.781 -15.856  1.00 52.10           O  
ATOM    115  N   ALA A  48      41.834  24.815 -16.259  1.00 26.54           N  
ATOM    116  CA  ALA A  48      41.286  23.576 -15.728  1.00 26.27           C  
ATOM    117  C   ALA A  48      41.320  22.437 -16.736  1.00 28.79           C  
ATOM    118  O   ALA A  48      40.938  21.312 -16.391  1.00 29.10           O  
ATOM    119  CB  ALA A  48      39.842  23.795 -15.259  1.00 30.95           C  
ATOM    120  N   HIS A  49      41.735  22.711 -17.975  1.00 28.74           N  
ATOM    121  CA  HIS A  49      41.886  21.689 -19.015  1.00 28.52           C  
ATOM    122  C   HIS A  49      40.568  20.979 -19.318  1.00 27.59           C  
ATOM    123  O   HIS A  49      40.528  19.769 -19.549  1.00 27.16           O  
ATOM    124  CB  HIS A  49      42.977  20.682 -18.646  1.00 27.81           C  
ATOM    125  CG  HIS A  49      44.320  21.307 -18.462  1.00 32.77           C  
ATOM    126  ND1 HIS A  49      45.017  21.882 -19.502  1.00 33.54           N  
ATOM    127  CD2 HIS A  49      45.093  21.458 -17.360  1.00 30.70           C  
ATOM    128  CE1 HIS A  49      46.161  22.364 -19.048  1.00 33.78           C  
ATOM    129  NE2 HIS A  49      46.236  22.112 -17.754  1.00 35.39           N  
ATOM    130  N   THR A  50      39.479  21.740 -19.339  1.00 28.96           N  
ATOM    131  CA  THR A  50      38.226  21.247 -19.891  1.00 29.15           C  
ATOM    132  C   THR A  50      37.526  22.406 -20.587  1.00 27.33           C  
ATOM    133  O   THR A  50      37.999  23.547 -20.562  1.00 31.40           O  
ATOM    134  CB  THR A  50      37.349  20.598 -18.810  1.00 28.91           C  
ATOM    135  OG1 THR A  50      36.188  20.023 -19.424  1.00 31.89           O  
ATOM    136  CG2 THR A  50      36.926  21.621 -17.758  1.00 25.59           C  
ATOM    137  N   THR A  51      36.415  22.104 -21.255  1.00 26.89           N  
ATOM    138  CA  THR A  51      35.551  23.123 -21.837  1.00 25.03           C  
ATOM    139  C   THR A  51      34.365  23.396 -20.917  1.00 23.99           C  
ATOM    140  O   THR A  51      33.831  22.481 -20.287  1.00 24.74           O  
ATOM    141  CB  THR A  51      35.046  22.688 -23.209  1.00 26.56           C  
ATOM    142  OG1 THR A  51      34.473  21.385 -23.097  1.00 27.24           O  
ATOM    143  CG2 THR A  51      36.186  22.652 -24.229  1.00 29.92           C  
ATOM    144  N   GLY A  52      33.955  24.659 -20.845  1.00 24.22           N  
ATOM    145  CA  GLY A  52      32.842  25.028 -19.990  1.00 25.45           C  
ATOM    146  C   GLY A  52      32.265  26.372 -20.366  1.00 26.46           C  
ATOM    147  O   GLY A  52      32.837  27.139 -21.148  1.00 24.98           O  
ATOM    148  N   VAL A  53      31.094  26.638 -19.798  1.00 25.23           N  
ATOM    149  CA  VAL A  53      30.424  27.924 -19.927  1.00 19.53           C  
ATOM    150  C   VAL A  53      29.874  28.314 -18.564  1.00 25.74           C  
ATOM    151  O   VAL A  53      29.559  27.458 -17.730  1.00 21.17           O  
ATOM    152  CB  VAL A  53      29.295  27.892 -20.981  1.00 22.34           C  
ATOM    153  CG1 VAL A  53      28.075  27.135 -20.451  1.00 24.62           C  
ATOM    154  CG2 VAL A  53      28.904  29.302 -21.408  1.00 26.18           C  
ATOM    155  N   LEU A  54      29.790  29.622 -18.336  1.00 23.13           N  
ATOM    156  CA  LEU A  54      29.093  30.205 -17.196  1.00 24.41           C  
ATOM    157  C   LEU A  54      28.034  31.160 -17.734  1.00 27.04           C  
ATOM    158  O   LEU A  54      28.366  32.124 -18.436  1.00 24.06           O  
ATOM    159  CB  LEU A  54      30.067  30.938 -16.268  1.00 20.98           C  
ATOM    160  CG  LEU A  54      29.447  31.736 -15.119  1.00 24.41           C  
ATOM    161  CD1 LEU A  54      28.793  30.811 -14.082  1.00 22.30           C  
ATOM    162  CD2 LEU A  54      30.482  32.617 -14.465  1.00 22.40           C  
ATOM    163  N   VAL A  55      26.763  30.880 -17.435  1.00 21.39           N  
ATOM    164  CA  VAL A  55      25.657  31.756 -17.810  1.00 20.09           C  
ATOM    165  C   VAL A  55      25.283  32.607 -16.599  1.00 23.41           C  
ATOM    166  O   VAL A  55      25.125  32.088 -15.486  1.00 21.81           O  
ATOM    167  CB  VAL A  55      24.452  30.946 -18.326  1.00 20.76           C  
ATOM    168  CG1 VAL A  55      23.275  31.876 -18.708  1.00 19.24           C  
ATOM    169  CG2 VAL A  55      24.856  30.096 -19.519  1.00 18.96           C  
ATOM    170  N   ILE A  56      25.173  33.917 -16.806  1.00 22.49           N  
ATOM    171  CA  ILE A  56      24.766  34.864 -15.772  1.00 22.47           C  
ATOM    172  C   ILE A  56      23.435  35.470 -16.190  1.00 25.06           C  
ATOM    173  O   ILE A  56      23.227  35.760 -17.374  1.00 25.67           O  
ATOM    174  CB  ILE A  56      25.821  35.973 -15.562  1.00 28.45           C  
ATOM    175  CG1 ILE A  56      27.209  35.373 -15.307  1.00 23.69           C  
ATOM    176  CG2 ILE A  56      25.405  36.926 -14.446  1.00 24.07           C  
ATOM    177  CD1 ILE A  56      27.400  34.859 -13.921  1.00 23.85           C  
ATOM    178  N   GLN A  57      22.525  35.642 -15.230  1.00 21.25           N  
ATOM    179  CA  GLN A  57      21.253  36.293 -15.516  1.00 24.01           C  
ATOM    180  C   GLN A  57      20.955  37.368 -14.483  1.00 26.57           C  
ATOM    181  O   GLN A  57      21.022  37.112 -13.273  1.00 23.90           O  
ATOM    182  CB  GLN A  57      20.094  35.294 -15.566  1.00 21.17           C  
ATOM    183  CG  GLN A  57      18.756  35.986 -15.828  1.00 26.77           C  
ATOM    184  CD  GLN A  57      17.660  35.027 -16.241  1.00 24.93           C  
ATOM    185  OE1 GLN A  57      17.931  33.912 -16.692  1.00 26.48           O  
ATOM    186  NE2 GLN A  57      16.413  35.458 -16.094  1.00 26.72           N  
ATOM    187  N   GLN A  58      20.617  38.567 -14.972  1.00 28.20           N  
ATOM    188  CA  GLN A  58      20.101  39.661 -14.157  1.00 31.02           C  
ATOM    189  C   GLN A  58      18.872  40.215 -14.856  1.00 32.64           C  
ATOM    190  O   GLN A  58      18.930  40.535 -16.048  1.00 30.47           O  
ATOM    191  CB  GLN A  58      21.130  40.780 -13.964  1.00 30.64           C  
ATOM    192  CG  GLN A  58      22.420  40.347 -13.304  1.00 32.25           C  
ATOM    193  CD  GLN A  58      23.311  41.534 -12.943  1.00 38.06           C  
ATOM    194  OE1 GLN A  58      22.945  42.372 -12.116  1.00 38.14           O  
ATOM    195  NE2 GLN A  58      24.481  41.608 -13.563  1.00 38.68           N  
ATOM    196  N   GLY A  59      17.770  40.337 -14.120  1.00 32.36           N  
ATOM    197  CA  GLY A  59      16.519  40.674 -14.777  1.00 30.24           C  
ATOM    198  C   GLY A  59      16.236  39.629 -15.833  1.00 31.91           C  
ATOM    199  O   GLY A  59      16.342  38.422 -15.592  1.00 30.85           O  
ATOM    200  N   GLN A  60      15.927  40.082 -17.042  1.00 29.37           N  
ATOM    201  CA  GLN A  60      15.580  39.177 -18.124  1.00 30.85           C  
ATOM    202  C   GLN A  60      16.698  39.048 -19.158  1.00 31.24           C  
ATOM    203  O   GLN A  60      16.463  38.540 -20.256  1.00 28.67           O  
ATOM    204  CB  GLN A  60      14.273  39.632 -18.777  1.00 31.91           C  
ATOM    205  CG  GLN A  60      13.068  39.558 -17.839  1.00 30.80           C  
ATOM    206  CD  GLN A  60      12.881  38.161 -17.247  1.00 35.03           C  
ATOM    207  OE1 GLN A  60      12.951  37.975 -16.031  1.00 36.66           O  
ATOM    208  NE2 GLN A  60      12.661  37.173 -18.110  1.00 25.35           N  
ATOM    209  N   THR A  61      17.913  39.475 -18.823  1.00 31.10           N  
ATOM    210  CA  THR A  61      19.029  39.448 -19.758  1.00 33.08           C  
ATOM    211  C   THR A  61      20.094  38.469 -19.274  1.00 28.39           C  
ATOM    212  O   THR A  61      20.388  38.395 -18.077  1.00 31.36           O  
ATOM    213  CB  THR A  61      19.631  40.851 -19.939  1.00 33.28           C  
ATOM    214  OG1 THR A  61      20.326  41.229 -18.750  1.00 38.57           O  
ATOM    215  CG2 THR A  61      18.533  41.885 -20.204  1.00 32.32           C  
ATOM    216  N   GLN A  62      20.667  37.714 -20.206  1.00 26.65           N  
ATOM    217  CA  GLN A  62      21.721  36.764 -19.896  1.00 29.84           C  
ATOM    218  C   GLN A  62      22.998  37.116 -20.642  1.00 32.47           C  
ATOM    219  O   GLN A  62      22.959  37.681 -21.738  1.00 35.10           O  
ATOM    220  CB  GLN A  62      21.309  35.327 -20.255  1.00 29.71           C  
ATOM    221  CG  GLN A  62      20.204  34.755 -19.379  1.00 25.79           C  
ATOM    222  CD  GLN A  62      19.958  33.275 -19.630  1.00 25.35           C  
ATOM    223  OE1 GLN A  62      20.301  32.748 -20.684  1.00 27.85           O  
ATOM    224  NE2 GLN A  62      19.353  32.601 -18.657  1.00 24.92           N  
ATOM    225  N   GLN A  63      24.131  36.771 -20.027  1.00 28.89           N  
ATOM    226  CA  GLN A  63      25.439  36.835 -20.664  1.00 30.17           C  
ATOM    227  C   GLN A  63      26.182  35.529 -20.381  1.00 27.11           C  
ATOM    228  O   GLN A  63      26.074  34.960 -19.290  1.00 27.19           O  
ATOM    229  CB  GLN A  63      26.264  38.037 -20.155  1.00 29.68           C  
ATOM    230  CG  GLN A  63      26.105  38.271 -18.677  1.00 41.06           C  
ATOM    231  CD  GLN A  63      24.970  39.241 -18.273  1.00 50.53           C  
ATOM    232  OE1 GLN A  63      23.988  39.409 -18.997  1.00 49.58           O  
ATOM    233  NE2 GLN A  63      25.086  39.820 -17.077  1.00 47.59           N  
ATOM    234  N   SER A  64      26.933  35.050 -21.370  1.00 29.99           N  
ATOM    235  CA  SER A  64      27.729  33.834 -21.248  1.00 26.33           C  
ATOM    236  C   SER A  64      29.217  34.162 -21.227  1.00 30.33           C  
ATOM    237  O   SER A  64      29.662  35.114 -21.866  1.00 30.97           O  
ATOM    238  CB  SER A  64      27.451  32.868 -22.402  1.00 28.08           C  
ATOM    239  OG  SER A  64      26.131  32.368 -22.348  1.00 35.43           O  
ATOM    240  N   TYR A  65      29.978  33.353 -20.492  1.00 28.99           N  
ATOM    241  CA  TYR A  65      31.426  33.474 -20.398  1.00 27.32           C  
ATOM    242  C   TYR A  65      32.039  32.080 -20.427  1.00 28.21           C  
ATOM    243  O   TYR A  65      31.392  31.096 -20.051  1.00 27.92           O  
ATOM    244  CB  TYR A  65      31.853  34.190 -19.110  1.00 23.85           C  
ATOM    245  CG  TYR A  65      31.155  35.505 -18.882  1.00 31.66           C  
ATOM    246  CD1 TYR A  65      29.905  35.549 -18.275  1.00 30.61           C  
ATOM    247  CD2 TYR A  65      31.738  36.708 -19.280  1.00 31.39           C  
ATOM    248  CE1 TYR A  65      29.250  36.746 -18.070  1.00 29.03           C  
ATOM    249  CE2 TYR A  65      31.084  37.922 -19.076  1.00 30.53           C  
ATOM    250  CZ  TYR A  65      29.841  37.931 -18.466  1.00 33.61           C  
ATOM    251  OH  TYR A  65      29.171  39.117 -18.250  1.00 33.97           O  
ATOM    252  N   GLY A  66      33.291  31.996 -20.867  1.00 28.52           N  
ATOM    253  CA  GLY A  66      34.022  30.749 -20.802  1.00 27.25           C  
ATOM    254  C   GLY A  66      34.760  30.476 -22.095  1.00 30.13           C  
ATOM    255  O   GLY A  66      34.951  31.367 -22.922  1.00 32.49           O  
ATOM    256  N   ASN A  67      35.179  29.221 -22.262  1.00 27.25           N  
ATOM    257  CA  ASN A  67      35.962  28.818 -23.418  1.00 30.49           C  
ATOM    258  C   ASN A  67      35.178  27.943 -24.388  1.00 30.84           C  
ATOM    259  O   ASN A  67      35.760  27.438 -25.347  1.00 31.97           O  
ATOM    260  CB  ASN A  67      37.259  28.117 -22.976  1.00 28.83           C  
ATOM    261  CG  ASN A  67      37.014  26.787 -22.255  1.00 29.62           C  
ATOM    262  OD1 ASN A  67      35.871  26.374 -22.041  1.00 26.13           O  
ATOM    263  ND2 ASN A  67      38.098  26.100 -21.901  1.00 24.12           N  
ATOM    264  N   ASP A  68      33.865  27.745 -24.163  1.00 26.76           N  
ATOM    265  CA  ASP A  68      33.019  27.032 -25.126  1.00 28.71           C  
ATOM    266  C   ASP A  68      31.593  27.551 -24.934  1.00 29.54           C  
ATOM    267  O   ASP A  68      30.756  26.928 -24.271  1.00 26.59           O  
ATOM    268  CB  ASP A  68      33.088  25.515 -24.963  1.00 28.78           C  
ATOM    269  CG  ASP A  68      32.409  24.772 -26.106  1.00 31.05           C  
ATOM    270  OD1 ASP A  68      31.798  25.432 -26.978  1.00 33.27           O  
ATOM    271  OD2 ASP A  68      32.462  23.518 -26.118  1.00 34.55           O  
ATOM    272  N   LEU A  69      31.323  28.712 -25.539  1.00 31.22           N  
ATOM    273  CA  LEU A  69      30.062  29.406 -25.292  1.00 30.03           C  
ATOM    274  C   LEU A  69      28.878  28.644 -25.865  1.00 29.30           C  
ATOM    275  O   LEU A  69      27.751  28.801 -25.381  1.00 28.56           O  
ATOM    276  CB  LEU A  69      30.115  30.821 -25.871  1.00 31.03           C  
ATOM    277  CG  LEU A  69      31.251  31.717 -25.355  1.00 35.29           C  
ATOM    278  CD1 LEU A  69      31.216  33.094 -26.015  1.00 33.81           C  
ATOM    279  CD2 LEU A  69      31.197  31.852 -23.840  1.00 31.83           C  
ATOM    280  N   ALA A  70      29.109  27.820 -26.890  1.00 29.20           N  
ATOM    281  CA  ALA A  70      28.038  26.998 -27.441  1.00 30.96           C  
ATOM    282  C   ALA A  70      27.445  26.030 -26.418  1.00 25.88           C  
ATOM    283  O   ALA A  70      26.345  25.509 -26.647  1.00 28.17           O  
ATOM    284  CB  ALA A  70      28.549  26.210 -28.647  1.00 32.11           C  
ATOM    285  N   ARG A  71      28.145  25.747 -25.312  1.00 25.59           N  
ATOM    286  CA  ARG A  71      27.536  24.899 -24.289  1.00 26.72           C  
ATOM    287  C   ARG A  71      26.294  25.553 -23.705  1.00 24.66           C  
ATOM    288  O   ARG A  71      25.392  24.847 -23.242  1.00 21.81           O  
ATOM    289  CB  ARG A  71      28.539  24.580 -23.172  1.00 21.03           C  
ATOM    290  CG  ARG A  71      29.790  23.817 -23.643  1.00 25.75           C  
ATOM    291  CD  ARG A  71      30.712  23.424 -22.482  1.00 23.29           C  
ATOM    292  NE  ARG A  71      30.048  22.497 -21.577  1.00 22.99           N  
ATOM    293  CZ  ARG A  71      30.176  21.177 -21.641  1.00 27.35           C  
ATOM    294  NH1 ARG A  71      30.964  20.640 -22.563  1.00 26.17           N  
ATOM    295  NH2 ARG A  71      29.521  20.391 -20.787  1.00 23.70           N  
ATOM    296  N   ALA A  72      26.215  26.885 -23.773  1.00 23.64           N  
ATOM    297  CA  ALA A  72      25.137  27.626 -23.133  1.00 23.81           C  
ATOM    298  C   ALA A  72      23.772  27.240 -23.683  1.00 23.12           C  
ATOM    299  O   ALA A  72      22.772  27.296 -22.956  1.00 24.79           O  
ATOM    300  CB  ALA A  72      25.377  29.126 -23.295  1.00 21.11           C  
ATOM    301  N   SER A  73      23.698  26.848 -24.956  1.00 25.55           N  
ATOM    302  CA  SER A  73      22.430  26.469 -25.569  1.00 22.73           C  
ATOM    303  C   SER A  73      22.390  24.994 -25.940  1.00 20.24           C  
ATOM    304  O   SER A  73      21.522  24.572 -26.705  1.00 22.38           O  
ATOM    305  CB  SER A  73      22.149  27.338 -26.795  1.00 28.31           C  
ATOM    306  OG  SER A  73      23.244  27.294 -27.682  1.00 32.50           O  
ATOM    307  N   THR A  74      23.303  24.200 -25.400  1.00 21.93           N  
ATOM    308  CA  THR A  74      23.317  22.758 -25.594  1.00 23.03           C  
ATOM    309  C   THR A  74      22.598  22.091 -24.426  1.00 21.97           C  
ATOM    310  O   THR A  74      22.740  22.516 -23.277  1.00 21.53           O  
ATOM    311  CB  THR A  74      24.763  22.246 -25.688  1.00 22.35           C  
ATOM    312  OG1 THR A  74      25.477  23.008 -26.671  1.00 26.21           O  
ATOM    313  CG2 THR A  74      24.809  20.768 -26.054  1.00 21.23           C  
ATOM    314  N   GLU A  75      21.831  21.045 -24.724  1.00 26.56           N  
ATOM    315  CA  GLU A  75      21.161  20.263 -23.691  1.00 23.05           C  
ATOM    316  C   GLU A  75      22.098  19.231 -23.080  1.00 22.11           C  
ATOM    317  O   GLU A  75      22.881  18.590 -23.784  1.00 25.89           O  
ATOM    318  CB  GLU A  75      19.942  19.547 -24.277  1.00 26.17           C  
ATOM    319  CG  GLU A  75      18.827  20.483 -24.694  1.00 25.37           C  
ATOM    320  CD  GLU A  75      17.550  19.743 -25.073  1.00 28.61           C  
ATOM    321  OE1 GLU A  75      17.638  18.644 -25.664  1.00 30.51           O  
ATOM    322  OE2 GLU A  75      16.457  20.262 -24.751  1.00 28.51           O  
ATOM    323  N   TYR A  76      21.987  19.054 -21.762  1.00 24.04           N  
ATOM    324  CA  TYR A  76      22.695  18.027 -21.008  1.00 19.37           C  
ATOM    325  C   TYR A  76      21.739  17.451 -19.976  1.00 19.88           C  
ATOM    326  O   TYR A  76      20.767  18.101 -19.590  1.00 20.49           O  
ATOM    327  CB  TYR A  76      23.938  18.590 -20.290  1.00 18.11           C  
ATOM    328  CG  TYR A  76      24.908  19.313 -21.208  1.00 24.24           C  
ATOM    329  CD1 TYR A  76      25.921  18.622 -21.874  1.00 21.90           C  
ATOM    330  CD2 TYR A  76      24.807  20.686 -21.412  1.00 23.53           C  
ATOM    331  CE1 TYR A  76      26.811  19.292 -22.725  1.00 22.12           C  
ATOM    332  CE2 TYR A  76      25.681  21.356 -22.252  1.00 23.24           C  
ATOM    333  CZ  TYR A  76      26.682  20.650 -22.908  1.00 26.06           C  
ATOM    334  OH  TYR A  76      27.553  21.322 -23.737  1.00 25.13           O  
ATOM    335  N   VAL A  77      22.013  16.233 -19.514  1.00 17.92           N  
ATOM    336  CA  VAL A  77      21.196  15.789 -18.379  1.00 19.08           C  
ATOM    337  C   VAL A  77      21.405  16.742 -17.205  1.00 18.63           C  
ATOM    338  O   VAL A  77      22.528  17.259 -17.009  1.00 16.62           O  
ATOM    339  CB  VAL A  77      21.521  14.340 -17.981  1.00 16.97           C  
ATOM    340  CG1 VAL A  77      21.248  13.405 -19.153  1.00 20.49           C  
ATOM    341  CG2 VAL A  77      22.973  14.213 -17.459  1.00 16.22           C  
ATOM    342  N   PRO A  78      20.371  17.035 -16.412  1.00 17.95           N  
ATOM    343  CA  PRO A  78      20.562  17.933 -15.261  1.00 16.12           C  
ATOM    344  C   PRO A  78      21.319  17.302 -14.106  1.00 14.61           C  
ATOM    345  O   PRO A  78      21.902  18.041 -13.301  1.00 16.34           O  
ATOM    346  CB  PRO A  78      19.127  18.296 -14.851  1.00 15.48           C  
ATOM    347  CG  PRO A  78      18.291  17.153 -15.347  1.00 15.50           C  
ATOM    348  CD  PRO A  78      18.963  16.645 -16.603  1.00 16.36           C  
ATOM    349  N   ALA A  79      21.331  15.973 -13.997  1.00 14.19           N  
ATOM    350  CA  ALA A  79      21.930  15.305 -12.844  1.00 17.03           C  
ATOM    351  C   ALA A  79      21.387  15.923 -11.555  1.00 15.63           C  
ATOM    352  O   ALA A  79      20.220  16.315 -11.509  1.00 14.71           O  
ATOM    353  CB  ALA A  79      23.464  15.374 -12.914  1.00 17.94           C  
ATOM    354  N   SER A  80      22.207  16.046 -10.509  1.00 13.52           N  
ATOM    355  CA  SER A  80      21.646  16.408  -9.207  1.00 14.89           C  
ATOM    356  C   SER A  80      21.134  17.845  -9.126  1.00 15.55           C  
ATOM    357  O   SER A  80      20.530  18.208  -8.108  1.00 16.01           O  
ATOM    358  CB  SER A  80      22.684  16.142  -8.104  1.00 17.62           C  
ATOM    359  OG  SER A  80      22.856  14.728  -7.960  1.00 20.76           O  
ATOM    360  N   THR A  81      21.336  18.681 -10.152  1.00 14.97           N  
ATOM    361  CA  THR A  81      20.665  19.972 -10.109  1.00 13.18           C  
ATOM    362  C   THR A  81      19.158  19.810 -10.194  1.00 16.81           C  
ATOM    363  O   THR A  81      18.425  20.743  -9.839  1.00 12.18           O  
ATOM    364  CB  THR A  81      21.128  20.925 -11.224  1.00 15.78           C  
ATOM    365  OG1 THR A  81      20.714  20.433 -12.501  1.00 14.39           O  
ATOM    366  CG2 THR A  81      22.632  21.133 -11.191  1.00 12.13           C  
ATOM    367  N   PHE A  82      18.680  18.649 -10.640  1.00 12.11           N  
ATOM    368  CA  PHE A  82      17.240  18.413 -10.675  1.00 15.23           C  
ATOM    369  C   PHE A  82      16.620  18.317  -9.265  1.00 15.16           C  
ATOM    370  O   PHE A  82      15.422  18.526  -9.117  1.00 14.35           O  
ATOM    371  CB  PHE A  82      16.903  17.134 -11.464  1.00 13.28           C  
ATOM    372  CG  PHE A  82      15.430  16.884 -11.572  1.00 12.41           C  
ATOM    373  CD1 PHE A  82      14.636  17.698 -12.371  1.00 16.58           C  
ATOM    374  CD2 PHE A  82      14.828  15.867 -10.842  1.00 14.58           C  
ATOM    375  CE1 PHE A  82      13.260  17.505 -12.442  1.00 14.69           C  
ATOM    376  CE2 PHE A  82      13.466  15.657 -10.906  1.00 14.89           C  
ATOM    377  CZ  PHE A  82      12.669  16.488 -11.711  1.00 13.42           C  
ATOM    390  N   MET A  84      16.612  20.366  -6.992  1.00 12.80           N  
ATOM    391  CA  MET A  84      15.935  21.633  -6.779  1.00 13.04           C  
ATOM    392  C   MET A  84      14.464  21.535  -7.132  1.00 16.00           C  
ATOM    393  O   MET A  84      13.602  21.952  -6.355  1.00 14.45           O  
ATOM    394  CB  MET A  84      16.587  22.743  -7.611  1.00 14.29           C  
ATOM    395  CG  MET A  84      18.032  23.082  -7.205  1.00 20.00           C  
ATOM    396  SD  MET A  84      18.614  24.509  -8.171  1.00 29.27           S  
ATOM    397  CE  MET A  84      19.228  23.742  -9.583  1.00 15.95           C  
ATOM    398  N   LEU A  85      14.175  21.003  -8.328  1.00 14.85           N  
ATOM    399  CA  LEU A  85      12.786  20.912  -8.770  1.00 15.36           C  
ATOM    400  C   LEU A  85      12.078  19.732  -8.119  1.00 14.68           C  
ATOM    401  O   LEU A  85      10.889  19.826  -7.792  1.00 15.84           O  
ATOM    402  CB  LEU A  85      12.718  20.808 -10.301  1.00 14.99           C  
ATOM    403  CG  LEU A  85      11.337  20.728 -10.963  1.00 16.74           C  
ATOM    404  CD1 LEU A  85      10.376  21.802 -10.431  1.00 14.47           C  
ATOM    405  CD2 LEU A  85      11.451  20.830 -12.485  1.00 14.96           C  
ATOM    406  N   ASN A  86      12.793  18.620  -7.928  1.00 12.09           N  
ATOM    407  CA  ASN A  86      12.240  17.462  -7.223  1.00 17.44           C  
ATOM    408  C   ASN A  86      11.722  17.871  -5.843  1.00 13.42           C  
ATOM    409  O   ASN A  86      10.592  17.543  -5.462  1.00 15.50           O  
ATOM    410  CB  ASN A  86      13.335  16.386  -7.103  1.00 12.96           C  
ATOM    411  CG  ASN A  86      12.786  14.986  -6.881  1.00 17.69           C  
ATOM    412  OD1 ASN A  86      11.586  14.787  -6.731  1.00 17.07           O  
ATOM    413  ND2 ASN A  86      13.676  14.002  -6.882  1.00 14.78           N  
ATOM    414  N   ALA A  87      12.540  18.617  -5.095  1.00 10.91           N  
ATOM    415  CA  ALA A  87      12.163  19.069  -3.757  1.00 13.07           C  
ATOM    416  C   ALA A  87      10.960  19.992  -3.801  1.00 16.60           C  
ATOM    417  O   ALA A  87      10.052  19.873  -2.968  1.00 16.72           O  
ATOM    418  CB  ALA A  87      13.344  19.776  -3.072  1.00 11.30           C  
ATOM    419  N   LEU A  88      10.930  20.928  -4.757  1.00 13.29           N  
ATOM    420  CA  LEU A  88       9.763  21.801  -4.878  1.00 15.72           C  
ATOM    421  C   LEU A  88       8.487  20.985  -5.067  1.00 16.23           C  
ATOM    422  O   LEU A  88       7.468  21.232  -4.406  1.00 15.73           O  
ATOM    423  CB  LEU A  88       9.952  22.781  -6.042  1.00 15.87           C  
ATOM    424  CG  LEU A  88      10.949  23.915  -5.797  1.00 15.03           C  
ATOM    425  CD1 LEU A  88      11.301  24.601  -7.110  1.00 16.29           C  
ATOM    426  CD2 LEU A  88      10.362  24.912  -4.795  1.00 15.84           C  
ATOM    427  N   ILE A  89       8.532  20.003  -5.966  1.00 14.48           N  
ATOM    428  CA  ILE A  89       7.352  19.201  -6.269  1.00 14.63           C  
ATOM    429  C   ILE A  89       6.944  18.367  -5.061  1.00 18.36           C  
ATOM    430  O   ILE A  89       5.756  18.272  -4.727  1.00 14.87           O  
ATOM    431  CB  ILE A  89       7.620  18.311  -7.496  1.00 16.46           C  
ATOM    432  CG1 ILE A  89       7.851  19.174  -8.739  1.00 16.83           C  
ATOM    433  CG2 ILE A  89       6.466  17.345  -7.705  1.00 15.38           C  
ATOM    434  CD1 ILE A  89       8.494  18.407  -9.898  1.00 14.63           C  
ATOM    435  N   GLY A  90       7.922  17.730  -4.401  1.00 15.50           N  
ATOM    436  CA  GLY A  90       7.596  16.866  -3.278  1.00 18.84           C  
ATOM    437  C   GLY A  90       6.988  17.631  -2.119  1.00 20.12           C  
ATOM    438  O   GLY A  90       6.015  17.184  -1.502  1.00 16.61           O  
ATOM    439  N   LEU A  91       7.536  18.811  -1.831  1.00 16.33           N  
ATOM    440  CA  LEU A  91       7.025  19.624  -0.736  1.00 19.21           C  
ATOM    441  C   LEU A  91       5.682  20.243  -1.091  1.00 17.63           C  
ATOM    442  O   LEU A  91       4.787  20.327  -0.245  1.00 17.95           O  
ATOM    443  CB  LEU A  91       8.036  20.712  -0.380  1.00 14.50           C  
ATOM    444  CG  LEU A  91       9.359  20.284   0.249  1.00 18.37           C  
ATOM    445  CD1 LEU A  91      10.295  21.490   0.287  1.00 13.90           C  
ATOM    446  CD2 LEU A  91       9.127  19.712   1.668  1.00 18.37           C  
ATOM    447  N   GLU A  92       5.528  20.684  -2.335  1.00 16.94           N  
ATOM    448  CA  GLU A  92       4.279  21.321  -2.738  1.00 20.68           C  
ATOM    449  C   GLU A  92       3.102  20.373  -2.552  1.00 20.68           C  
ATOM    450  O   GLU A  92       2.038  20.778  -2.076  1.00 22.40           O  
ATOM    451  CB  GLU A  92       4.384  21.780  -4.189  1.00 16.21           C  
ATOM    452  CG  GLU A  92       3.146  22.429  -4.758  1.00 22.58           C  
ATOM    453  CD  GLU A  92       2.919  23.845  -4.251  1.00 23.64           C  
ATOM    454  OE1 GLU A  92       3.834  24.459  -3.673  1.00 25.23           O  
ATOM    455  OE2 GLU A  92       1.805  24.354  -4.440  1.00 31.96           O  
ATOM    456  N   HIS A  93       3.286  19.097  -2.886  1.00 19.82           N  
ATOM    457  CA  HIS A  93       2.191  18.137  -2.879  1.00 21.99           C  
ATOM    458  C   HIS A  93       2.219  17.237  -1.649  1.00 17.73           C  
ATOM    459  O   HIS A  93       1.590  16.173  -1.644  1.00 18.92           O  
ATOM    460  CB  HIS A  93       2.217  17.331  -4.175  1.00 17.59           C  
ATOM    461  CG  HIS A  93       2.074  18.183  -5.397  1.00 18.70           C  
ATOM    462  ND1 HIS A  93       0.851  18.573  -5.897  1.00 20.56           N  
ATOM    463  CD2 HIS A  93       3.006  18.754  -6.201  1.00 19.99           C  
ATOM    464  CE1 HIS A  93       1.030  19.319  -6.971  1.00 24.09           C  
ATOM    465  NE2 HIS A  93       2.331  19.447  -7.177  1.00 23.07           N  
ATOM    466  N   HIS A  94       2.942  17.654  -0.611  1.00 18.37           N  
ATOM    467  CA  HIS A  94       2.949  16.986   0.692  1.00 21.35           C  
ATOM    468  C   HIS A  94       3.317  15.511   0.569  1.00 21.53           C  
ATOM    469  O   HIS A  94       2.780  14.651   1.275  1.00 19.08           O  
ATOM    470  CB  HIS A  94       1.609  17.196   1.420  1.00 22.28           C  
ATOM    471  CG  HIS A  94       1.414  18.610   1.895  1.00 22.13           C  
ATOM    472  ND1 HIS A  94       1.269  18.945   3.227  1.00 20.88           N  
ATOM    473  CD2 HIS A  94       1.379  19.780   1.208  1.00 19.38           C  
ATOM    474  CE1 HIS A  94       1.141  20.256   3.337  1.00 20.69           C  
ATOM    475  NE2 HIS A  94       1.206  20.786   2.128  1.00 19.97           N  
ATOM    476  N   LYS A  95       4.257  15.211  -0.335  1.00 20.34           N  
ATOM    477  CA  LYS A  95       4.913  13.909  -0.314  1.00 21.41           C  
ATOM    478  C   LYS A  95       6.064  13.861   0.678  1.00 23.53           C  
ATOM    479  O   LYS A  95       6.567  12.777   0.978  1.00 25.92           O  
ATOM    480  CB  LYS A  95       5.422  13.548  -1.709  1.00 22.79           C  
ATOM    481  CG  LYS A  95       4.400  13.787  -2.778  1.00 20.10           C  
ATOM    482  CD  LYS A  95       3.179  12.895  -2.557  1.00 23.09           C  
ATOM    483  CE  LYS A  95       2.274  12.946  -3.777  1.00 21.37           C  
ATOM    484  NZ  LYS A  95       1.001  12.228  -3.546  1.00 22.32           N  
ATOM    485  N   ALA A  96       6.491  15.012   1.184  1.00 21.58           N  
ATOM    486  CA  ALA A  96       7.499  15.098   2.222  1.00 23.09           C  
ATOM    487  C   ALA A  96       7.271  16.394   2.976  1.00 21.36           C  
ATOM    488  O   ALA A  96       6.572  17.294   2.501  1.00 25.11           O  
ATOM    489  CB  ALA A  96       8.925  15.066   1.647  1.00 20.92           C  
ATOM    490  N   THR A  97       7.863  16.475   4.160  1.00 20.16           N  
ATOM    491  CA  THR A  97       8.016  17.731   4.876  1.00 22.63           C  
ATOM    492  C   THR A  97       9.498  18.061   4.981  1.00 20.00           C  
ATOM    493  O   THR A  97      10.367  17.214   4.740  1.00 20.65           O  
ATOM    494  CB  THR A  97       7.384  17.654   6.274  1.00 22.54           C  
ATOM    495  OG1 THR A  97       8.187  16.809   7.101  1.00 23.85           O  
ATOM    496  CG2 THR A  97       5.968  17.086   6.192  1.00 24.53           C  
ATOM    497  N   THR A  98       9.784  19.305   5.368  1.00 19.59           N  
ATOM    498  CA  THR A  98      11.174  19.725   5.518  1.00 21.40           C  
ATOM    499  C   THR A  98      11.846  19.110   6.736  1.00 20.55           C  
ATOM    500  O   THR A  98      13.078  19.125   6.812  1.00 20.86           O  
ATOM    501  CB  THR A  98      11.265  21.250   5.598  1.00 23.48           C  
ATOM    502  OG1 THR A  98      10.701  21.691   6.839  1.00 27.69           O  
ATOM    503  CG2 THR A  98      10.503  21.886   4.435  1.00 23.83           C  
ATOM    504  N   THR A  99      11.075  18.566   7.678  1.00 22.24           N  
ATOM    505  CA  THR A  99      11.612  17.922   8.874  1.00 23.29           C  
ATOM    506  C   THR A  99      11.583  16.405   8.786  1.00 22.72           C  
ATOM    507  O   THR A  99      12.254  15.743   9.582  1.00 25.13           O  
ATOM    508  CB  THR A  99      10.831  18.356  10.128  1.00 23.31           C  
ATOM    509  OG1 THR A  99       9.434  18.099   9.931  1.00 25.87           O  
ATOM    510  CG2 THR A  99      11.027  19.854  10.386  1.00 28.56           C  
ATOM    511  N   GLU A 100      10.852  15.853   7.822  1.00 22.03           N  
ATOM    512  CA  GLU A 100      10.728  14.409   7.689  1.00 25.73           C  
ATOM    513  C   GLU A 100      12.096  13.759   7.499  1.00 26.08           C  
ATOM    514  O   GLU A 100      13.000  14.328   6.881  1.00 25.59           O  
ATOM    515  CB  GLU A 100       9.808  14.091   6.511  1.00 23.98           C  
ATOM    516  CG  GLU A 100       9.790  12.656   6.091  1.00 28.00           C  
ATOM    517  CD  GLU A 100       8.559  12.320   5.319  1.00 25.38           C  
ATOM    518  OE1 GLU A 100       7.831  13.258   4.926  1.00 30.77           O  
ATOM    519  OE2 GLU A 100       8.316  11.119   5.107  1.00 35.97           O  
ATOM    520  N   VAL A 101      12.258  12.569   8.061  1.00 25.15           N  
ATOM    521  CA  VAL A 101      13.496  11.815   7.936  1.00 26.24           C  
ATOM    522  C   VAL A 101      13.278  10.687   6.939  1.00 25.54           C  
ATOM    523  O   VAL A 101      12.360   9.870   7.098  1.00 23.81           O  
ATOM    524  CB  VAL A 101      13.959  11.280   9.297  1.00 31.08           C  
ATOM    525  CG1 VAL A 101      15.069  10.305   9.112  1.00 27.07           C  
ATOM    526  CG2 VAL A 101      14.428  12.436  10.148  1.00 31.57           C  
ATOM    527  N   PHE A 102      14.098  10.670   5.886  1.00 21.93           N  
ATOM    528  CA  PHE A 102      14.107   9.581   4.913  1.00 21.65           C  
ATOM    529  C   PHE A 102      15.052   8.510   5.440  1.00 22.48           C  
ATOM    530  O   PHE A 102      16.258   8.742   5.557  1.00 20.10           O  
ATOM    531  CB  PHE A 102      14.526  10.082   3.534  1.00 19.75           C  
ATOM    532  CG  PHE A 102      13.421  10.797   2.796  1.00 20.45           C  
ATOM    533  CD1 PHE A 102      13.010  12.060   3.202  1.00 19.32           C  
ATOM    534  CD2 PHE A 102      12.785  10.198   1.706  1.00 19.00           C  
ATOM    535  CE1 PHE A 102      11.969  12.723   2.536  1.00 21.60           C  
ATOM    536  CE2 PHE A 102      11.763  10.859   1.023  1.00 22.17           C  
ATOM    537  CZ  PHE A 102      11.351  12.123   1.446  1.00 21.62           C  
ATOM    538  N   LYS A 103      14.490   7.353   5.785  1.00 25.81           N  
ATOM    539  CA  LYS A 103      15.243   6.281   6.423  1.00 26.35           C  
ATOM    540  C   LYS A 103      16.126   5.557   5.418  1.00 24.36           C  
ATOM    541  O   LYS A 103      15.673   5.189   4.329  1.00 24.62           O  
ATOM    542  CB  LYS A 103      14.294   5.270   7.061  1.00 26.75           C  
ATOM    543  CG  LYS A 103      13.207   5.895   7.909  1.00 36.13           C  
ATOM    544  CD  LYS A 103      13.761   6.282   9.250  1.00 34.72           C  
ATOM    545  CE  LYS A 103      13.153   5.422  10.349  1.00 40.47           C  
ATOM    546  NZ  LYS A 103      11.669   5.424  10.273  1.00 46.79           N  
ATOM    547  N   TRP A 104      17.375   5.319   5.802  1.00 20.79           N  
ATOM    548  CA  TRP A 104      18.208   4.377   5.071  1.00 24.03           C  
ATOM    549  C   TRP A 104      17.615   2.977   5.205  1.00 22.83           C  
ATOM    550  O   TRP A 104      17.262   2.552   6.307  1.00 23.89           O  
ATOM    551  CB  TRP A 104      19.638   4.405   5.611  1.00 21.85           C  
ATOM    552  CG  TRP A 104      20.561   3.484   4.880  1.00 25.32           C  
ATOM    553  CD1 TRP A 104      20.539   3.191   3.543  1.00 25.32           C  
ATOM    554  CD2 TRP A 104      21.621   2.700   5.446  1.00 25.62           C  
ATOM    555  NE1 TRP A 104      21.535   2.290   3.239  1.00 25.79           N  
ATOM    556  CE2 TRP A 104      22.213   1.971   4.388  1.00 26.19           C  
ATOM    557  CE3 TRP A 104      22.135   2.552   6.741  1.00 25.73           C  
ATOM    558  CZ2 TRP A 104      23.290   1.101   4.585  1.00 27.16           C  
ATOM    559  CZ3 TRP A 104      23.212   1.685   6.938  1.00 27.95           C  
ATOM    560  CH2 TRP A 104      23.779   0.976   5.865  1.00 26.08           C  
ATOM    561  N   ASP A 105      17.480   2.265   4.081  1.00 22.91           N  
ATOM    562  CA  ASP A 105      16.877   0.937   4.085  1.00 22.83           C  
ATOM    563  C   ASP A 105      17.889  -0.174   4.366  1.00 23.32           C  
ATOM    564  O   ASP A 105      17.501  -1.347   4.421  1.00 25.70           O  
ATOM    565  CB  ASP A 105      16.150   0.662   2.759  1.00 29.18           C  
ATOM    566  CG  ASP A 105      17.065   0.785   1.531  1.00 30.57           C  
ATOM    567  OD1 ASP A 105      18.284   1.006   1.689  1.00 29.71           O  
ATOM    568  OD2 ASP A 105      16.550   0.666   0.397  1.00 36.29           O  
ATOM    569  N   GLY A 106      19.159   0.165   4.569  1.00 21.63           N  
ATOM    570  CA  GLY A 106      20.177  -0.812   4.885  1.00 24.44           C  
ATOM    571  C   GLY A 106      20.931  -1.366   3.689  1.00 27.26           C  
ATOM    572  O   GLY A 106      21.936  -2.064   3.883  1.00 25.38           O  
ATOM    573  N   LYS A 107      20.477  -1.091   2.463  1.00 28.13           N  
ATOM    574  CA  LYS A 107      21.207  -1.520   1.277  1.00 27.66           C  
ATOM    575  C   LYS A 107      22.426  -0.634   1.041  1.00 29.71           C  
ATOM    576  O   LYS A 107      22.408   0.571   1.304  1.00 31.08           O  
ATOM    577  CB  LYS A 107      20.312  -1.481   0.043  1.00 28.25           C  
ATOM    578  CG  LYS A 107      18.891  -1.945   0.255  1.00 33.17           C  
ATOM    579  CD  LYS A 107      18.152  -2.056  -1.075  1.00 36.16           C  
ATOM    580  CE  LYS A 107      16.713  -2.517  -0.889  1.00 43.05           C  
ATOM    581  NZ  LYS A 107      16.174  -3.230  -2.092  1.00 45.04           N  
ATOM    582  N   LYS A 108      23.487  -1.246   0.528  1.00 27.95           N  
ATOM    583  CA  LYS A 108      24.693  -0.508   0.187  1.00 31.95           C  
ATOM    584  C   LYS A 108      24.373   0.651  -0.757  1.00 31.54           C  
ATOM    585  O   LYS A 108      23.645   0.487  -1.739  1.00 29.97           O  
ATOM    586  CB  LYS A 108      25.719  -1.449  -0.455  1.00 31.63           C  
ATOM    587  CG  LYS A 108      27.160  -1.012  -0.222  1.00 41.89           C  
ATOM    588  CD  LYS A 108      28.157  -1.826  -1.044  1.00 46.80           C  
ATOM    589  CE  LYS A 108      29.515  -1.133  -1.094  1.00 49.68           C  
ATOM    590  NZ  LYS A 108      30.040  -0.817   0.274  1.00 52.87           N  
ATOM    591  N   ARG A 109      24.905   1.828  -0.441  1.00 30.77           N  
ATOM    592  CA  ARG A 109      24.796   2.999  -1.294  1.00 31.79           C  
ATOM    593  C   ARG A 109      26.173   3.375  -1.823  1.00 33.48           C  
ATOM    594  O   ARG A 109      27.202   2.911  -1.322  1.00 33.43           O  
ATOM    595  CB  ARG A 109      24.155   4.169  -0.536  1.00 26.44           C  
ATOM    596  CG  ARG A 109      22.662   3.958  -0.316  1.00 24.56           C  
ATOM    597  CD  ARG A 109      22.054   5.019   0.590  1.00 26.53           C  
ATOM    598  NE  ARG A 109      20.596   4.914   0.623  1.00 22.27           N  
ATOM    599  CZ  ARG A 109      19.791   5.795   1.212  1.00 24.38           C  
ATOM    600  NH1 ARG A 109      20.295   6.861   1.817  1.00 23.37           N  
ATOM    601  NH2 ARG A 109      18.473   5.612   1.192  1.00 25.63           N  
ATOM    602  N   LEU A 110      26.176   4.213  -2.865  1.00 33.56           N  
ATOM    603  CA  LEU A 110      27.418   4.565  -3.555  1.00 33.39           C  
ATOM    604  C   LEU A 110      28.481   5.088  -2.602  1.00 32.34           C  
ATOM    605  O   LEU A 110      29.670   4.798  -2.768  1.00 34.56           O  
ATOM    606  CB  LEU A 110      27.137   5.607  -4.636  1.00 32.00           C  
ATOM    607  CG  LEU A 110      27.130   5.096  -6.068  1.00 41.94           C  
ATOM    608  CD1 LEU A 110      26.719   6.211  -7.029  1.00 40.00           C  
ATOM    609  CD2 LEU A 110      28.513   4.559  -6.403  1.00 35.31           C  
ATOM    610  N   PHE A 111      28.080   5.881  -1.610  1.00 34.35           N  
ATOM    611  CA  PHE A 111      29.033   6.448  -0.674  1.00 31.68           C  
ATOM    612  C   PHE A 111      28.618   6.115   0.751  1.00 33.77           C  
ATOM    613  O   PHE A 111      27.421   6.096   1.063  1.00 31.17           O  
ATOM    614  CB  PHE A 111      29.149   7.975  -0.852  1.00 34.39           C  
ATOM    615  CG  PHE A 111      29.540   8.396  -2.250  1.00 36.15           C  
ATOM    616  CD1 PHE A 111      30.877   8.464  -2.621  1.00 40.65           C  
ATOM    617  CD2 PHE A 111      28.570   8.721  -3.192  1.00 31.84           C  
ATOM    618  CE1 PHE A 111      31.239   8.846  -3.906  1.00 40.38           C  
ATOM    619  CE2 PHE A 111      28.921   9.100  -4.478  1.00 35.42           C  
ATOM    620  CZ  PHE A 111      30.259   9.168  -4.838  1.00 41.09           C  
ATOM    621  N   PRO A 112      29.582   5.831   1.633  1.00 37.91           N  
ATOM    622  CA  PRO A 112      29.236   5.568   3.041  1.00 38.04           C  
ATOM    623  C   PRO A 112      28.544   6.734   3.713  1.00 36.06           C  
ATOM    624  O   PRO A 112      27.768   6.529   4.659  1.00 33.11           O  
ATOM    625  CB  PRO A 112      30.598   5.283   3.698  1.00 42.79           C  
ATOM    626  CG  PRO A 112      31.537   5.004   2.574  1.00 44.29           C  
ATOM    627  CD  PRO A 112      31.032   5.762   1.387  1.00 40.44           C  
ATOM    628  N   GLU A 113      28.819   7.962   3.266  1.00 36.97           N  
ATOM    629  CA  GLU A 113      28.157   9.129   3.829  1.00 33.17           C  
ATOM    630  C   GLU A 113      26.661   9.121   3.561  1.00 30.75           C  
ATOM    631  O   GLU A 113      25.914   9.773   4.296  1.00 33.56           O  
ATOM    632  CB  GLU A 113      28.764  10.418   3.263  1.00 39.86           C  
ATOM    633  CG  GLU A 113      30.260  10.595   3.518  1.00 42.64           C  
ATOM    634  CD  GLU A 113      31.144   9.862   2.521  1.00 47.59           C  
ATOM    635  OE1 GLU A 113      32.319  10.255   2.380  1.00 61.97           O  
ATOM    636  OE2 GLU A 113      30.679   8.899   1.875  1.00 52.70           O  
ATOM    637  N   TRP A 114      26.207   8.398   2.531  1.00 29.41           N  
ATOM    638  CA  TRP A 114      24.783   8.319   2.223  1.00 28.47           C  
ATOM    639  C   TRP A 114      24.045   7.280   3.061  1.00 27.66           C  
ATOM    640  O   TRP A 114      22.811   7.253   3.041  1.00 25.86           O  
ATOM    641  CB  TRP A 114      24.584   8.014   0.736  1.00 24.06           C  
ATOM    642  CG  TRP A 114      24.999   9.140  -0.171  1.00 25.54           C  
ATOM    643  CD1 TRP A 114      25.452  10.381   0.204  1.00 26.40           C  
ATOM    644  CD2 TRP A 114      24.999   9.132  -1.604  1.00 21.71           C  
ATOM    645  NE1 TRP A 114      25.729  11.136  -0.909  1.00 25.11           N  
ATOM    646  CE2 TRP A 114      25.467  10.393  -2.030  1.00 20.79           C  
ATOM    647  CE3 TRP A 114      24.658   8.181  -2.569  1.00 21.55           C  
ATOM    648  CZ2 TRP A 114      25.597  10.723  -3.375  1.00 21.95           C  
ATOM    649  CZ3 TRP A 114      24.791   8.507  -3.902  1.00 23.63           C  
ATOM    650  CH2 TRP A 114      25.245   9.772  -4.297  1.00 22.42           C  
ATOM    651  N   GLU A 115      24.760   6.440   3.806  1.00 31.76           N  
ATOM    652  CA  GLU A 115      24.138   5.340   4.546  1.00 31.22           C  
ATOM    653  C   GLU A 115      23.770   5.829   5.950  1.00 30.32           C  
ATOM    654  O   GLU A 115      24.336   5.433   6.968  1.00 32.18           O  
ATOM    655  CB  GLU A 115      25.066   4.128   4.547  1.00 28.76           C  
ATOM    656  CG  GLU A 115      25.412   3.684   3.113  1.00 29.02           C  
ATOM    657  CD  GLU A 115      26.341   2.469   3.030  1.00 34.39           C  
ATOM    658  OE1 GLU A 115      27.195   2.294   3.929  1.00 32.70           O  
ATOM    659  OE2 GLU A 115      26.217   1.694   2.052  1.00 29.06           O  
ATOM    660  N   LYS A 116      22.788   6.733   5.964  1.00 32.37           N  
ATOM    661  CA  LYS A 116      22.295   7.442   7.139  1.00 32.22           C  
ATOM    662  C   LYS A 116      20.858   7.852   6.865  1.00 29.20           C  
ATOM    663  O   LYS A 116      20.497   8.111   5.715  1.00 25.57           O  
ATOM    664  CB  LYS A 116      23.068   8.738   7.450  1.00 32.93           C  
ATOM    665  CG  LYS A 116      24.570   8.660   7.503  1.00 43.32           C  
ATOM    666  CD  LYS A 116      25.169  10.063   7.448  1.00 41.34           C  
ATOM    667  CE  LYS A 116      26.682  10.028   7.652  1.00 47.63           C  
ATOM    668  NZ  LYS A 116      27.382  11.155   6.956  1.00 54.59           N  
ATOM    669  N   ASP A 117      20.054   7.943   7.924  1.00 26.57           N  
ATOM    670  CA  ASP A 117      18.778   8.644   7.834  1.00 25.42           C  
ATOM    671  C   ASP A 117      19.025  10.140   7.664  1.00 25.48           C  
ATOM    672  O   ASP A 117      19.877  10.716   8.343  1.00 27.13           O  
ATOM    673  CB  ASP A 117      17.937   8.413   9.092  1.00 27.85           C  
ATOM    674  CG  ASP A 117      17.623   6.953   9.344  1.00 28.35           C  
ATOM    675  OD1 ASP A 117      17.967   6.099   8.514  1.00 23.17           O  
ATOM    676  OD2 ASP A 117      17.011   6.665  10.391  1.00 31.88           O  
ATOM    677  N   MET A 118      18.266  10.786   6.776  1.00 23.13           N  
ATOM    678  CA  MET A 118      18.488  12.217   6.593  1.00 21.85           C  
ATOM    679  C   MET A 118      17.260  12.896   6.002  1.00 23.04           C  
ATOM    680  O   MET A 118      16.380  12.258   5.406  1.00 17.09           O  
ATOM    681  CB  MET A 118      19.728  12.502   5.730  1.00 25.06           C  
ATOM    682  CG  MET A 118      19.764  11.844   4.373  1.00 24.63           C  
ATOM    683  SD  MET A 118      21.335  12.166   3.507  1.00 26.87           S  
ATOM    684  CE  MET A 118      21.789  10.505   3.011  1.00 25.27           C  
ATOM    685  N   THR A 119      17.212  14.211   6.200  1.00 17.65           N  
ATOM    686  CA  THR A 119      16.161  15.045   5.648  1.00 22.31           C  
ATOM    687  C   THR A 119      16.427  15.347   4.173  1.00 17.94           C  
ATOM    688  O   THR A 119      17.522  15.129   3.648  1.00 14.96           O  
ATOM    689  CB  THR A 119      16.061  16.361   6.412  1.00 19.90           C  
ATOM    690  OG1 THR A 119      17.296  17.076   6.270  1.00 18.40           O  
ATOM    691  CG2 THR A 119      15.790  16.099   7.913  1.00 25.33           C  
ATOM    692  N   LEU A 120      15.401  15.890   3.513  1.00 17.95           N  
ATOM    693  CA  LEU A 120      15.587  16.399   2.159  1.00 17.31           C  
ATOM    694  C   LEU A 120      16.669  17.465   2.124  1.00 17.97           C  
ATOM    695  O   LEU A 120      17.455  17.531   1.171  1.00 15.85           O  
ATOM    696  CB  LEU A 120      14.272  16.958   1.619  1.00 16.94           C  
ATOM    697  CG  LEU A 120      13.194  15.936   1.259  1.00 19.21           C  
ATOM    698  CD1 LEU A 120      11.958  16.668   0.692  1.00 17.53           C  
ATOM    699  CD2 LEU A 120      13.713  14.890   0.268  1.00 16.27           C  
ATOM    700  N   GLY A 121      16.738  18.300   3.165  1.00 16.64           N  
ATOM    701  CA  GLY A 121      17.789  19.304   3.223  1.00 17.27           C  
ATOM    702  C   GLY A 121      19.176  18.704   3.394  1.00 19.84           C  
ATOM    703  O   GLY A 121      20.131  19.111   2.717  1.00 22.03           O  
ATOM    704  N   ASP A 122      19.323  17.766   4.330  1.00 15.94           N  
ATOM    705  CA  ASP A 122      20.577  17.016   4.423  1.00 20.57           C  
ATOM    706  C   ASP A 122      20.919  16.364   3.088  1.00 17.44           C  
ATOM    707  O   ASP A 122      22.069  16.405   2.639  1.00 20.86           O  
ATOM    708  CB  ASP A 122      20.492  15.924   5.496  1.00 19.92           C  
ATOM    709  CG  ASP A 122      20.336  16.465   6.908  1.00 28.20           C  
ATOM    710  OD1 ASP A 122      20.858  17.563   7.209  1.00 25.20           O  
ATOM    711  OD2 ASP A 122      19.701  15.749   7.725  1.00 31.46           O  
ATOM    712  N   ALA A 123      19.935  15.720   2.455  1.00 15.32           N  
ATOM    713  CA  ALA A 123      20.218  15.001   1.216  1.00 19.73           C  
ATOM    714  C   ALA A 123      20.552  15.952   0.071  1.00 19.33           C  
ATOM    715  O   ALA A 123      21.261  15.564  -0.871  1.00 17.21           O  
ATOM    716  CB  ALA A 123      19.031  14.113   0.849  1.00 15.82           C  
ATOM    717  N   MET A 124      20.061  17.192   0.136  1.00 16.05           N  
ATOM    718  CA  MET A 124      20.411  18.193  -0.865  1.00 17.58           C  
ATOM    719  C   MET A 124      21.881  18.586  -0.756  1.00 18.90           C  
ATOM    720  O   MET A 124      22.605  18.644  -1.760  1.00 15.57           O  
ATOM    721  CB  MET A 124      19.520  19.425  -0.694  1.00 14.76           C  
ATOM    722  CG  MET A 124      19.715  20.475  -1.770  1.00 18.32           C  
ATOM    723  SD  MET A 124      18.778  20.082  -3.261  1.00 18.20           S  
ATOM    724  CE  MET A 124      17.122  20.581  -2.765  1.00 15.22           C  
ATOM    725  N   LYS A 125      22.333  18.870   0.457  1.00 17.60           N  
ATOM    726  CA  LYS A 125      23.734  19.203   0.665  1.00 23.51           C  
ATOM    727  C   LYS A 125      24.642  18.019   0.348  1.00 22.28           C  
ATOM    728  O   LYS A 125      25.741  18.209  -0.173  1.00 20.97           O  
ATOM    729  CB  LYS A 125      23.935  19.683   2.105  1.00 25.47           C  
ATOM    730  CG  LYS A 125      25.369  20.025   2.476  1.00 32.96           C  
ATOM    731  CD  LYS A 125      25.447  20.370   3.957  1.00 43.78           C  
ATOM    732  CE  LYS A 125      26.817  20.870   4.365  1.00 50.11           C  
ATOM    733  NZ  LYS A 125      26.874  21.076   5.842  1.00 53.50           N  
ATOM    734  N   ALA A 126      24.197  16.794   0.618  1.00 21.14           N  
ATOM    735  CA  ALA A 126      25.019  15.630   0.309  1.00 22.27           C  
ATOM    736  C   ALA A 126      24.850  15.138  -1.127  1.00 22.90           C  
ATOM    737  O   ALA A 126      25.551  14.199  -1.512  1.00 21.83           O  
ATOM    738  CB  ALA A 126      24.708  14.479   1.283  1.00 16.15           C  
ATOM    739  N   SER A 127      23.968  15.752  -1.929  1.00 18.38           N  
ATOM    740  CA  SER A 127      23.592  15.208  -3.244  1.00 17.16           C  
ATOM    741  C   SER A 127      23.262  13.720  -3.141  1.00 18.38           C  
ATOM    742  O   SER A 127      23.672  12.917  -3.977  1.00 18.14           O  
ATOM    743  CB  SER A 127      24.690  15.424  -4.294  1.00 21.04           C  
ATOM    744  OG  SER A 127      24.895  16.797  -4.567  1.00 27.49           O  
ATOM    745  N   ALA A 128      22.518  13.347  -2.099  1.00 17.38           N  
ATOM    746  CA  ALA A 128      22.217  11.942  -1.807  1.00 18.28           C  
ATOM    747  C   ALA A 128      21.106  11.440  -2.724  1.00 18.34           C  
ATOM    748  O   ALA A 128      19.934  11.410  -2.358  1.00 17.49           O  
ATOM    749  CB  ALA A 128      21.837  11.768  -0.342  1.00 15.69           C  
ATOM    750  N   ILE A 129      21.502  10.998  -3.915  1.00 19.61           N  
ATOM    751  CA  ILE A 129      20.621  10.475  -4.959  1.00 19.39           C  
ATOM    752  C   ILE A 129      19.530   9.536  -4.446  1.00 19.38           C  
ATOM    753  O   ILE A 129      18.356   9.757  -4.767  1.00 16.22           O  
ATOM    754  CB  ILE A 129      21.456   9.773  -6.046  1.00 22.10           C  
ATOM    755  CG1 ILE A 129      22.445  10.755  -6.680  1.00 19.36           C  
ATOM    756  CG2 ILE A 129      20.559   9.172  -7.110  1.00 24.38           C  
ATOM    757  CD1 ILE A 129      23.229  10.157  -7.844  1.00 24.14           C  
ATOM    758  N   PRO A 130      19.847   8.477  -3.675  1.00 18.15           N  
ATOM    759  CA  PRO A 130      18.787   7.534  -3.272  1.00 18.38           C  
ATOM    760  C   PRO A 130      17.648   8.171  -2.494  1.00 16.58           C  
ATOM    761  O   PRO A 130      16.498   7.728  -2.617  1.00 17.40           O  
ATOM    762  CB  PRO A 130      19.537   6.516  -2.405  1.00 20.00           C  
ATOM    763  CG  PRO A 130      20.951   6.656  -2.774  1.00 23.72           C  
ATOM    764  CD  PRO A 130      21.156   8.079  -3.129  1.00 18.71           C  
ATOM    765  N   VAL A 131      17.936   9.172  -1.662  1.00 17.17           N  
ATOM    766  CA  VAL A 131      16.862   9.859  -0.943  1.00 16.78           C  
ATOM    767  C   VAL A 131      15.904  10.513  -1.929  1.00 17.28           C  
ATOM    768  O   VAL A 131      14.677  10.416  -1.796  1.00 15.67           O  
ATOM    769  CB  VAL A 131      17.443  10.895   0.036  1.00 16.06           C  
ATOM    770  CG1 VAL A 131      16.329  11.754   0.588  1.00 16.56           C  
ATOM    771  CG2 VAL A 131      18.195  10.197   1.155  1.00 20.67           C  
ATOM    772  N   TYR A 132      16.453  11.200  -2.933  1.00 14.58           N  
ATOM    773  CA  TYR A 132      15.608  11.880  -3.902  1.00 16.29           C  
ATOM    774  C   TYR A 132      14.981  10.904  -4.894  1.00 17.80           C  
ATOM    775  O   TYR A 132      13.935  11.212  -5.482  1.00 16.05           O  
ATOM    776  CB  TYR A 132      16.418  12.989  -4.593  1.00 15.37           C  
ATOM    777  CG  TYR A 132      16.407  14.252  -3.749  1.00 14.17           C  
ATOM    778  CD1 TYR A 132      17.244  14.384  -2.650  1.00 13.91           C  
ATOM    779  CD2 TYR A 132      15.484  15.270  -4.000  1.00 14.18           C  
ATOM    780  CE1 TYR A 132      17.210  15.517  -1.849  1.00 15.91           C  
ATOM    781  CE2 TYR A 132      15.439  16.405  -3.211  1.00 12.88           C  
ATOM    782  CZ  TYR A 132      16.300  16.519  -2.131  1.00 16.44           C  
ATOM    783  OH  TYR A 132      16.252  17.645  -1.336  1.00 15.52           O  
ATOM    784  N   GLN A 133      15.555   9.712  -5.050  1.00 15.13           N  
ATOM    785  CA  GLN A 133      14.854   8.675  -5.803  1.00 18.37           C  
ATOM    786  C   GLN A 133      13.638   8.168  -5.042  1.00 17.75           C  
ATOM    787  O   GLN A 133      12.589   7.894  -5.642  1.00 18.32           O  
ATOM    788  CB  GLN A 133      15.807   7.530  -6.129  1.00 19.70           C  
ATOM    789  CG  GLN A 133      16.898   7.922  -7.144  1.00 19.94           C  
ATOM    790  CD  GLN A 133      17.837   6.759  -7.444  1.00 24.83           C  
ATOM    791  OE1 GLN A 133      18.394   6.156  -6.532  1.00 19.29           O  
ATOM    792  NE2 GLN A 133      18.010   6.445  -8.721  1.00 22.31           N  
ATOM    793  N   ASP A 134      13.756   8.022  -3.721  1.00 19.37           N  
ATOM    794  CA  ASP A 134      12.577   7.663  -2.948  1.00 21.06           C  
ATOM    795  C   ASP A 134      11.520   8.755  -3.076  1.00 18.66           C  
ATOM    796  O   ASP A 134      10.345   8.468  -3.316  1.00 19.25           O  
ATOM    797  CB  ASP A 134      12.959   7.439  -1.481  1.00 22.50           C  
ATOM    798  CG  ASP A 134      11.757   7.115  -0.602  1.00 34.85           C  
ATOM    799  OD1 ASP A 134      10.916   8.002  -0.340  1.00 52.12           O  
ATOM    800  OD2 ASP A 134      11.649   5.931  -0.191  1.00 55.10           O  
ATOM    801  N   LEU A 135      11.929  10.024  -2.943  1.00 15.74           N  
ATOM    802  CA  LEU A 135      10.995  11.137  -3.107  1.00 18.14           C  
ATOM    803  C   LEU A 135      10.297  11.074  -4.456  1.00 17.79           C  
ATOM    804  O   LEU A 135       9.080  11.269  -4.543  1.00 17.58           O  
ATOM    805  CB  LEU A 135      11.732  12.471  -2.957  1.00 15.52           C  
ATOM    806  CG  LEU A 135      10.879  13.746  -3.088  1.00 15.26           C  
ATOM    807  CD1 LEU A 135       9.786  13.792  -2.024  1.00 19.25           C  
ATOM    808  CD2 LEU A 135      11.768  15.018  -3.010  1.00 15.86           C  
ATOM    809  N   ALA A 136      11.066  10.847  -5.528  1.00 16.61           N  
ATOM    810  CA  ALA A 136      10.486  10.791  -6.872  1.00 14.47           C  
ATOM    811  C   ALA A 136       9.430   9.694  -6.973  1.00 16.07           C  
ATOM    812  O   ALA A 136       8.413   9.862  -7.656  1.00 14.94           O  
ATOM    813  CB  ALA A 136      11.592  10.563  -7.912  1.00 14.78           C  
ATOM    814  N   ARG A 137       9.668   8.555  -6.304  1.00 18.85           N  
ATOM    815  CA  ARG A 137       8.702   7.463  -6.308  1.00 20.41           C  
ATOM    816  C   ARG A 137       7.449   7.824  -5.508  1.00 18.46           C  
ATOM    817  O   ARG A 137       6.337   7.440  -5.887  1.00 19.40           O  
ATOM    818  CB  ARG A 137       9.362   6.176  -5.782  1.00 22.02           C  
ATOM    819  CG  ARG A 137      10.372   5.558  -6.769  1.00 22.95           C  
ATOM    820  CD  ARG A 137      10.882   4.173  -6.331  1.00 30.24           C  
ATOM    821  NE  ARG A 137      11.819   4.244  -5.213  1.00 28.65           N  
ATOM    822  CZ  ARG A 137      13.146   4.267  -5.330  1.00 31.02           C  
ATOM    823  NH1 ARG A 137      13.900   4.341  -4.243  1.00 28.65           N  
ATOM    824  NH2 ARG A 137      13.728   4.201  -6.521  1.00 27.19           N  
ATOM    825  N   ARG A 138       7.596   8.571  -4.414  1.00 18.33           N  
ATOM    826  CA  ARG A 138       6.414   9.086  -3.715  1.00 18.69           C  
ATOM    827  C   ARG A 138       5.602  10.019  -4.607  1.00 21.28           C  
ATOM    828  O   ARG A 138       4.369   9.960  -4.625  1.00 17.66           O  
ATOM    829  CB  ARG A 138       6.823   9.831  -2.445  1.00 18.81           C  
ATOM    830  CG  ARG A 138       7.468   8.977  -1.396  1.00 21.01           C  
ATOM    831  CD  ARG A 138       7.768   9.838  -0.199  1.00 23.38           C  
ATOM    832  NE  ARG A 138       8.502   9.117   0.836  1.00 24.51           N  
ATOM    833  CZ  ARG A 138       8.671   9.593   2.061  1.00 24.78           C  
ATOM    834  NH1 ARG A 138       8.155  10.777   2.378  1.00 19.90           N  
ATOM    835  NH2 ARG A 138       9.355   8.903   2.956  1.00 27.24           N  
ATOM    836  N   ILE A 139       6.279  10.911  -5.334  1.00 17.75           N  
ATOM    837  CA  ILE A 139       5.584  11.788  -6.270  1.00 17.58           C  
ATOM    838  C   ILE A 139       4.894  10.961  -7.353  1.00 18.36           C  
ATOM    839  O   ILE A 139       3.728  11.198  -7.694  1.00 19.29           O  
ATOM    840  CB  ILE A 139       6.569  12.808  -6.878  1.00 18.37           C  
ATOM    841  CG1 ILE A 139       7.031  13.838  -5.827  1.00 15.42           C  
ATOM    842  CG2 ILE A 139       5.984  13.443  -8.143  1.00 16.43           C  
ATOM    843  CD1 ILE A 139       8.372  14.524  -6.178  1.00 13.71           C  
ATOM    844  N   GLY A 140       5.599   9.984  -7.907  1.00 15.76           N  
ATOM    845  CA  GLY A 140       5.040   9.155  -8.962  1.00 20.10           C  
ATOM    846  C   GLY A 140       5.157   9.791 -10.341  1.00 20.45           C  
ATOM    847  O   GLY A 140       5.265  11.003 -10.498  1.00 17.69           O  
ATOM    848  N   LEU A 141       5.097   8.936 -11.366  1.00 24.02           N  
ATOM    849  CA  LEU A 141       5.381   9.375 -12.734  1.00 24.37           C  
ATOM    850  C   LEU A 141       4.380  10.417 -13.223  1.00 25.19           C  
ATOM    851  O   LEU A 141       4.757  11.432 -13.829  1.00 22.86           O  
ATOM    852  CB  LEU A 141       5.381   8.163 -13.667  1.00 28.52           C  
ATOM    853  CG  LEU A 141       5.978   8.309 -15.064  1.00 26.83           C  
ATOM    854  CD1 LEU A 141       7.464   8.659 -15.043  1.00 21.30           C  
ATOM    855  CD2 LEU A 141       5.745   7.011 -15.816  1.00 29.07           C  
ATOM    856  N   GLU A 142       3.092  10.180 -12.982  1.00 25.83           N  
ATOM    857  CA  GLU A 142       2.070  11.049 -13.550  1.00 24.80           C  
ATOM    858  C   GLU A 142       2.176  12.467 -12.995  1.00 23.18           C  
ATOM    859  O   GLU A 142       2.176  13.445 -13.756  1.00 22.75           O  
ATOM    860  CB  GLU A 142       0.685  10.456 -13.289  1.00 28.08           C  
ATOM    861  CG  GLU A 142      -0.480  11.318 -13.766  0.77 28.44           C  
ATOM    862  CD  GLU A 142      -1.806  10.811 -13.228  1.00 34.70           C  
ATOM    863  OE1 GLU A 142      -2.000   9.580 -13.235  1.00 40.42           O  
ATOM    864  OE2 GLU A 142      -2.637  11.626 -12.785  0.44 35.35           O  
ATOM    865  N   LEU A 143       2.269  12.603 -11.667  1.00 21.27           N  
ATOM    866  CA  LEU A 143       2.412  13.933 -11.079  1.00 21.70           C  
ATOM    867  C   LEU A 143       3.767  14.557 -11.424  1.00 18.76           C  
ATOM    868  O   LEU A 143       3.849  15.762 -11.681  1.00 17.52           O  
ATOM    869  CB  LEU A 143       2.213  13.862  -9.559  1.00 18.34           C  
ATOM    870  CG  LEU A 143       2.472  15.143  -8.750  1.00 21.77           C  
ATOM    871  CD1 LEU A 143       1.569  16.299  -9.181  1.00 20.54           C  
ATOM    872  CD2 LEU A 143       2.385  14.908  -7.233  1.00 15.58           C  
ATOM    873  N   MET A 144       4.841  13.763 -11.424  1.00 20.07           N  
ATOM    874  CA  MET A 144       6.158  14.305 -11.767  1.00 18.17           C  
ATOM    875  C   MET A 144       6.165  14.869 -13.179  1.00 18.41           C  
ATOM    876  O   MET A 144       6.693  15.961 -13.429  1.00 15.85           O  
ATOM    877  CB  MET A 144       7.235  13.231 -11.648  1.00 13.61           C  
ATOM    878  CG  MET A 144       8.653  13.783 -11.903  1.00 17.53           C  
ATOM    879  SD  MET A 144       9.287  14.758 -10.506  1.00 16.29           S  
ATOM    880  CE  MET A 144       9.902  13.395  -9.489  1.00 15.49           C  
ATOM    881  N   SER A 145       5.595  14.123 -14.121  1.00 18.55           N  
ATOM    882  CA  SER A 145       5.595  14.569 -15.509  1.00 20.73           C  
ATOM    883  C   SER A 145       4.759  15.824 -15.671  1.00 20.44           C  
ATOM    884  O   SER A 145       5.140  16.735 -16.414  1.00 19.85           O  
ATOM    885  CB  SER A 145       5.086  13.446 -16.418  1.00 24.95           C  
ATOM    886  OG  SER A 145       4.917  13.885 -17.748  1.00 25.78           O  
ATOM    887  N   LYS A 146       3.626  15.907 -14.964  1.00 19.04           N  
ATOM    888  CA  LYS A 146       2.790  17.099 -15.070  1.00 17.16           C  
ATOM    889  C   LYS A 146       3.526  18.331 -14.558  1.00 21.17           C  
ATOM    890  O   LYS A 146       3.469  19.408 -15.168  1.00 21.34           O  
ATOM    891  CB  LYS A 146       1.491  16.907 -14.285  1.00 22.59           C  
ATOM    892  CG  LYS A 146       0.693  18.200 -14.165  1.00 22.89           C  
ATOM    893  CD  LYS A 146      -0.509  18.054 -13.234  1.00 26.06           C  
ATOM    894  CE  LYS A 146      -1.210  19.405 -13.056  1.00 28.06           C  
ATOM    895  NZ  LYS A 146      -2.524  19.276 -12.359  1.00 33.53           N  
ATOM    896  N   GLU A 147       4.189  18.201 -13.406  1.00 17.77           N  
ATOM    897  CA  GLU A 147       4.833  19.358 -12.793  1.00 19.63           C  
ATOM    898  C   GLU A 147       6.050  19.805 -13.593  1.00 18.70           C  
ATOM    899  O   GLU A 147       6.277  21.009 -13.761  1.00 20.26           O  
ATOM    900  CB  GLU A 147       5.222  19.040 -11.345  1.00 19.26           C  
ATOM    901  CG  GLU A 147       4.022  18.771 -10.439  1.00 19.90           C  
ATOM    902  CD  GLU A 147       3.060  19.940 -10.384  1.00 27.33           C  
ATOM    903  OE1 GLU A 147       2.236  20.089 -11.313  1.00 27.74           O  
ATOM    904  OE2 GLU A 147       3.133  20.722  -9.415  1.00 26.27           O  
ATOM    905  N   VAL A 148       6.846  18.856 -14.088  1.00 17.06           N  
ATOM    906  CA  VAL A 148       7.968  19.222 -14.949  1.00 18.96           C  
ATOM    907  C   VAL A 148       7.475  19.974 -16.191  1.00 21.47           C  
ATOM    908  O   VAL A 148       8.076  20.975 -16.604  1.00 17.87           O  
ATOM    909  CB  VAL A 148       8.784  17.969 -15.322  1.00 18.07           C  
ATOM    910  CG1 VAL A 148       9.779  18.293 -16.436  1.00 21.94           C  
ATOM    911  CG2 VAL A 148       9.518  17.421 -14.100  1.00 16.51           C  
ATOM    912  N   LYS A 149       6.360  19.535 -16.791  1.00 20.89           N  
ATOM    913  CA  LYS A 149       5.866  20.257 -17.970  1.00 21.89           C  
ATOM    914  C   LYS A 149       5.209  21.575 -17.587  1.00 24.33           C  
ATOM    915  O   LYS A 149       5.300  22.559 -18.332  1.00 23.92           O  
ATOM    916  CB  LYS A 149       4.883  19.409 -18.772  1.00 22.08           C  
ATOM    917  CG  LYS A 149       5.464  18.132 -19.377  1.00 25.09           C  
ATOM    918  CD  LYS A 149       4.367  17.419 -20.163  1.00 30.92           C  
ATOM    919  CE  LYS A 149       4.788  16.023 -20.599  1.00 31.25           C  
ATOM    920  NZ  LYS A 149       6.002  16.057 -21.455  1.00 43.83           N  
ATOM    921  N   ARG A 150       4.531  21.618 -16.440  1.00 22.66           N  
ATOM    922  CA  ARG A 150       3.918  22.871 -16.006  1.00 26.84           C  
ATOM    923  C   ARG A 150       4.979  23.934 -15.752  1.00 25.42           C  
ATOM    924  O   ARG A 150       4.798  25.105 -16.108  1.00 24.49           O  
ATOM    925  CB  ARG A 150       3.067  22.633 -14.754  1.00 27.41           C  
ATOM    926  CG  ARG A 150       1.983  23.668 -14.517  1.00 32.15           C  
ATOM    927  CD  ARG A 150       1.030  23.235 -13.402  1.00 30.41           C  
ATOM    928  NE  ARG A 150       1.749  22.887 -12.183  1.00 34.17           N  
ATOM    929  CZ  ARG A 150       2.135  23.778 -11.278  1.00 30.05           C  
ATOM    930  NH1 ARG A 150       1.857  25.057 -11.467  1.00 31.35           N  
ATOM    931  NH2 ARG A 150       2.799  23.391 -10.191  1.00 29.87           N  
ATOM    932  N   VAL A 151       6.104  23.542 -15.149  1.00 22.84           N  
ATOM    933  CA  VAL A 151       7.204  24.480 -14.920  1.00 21.95           C  
ATOM    934  C   VAL A 151       7.894  24.833 -16.239  1.00 23.15           C  
ATOM    935  O   VAL A 151       8.310  25.976 -16.449  1.00 22.64           O  
ATOM    936  CB  VAL A 151       8.187  23.887 -13.888  1.00 23.12           C  
ATOM    937  CG1 VAL A 151       9.565  24.515 -13.993  1.00 20.77           C  
ATOM    938  CG2 VAL A 151       7.642  24.062 -12.471  1.00 21.76           C  
ATOM    939  N   GLY A 152       8.014  23.866 -17.150  1.00 23.24           N  
ATOM    940  CA  GLY A 152       8.688  24.090 -18.414  1.00 20.86           C  
ATOM    941  C   GLY A 152      10.184  23.875 -18.295  1.00 25.00           C  
ATOM    942  O   GLY A 152      10.983  24.705 -18.736  1.00 24.93           O  
ATOM    943  N   TYR A 153      10.576  22.752 -17.709  1.00 19.61           N  
ATOM    944  CA  TYR A 153      11.953  22.529 -17.292  1.00 20.27           C  
ATOM    945  C   TYR A 153      12.690  21.787 -18.394  1.00 18.13           C  
ATOM    946  O   TYR A 153      12.424  20.607 -18.625  1.00 18.09           O  
ATOM    947  CB  TYR A 153      11.969  21.735 -15.992  1.00 16.38           C  
ATOM    948  CG  TYR A 153      13.325  21.526 -15.384  1.00 16.30           C  
ATOM    949  CD1 TYR A 153      13.841  22.435 -14.466  1.00 15.64           C  
ATOM    950  CD2 TYR A 153      14.078  20.396 -15.687  1.00 17.51           C  
ATOM    951  CE1 TYR A 153      15.073  22.234 -13.881  1.00 13.45           C  
ATOM    952  CE2 TYR A 153      15.305  20.186 -15.102  1.00 17.01           C  
ATOM    953  CZ  TYR A 153      15.798  21.114 -14.195  1.00 16.60           C  
ATOM    954  OH  TYR A 153      17.025  20.919 -13.601  1.00 15.96           O  
ATOM    955  N   GLY A 154      13.620  22.472 -19.065  1.00 21.53           N  
ATOM    956  CA  GLY A 154      14.390  21.816 -20.117  1.00 22.24           C  
ATOM    957  C   GLY A 154      13.481  21.279 -21.205  1.00 24.14           C  
ATOM    958  O   GLY A 154      12.508  21.923 -21.603  1.00 25.35           O  
ATOM    959  N   ASN A 155      13.777  20.070 -21.686  1.00 21.18           N  
ATOM    960  CA  ASN A 155      12.888  19.476 -22.676  1.00 25.56           C  
ATOM    961  C   ASN A 155      11.637  18.882 -22.048  1.00 27.13           C  
ATOM    962  O   ASN A 155      10.781  18.381 -22.779  1.00 24.75           O  
ATOM    963  CB  ASN A 155      13.619  18.411 -23.523  1.00 24.64           C  
ATOM    964  CG  ASN A 155      14.115  17.226 -22.710  1.00 25.72           C  
ATOM    965  OD1 ASN A 155      13.798  17.069 -21.525  1.00 24.90           O  
ATOM    966  ND2 ASN A 155      14.896  16.367 -23.358  1.00 23.53           N  
ATOM    967  N   ALA A 156      11.523  18.918 -20.718  1.00 24.18           N  
ATOM    968  CA  ALA A 156      10.316  18.508 -20.000  1.00 25.92           C  
ATOM    969  C   ALA A 156       9.900  17.073 -20.314  1.00 25.16           C  
ATOM    970  O   ALA A 156       8.727  16.716 -20.178  1.00 27.66           O  
ATOM    971  CB  ALA A 156       9.159  19.473 -20.272  1.00 23.54           C  
ATOM    972  N   ASP A 157      10.844  16.222 -20.711  1.00 23.15           N  
ATOM    973  CA  ASP A 157      10.549  14.829 -21.037  1.00 23.65           C  
ATOM    974  C   ASP A 157      11.170  13.940 -19.971  1.00 20.19           C  
ATOM    975  O   ASP A 157      12.397  13.839 -19.885  1.00 18.36           O  
ATOM    976  CB  ASP A 157      11.076  14.467 -22.426  1.00 31.20           C  
ATOM    977  CG  ASP A 157      10.771  13.021 -22.812  1.00 29.55           C  
ATOM    978  OD1 ASP A 157       9.903  12.402 -22.164  1.00 30.64           O  
ATOM    979  OD2 ASP A 157      11.400  12.503 -23.757  1.00 32.40           O  
ATOM    980  N   ILE A 158      10.333  13.287 -19.160  1.00 19.88           N  
ATOM    981  CA  ILE A 158      10.860  12.412 -18.120  1.00 22.24           C  
ATOM    982  C   ILE A 158      10.714  10.937 -18.463  1.00 21.69           C  
ATOM    983  O   ILE A 158      11.195  10.090 -17.700  1.00 19.72           O  
ATOM    984  CB  ILE A 158      10.230  12.707 -16.742  1.00 20.06           C  
ATOM    985  CG1 ILE A 158       8.821  12.113 -16.631  1.00 18.99           C  
ATOM    986  CG2 ILE A 158      10.270  14.200 -16.457  1.00 19.93           C  
ATOM    987  CD1 ILE A 158       8.285  12.132 -15.194  1.00 18.00           C  
ATOM    988  N   GLY A 159      10.114  10.603 -19.607  1.00 25.19           N  
ATOM    989  CA  GLY A 159      10.074   9.202 -20.005  1.00 23.04           C  
ATOM    990  C   GLY A 159       9.224   8.364 -19.061  1.00 23.84           C  
ATOM    991  O   GLY A 159       8.245   8.831 -18.483  1.00 27.38           O  
ATOM    992  N   THR A 160       9.632   7.110 -18.871  1.00 23.72           N  
ATOM    993  CA  THR A 160       8.816   6.143 -18.153  1.00 28.44           C  
ATOM    994  C   THR A 160       9.394   5.711 -16.815  1.00 25.68           C  
ATOM    995  O   THR A 160       8.693   5.048 -16.048  1.00 25.06           O  
ATOM    996  CB  THR A 160       8.604   4.888 -19.012  1.00 27.58           C  
ATOM    997  OG1 THR A 160       9.856   4.198 -19.147  1.00 30.55           O  
ATOM    998  CG2 THR A 160       8.073   5.272 -20.386  1.00 27.87           C  
ATOM    999  N   GLN A 161      10.640   6.042 -16.522  1.00 27.79           N  
ATOM   1000  CA  GLN A 161      11.321   5.565 -15.323  1.00 26.80           C  
ATOM   1001  C   GLN A 161      11.419   6.733 -14.348  1.00 25.82           C  
ATOM   1002  O   GLN A 161      12.254   7.626 -14.509  1.00 24.26           O  
ATOM   1003  CB  GLN A 161      12.692   4.996 -15.674  1.00 31.23           C  
ATOM   1004  CG  GLN A 161      13.342   4.244 -14.533  1.00 31.02           C  
ATOM   1005  CD  GLN A 161      12.534   3.021 -14.122  1.00 42.41           C  
ATOM   1006  OE1 GLN A 161      11.704   2.523 -14.893  1.00 41.54           O  
ATOM   1007  NE2 GLN A 161      12.765   2.535 -12.900  1.00 41.89           N  
ATOM   1008  N   VAL A 162      10.559   6.725 -13.331  1.00 24.31           N  
ATOM   1009  CA  VAL A 162      10.409   7.891 -12.472  1.00 23.41           C  
ATOM   1010  C   VAL A 162      11.605   8.141 -11.557  1.00 23.99           C  
ATOM   1011  O   VAL A 162      11.722   9.237 -10.996  1.00 20.67           O  
ATOM   1012  CB  VAL A 162       9.123   7.743 -11.634  1.00 25.87           C  
ATOM   1013  CG1 VAL A 162       9.362   6.779 -10.468  1.00 20.23           C  
ATOM   1014  CG2 VAL A 162       8.643   9.098 -11.160  1.00 18.55           C  
ATOM   1015  N   ASP A 163      12.523   7.187 -11.395  1.00 22.56           N  
ATOM   1016  CA  ASP A 163      13.584   7.394 -10.417  1.00 22.87           C  
ATOM   1017  C   ASP A 163      14.984   7.534 -11.022  1.00 22.56           C  
ATOM   1018  O   ASP A 163      15.969   7.471 -10.282  1.00 24.44           O  
ATOM   1019  CB  ASP A 163      13.559   6.281  -9.369  1.00 28.02           C  
ATOM   1020  CG  ASP A 163      13.398   4.910  -9.979  1.00 31.21           C  
ATOM   1021  OD1 ASP A 163      13.837   4.706 -11.136  1.00 29.70           O  
ATOM   1022  OD2 ASP A 163      12.816   4.039  -9.301  1.00 41.67           O  
ATOM   1023  N   ASN A 164      15.112   7.783 -12.334  1.00 20.23           N  
ATOM   1024  CA  ASN A 164      16.447   8.083 -12.850  1.00 21.47           C  
ATOM   1025  C   ASN A 164      16.448   8.966 -14.095  1.00 22.63           C  
ATOM   1026  O   ASN A 164      17.491   9.061 -14.759  1.00 23.49           O  
ATOM   1027  CB  ASN A 164      17.222   6.779 -13.168  1.00 23.09           C  
ATOM   1028  CG  ASN A 164      16.671   6.048 -14.382  1.00 23.67           C  
ATOM   1029  OD1 ASN A 164      15.727   6.504 -15.038  1.00 26.63           O  
ATOM   1030  ND2 ASN A 164      17.266   4.909 -14.694  1.00 30.83           N  
ATOM   1031  N   PHE A 165      15.324   9.585 -14.454  1.00 16.59           N  
ATOM   1032  CA  PHE A 165      15.237  10.287 -15.723  1.00 20.56           C  
ATOM   1033  C   PHE A 165      16.129  11.507 -15.758  1.00 21.84           C  
ATOM   1034  O   PHE A 165      16.423  12.005 -16.851  1.00 20.55           O  
ATOM   1035  CB  PHE A 165      13.791  10.702 -16.001  1.00 22.44           C  
ATOM   1036  CG  PHE A 165      13.179  11.558 -14.914  1.00 20.30           C  
ATOM   1037  CD1 PHE A 165      13.439  12.929 -14.850  1.00 14.51           C  
ATOM   1038  CD2 PHE A 165      12.362  10.980 -13.943  1.00 17.26           C  
ATOM   1039  CE1 PHE A 165      12.875  13.720 -13.843  1.00 20.16           C  
ATOM   1040  CE2 PHE A 165      11.798  11.748 -12.938  1.00 15.90           C  
ATOM   1041  CZ  PHE A 165      12.045  13.128 -12.886  1.00 19.16           C  
ATOM   1042  N   TRP A 166      16.533  12.020 -14.593  1.00 17.44           N  
ATOM   1043  CA  TRP A 166      17.409  13.184 -14.552  1.00 19.12           C  
ATOM   1044  C   TRP A 166      18.886  12.803 -14.535  1.00 20.65           C  
ATOM   1045  O   TRP A 166      19.741  13.692 -14.582  1.00 19.86           O  
ATOM   1046  CB  TRP A 166      17.071  14.060 -13.331  1.00 17.84           C  
ATOM   1047  CG  TRP A 166      17.348  13.399 -12.013  1.00 16.56           C  
ATOM   1048  CD1 TRP A 166      18.474  13.505 -11.271  1.00 18.51           C  
ATOM   1049  CD2 TRP A 166      16.462  12.544 -11.278  1.00 18.79           C  
ATOM   1050  NE1 TRP A 166      18.359  12.771 -10.118  1.00 16.45           N  
ATOM   1051  CE2 TRP A 166      17.130  12.170 -10.100  1.00 16.23           C  
ATOM   1052  CE3 TRP A 166      15.165  12.061 -11.507  1.00 19.20           C  
ATOM   1053  CZ2 TRP A 166      16.558  11.321  -9.150  1.00 20.78           C  
ATOM   1054  CZ3 TRP A 166      14.592  11.225 -10.563  1.00 16.83           C  
ATOM   1055  CH2 TRP A 166      15.291  10.865  -9.396  1.00 18.08           C  
ATOM   1056  N   LEU A 167      19.202  11.510 -14.474  1.00 17.85           N  
ATOM   1057  CA  LEU A 167      20.574  11.014 -14.454  1.00 22.12           C  
ATOM   1058  C   LEU A 167      21.025  10.443 -15.792  1.00 19.82           C  
ATOM   1059  O   LEU A 167      22.145  10.727 -16.234  1.00 20.84           O  
ATOM   1060  CB  LEU A 167      20.730   9.942 -13.366  1.00 20.59           C  
ATOM   1061  CG  LEU A 167      20.415  10.465 -11.958  1.00 23.38           C  
ATOM   1062  CD1 LEU A 167      20.241   9.324 -10.935  1.00 23.76           C  
ATOM   1063  CD2 LEU A 167      21.504  11.435 -11.509  1.00 21.78           C  
ATOM   1064  N   VAL A 168      20.185   9.642 -16.452  1.00 23.13           N  
ATOM   1065  CA  VAL A 168      20.549   8.971 -17.696  1.00 23.34           C  
ATOM   1066  C   VAL A 168      19.658   9.385 -18.860  1.00 27.14           C  
ATOM   1067  O   VAL A 168      19.659   8.723 -19.896  1.00 30.01           O  
ATOM   1068  CB  VAL A 168      20.527   7.439 -17.535  1.00 26.01           C  
ATOM   1069  CG1 VAL A 168      21.589   6.998 -16.558  1.00 24.84           C  
ATOM   1070  CG2 VAL A 168      19.133   6.969 -17.091  1.00 25.28           C  
ATOM   1071  N   GLY A 169      18.889  10.461 -18.716  1.00 26.19           N  
ATOM   1072  CA  GLY A 169      17.953  10.838 -19.761  1.00 21.87           C  
ATOM   1073  C   GLY A 169      16.617  10.175 -19.502  1.00 22.05           C  
ATOM   1074  O   GLY A 169      16.515   9.303 -18.640  1.00 21.09           O  
ATOM   1075  N   PRO A 170      15.581  10.570 -20.251  1.00 21.99           N  
ATOM   1076  CA  PRO A 170      15.634  11.490 -21.396  1.00 20.01           C  
ATOM   1077  C   PRO A 170      15.580  12.987 -21.044  1.00 24.51           C  
ATOM   1078  O   PRO A 170      15.693  13.803 -21.965  1.00 20.13           O  
ATOM   1079  CB  PRO A 170      14.397  11.084 -22.215  1.00 22.00           C  
ATOM   1080  CG  PRO A 170      13.412  10.606 -21.169  1.00 21.76           C  
ATOM   1081  CD  PRO A 170      14.229  10.018 -20.033  1.00 24.12           C  
ATOM   1082  N   LEU A 171      15.447  13.351 -19.767  1.00 19.18           N  
ATOM   1083  CA  LEU A 171      15.329  14.769 -19.420  1.00 20.86           C  
ATOM   1084  C   LEU A 171      16.647  15.483 -19.678  1.00 17.13           C  
ATOM   1085  O   LEU A 171      17.709  15.006 -19.275  1.00 18.72           O  
ATOM   1086  CB  LEU A 171      14.917  14.947 -17.956  1.00 18.35           C  
ATOM   1087  CG  LEU A 171      14.666  16.377 -17.454  1.00 18.35           C  
ATOM   1088  CD1 LEU A 171      13.499  17.042 -18.199  1.00 17.56           C  
ATOM   1089  CD2 LEU A 171      14.413  16.379 -15.938  1.00 14.77           C  
ATOM   1090  N   LYS A 172      16.579  16.631 -20.357  1.00 19.51           N  
ATOM   1091  CA  LYS A 172      17.763  17.430 -20.650  1.00 18.15           C  
ATOM   1092  C   LYS A 172      17.414  18.905 -20.539  1.00 18.62           C  
ATOM   1093  O   LYS A 172      16.262  19.301 -20.728  1.00 20.11           O  
ATOM   1094  CB  LYS A 172      18.324  17.119 -22.055  1.00 21.72           C  
ATOM   1095  CG  LYS A 172      18.868  15.676 -22.198  1.00 21.91           C  
ATOM   1096  CD  LYS A 172      19.769  15.544 -23.408  1.00 29.60           C  
ATOM   1097  CE  LYS A 172      20.278  14.129 -23.579  1.00 36.20           C  
ATOM   1098  NZ  LYS A 172      21.339  14.097 -24.643  1.00 44.88           N  
ATOM   1099  N   ILE A 173      18.432  19.718 -20.274  1.00 18.68           N  
ATOM   1100  CA  ILE A 173      18.253  21.142 -20.014  1.00 18.58           C  
ATOM   1101  C   ILE A 173      19.536  21.864 -20.404  1.00 18.07           C  
ATOM   1102  O   ILE A 173      20.633  21.319 -20.265  1.00 15.99           O  
ATOM   1103  CB  ILE A 173      17.891  21.372 -18.530  1.00 17.54           C  
ATOM   1104  CG1 ILE A 173      17.499  22.822 -18.269  1.00 17.52           C  
ATOM   1105  CG2 ILE A 173      19.041  20.922 -17.624  1.00 15.26           C  
ATOM   1106  CD1 ILE A 173      16.830  23.007 -16.908  1.00 17.79           C  
ATOM   1107  N   THR A 174      19.400  23.088 -20.913  1.00 18.87           N  
ATOM   1108  CA  THR A 174      20.591  23.858 -21.246  1.00 19.51           C  
ATOM   1109  C   THR A 174      21.023  24.736 -20.085  1.00 19.84           C  
ATOM   1110  O   THR A 174      20.227  25.032 -19.188  1.00 16.63           O  
ATOM   1111  CB  THR A 174      20.330  24.736 -22.457  1.00 21.50           C  
ATOM   1112  OG1 THR A 174      19.585  25.888 -22.047  1.00 19.70           O  
ATOM   1113  CG2 THR A 174      19.559  23.944 -23.524  1.00 17.61           C  
ATOM   1114  N   PRO A 175      22.298  25.157 -20.066  1.00 18.12           N  
ATOM   1115  CA  PRO A 175      22.738  26.096 -19.020  1.00 18.24           C  
ATOM   1116  C   PRO A 175      21.954  27.389 -19.005  1.00 19.84           C  
ATOM   1117  O   PRO A 175      21.784  27.985 -17.937  1.00 16.98           O  
ATOM   1118  CB  PRO A 175      24.221  26.338 -19.365  1.00 19.72           C  
ATOM   1119  CG  PRO A 175      24.649  25.063 -20.039  1.00 14.08           C  
ATOM   1120  CD  PRO A 175      23.439  24.559 -20.794  1.00 18.48           C  
ATOM   1121  N   GLN A 176      21.495  27.860 -20.161  1.00 19.68           N  
ATOM   1122  CA  GLN A 176      20.651  29.050 -20.179  1.00 20.55           C  
ATOM   1123  C   GLN A 176      19.337  28.796 -19.456  1.00 20.03           C  
ATOM   1124  O   GLN A 176      18.824  29.679 -18.757  1.00 19.14           O  
ATOM   1125  CB  GLN A 176      20.380  29.482 -21.619  1.00 22.03           C  
ATOM   1126  CG  GLN A 176      21.591  30.062 -22.356  1.00 19.61           C  
ATOM   1127  CD  GLN A 176      21.286  30.312 -23.817  1.00 25.92           C  
ATOM   1128  OE1 GLN A 176      20.408  29.665 -24.402  1.00 27.39           O  
ATOM   1129  NE2 GLN A 176      22.015  31.238 -24.421  1.00 26.66           N  
ATOM   1130  N   GLN A 177      18.772  27.601 -19.629  1.00 19.83           N  
ATOM   1131  CA  GLN A 177      17.527  27.276 -18.952  1.00 21.11           C  
ATOM   1132  C   GLN A 177      17.746  27.053 -17.464  1.00 19.66           C  
ATOM   1133  O   GLN A 177      16.884  27.415 -16.664  1.00 20.66           O  
ATOM   1134  CB  GLN A 177      16.881  26.050 -19.593  1.00 21.22           C  
ATOM   1135  CG  GLN A 177      16.371  26.241 -21.020  1.00 19.07           C  
ATOM   1136  CD  GLN A 177      16.040  24.904 -21.669  1.00 28.53           C  
ATOM   1137  OE1 GLN A 177      16.753  23.913 -21.476  1.00 19.60           O  
ATOM   1138  NE2 GLN A 177      14.957  24.867 -22.443  1.00 33.62           N  
ATOM   1139  N   GLU A 178      18.895  26.483 -17.074  1.00 18.44           N  
ATOM   1140  CA  GLU A 178      19.200  26.326 -15.654  1.00 17.68           C  
ATOM   1141  C   GLU A 178      19.342  27.679 -14.959  1.00 18.90           C  
ATOM   1142  O   GLU A 178      18.845  27.859 -13.847  1.00 17.79           O  
ATOM   1143  CB  GLU A 178      20.473  25.490 -15.473  1.00 17.33           C  
ATOM   1144  CG  GLU A 178      20.287  24.017 -15.780  1.00 18.73           C  
ATOM   1145  CD  GLU A 178      20.384  23.121 -14.536  1.00 20.87           C  
ATOM   1146  OE1 GLU A 178      20.029  21.922 -14.630  1.00 20.58           O  
ATOM   1147  OE2 GLU A 178      20.839  23.607 -13.479  1.00 17.92           O  
ATOM   1148  N   ALA A 179      20.032  28.640 -15.584  1.00 17.35           N  
ATOM   1149  CA  ALA A 179      20.142  29.963 -14.978  1.00 19.10           C  
ATOM   1150  C   ALA A 179      18.781  30.654 -14.908  1.00 19.18           C  
ATOM   1151  O   ALA A 179      18.483  31.352 -13.935  1.00 18.01           O  
ATOM   1152  CB  ALA A 179      21.151  30.815 -15.745  1.00 18.53           C  
ATOM   1153  N   GLN A 180      17.933  30.449 -15.909  1.00 19.31           N  
ATOM   1154  CA  GLN A 180      16.582  31.003 -15.851  1.00 19.63           C  
ATOM   1155  C   GLN A 180      15.753  30.356 -14.746  1.00 21.76           C  
ATOM   1156  O   GLN A 180      14.974  31.040 -14.066  1.00 19.97           O  
ATOM   1157  CB  GLN A 180      15.885  30.826 -17.195  1.00 20.85           C  
ATOM   1158  CG  GLN A 180      14.480  31.389 -17.155  1.00 29.89           C  
ATOM   1159  CD  GLN A 180      13.678  31.131 -18.401  1.00 37.35           C  
ATOM   1160  OE1 GLN A 180      13.663  30.017 -18.936  1.00 37.82           O  
ATOM   1161  NE2 GLN A 180      12.989  32.169 -18.874  1.00 39.41           N  
ATOM   1162  N   PHE A 181      15.882  29.034 -14.573  1.00 18.11           N  
ATOM   1163  CA  PHE A 181      15.178  28.348 -13.492  1.00 17.74           C  
ATOM   1164  C   PHE A 181      15.620  28.880 -12.137  1.00 19.08           C  
ATOM   1165  O   PHE A 181      14.790  29.167 -11.263  1.00 19.43           O  
ATOM   1166  CB  PHE A 181      15.414  26.829 -13.584  1.00 18.18           C  
ATOM   1167  CG  PHE A 181      14.806  26.047 -12.438  1.00 15.58           C  
ATOM   1168  CD1 PHE A 181      13.459  25.714 -12.442  1.00 17.05           C  
ATOM   1169  CD2 PHE A 181      15.581  25.662 -11.354  1.00 15.30           C  
ATOM   1170  CE1 PHE A 181      12.892  25.001 -11.370  1.00 17.72           C  
ATOM   1171  CE2 PHE A 181      15.029  24.961 -10.287  1.00 17.68           C  
ATOM   1172  CZ  PHE A 181      13.686  24.640 -10.286  1.00 14.18           C  
ATOM   1173  N   ALA A 182      16.932  29.035 -11.953  1.00 17.58           N  
ATOM   1174  CA  ALA A 182      17.458  29.550 -10.696  1.00 16.37           C  
ATOM   1175  C   ALA A 182      16.976  30.968 -10.427  1.00 18.80           C  
ATOM   1176  O   ALA A 182      16.717  31.339  -9.275  1.00 16.72           O  
ATOM   1177  CB  ALA A 182      18.990  29.501 -10.714  1.00 17.00           C  
ATOM   1178  N   TYR A 183      16.891  31.791 -11.474  1.00 18.67           N  
ATOM   1179  CA  TYR A 183      16.419  33.161 -11.295  1.00 20.03           C  
ATOM   1180  C   TYR A 183      14.979  33.186 -10.791  1.00 20.06           C  
ATOM   1181  O   TYR A 183      14.652  33.937  -9.865  1.00 20.01           O  
ATOM   1182  CB  TYR A 183      16.541  33.932 -12.615  1.00 20.02           C  
ATOM   1183  CG  TYR A 183      16.300  35.400 -12.453  1.00 23.19           C  
ATOM   1184  CD1 TYR A 183      17.314  36.242 -12.025  1.00 23.64           C  
ATOM   1185  CD2 TYR A 183      15.050  35.952 -12.708  1.00 24.51           C  
ATOM   1186  CE1 TYR A 183      17.095  37.598 -11.856  1.00 28.04           C  
ATOM   1187  CE2 TYR A 183      14.825  37.310 -12.546  1.00 27.28           C  
ATOM   1188  CZ  TYR A 183      15.850  38.124 -12.118  1.00 27.03           C  
ATOM   1189  OH  TYR A 183      15.636  39.469 -11.947  1.00 30.33           O  
ATOM   1190  N   LYS A 184      14.107  32.364 -11.385  1.00 16.97           N  
ATOM   1191  CA  LYS A 184      12.712  32.318 -10.953  1.00 20.02           C  
ATOM   1192  C   LYS A 184      12.586  31.773  -9.532  1.00 19.57           C  
ATOM   1193  O   LYS A 184      11.818  32.310  -8.726  1.00 20.67           O  
ATOM   1194  CB  LYS A 184      11.885  31.495 -11.945  1.00 19.91           C  
ATOM   1195  CG  LYS A 184      11.747  32.191 -13.326  1.00 24.14           C  
ATOM   1196  CD  LYS A 184      10.833  31.453 -14.308  1.00 26.40           C  
ATOM   1197  CE  LYS A 184      11.560  30.290 -14.970  1.00 35.32           C  
ATOM   1198  NZ  LYS A 184      10.657  29.307 -15.678  1.00 45.38           N  
ATOM   1199  N   LEU A 185      13.353  30.732  -9.192  1.00 17.58           N  
ATOM   1200  CA  LEU A 185      13.359  30.244  -7.813  1.00 17.55           C  
ATOM   1201  C   LEU A 185      13.822  31.334  -6.849  1.00 16.66           C  
ATOM   1202  O   LEU A 185      13.220  31.537  -5.783  1.00 17.63           O  
ATOM   1203  CB  LEU A 185      14.248  28.999  -7.699  1.00 15.18           C  
ATOM   1204  CG  LEU A 185      14.444  28.445  -6.285  1.00 14.26           C  
ATOM   1205  CD1 LEU A 185      13.102  28.210  -5.611  1.00 16.79           C  
ATOM   1206  CD2 LEU A 185      15.271  27.143  -6.309  1.00 17.20           C  
ATOM   1207  N   ALA A 186      14.886  32.051  -7.210  1.00 18.16           N  
ATOM   1208  CA  ALA A 186      15.366  33.153  -6.384  1.00 17.86           C  
ATOM   1209  C   ALA A 186      14.292  34.221  -6.165  1.00 22.57           C  
ATOM   1210  O   ALA A 186      14.174  34.763  -5.064  1.00 19.91           O  
ATOM   1211  CB  ALA A 186      16.608  33.774  -7.025  1.00 18.79           C  
ATOM   1212  N   ASN A 187      13.518  34.555  -7.201  1.00 19.87           N  
ATOM   1213  CA  ASN A 187      12.468  35.561  -7.087  1.00 22.14           C  
ATOM   1214  C   ASN A 187      11.127  34.976  -6.673  1.00 25.28           C  
ATOM   1215  O   ASN A 187      10.134  35.710  -6.637  1.00 25.71           O  
ATOM   1216  CB  ASN A 187      12.300  36.318  -8.410  1.00 22.04           C  
ATOM   1217  CG  ASN A 187      13.398  37.332  -8.622  1.00 27.68           C  
ATOM   1218  OD1 ASN A 187      13.407  38.393  -7.990  1.00 28.02           O  
ATOM   1219  ND2 ASN A 187      14.362  36.993  -9.472  1.00 27.95           N  
ATOM   1220  N   LYS A 188      11.087  33.678  -6.379  1.00 20.57           N  
ATOM   1221  CA  LYS A 188       9.879  32.966  -5.986  1.00 20.91           C  
ATOM   1222  C   LYS A 188       8.753  33.152  -7.000  1.00 20.15           C  
ATOM   1223  O   LYS A 188       7.582  33.270  -6.645  1.00 23.37           O  
ATOM   1224  CB  LYS A 188       9.457  33.381  -4.579  1.00 23.72           C  
ATOM   1225  CG  LYS A 188      10.491  32.969  -3.548  1.00 22.65           C  
ATOM   1226  CD  LYS A 188       9.938  33.015  -2.144  1.00 27.07           C  
ATOM   1227  CE  LYS A 188      10.065  34.404  -1.553  1.00 26.46           C  
ATOM   1228  NZ  LYS A 188       9.504  34.393  -0.172  1.00 36.70           N  
ATOM   1229  N   THR A 189       9.102  33.151  -8.287  1.00 19.31           N  
ATOM   1230  CA  THR A 189       8.100  33.270  -9.342  1.00 23.26           C  
ATOM   1231  C   THR A 189       7.855  31.963 -10.086  1.00 24.33           C  
ATOM   1232  O   THR A 189       7.185  31.976 -11.120  1.00 21.88           O  
ATOM   1233  CB  THR A 189       8.479  34.366 -10.344  1.00 25.75           C  
ATOM   1234  OG1 THR A 189       9.719  34.036 -10.994  1.00 23.65           O  
ATOM   1235  CG2 THR A 189       8.596  35.722  -9.632  1.00 22.20           C  
ATOM   1236  N   LEU A 190       8.380  30.840  -9.599  1.00 20.73           N  
ATOM   1237  CA  LEU A 190       7.979  29.554 -10.141  1.00 21.81           C  
ATOM   1238  C   LEU A 190       6.531  29.270  -9.739  1.00 21.27           C  
ATOM   1239  O   LEU A 190       6.033  29.816  -8.752  1.00 19.90           O  
ATOM   1240  CB  LEU A 190       8.904  28.442  -9.640  1.00 18.38           C  
ATOM   1241  CG  LEU A 190      10.368  28.456 -10.075  1.00 21.60           C  
ATOM   1242  CD1 LEU A 190      11.187  27.391  -9.295  1.00 17.07           C  
ATOM   1243  CD2 LEU A 190      10.469  28.230 -11.578  1.00 17.03           C  
ATOM   1244  N   PRO A 191       5.833  28.431 -10.485  1.00 22.98           N  
ATOM   1245  CA  PRO A 191       4.417  28.165 -10.172  1.00 23.76           C  
ATOM   1246  C   PRO A 191       4.245  27.178  -9.017  1.00 25.62           C  
ATOM   1247  O   PRO A 191       3.678  26.090  -9.157  1.00 24.66           O  
ATOM   1248  CB  PRO A 191       3.887  27.629 -11.508  1.00 23.11           C  
ATOM   1249  CG  PRO A 191       5.079  26.932 -12.108  1.00 22.96           C  
ATOM   1250  CD  PRO A 191       6.259  27.780 -11.739  1.00 26.18           C  
ATOM   1251  N   PHE A 192       4.762  27.557  -7.855  1.00 24.10           N  
ATOM   1252  CA  PHE A 192       4.570  26.844  -6.604  1.00 20.94           C  
ATOM   1253  C   PHE A 192       4.215  27.875  -5.542  1.00 20.64           C  
ATOM   1254  O   PHE A 192       4.368  29.079  -5.759  1.00 19.84           O  
ATOM   1255  CB  PHE A 192       5.832  26.074  -6.186  1.00 20.93           C  
ATOM   1256  CG  PHE A 192       6.251  25.013  -7.166  1.00 23.14           C  
ATOM   1257  CD1 PHE A 192       5.570  23.804  -7.234  1.00 19.34           C  
ATOM   1258  CD2 PHE A 192       7.327  25.217  -8.006  1.00 21.83           C  
ATOM   1259  CE1 PHE A 192       5.954  22.824  -8.132  1.00 20.16           C  
ATOM   1260  CE2 PHE A 192       7.715  24.240  -8.901  1.00 21.35           C  
ATOM   1261  CZ  PHE A 192       7.020  23.034  -8.964  1.00 20.55           C  
ATOM   1262  N   SER A 193       3.773  27.404  -4.378  1.00 23.15           N  
ATOM   1263  CA  SER A 193       3.498  28.324  -3.278  1.00 23.42           C  
ATOM   1264  C   SER A 193       4.774  29.037  -2.852  1.00 25.33           C  
ATOM   1265  O   SER A 193       5.886  28.531  -3.032  1.00 21.80           O  
ATOM   1266  CB  SER A 193       2.888  27.586  -2.083  1.00 23.29           C  
ATOM   1267  OG  SER A 193       3.833  26.742  -1.440  1.00 25.82           O  
ATOM   1268  N   GLN A 194       4.594  30.242  -2.294  1.00 24.01           N  
ATOM   1269  CA  GLN A 194       5.715  31.023  -1.783  1.00 23.23           C  
ATOM   1270  C   GLN A 194       6.448  30.281  -0.680  1.00 23.55           C  
ATOM   1271  O   GLN A 194       7.674  30.389  -0.553  1.00 20.62           O  
ATOM   1272  CB  GLN A 194       5.212  32.371  -1.258  1.00 22.49           C  
ATOM   1273  CG  GLN A 194       4.659  33.293  -2.329  1.00 21.91           C  
ATOM   1274  CD  GLN A 194       5.731  33.740  -3.294  1.00 25.72           C  
ATOM   1275  OE1 GLN A 194       6.694  34.385  -2.895  1.00 26.14           O  
ATOM   1276  NE2 GLN A 194       5.576  33.394  -4.570  1.00 24.70           N  
ATOM   1277  N   LYS A 195       5.703  29.549   0.148  1.00 22.23           N  
ATOM   1278  CA  LYS A 195       6.289  28.859   1.291  1.00 23.12           C  
ATOM   1279  C   LYS A 195       7.219  27.738   0.846  1.00 18.96           C  
ATOM   1280  O   LYS A 195       8.292  27.543   1.427  1.00 21.42           O  
ATOM   1281  CB  LYS A 195       5.164  28.312   2.165  1.00 25.07           C  
ATOM   1282  CG  LYS A 195       5.565  27.331   3.243  1.00 26.27           C  
ATOM   1283  CD  LYS A 195       4.320  26.870   4.010  1.00 29.99           C  
ATOM   1284  CE  LYS A 195       4.681  25.964   5.183  1.00 32.43           C  
ATOM   1285  NZ  LYS A 195       5.138  24.630   4.701  1.00 31.83           N  
ATOM   1286  N   VAL A 196       6.822  26.995  -0.181  1.00 18.01           N  
ATOM   1287  CA  VAL A 196       7.634  25.887  -0.656  1.00 21.99           C  
ATOM   1288  C   VAL A 196       8.905  26.407  -1.330  1.00 16.69           C  
ATOM   1289  O   VAL A 196       9.994  25.865  -1.127  1.00 16.46           O  
ATOM   1290  CB  VAL A 196       6.782  24.989  -1.576  1.00 23.57           C  
ATOM   1291  CG1 VAL A 196       7.643  24.077  -2.420  1.00 21.40           C  
ATOM   1292  CG2 VAL A 196       5.847  24.140  -0.722  1.00 22.61           C  
ATOM   1293  N   GLN A 197       8.803  27.501  -2.087  1.00 18.49           N  
ATOM   1294  CA  GLN A 197      10.008  28.052  -2.701  1.00 19.09           C  
ATOM   1295  C   GLN A 197      10.975  28.564  -1.641  1.00 22.14           C  
ATOM   1296  O   GLN A 197      12.193  28.391  -1.771  1.00 20.06           O  
ATOM   1297  CB  GLN A 197       9.630  29.150  -3.691  1.00 20.49           C  
ATOM   1298  CG  GLN A 197       8.834  28.614  -4.858  1.00 20.21           C  
ATOM   1299  CD  GLN A 197       8.497  29.659  -5.912  1.00 21.75           C  
ATOM   1300  OE1 GLN A 197       9.341  30.024  -6.733  1.00 19.82           O  
ATOM   1301  NE2 GLN A 197       7.244  30.118  -5.917  1.00 19.24           N  
ATOM   1302  N   ASP A 198      10.442  29.189  -0.581  1.00 21.14           N  
ATOM   1303  CA AASP A 198      11.252  29.619   0.563  0.30 21.17           C  
ATOM   1304  CA BASP A 198      11.299  29.628   0.510  0.70 21.27           C  
ATOM   1305  C   ASP A 198      12.021  28.451   1.161  1.00 20.51           C  
ATOM   1306  O   ASP A 198      13.203  28.567   1.509  1.00 18.50           O  
ATOM   1307  CB AASP A 198      10.351  30.218   1.654  0.30 24.37           C  
ATOM   1308  CB BASP A 198      10.466  30.389   1.545  0.70 24.52           C  
ATOM   1309  CG AASP A 198       9.970  31.658   1.401  0.30 25.05           C  
ATOM   1310  CG BASP A 198      11.312  31.007   2.617  0.70 25.65           C  
ATOM   1311  OD1AASP A 198      10.774  32.396   0.807  0.30 25.87           O  
ATOM   1312  OD1BASP A 198      12.010  32.000   2.311  0.70 27.94           O  
ATOM   1313  OD2AASP A 198       8.862  32.060   1.820  0.30 26.41           O  
ATOM   1314  OD2BASP A 198      11.300  30.492   3.755  0.70 26.65           O  
ATOM   1315  N   GLU A 199      11.326  27.322   1.344  1.00 19.76           N  
ATOM   1316  CA  GLU A 199      11.922  26.156   1.986  1.00 18.35           C  
ATOM   1317  C   GLU A 199      13.033  25.564   1.135  1.00 18.90           C  
ATOM   1318  O   GLU A 199      14.096  25.206   1.653  1.00 18.35           O  
ATOM   1319  CB  GLU A 199      10.836  25.111   2.273  1.00 17.70           C  
ATOM   1320  CG  GLU A 199       9.910  25.521   3.431  1.00 23.15           C  
ATOM   1321  CD  GLU A 199       8.631  24.699   3.536  1.00 24.57           C  
ATOM   1322  OE1 GLU A 199       7.957  24.798   4.587  1.00 31.77           O  
ATOM   1323  OE2 GLU A 199       8.277  23.973   2.578  1.00 24.24           O  
ATOM   1324  N   VAL A 200      12.818  25.462  -0.177  1.00 18.74           N  
ATOM   1325  CA  VAL A 200      13.882  24.939  -1.024  1.00 15.30           C  
ATOM   1326  C   VAL A 200      15.043  25.930  -1.106  1.00 18.12           C  
ATOM   1327  O   VAL A 200      16.208  25.522  -1.105  1.00 16.13           O  
ATOM   1328  CB  VAL A 200      13.334  24.557  -2.407  1.00 16.25           C  
ATOM   1329  CG1 VAL A 200      14.483  24.089  -3.321  1.00 13.19           C  
ATOM   1330  CG2 VAL A 200      12.296  23.432  -2.251  1.00 12.34           C  
ATOM   1331  N   GLN A 201      14.764  27.244  -1.137  1.00 16.31           N  
ATOM   1332  CA  GLN A 201      15.859  28.213  -1.019  1.00 15.65           C  
ATOM   1333  C   GLN A 201      16.725  27.932   0.207  1.00 18.96           C  
ATOM   1334  O   GLN A 201      17.959  27.973   0.131  1.00 15.11           O  
ATOM   1335  CB  GLN A 201      15.327  29.648  -0.949  1.00 18.03           C  
ATOM   1336  CG  GLN A 201      14.712  30.185  -2.227  1.00 15.17           C  
ATOM   1337  CD  GLN A 201      14.550  31.710  -2.183  1.00 23.51           C  
ATOM   1338  OE1 GLN A 201      15.014  32.360  -1.254  1.00 25.93           O  
ATOM   1339  NE2 GLN A 201      13.927  32.278  -3.205  1.00 18.53           N  
ATOM   1340  N   SER A 202      16.095  27.657   1.360  1.00 17.33           N  
ATOM   1341  CA  SER A 202      16.873  27.367   2.563  1.00 19.46           C  
ATOM   1342  C   SER A 202      17.752  26.139   2.380  1.00 17.52           C  
ATOM   1343  O   SER A 202      18.872  26.097   2.896  1.00 18.71           O  
ATOM   1344  CB  SER A 202      15.963  27.159   3.776  1.00 22.16           C  
ATOM   1345  OG  SER A 202      15.235  28.337   4.065  1.00 32.43           O  
ATOM   1346  N   MET A 203      17.255  25.114   1.680  1.00 14.86           N  
ATOM   1347  CA  MET A 203      18.073  23.929   1.433  1.00 19.21           C  
ATOM   1348  C   MET A 203      19.296  24.235   0.578  1.00 19.07           C  
ATOM   1349  O   MET A 203      20.264  23.470   0.602  1.00 21.25           O  
ATOM   1350  CB  MET A 203      17.250  22.839   0.741  1.00 14.77           C  
ATOM   1351  CG  MET A 203      16.088  22.320   1.553  1.00 17.70           C  
ATOM   1352  SD  MET A 203      15.173  21.033   0.677  1.00 19.75           S  
ATOM   1353  CE  MET A 203      13.801  20.734   1.779  1.00 17.97           C  
ATOM   1354  N   LEU A 204      19.265  25.316  -0.191  1.00 17.73           N  
ATOM   1355  CA  LEU A 204      20.322  25.632  -1.135  1.00 18.31           C  
ATOM   1356  C   LEU A 204      21.291  26.676  -0.605  1.00 20.43           C  
ATOM   1357  O   LEU A 204      22.266  26.998  -1.290  1.00 18.03           O  
ATOM   1358  CB  LEU A 204      19.718  26.117  -2.455  1.00 15.62           C  
ATOM   1359  CG  LEU A 204      18.839  25.100  -3.200  1.00 22.57           C  
ATOM   1360  CD1 LEU A 204      18.133  25.798  -4.370  1.00 15.60           C  
ATOM   1361  CD2 LEU A 204      19.678  23.898  -3.672  1.00 14.48           C  
ATOM   1362  N   PHE A 205      21.050  27.211   0.590  1.00 19.12           N  
ATOM   1363  CA  PHE A 205      21.881  28.300   1.098  1.00 20.61           C  
ATOM   1364  C   PHE A 205      23.282  27.795   1.408  1.00 17.88           C  
ATOM   1365  O   PHE A 205      23.443  26.769   2.073  1.00 22.38           O  
ATOM   1366  CB  PHE A 205      21.250  28.909   2.352  1.00 21.98           C  
ATOM   1367  CG  PHE A 205      22.111  29.946   3.011  1.00 23.29           C  
ATOM   1368  CD1 PHE A 205      22.327  31.177   2.398  1.00 22.36           C  
ATOM   1369  CD2 PHE A 205      22.700  29.700   4.240  1.00 22.87           C  
ATOM   1370  CE1 PHE A 205      23.126  32.140   2.994  1.00 24.33           C  
ATOM   1371  CE2 PHE A 205      23.502  30.666   4.848  1.00 26.37           C  
ATOM   1372  CZ  PHE A 205      23.708  31.888   4.228  1.00 24.61           C  
ATOM   1373  N   ILE A 206      24.296  28.503   0.908  1.00 17.89           N  
ATOM   1374  CA  ILE A 206      25.688  28.124   1.122  1.00 23.12           C  
ATOM   1375  C   ILE A 206      26.268  29.004   2.222  1.00 23.93           C  
ATOM   1376  O   ILE A 206      26.732  28.505   3.250  1.00 20.75           O  
ATOM   1377  CB  ILE A 206      26.527  28.248  -0.167  1.00 22.80           C  
ATOM   1378  CG1 ILE A 206      25.896  27.471  -1.339  1.00 21.01           C  
ATOM   1379  CG2 ILE A 206      27.980  27.824   0.083  1.00 25.07           C  
ATOM   1380  CD1 ILE A 206      25.660  25.976  -1.083  1.00 20.65           C  
ATOM   1381  N   GLU A 207      26.246  30.318   2.017  1.00 21.82           N  
ATOM   1382  CA  GLU A 207      26.899  31.229   2.948  1.00 26.73           C  
ATOM   1383  C   GLU A 207      26.475  32.649   2.616  1.00 29.50           C  
ATOM   1384  O   GLU A 207      25.933  32.914   1.539  1.00 26.42           O  
ATOM   1385  CB  GLU A 207      28.428  31.116   2.877  1.00 25.07           C  
ATOM   1386  CG  GLU A 207      28.994  31.553   1.533  1.00 30.95           C  
ATOM   1387  CD  GLU A 207      30.482  31.277   1.405  1.00 41.42           C  
ATOM   1388  OE1 GLU A 207      31.209  31.446   2.407  1.00 41.92           O  
ATOM   1389  OE2 GLU A 207      30.923  30.882   0.301  1.00 44.24           O  
ATOM   1390  N   GLU A 208      26.728  33.555   3.561  1.00 29.23           N  
ATOM   1391  CA  GLU A 208      26.628  34.992   3.335  1.00 29.27           C  
ATOM   1392  C   GLU A 208      27.977  35.623   3.642  1.00 32.64           C  
ATOM   1393  O   GLU A 208      28.536  35.401   4.722  1.00 35.90           O  
ATOM   1394  CB  GLU A 208      25.540  35.638   4.200  1.00 29.63           C  
ATOM   1395  CG  GLU A 208      25.406  37.156   3.988  1.00 32.22           C  
ATOM   1396  CD  GLU A 208      24.237  37.756   4.742  1.00 34.37           C  
ATOM   1397  OE1 GLU A 208      24.028  38.982   4.636  1.00 35.11           O  
ATOM   1398  OE2 GLU A 208      23.519  37.004   5.437  1.00 36.67           O  
ATOM   1399  N   LYS A 209      28.512  36.382   2.688  1.00 31.86           N  
ATOM   1400  CA  LYS A 209      29.742  37.135   2.907  1.00 38.77           C  
ATOM   1401  C   LYS A 209      29.573  38.549   2.368  1.00 36.21           C  
ATOM   1402  O   LYS A 209      29.088  38.743   1.246  1.00 32.09           O  
ATOM   1403  CB  LYS A 209      30.961  36.444   2.263  1.00 44.78           C  
ATOM   1404  CG  LYS A 209      30.939  36.334   0.741  1.00 45.44           C  
ATOM   1405  CD  LYS A 209      32.330  36.017   0.170  1.00 49.97           C  
ATOM   1406  CE  LYS A 209      32.403  34.621  -0.451  1.00 47.36           C  
ATOM   1407  NZ  LYS A 209      33.820  34.207  -0.711  1.00 51.64           N  
ATOM   1408  N   ASN A 210      29.957  39.534   3.183  1.00 37.14           N  
ATOM   1409  CA  ASN A 210      29.894  40.947   2.799  1.00 34.17           C  
ATOM   1410  C   ASN A 210      28.495  41.336   2.333  1.00 30.89           C  
ATOM   1411  O   ASN A 210      28.325  42.134   1.411  1.00 31.24           O  
ATOM   1412  CB  ASN A 210      30.933  41.268   1.723  1.00 32.78           C  
ATOM   1413  CG  ASN A 210      32.348  40.982   2.181  1.00 42.09           C  
ATOM   1414  OD1 ASN A 210      32.667  41.147   3.359  1.00 43.38           O  
ATOM   1415  ND2 ASN A 210      33.204  40.557   1.255  1.00 39.54           N  
ATOM   1416  N   GLY A 211      27.479  40.755   2.969  1.00 30.23           N  
ATOM   1417  CA  GLY A 211      26.102  41.012   2.599  1.00 29.82           C  
ATOM   1418  C   GLY A 211      25.595  40.253   1.392  1.00 26.90           C  
ATOM   1419  O   GLY A 211      24.415  40.388   1.053  1.00 27.97           O  
ATOM   1420  N   ASN A 212      26.440  39.477   0.720  1.00 28.88           N  
ATOM   1421  CA  ASN A 212      26.021  38.673  -0.423  1.00 27.73           C  
ATOM   1422  C   ASN A 212      25.612  37.292   0.058  1.00 26.09           C  
ATOM   1423  O   ASN A 212      26.414  36.591   0.681  1.00 27.26           O  
ATOM   1424  CB  ASN A 212      27.139  38.527  -1.453  1.00 26.77           C  
ATOM   1425  CG  ASN A 212      27.531  39.832  -2.073  1.00 29.27           C  
ATOM   1426  OD1 ASN A 212      26.789  40.386  -2.882  1.00 25.45           O  
ATOM   1427  ND2 ASN A 212      28.728  40.315  -1.740  1.00 34.02           N  
ATOM   1428  N   LYS A 213      24.386  36.890  -0.257  1.00 24.15           N  
ATOM   1429  CA  LYS A 213      23.897  35.555   0.061  1.00 24.22           C  
ATOM   1430  C   LYS A 213      24.062  34.650  -1.158  1.00 22.73           C  
ATOM   1431  O   LYS A 213      23.551  34.959  -2.241  1.00 21.42           O  
ATOM   1432  CB  LYS A 213      22.438  35.603   0.509  1.00 23.56           C  
ATOM   1433  CG  LYS A 213      22.215  36.421   1.767  1.00 27.08           C  
ATOM   1434  CD  LYS A 213      20.980  35.942   2.497  1.00 32.87           C  
ATOM   1435  CE  LYS A 213      19.832  36.916   2.389  1.00 44.52           C  
ATOM   1436  NZ  LYS A 213      18.769  36.556   3.381  1.00 51.67           N  
ATOM   1437  N   ILE A 214      24.750  33.525  -0.972  1.00 20.87           N  
ATOM   1438  CA  ILE A 214      25.049  32.587  -2.051  1.00 20.86           C  
ATOM   1439  C   ILE A 214      24.220  31.322  -1.861  1.00 19.10           C  
ATOM   1440  O   ILE A 214      24.260  30.700  -0.792  1.00 18.32           O  
ATOM   1441  CB  ILE A 214      26.544  32.241  -2.088  1.00 20.49           C  
ATOM   1442  CG1 ILE A 214      27.383  33.515  -2.246  1.00 26.64           C  
ATOM   1443  CG2 ILE A 214      26.816  31.223  -3.198  1.00 22.07           C  
ATOM   1444  CD1 ILE A 214      28.861  33.306  -2.009  1.00 29.60           C  
ATOM   1445  N   TYR A 215      23.490  30.938  -2.907  1.00 17.37           N  
ATOM   1446  CA  TYR A 215      22.732  29.695  -2.985  1.00 15.99           C  
ATOM   1447  C   TYR A 215      23.223  28.916  -4.195  1.00 17.44           C  
ATOM   1448  O   TYR A 215      23.486  29.510  -5.248  1.00 16.03           O  
ATOM   1449  CB  TYR A 215      21.220  29.952  -3.136  1.00 16.05           C  
ATOM   1450  CG  TYR A 215      20.597  30.761  -2.029  1.00 18.43           C  
ATOM   1451  CD1 TYR A 215      20.775  32.144  -1.962  1.00 20.95           C  
ATOM   1452  CD2 TYR A 215      19.797  30.156  -1.069  1.00 18.38           C  
ATOM   1453  CE1 TYR A 215      20.185  32.903  -0.951  1.00 19.78           C  
ATOM   1454  CE2 TYR A 215      19.217  30.894  -0.056  1.00 20.92           C  
ATOM   1455  CZ  TYR A 215      19.416  32.273  -0.002  1.00 25.20           C  
ATOM   1456  OH  TYR A 215      18.843  33.012   1.006  1.00 23.38           O  
ATOM   1457  N   ALA A 216      23.344  27.591  -4.058  1.00 18.04           N  
ATOM   1458  CA  ALA A 216      23.818  26.800  -5.189  1.00 19.36           C  
ATOM   1459  C   ALA A 216      23.497  25.322  -5.001  1.00 14.96           C  
ATOM   1460  O   ALA A 216      23.344  24.836  -3.877  1.00 17.63           O  
ATOM   1461  CB  ALA A 216      25.322  26.985  -5.408  1.00 16.85           C  
ATOM   1462  N   LYS A 217      23.377  24.627  -6.128  1.00 15.77           N  
ATOM   1463  CA  LYS A 217      23.304  23.172  -6.162  1.00 19.10           C  
ATOM   1464  C   LYS A 217      24.244  22.669  -7.246  1.00 18.96           C  
ATOM   1465  O   LYS A 217      24.165  23.110  -8.400  1.00 15.54           O  
ATOM   1466  CB  LYS A 217      21.879  22.672  -6.426  1.00 15.64           C  
ATOM   1467  CG  LYS A 217      21.775  21.144  -6.493  1.00 18.04           C  
ATOM   1468  CD  LYS A 217      21.787  20.535  -5.088  1.00 15.52           C  
ATOM   1469  CE  LYS A 217      22.058  19.048  -5.153  1.00 15.60           C  
ATOM   1470  NZ  LYS A 217      23.495  18.796  -5.442  1.00 17.58           N  
ATOM   1471  N   SER A 218      25.128  21.744  -6.870  1.00 19.21           N  
ATOM   1472  CA  SER A 218      26.029  21.116  -7.824  1.00 16.80           C  
ATOM   1473  C   SER A 218      25.357  19.936  -8.523  1.00 18.97           C  
ATOM   1474  O   SER A 218      24.339  19.394  -8.062  1.00 16.24           O  
ATOM   1475  CB  SER A 218      27.292  20.618  -7.125  1.00 17.27           C  
ATOM   1476  OG  SER A 218      27.029  19.454  -6.360  1.00 17.36           O  
ATOM   1477  N   GLY A 219      25.975  19.507  -9.621  1.00 16.84           N  
ATOM   1478  CA  GLY A 219      25.524  18.323 -10.336  1.00 15.69           C  
ATOM   1479  C   GLY A 219      26.676  17.657 -11.057  1.00 19.79           C  
ATOM   1480  O   GLY A 219      27.612  18.319 -11.515  1.00 18.80           O  
ATOM   1481  N   TRP A 220      26.619  16.329 -11.133  1.00 15.43           N  
ATOM   1482  CA  TRP A 220      27.656  15.549 -11.807  1.00 21.57           C  
ATOM   1483  C   TRP A 220      26.970  14.362 -12.474  1.00 21.47           C  
ATOM   1484  O   TRP A 220      26.611  13.383 -11.813  1.00 19.54           O  
ATOM   1485  CB  TRP A 220      28.746  15.110 -10.835  1.00 21.91           C  
ATOM   1486  CG  TRP A 220      29.952  14.476 -11.481  1.00 24.69           C  
ATOM   1487  CD1 TRP A 220      30.081  14.072 -12.784  1.00 25.62           C  
ATOM   1488  CD2 TRP A 220      31.203  14.170 -10.844  1.00 26.24           C  
ATOM   1489  NE1 TRP A 220      31.330  13.538 -12.991  1.00 25.10           N  
ATOM   1490  CE2 TRP A 220      32.036  13.582 -11.818  1.00 29.36           C  
ATOM   1491  CE3 TRP A 220      31.693  14.331  -9.543  1.00 27.75           C  
ATOM   1492  CZ2 TRP A 220      33.340  13.153 -11.531  1.00 34.12           C  
ATOM   1493  CZ3 TRP A 220      32.988  13.911  -9.260  1.00 36.37           C  
ATOM   1494  CH2 TRP A 220      33.797  13.329 -10.252  1.00 33.34           C  
ATOM   1495  N   GLY A 221      26.767  14.463 -13.782  1.00 18.34           N  
ATOM   1496  CA  GLY A 221      26.184  13.358 -14.510  1.00 20.90           C  
ATOM   1497  C   GLY A 221      27.274  12.422 -14.990  1.00 25.61           C  
ATOM   1498  O   GLY A 221      27.834  12.614 -16.076  1.00 23.62           O  
ATOM   1499  N   TRP A 222      27.614  11.433 -14.171  1.00 23.55           N  
ATOM   1500  CA  TRP A 222      28.681  10.496 -14.486  1.00 26.49           C  
ATOM   1501  C   TRP A 222      28.178   9.236 -15.186  1.00 30.19           C  
ATOM   1502  O   TRP A 222      28.989   8.380 -15.542  1.00 34.65           O  
ATOM   1503  CB  TRP A 222      29.460  10.121 -13.209  1.00 28.48           C  
ATOM   1504  CG  TRP A 222      28.650   9.474 -12.100  1.00 31.87           C  
ATOM   1505  CD1 TRP A 222      28.087   8.226 -12.117  1.00 33.70           C  
ATOM   1506  CD2 TRP A 222      28.353  10.025 -10.799  1.00 30.13           C  
ATOM   1507  NE1 TRP A 222      27.447   7.977 -10.925  1.00 34.14           N  
ATOM   1508  CE2 TRP A 222      27.593   9.061 -10.100  1.00 32.86           C  
ATOM   1509  CE3 TRP A 222      28.650  11.239 -10.166  1.00 29.17           C  
ATOM   1510  CZ2 TRP A 222      27.122   9.272  -8.801  1.00 29.41           C  
ATOM   1511  CZ3 TRP A 222      28.182  11.450  -8.868  1.00 29.78           C  
ATOM   1512  CH2 TRP A 222      27.424  10.473  -8.205  1.00 33.01           C  
ATOM   1513  N   ASP A 223      26.870   9.104 -15.408  1.00 29.18           N  
ATOM   1514  CA  ASP A 223      26.310   7.941 -16.084  1.00 31.36           C  
ATOM   1515  C   ASP A 223      26.062   8.192 -17.564  1.00 30.91           C  
ATOM   1516  O   ASP A 223      25.450   7.352 -18.233  1.00 32.37           O  
ATOM   1517  CB  ASP A 223      25.008   7.501 -15.402  1.00 31.08           C  
ATOM   1518  CG  ASP A 223      25.236   6.905 -14.019  1.00 38.58           C  
ATOM   1519  OD1 ASP A 223      26.099   6.014 -13.879  1.00 38.46           O  
ATOM   1520  OD2 ASP A 223      24.550   7.343 -13.071  1.00 45.21           O  
ATOM   1521  N   VAL A 224      26.493   9.341 -18.081  1.00 32.91           N  
ATOM   1522  CA  VAL A 224      26.431   9.647 -19.501  1.00 25.09           C  
ATOM   1523  C   VAL A 224      27.848   9.920 -19.968  1.00 27.39           C  
ATOM   1524  O   VAL A 224      28.755  10.151 -19.168  1.00 26.47           O  
ATOM   1525  CB  VAL A 224      25.521  10.854 -19.810  1.00 26.47           C  
ATOM   1526  CG1 VAL A 224      24.082  10.536 -19.463  1.00 28.47           C  
ATOM   1527  CG2 VAL A 224      26.011  12.092 -19.054  1.00 26.95           C  
ATOM   1528  N   ASN A 225      28.024   9.908 -21.283  1.00 31.64           N  
ATOM   1529  CA  ASN A 225      29.325  10.135 -21.891  1.00 30.38           C  
ATOM   1530  C   ASN A 225      29.184  11.145 -23.030  1.00 30.22           C  
ATOM   1531  O   ASN A 225      28.363  10.962 -23.928  1.00 34.25           O  
ATOM   1532  CB  ASN A 225      29.920   8.812 -22.390  1.00 34.05           C  
ATOM   1533  CG  ASN A 225      31.320   8.975 -22.976  1.00 41.41           C  
ATOM   1534  OD1 ASN A 225      32.188   9.625 -22.390  1.00 40.69           O  
ATOM   1535  ND2 ASN A 225      31.538   8.388 -24.147  1.00 47.03           N  
ATOM   1536  N   PRO A 226      29.952  12.244 -22.973  1.00 29.72           N  
ATOM   1537  CA  PRO A 226      30.847  12.609 -21.871  1.00 29.09           C  
ATOM   1538  C   PRO A 226      30.099  13.054 -20.606  1.00 27.73           C  
ATOM   1539  O   PRO A 226      28.898  13.357 -20.666  1.00 23.56           O  
ATOM   1540  CB  PRO A 226      31.657  13.762 -22.453  1.00 27.60           C  
ATOM   1541  CG  PRO A 226      30.763  14.367 -23.460  1.00 32.81           C  
ATOM   1542  CD  PRO A 226      29.975  13.241 -24.055  1.00 30.15           C  
ATOM   1543  N   GLN A 227      30.812  13.076 -19.479  1.00 26.58           N  
ATOM   1544  CA  GLN A 227      30.214  13.427 -18.197  1.00 24.80           C  
ATOM   1545  C   GLN A 227      30.053  14.938 -18.082  1.00 25.30           C  
ATOM   1546  O   GLN A 227      30.913  15.706 -18.523  1.00 29.26           O  
ATOM   1547  CB  GLN A 227      31.073  12.896 -17.050  1.00 24.12           C  
ATOM   1548  CG  GLN A 227      31.119  11.367 -16.990  1.00 27.23           C  
ATOM   1549  CD  GLN A 227      32.044  10.848 -15.906  1.00 30.90           C  
ATOM   1550  OE1 GLN A 227      32.386  11.566 -14.965  1.00 30.34           O  
ATOM   1551  NE2 GLN A 227      32.463   9.596 -16.038  1.00 29.74           N  
ATOM   1552  N   VAL A 228      28.939  15.367 -17.502  1.00 24.27           N  
ATOM   1553  CA  VAL A 228      28.613  16.785 -17.398  1.00 20.65           C  
ATOM   1554  C   VAL A 228      28.768  17.210 -15.944  1.00 18.00           C  
ATOM   1555  O   VAL A 228      28.430  16.451 -15.028  1.00 18.67           O  
ATOM   1556  CB  VAL A 228      27.199  17.065 -17.951  1.00 20.36           C  
ATOM   1557  CG1 VAL A 228      26.132  16.275 -17.183  1.00 18.44           C  
ATOM   1558  CG2 VAL A 228      26.899  18.562 -17.964  1.00 19.19           C  
ATOM   1559  N   GLY A 229      29.341  18.389 -15.734  1.00 17.80           N  
ATOM   1560  CA  GLY A 229      29.463  18.978 -14.408  1.00 18.20           C  
ATOM   1561  C   GLY A 229      28.733  20.300 -14.329  1.00 20.46           C  
ATOM   1562  O   GLY A 229      28.809  21.118 -15.251  1.00 20.02           O  
ATOM   1563  N   TRP A 230      28.026  20.520 -13.213  1.00 15.97           N  
ATOM   1564  CA  TRP A 230      27.115  21.645 -13.048  1.00 17.35           C  
ATOM   1565  C   TRP A 230      27.371  22.366 -11.739  1.00 16.84           C  
ATOM   1566  O   TRP A 230      27.680  21.741 -10.720  1.00 16.07           O  
ATOM   1567  CB  TRP A 230      25.647  21.215 -12.970  1.00 16.89           C  
ATOM   1568  CG  TRP A 230      24.973  20.717 -14.172  1.00 15.27           C  
ATOM   1569  CD1 TRP A 230      24.707  19.411 -14.487  1.00 14.96           C  
ATOM   1570  CD2 TRP A 230      24.361  21.510 -15.183  1.00 16.69           C  
ATOM   1571  NE1 TRP A 230      23.996  19.351 -15.665  1.00 16.19           N  
ATOM   1572  CE2 TRP A 230      23.766  20.627 -16.106  1.00 15.32           C  
ATOM   1573  CE3 TRP A 230      24.273  22.886 -15.412  1.00 13.98           C  
ATOM   1574  CZ2 TRP A 230      23.090  21.079 -17.242  1.00 16.19           C  
ATOM   1575  CZ3 TRP A 230      23.598  23.331 -16.544  1.00 18.07           C  
ATOM   1576  CH2 TRP A 230      23.024  22.433 -17.440  1.00 15.02           C  
ATOM   1577  N   LEU A 231      27.154  23.678 -11.747  1.00 16.29           N  
ATOM   1578  CA  LEU A 231      26.905  24.394 -10.494  1.00 16.21           C  
ATOM   1579  C   LEU A 231      25.934  25.523 -10.803  1.00 16.87           C  
ATOM   1580  O   LEU A 231      26.291  26.477 -11.502  1.00 14.27           O  
ATOM   1581  CB  LEU A 231      28.188  24.924  -9.864  1.00 16.26           C  
ATOM   1582  CG  LEU A 231      27.969  25.518  -8.465  1.00 17.01           C  
ATOM   1583  CD1 LEU A 231      27.496  24.479  -7.433  1.00 17.91           C  
ATOM   1584  CD2 LEU A 231      29.206  26.214  -7.977  1.00 20.05           C  
ATOM   1585  N   THR A 232      24.709  25.401 -10.296  1.00 14.26           N  
ATOM   1586  CA  THR A 232      23.623  26.321 -10.602  1.00 15.31           C  
ATOM   1587  C   THR A 232      23.136  26.962  -9.306  1.00 19.14           C  
ATOM   1588  O   THR A 232      23.008  26.282  -8.281  1.00 16.86           O  
ATOM   1589  CB  THR A 232      22.457  25.587 -11.301  1.00 16.46           C  
ATOM   1590  OG1 THR A 232      22.882  25.068 -12.569  1.00 16.45           O  
ATOM   1591  CG2 THR A 232      21.264  26.521 -11.518  1.00 16.83           C  
ATOM   1592  N   GLY A 233      22.858  28.260  -9.352  1.00 16.28           N  
ATOM   1593  CA  GLY A 233      22.458  28.963  -8.151  1.00 14.57           C  
ATOM   1594  C   GLY A 233      22.262  30.441  -8.415  1.00 19.72           C  
ATOM   1595  O   GLY A 233      22.002  30.861  -9.545  1.00 14.97           O  
ATOM   1596  N   TRP A 234      22.377  31.230  -7.350  1.00 16.97           N  
ATOM   1597  CA  TRP A 234      22.234  32.669  -7.483  1.00 18.90           C  
ATOM   1598  C   TRP A 234      22.914  33.345  -6.307  1.00 19.86           C  
ATOM   1599  O   TRP A 234      23.218  32.724  -5.277  1.00 18.71           O  
ATOM   1600  CB  TRP A 234      20.758  33.107  -7.583  1.00 17.34           C  
ATOM   1601  CG  TRP A 234      19.956  32.891  -6.333  1.00 17.82           C  
ATOM   1602  CD1 TRP A 234      19.707  33.811  -5.340  1.00 16.73           C  
ATOM   1603  CD2 TRP A 234      19.284  31.680  -5.940  1.00 16.02           C  
ATOM   1604  NE1 TRP A 234      18.917  33.242  -4.355  1.00 19.26           N  
ATOM   1605  CE2 TRP A 234      18.645  31.938  -4.696  1.00 17.99           C  
ATOM   1606  CE3 TRP A 234      19.168  30.407  -6.508  1.00 15.38           C  
ATOM   1607  CZ2 TRP A 234      17.902  30.958  -4.012  1.00 15.70           C  
ATOM   1608  CZ3 TRP A 234      18.412  29.425  -5.826  1.00 18.06           C  
ATOM   1609  CH2 TRP A 234      17.802  29.708  -4.592  1.00 15.28           C  
ATOM   1610  N   VAL A 235      23.186  34.627  -6.511  1.00 20.46           N  
ATOM   1611  CA  VAL A 235      23.700  35.524  -5.487  1.00 21.13           C  
ATOM   1612  C   VAL A 235      22.618  36.557  -5.212  1.00 19.21           C  
ATOM   1613  O   VAL A 235      22.094  37.178  -6.147  1.00 20.69           O  
ATOM   1614  CB  VAL A 235      25.006  36.199  -5.947  1.00 22.76           C  
ATOM   1615  CG1 VAL A 235      25.400  37.320  -4.992  1.00 23.00           C  
ATOM   1616  CG2 VAL A 235      26.122  35.162  -6.073  1.00 19.64           C  
ATOM   1617  N   VAL A 236      22.245  36.711  -3.947  1.00 18.50           N  
ATOM   1618  CA  VAL A 236      21.422  37.844  -3.541  1.00 25.08           C  
ATOM   1619  C   VAL A 236      22.392  38.931  -3.089  1.00 22.52           C  
ATOM   1620  O   VAL A 236      23.043  38.809  -2.047  1.00 23.04           O  
ATOM   1621  CB  VAL A 236      20.417  37.477  -2.444  1.00 26.34           C  
ATOM   1622  CG1 VAL A 236      19.455  38.633  -2.211  1.00 23.56           C  
ATOM   1623  CG2 VAL A 236      19.627  36.214  -2.826  1.00 17.03           C  
ATOM   1624  N   GLN A 237      22.526  39.971  -3.902  1.00 19.13           N  
ATOM   1625  CA  GLN A 237      23.431  41.062  -3.596  1.00 24.71           C  
ATOM   1626  C   GLN A 237      22.861  41.852  -2.409  1.00 23.48           C  
ATOM   1627  O   GLN A 237      21.695  41.671  -2.036  1.00 20.16           O  
ATOM   1628  CB  GLN A 237      23.664  41.893  -4.862  1.00 23.50           C  
ATOM   1629  CG  GLN A 237      24.512  41.142  -5.896  1.00 25.00           C  
ATOM   1630  CD  GLN A 237      24.922  41.972  -7.121  1.00 30.12           C  
ATOM   1631  OE1 GLN A 237      24.098  42.612  -7.765  1.00 28.41           O  
ATOM   1632  NE2 GLN A 237      26.211  41.952  -7.440  1.00 33.39           N  
ATOM   1633  N   PRO A 238      23.675  42.696  -1.754  1.00 26.15           N  
ATOM   1634  CA  PRO A 238      23.259  43.238  -0.439  1.00 26.49           C  
ATOM   1635  C   PRO A 238      21.946  44.016  -0.452  1.00 29.02           C  
ATOM   1636  O   PRO A 238      21.267  44.069   0.581  1.00 28.03           O  
ATOM   1637  CB  PRO A 238      24.438  44.139  -0.038  1.00 27.09           C  
ATOM   1638  CG  PRO A 238      25.617  43.595  -0.807  1.00 28.84           C  
ATOM   1639  CD  PRO A 238      25.043  43.124  -2.121  1.00 27.36           C  
ATOM   1640  N   GLN A 239      21.549  44.605  -1.576  1.00 23.93           N  
ATOM   1641  CA  GLN A 239      20.287  45.330  -1.608  1.00 29.87           C  
ATOM   1642  C   GLN A 239      19.099  44.437  -1.945  1.00 28.94           C  
ATOM   1643  O   GLN A 239      17.970  44.933  -1.982  1.00 32.85           O  
ATOM   1644  CB  GLN A 239      20.362  46.493  -2.609  1.00 29.34           C  
ATOM   1645  CG  GLN A 239      21.609  47.353  -2.452  1.00 27.72           C  
ATOM   1646  CD  GLN A 239      21.820  47.790  -1.016  1.00 31.08           C  
ATOM   1647  OE1 GLN A 239      20.867  48.142  -0.319  1.00 30.03           O  
ATOM   1648  NE2 GLN A 239      23.071  47.756  -0.560  1.00 28.90           N  
ATOM   1649  N   GLY A 240      19.319  43.140  -2.184  1.00 24.54           N  
ATOM   1650  CA  GLY A 240      18.257  42.226  -2.560  1.00 25.65           C  
ATOM   1651  C   GLY A 240      18.236  41.892  -4.034  1.00 24.56           C  
ATOM   1652  O   GLY A 240      17.451  41.032  -4.457  1.00 30.19           O  
ATOM   1653  N   ASN A 241      19.091  42.546  -4.808  1.00 23.08           N  
ATOM   1654  CA  ASN A 241      19.242  42.299  -6.235  1.00 30.20           C  
ATOM   1655  C   ASN A 241      19.760  40.878  -6.490  1.00 28.70           C  
ATOM   1656  O   ASN A 241      20.648  40.394  -5.784  1.00 26.14           O  
ATOM   1657  CB  ASN A 241      20.206  43.362  -6.776  1.00 27.35           C  
ATOM   1658  CG  ASN A 241      20.642  43.103  -8.175  1.00 34.69           C  
ATOM   1659  OD1 ASN A 241      19.862  43.249  -9.122  1.00 42.07           O  
ATOM   1660  ND2 ASN A 241      21.915  42.743  -8.337  1.00 33.86           N  
ATOM   1661  N   ILE A 242      19.218  40.208  -7.513  1.00 26.88           N  
ATOM   1662  CA  ILE A 242      19.473  38.784  -7.745  1.00 27.55           C  
ATOM   1663  C   ILE A 242      20.344  38.599  -8.980  1.00 25.10           C  
ATOM   1664  O   ILE A 242      20.023  39.097 -10.063  1.00 26.93           O  
ATOM   1665  CB  ILE A 242      18.168  37.985  -7.888  1.00 24.51           C  
ATOM   1666  CG1 ILE A 242      17.473  37.886  -6.533  1.00 25.82           C  
ATOM   1667  CG2 ILE A 242      18.451  36.587  -8.471  1.00 20.40           C  
ATOM   1668  CD1 ILE A 242      16.059  37.444  -6.627  1.00 29.68           C  
ATOM   1669  N   VAL A 243      21.424  37.851  -8.828  1.00 21.36           N  
ATOM   1670  CA  VAL A 243      22.290  37.500  -9.945  1.00 20.26           C  
ATOM   1671  C   VAL A 243      22.333  35.976  -9.994  1.00 21.20           C  
ATOM   1672  O   VAL A 243      23.004  35.336  -9.173  1.00 18.62           O  
ATOM   1673  CB  VAL A 243      23.691  38.107  -9.801  1.00 20.89           C  
ATOM   1674  CG1 VAL A 243      24.523  37.863 -11.069  1.00 20.40           C  
ATOM   1675  CG2 VAL A 243      23.581  39.591  -9.514  1.00 25.44           C  
ATOM   1676  N   ALA A 244      21.600  35.390 -10.933  1.00 20.19           N  
ATOM   1677  CA  ALA A 244      21.574  33.944 -11.077  1.00 18.78           C  
ATOM   1678  C   ALA A 244      22.712  33.480 -11.978  1.00 22.03           C  
ATOM   1679  O   ALA A 244      23.248  34.244 -12.794  1.00 22.74           O  
ATOM   1680  CB  ALA A 244      20.225  33.468 -11.634  1.00 16.52           C  
ATOM   1681  N   PHE A 245      23.091  32.210 -11.811  1.00 18.29           N  
ATOM   1682  CA  PHE A 245      24.210  31.667 -12.569  1.00 19.52           C  
ATOM   1683  C   PHE A 245      24.021  30.180 -12.812  1.00 17.35           C  
ATOM   1684  O   PHE A 245      23.289  29.486 -12.094  1.00 19.49           O  
ATOM   1685  CB  PHE A 245      25.558  31.932 -11.875  1.00 17.73           C  
ATOM   1686  CG  PHE A 245      25.692  31.308 -10.502  1.00 19.48           C  
ATOM   1687  CD1 PHE A 245      26.068  29.974 -10.358  1.00 16.25           C  
ATOM   1688  CD2 PHE A 245      25.493  32.071  -9.358  1.00 16.89           C  
ATOM   1689  CE1 PHE A 245      26.206  29.411  -9.121  1.00 14.61           C  
ATOM   1690  CE2 PHE A 245      25.638  31.510  -8.112  1.00 16.78           C  
ATOM   1691  CZ  PHE A 245      25.998  30.184  -7.987  1.00 18.16           C  
ATOM   1692  N   SER A 246      24.700  29.695 -13.845  1.00 17.98           N  
ATOM   1693  CA  SER A 246      24.807  28.257 -14.069  1.00 16.65           C  
ATOM   1694  C   SER A 246      26.131  27.995 -14.764  1.00 21.52           C  
ATOM   1695  O   SER A 246      26.306  28.381 -15.926  1.00 17.49           O  
ATOM   1696  CB  SER A 246      23.649  27.719 -14.903  1.00 17.51           C  
ATOM   1697  OG  SER A 246      23.791  26.325 -15.095  1.00 12.94           O  
ATOM   1698  N   LEU A 247      27.035  27.325 -14.054  1.00 18.25           N  
ATOM   1699  CA  LEU A 247      28.257  26.785 -14.632  1.00 20.53           C  
ATOM   1700  C   LEU A 247      28.008  25.371 -15.138  1.00 18.41           C  
ATOM   1701  O   LEU A 247      27.353  24.563 -14.471  1.00 17.06           O  
ATOM   1702  CB  LEU A 247      29.386  26.779 -13.600  1.00 17.39           C  
ATOM   1703  CG  LEU A 247      30.688  26.115 -14.077  1.00 23.05           C  
ATOM   1704  CD1 LEU A 247      31.876  26.940 -13.662  1.00 23.14           C  
ATOM   1705  CD2 LEU A 247      30.803  24.699 -13.520  1.00 20.01           C  
ATOM   1706  N   ASN A 248      28.528  25.085 -16.328  1.00 16.31           N  
ATOM   1707  CA  ASN A 248      28.368  23.796 -16.991  1.00 18.36           C  
ATOM   1708  C   ASN A 248      29.679  23.481 -17.697  1.00 20.10           C  
ATOM   1709  O   ASN A 248      30.135  24.267 -18.533  1.00 19.75           O  
ATOM   1710  CB  ASN A 248      27.214  23.841 -17.997  1.00 18.71           C  
ATOM   1711  CG  ASN A 248      27.099  22.577 -18.834  1.00 20.65           C  
ATOM   1712  OD1 ASN A 248      27.924  22.315 -19.715  1.00 22.59           O  
ATOM   1713  ND2 ASN A 248      26.043  21.800 -18.585  1.00 21.52           N  
ATOM   1714  N   LEU A 249      30.288  22.345 -17.375  1.00 22.03           N  
ATOM   1715  CA  LEU A 249      31.543  21.970 -18.012  1.00 20.86           C  
ATOM   1716  C   LEU A 249      31.562  20.463 -18.202  1.00 25.26           C  
ATOM   1717  O   LEU A 249      30.713  19.738 -17.678  1.00 22.11           O  
ATOM   1718  CB  LEU A 249      32.755  22.457 -17.198  1.00 20.59           C  
ATOM   1719  CG  LEU A 249      32.850  22.183 -15.685  1.00 22.04           C  
ATOM   1720  CD1 LEU A 249      33.086  20.707 -15.382  1.00 19.61           C  
ATOM   1721  CD2 LEU A 249      33.933  23.026 -15.011  1.00 22.16           C  
ATOM   1722  N   GLU A 250      32.550  19.993 -18.959  1.00 25.34           N  
ATOM   1723  CA  GLU A 250      32.775  18.568 -19.133  1.00 28.76           C  
ATOM   1724  C   GLU A 250      33.651  18.056 -17.995  1.00 27.92           C  
ATOM   1725  O   GLU A 250      34.720  18.611 -17.732  1.00 27.52           O  
ATOM   1726  CB  GLU A 250      33.434  18.281 -20.484  1.00 28.81           C  
ATOM   1727  CG  GLU A 250      33.566  16.806 -20.782  1.00 29.68           C  
ATOM   1728  CD  GLU A 250      34.036  16.516 -22.206  1.00 34.76           C  
ATOM   1729  OE1 GLU A 250      33.608  17.216 -23.147  1.00 30.89           O  
ATOM   1730  OE2 GLU A 250      34.825  15.564 -22.380  1.00 35.16           O  
ATOM   1731  N   MET A 251      33.175  17.025 -17.299  1.00 26.50           N  
ATOM   1732  CA  MET A 251      33.949  16.366 -16.248  1.00 32.35           C  
ATOM   1733  C   MET A 251      34.828  15.296 -16.896  1.00 33.91           C  
ATOM   1734  O   MET A 251      34.364  14.193 -17.199  1.00 32.12           O  
ATOM   1735  CB  MET A 251      33.026  15.756 -15.197  1.00 28.05           C  
ATOM   1736  CG  MET A 251      32.197  16.763 -14.399  1.00 23.82           C  
ATOM   1737  SD  MET A 251      33.217  17.800 -13.331  1.00 31.43           S  
ATOM   1738  CE  MET A 251      33.959  16.586 -12.246  1.00 33.45           C  
ATOM   1739  N   LYS A 252      36.096  15.615 -17.123  1.00 37.05           N  
ATOM   1740  CA  LYS A 252      37.042  14.638 -17.644  1.00 42.02           C  
ATOM   1741  C   LYS A 252      37.840  14.033 -16.497  1.00 40.29           C  
ATOM   1742  O   LYS A 252      37.919  14.596 -15.403  1.00 41.41           O  
ATOM   1743  CB  LYS A 252      37.991  15.277 -18.660  1.00 43.74           C  
ATOM   1744  CG  LYS A 252      37.293  16.108 -19.710  1.00 40.18           C  
ATOM   1745  CD  LYS A 252      38.284  16.855 -20.588  1.00 37.76           C  
ATOM   1746  CE  LYS A 252      37.549  17.566 -21.702  1.00 36.84           C  
ATOM   1747  NZ  LYS A 252      38.460  18.205 -22.684  1.00 38.43           N  
ATOM   1748  N   LYS A 253      38.442  12.872 -16.759  1.00 50.29           N  
ATOM   1749  CA  LYS A 253      39.201  12.198 -15.712  1.00 47.40           C  
ATOM   1750  C   LYS A 253      40.411  13.040 -15.326  1.00 41.44           C  
ATOM   1751  O   LYS A 253      41.019  13.705 -16.167  1.00 44.67           O  
ATOM   1752  CB  LYS A 253      39.618  10.792 -16.152  1.00 54.86           C  
ATOM   1753  CG  LYS A 253      38.471   9.942 -16.693  1.00 58.58           C  
ATOM   1754  CD  LYS A 253      37.185  10.163 -15.897  1.00 51.36           C  
ATOM   1755  CE  LYS A 253      36.150   9.068 -16.116  1.00 51.98           C  
ATOM   1756  NZ  LYS A 253      36.277   7.970 -15.093  1.00 54.75           N  
ATOM   1757  N   GLY A 254      40.739  13.028 -14.032  1.00 44.69           N  
ATOM   1758  CA  GLY A 254      41.763  13.887 -13.483  1.00 49.74           C  
ATOM   1759  C   GLY A 254      41.282  15.263 -13.088  1.00 47.06           C  
ATOM   1760  O   GLY A 254      42.016  15.992 -12.405  1.00 48.63           O  
ATOM   1761  N   ILE A 255      40.075  15.656 -13.488  1.00 46.54           N  
ATOM   1762  CA  ILE A 255      39.510  16.945 -13.144  1.00 43.77           C  
ATOM   1763  C   ILE A 255      38.812  16.802 -11.799  1.00 33.86           C  
ATOM   1764  O   ILE A 255      37.799  16.081 -11.724  1.00 46.74           O  
ATOM   1765  CB  ILE A 255      38.566  17.457 -14.237  1.00 44.77           C  
ATOM   1766  CG1 ILE A 255      39.410  17.932 -15.427  1.00 43.50           C  
ATOM   1767  CG2 ILE A 255      37.659  18.573 -13.717  1.00 38.36           C  
ATOM   1768  CD1 ILE A 255      38.663  18.045 -16.706  1.00 41.32           C  
ATOM   1769  N   PRO A 256      39.318  17.393 -10.728  1.00 37.04           N  
ATOM   1770  CA  PRO A 256      38.719  17.192  -9.409  1.00 37.58           C  
ATOM   1771  C   PRO A 256      37.346  17.841  -9.332  1.00 37.06           C  
ATOM   1772  O   PRO A 256      37.039  18.791 -10.055  1.00 32.67           O  
ATOM   1773  CB  PRO A 256      39.711  17.869  -8.461  1.00 38.13           C  
ATOM   1774  CG  PRO A 256      40.354  18.921  -9.302  1.00 36.65           C  
ATOM   1775  CD  PRO A 256      40.454  18.334 -10.683  1.00 35.94           C  
ATOM   1776  N   SER A 257      36.511  17.307  -8.436  1.00 37.35           N  
ATOM   1777  CA  SER A 257      35.134  17.778  -8.365  1.00 40.48           C  
ATOM   1778  C   SER A 257      35.073  19.232  -7.923  1.00 35.64           C  
ATOM   1779  O   SER A 257      34.117  19.943  -8.260  1.00 32.85           O  
ATOM   1780  CB  SER A 257      34.316  16.891  -7.422  1.00 37.46           C  
ATOM   1781  OG  SER A 257      34.589  17.190  -6.064  1.00 46.29           O  
ATOM   1782  N   SER A 258      36.097  19.697  -7.203  1.00 34.29           N  
ATOM   1783  CA  SER A 258      36.126  21.053  -6.666  1.00 33.47           C  
ATOM   1784  C   SER A 258      36.300  22.122  -7.737  1.00 29.40           C  
ATOM   1785  O   SER A 258      36.173  23.310  -7.421  1.00 30.29           O  
ATOM   1786  CB  SER A 258      37.250  21.181  -5.641  1.00 34.53           C  
ATOM   1787  OG  SER A 258      38.472  20.742  -6.204  1.00 39.67           O  
ATOM   1788  N   VAL A 259      36.574  21.736  -8.983  1.00 27.21           N  
ATOM   1789  CA  VAL A 259      36.759  22.714 -10.055  1.00 29.42           C  
ATOM   1790  C   VAL A 259      35.495  23.555 -10.255  1.00 28.49           C  
ATOM   1791  O   VAL A 259      35.569  24.750 -10.570  1.00 25.16           O  
ATOM   1792  CB  VAL A 259      37.180  21.992 -11.351  1.00 31.57           C  
ATOM   1793  CG1 VAL A 259      36.078  21.065 -11.831  1.00 35.01           C  
ATOM   1794  CG2 VAL A 259      37.493  22.975 -12.436  1.00 32.79           C  
ATOM   1795  N   ARG A 260      34.317  22.952 -10.067  1.00 23.81           N  
ATOM   1796  CA  ARG A 260      33.067  23.648 -10.368  1.00 22.16           C  
ATOM   1797  C   ARG A 260      32.877  24.854  -9.465  1.00 20.78           C  
ATOM   1798  O   ARG A 260      32.582  25.955  -9.939  1.00 21.44           O  
ATOM   1799  CB  ARG A 260      31.888  22.690 -10.229  1.00 20.70           C  
ATOM   1800  CG  ARG A 260      31.836  21.635 -11.321  1.00 22.22           C  
ATOM   1801  CD  ARG A 260      30.938  20.489 -10.900  1.00 23.23           C  
ATOM   1802  NE  ARG A 260      31.423  19.850  -9.686  1.00 24.71           N  
ATOM   1803  CZ  ARG A 260      30.732  18.944  -9.003  1.00 24.63           C  
ATOM   1804  NH1 ARG A 260      31.237  18.413  -7.900  1.00 25.56           N  
ATOM   1805  NH2 ARG A 260      29.529  18.577  -9.427  1.00 20.30           N  
ATOM   1806  N   LYS A 261      33.028  24.660  -8.154  1.00 21.54           N  
ATOM   1807  CA  LYS A 261      32.893  25.772  -7.225  1.00 26.42           C  
ATOM   1808  C   LYS A 261      34.000  26.800  -7.432  1.00 26.58           C  
ATOM   1809  O   LYS A 261      33.741  28.008  -7.420  1.00 24.88           O  
ATOM   1810  CB  LYS A 261      32.896  25.248  -5.790  1.00 30.49           C  
ATOM   1811  CG  LYS A 261      32.994  26.325  -4.732  1.00 37.84           C  
ATOM   1812  CD  LYS A 261      32.368  25.862  -3.424  1.00 43.17           C  
ATOM   1813  CE  LYS A 261      32.279  26.995  -2.408  1.00 49.37           C  
ATOM   1814  NZ  LYS A 261      33.465  27.016  -1.501  1.00 49.23           N  
ATOM   1815  N   GLU A 262      35.235  26.335  -7.654  1.00 25.36           N  
ATOM   1816  CA  GLU A 262      36.376  27.241  -7.779  1.00 28.89           C  
ATOM   1817  C   GLU A 262      36.219  28.177  -8.967  1.00 22.03           C  
ATOM   1818  O   GLU A 262      36.385  29.393  -8.836  1.00 28.01           O  
ATOM   1819  CB  GLU A 262      37.677  26.447  -7.899  1.00 30.59           C  
ATOM   1820  CG  GLU A 262      38.022  25.594  -6.693  1.00 35.39           C  
ATOM   1821  CD  GLU A 262      39.366  24.888  -6.843  1.00 48.76           C  
ATOM   1822  OE1 GLU A 262      39.416  23.784  -7.448  1.00 50.26           O  
ATOM   1823  OE2 GLU A 262      40.377  25.442  -6.359  1.00 60.58           O  
ATOM   1824  N   ILE A 263      35.900  27.630 -10.141  1.00 22.86           N  
ATOM   1825  CA  ILE A 263      35.709  28.479 -11.310  1.00 21.71           C  
ATOM   1826  C   ILE A 263      34.515  29.410 -11.116  1.00 25.48           C  
ATOM   1827  O   ILE A 263      34.557  30.584 -11.514  1.00 22.42           O  
ATOM   1828  CB  ILE A 263      35.560  27.614 -12.574  1.00 22.91           C  
ATOM   1829  CG1 ILE A 263      36.831  26.789 -12.820  1.00 23.05           C  
ATOM   1830  CG2 ILE A 263      35.242  28.482 -13.787  1.00 22.30           C  
ATOM   1831  CD1 ILE A 263      36.744  25.966 -14.091  1.00 20.82           C  
ATOM   1832  N   THR A 264      33.428  28.906 -10.514  1.00 23.26           N  
ATOM   1833  CA  THR A 264      32.251  29.748 -10.294  1.00 21.79           C  
ATOM   1834  C   THR A 264      32.592  30.940  -9.408  1.00 22.46           C  
ATOM   1835  O   THR A 264      32.311  32.090  -9.760  1.00 21.88           O  
ATOM   1836  CB  THR A 264      31.108  28.939  -9.664  1.00 19.47           C  
ATOM   1837  OG1 THR A 264      30.670  27.905 -10.561  1.00 21.18           O  
ATOM   1838  CG2 THR A 264      29.936  29.850  -9.330  1.00 19.31           C  
ATOM   1839  N   TYR A 265      33.191  30.676  -8.240  1.00 25.51           N  
ATOM   1840  CA  TYR A 265      33.494  31.746  -7.293  1.00 23.94           C  
ATOM   1841  C   TYR A 265      34.513  32.717  -7.866  1.00 28.17           C  
ATOM   1842  O   TYR A 265      34.369  33.935  -7.717  1.00 25.53           O  
ATOM   1843  CB  TYR A 265      34.010  31.166  -5.979  1.00 24.75           C  
ATOM   1844  CG  TYR A 265      32.933  30.781  -4.988  1.00 38.68           C  
ATOM   1845  CD1 TYR A 265      31.795  30.083  -5.392  1.00 36.93           C  
ATOM   1846  CD2 TYR A 265      33.067  31.089  -3.640  1.00 41.97           C  
ATOM   1847  CE1 TYR A 265      30.807  29.726  -4.480  1.00 37.48           C  
ATOM   1848  CE2 TYR A 265      32.092  30.734  -2.722  1.00 47.45           C  
ATOM   1849  CZ  TYR A 265      30.966  30.052  -3.149  1.00 43.10           C  
ATOM   1850  OH  TYR A 265      30.008  29.704  -2.231  1.00 39.87           O  
ATOM   1851  N   LYS A 266      35.559  32.195  -8.513  1.00 28.92           N  
ATOM   1852  CA  LYS A 266      36.554  33.071  -9.120  1.00 33.15           C  
ATOM   1853  C   LYS A 266      35.930  33.932 -10.202  1.00 29.02           C  
ATOM   1854  O   LYS A 266      36.229  35.127 -10.300  1.00 33.46           O  
ATOM   1855  CB  LYS A 266      37.709  32.251  -9.698  1.00 24.98           C  
ATOM   1856  CG  LYS A 266      38.648  31.702  -8.645  1.00 30.07           C  
ATOM   1857  CD  LYS A 266      39.676  30.781  -9.270  1.00 30.20           C  
ATOM   1858  CE  LYS A 266      40.641  30.238  -8.225  1.00 40.37           C  
ATOM   1859  NZ  LYS A 266      41.427  29.096  -8.776  1.00 38.69           N  
ATOM   1860  N   SER A 267      35.061  33.345 -11.029  1.00 25.38           N  
ATOM   1861  CA  SER A 267      34.414  34.134 -12.073  1.00 25.78           C  
ATOM   1862  C   SER A 267      33.503  35.202 -11.471  1.00 28.90           C  
ATOM   1863  O   SER A 267      33.504  36.352 -11.927  1.00 28.70           O  
ATOM   1864  CB  SER A 267      33.623  33.230 -13.018  1.00 25.09           C  
ATOM   1865  OG  SER A 267      34.398  32.133 -13.477  1.00 27.71           O  
ATOM   1866  N   LEU A 268      32.727  34.849 -10.441  1.00 27.80           N  
ATOM   1867  CA  LEU A 268      31.841  35.837  -9.824  1.00 31.25           C  
ATOM   1868  C   LEU A 268      32.640  36.980  -9.210  1.00 32.03           C  
ATOM   1869  O   LEU A 268      32.209  38.139  -9.246  1.00 29.06           O  
ATOM   1870  CB  LEU A 268      30.945  35.182  -8.770  1.00 26.29           C  
ATOM   1871  CG  LEU A 268      29.928  34.139  -9.268  1.00 25.96           C  
ATOM   1872  CD1 LEU A 268      29.160  33.512  -8.111  1.00 23.37           C  
ATOM   1873  CD2 LEU A 268      28.966  34.743 -10.266  1.00 22.33           C  
ATOM   1874  N   GLU A 269      33.808  36.676  -8.646  1.00 34.00           N  
ATOM   1875  CA  GLU A 269      34.674  37.738  -8.140  1.00 36.08           C  
ATOM   1876  C   GLU A 269      35.167  38.619  -9.275  1.00 35.51           C  
ATOM   1877  O   GLU A 269      35.168  39.849  -9.167  1.00 39.17           O  
ATOM   1878  CB  GLU A 269      35.851  37.134  -7.374  1.00 35.21           C  
ATOM   1879  CG  GLU A 269      35.470  36.683  -5.973  1.00 44.77           C  
ATOM   1880  CD  GLU A 269      36.506  35.788  -5.316  1.00 57.44           C  
ATOM   1881  OE1 GLU A 269      37.695  35.869  -5.701  1.00 57.62           O  
ATOM   1882  OE2 GLU A 269      36.125  35.011  -4.405  1.00 58.51           O  
ATOM   1883  N   GLN A 270      35.555  38.006 -10.389  1.00 30.15           N  
ATOM   1884  CA  GLN A 270      36.093  38.778 -11.495  1.00 36.15           C  
ATOM   1885  C   GLN A 270      35.036  39.659 -12.149  1.00 39.11           C  
ATOM   1886  O   GLN A 270      35.376  40.665 -12.784  1.00 37.95           O  
ATOM   1887  CB  GLN A 270      36.715  37.839 -12.515  1.00 34.17           C  
ATOM   1888  CG  GLN A 270      38.124  37.538 -12.144  1.00 43.79           C  
ATOM   1889  CD  GLN A 270      39.058  38.584 -12.694  1.00 41.90           C  
ATOM   1890  OE1 GLN A 270      38.927  39.770 -12.423  1.00 48.69           O  
ATOM   1891  NE2 GLN A 270      40.011  38.142 -13.456  1.00 52.79           N  
ATOM   1892  N   LEU A 271      33.759  39.295 -12.029  1.00 34.04           N  
ATOM   1893  CA  LEU A 271      32.684  40.112 -12.564  1.00 30.19           C  
ATOM   1894  C   LEU A 271      32.163  41.105 -11.539  1.00 33.07           C  
ATOM   1895  O   LEU A 271      31.187  41.810 -11.818  1.00 36.46           O  
ATOM   1896  CB  LEU A 271      31.535  39.218 -13.058  1.00 29.42           C  
ATOM   1897  CG  LEU A 271      31.827  38.217 -14.180  1.00 35.63           C  
ATOM   1898  CD1 LEU A 271      30.724  37.180 -14.265  1.00 31.99           C  
ATOM   1899  CD2 LEU A 271      31.954  38.915 -15.510  1.00 36.64           C  
ATOM   1900  N   GLY A 272      32.774  41.166 -10.358  1.00 31.91           N  
ATOM   1901  CA  GLY A 272      32.289  42.056  -9.327  1.00 34.76           C  
ATOM   1902  C   GLY A 272      30.950  41.675  -8.741  1.00 39.21           C  
ATOM   1903  O   GLY A 272      30.342  42.492  -8.045  1.00 38.13           O  
ATOM   1904  N   ILE A 273      30.463  40.462  -9.010  1.00 35.52           N  
ATOM   1905  CA  ILE A 273      29.220  39.997  -8.400  1.00 34.15           C  
ATOM   1906  C   ILE A 273      29.440  39.654  -6.933  1.00 38.26           C  
ATOM   1907  O   ILE A 273      28.603  39.966  -6.076  1.00 38.28           O  
ATOM   1908  CB  ILE A 273      28.659  38.804  -9.197  1.00 33.74           C  
ATOM   1909  CG1 ILE A 273      28.384  39.243 -10.637  1.00 31.18           C  
ATOM   1910  CG2 ILE A 273      27.390  38.260  -8.539  1.00 28.43           C  
ATOM   1911  CD1 ILE A 273      28.151  38.113 -11.615  1.00 30.57           C  
ATOM   1912  N   LEU A 274      30.566  39.019  -6.621  1.00 36.83           N  
ATOM   1913  CA  LEU A 274      30.950  38.735  -5.243  1.00 40.27           C  
ATOM   1914  C   LEU A 274      32.040  39.695  -4.791  1.00 40.85           C  
ATOM   1915  O   LEU A 274      33.125  39.717  -5.369  1.00 44.14           O  
ATOM   1916  CB  LEU A 274      31.438  37.289  -5.096  1.00 32.62           C  
ATOM   1917  CG  LEU A 274      30.343  36.223  -5.088  1.00 33.25           C  
ATOM   1918  CD1 LEU A 274      30.930  34.822  -4.898  1.00 31.74           C  
ATOM   1919  CD2 LEU A 274      29.340  36.538  -3.989  1.00 30.38           C  
TER    1920      LEU A 274                                                      
CONECT  129 1922                                                                
CONECT  369  378                                                                
CONECT  378  369  379                                                           
CONECT  379  378  380  385                                                      
CONECT  380  379  381                                                           
CONECT  381  380  382                                                           
CONECT  382  381  383                                                           
CONECT  383  382  384                                                           
CONECT  384  383  387                                                           
CONECT  385  379  386  390                                                      
CONECT  386  385                                                                
CONECT  387  384  388  389                                                      
CONECT  388  387                                                                
CONECT  389  387                                                                
CONECT  390  385                                                                
CONECT  462 1921                                                                
CONECT 1921  462 2110 2115                                                      
CONECT 1922  129 2058                                                           
CONECT 2058 1922                                                                
CONECT 2110 1921                                                                
CONECT 2115 1921                                                                
MASTER      367    0    3   11    6    0    3    6 2145    1   21   22          
END                                                                             
