# Supplementary material for: Integrated in silico–in vitro and pharmacokinetic profiling of Thymus vulgaris-derived metabolites targeting multidrug resistance pathways in extensively drug-resistant Acinetobacter baumannii (muks92)
Source: Front Microbiol. 2025 Dec 17;16:1680686. doi: 10.3389/fmicb.2025.1680686 (PMC12753994; doi:10.3389/fmicb.2025.1680686)
Supplement: Supplementary file 3 [file Data_Sheet_2.zip › gamma trepenin CC(C)C1=CCC(C)=CC1/6t1h/clean.pdb]

CRYST1   87.544   87.544   90.124  90.00  90.00  90.00 P 43 2 2      1
ATOM      1  N   SER A  34      32.402  43.266 -21.027  1.00 88.22           N  
ATOM      2  CA  SER A  34      33.836  43.265 -20.993  1.00 87.09           C  
ATOM      3  C   SER A  34      34.548  42.154 -21.784  1.00 85.91           C  
ATOM      4  O   SER A  34      33.979  41.082 -22.050  1.00 86.06           O  
ATOM      5  CB  SER A  34      34.288  43.162 -19.566  1.00 79.71           C  
ATOM      6  OG  SER A  34      35.624  42.780 -19.525  1.00 74.44           O  
ATOM      7  N   ASP A  35      35.809  42.420 -22.136  1.00 83.03           N  
ATOM      8  CA  ASP A  35      36.774  41.503 -22.734  1.00 79.24           C  
ATOM      9  C   ASP A  35      37.760  40.994 -21.697  1.00 71.40           C  
ATOM     10  O   ASP A  35      38.024  39.793 -21.661  1.00 69.02           O  
ATOM     11  CB  ASP A  35      37.580  42.179 -23.868  1.00 82.32           C  
ATOM     12  CG  ASP A  35      36.838  42.201 -25.194  1.00 85.86           C  
ATOM     13  OD1 ASP A  35      36.020  41.275 -25.428  1.00 91.23           O  
ATOM     14  OD2 ASP A  35      37.071  43.125 -26.003  1.00 82.59           O1-
ATOM     15  N   VAL A  36      38.275  41.877 -20.826  1.00 67.93           N  
ATOM     16  CA  VAL A  36      39.332  41.465 -19.909  1.00 68.29           C  
ATOM     17  C   VAL A  36      38.799  40.494 -18.851  1.00 62.19           C  
ATOM     18  O   VAL A  36      39.429  39.466 -18.593  1.00 56.23           O  
ATOM     19  CB  VAL A  36      40.032  42.691 -19.290  1.00 69.08           C  
ATOM     20  CG1 VAL A  36      41.150  42.244 -18.352  1.00 55.84           C  
ATOM     21  CG2 VAL A  36      40.608  43.597 -20.383  1.00 68.45           C  
ATOM     22  N   LYS A  37      37.646  40.777 -18.220  1.00 61.42           N  
ATOM     23  CA  LYS A  37      37.100  39.763 -17.312  1.00 53.64           C  
ATOM     24  C   LYS A  37      36.538  38.570 -18.091  1.00 47.67           C  
ATOM     25  O   LYS A  37      36.687  37.420 -17.663  1.00 47.86           O  
ATOM     26  CB  LYS A  37      36.040  40.343 -16.363  1.00 53.46           C  
ATOM     27  CG  LYS A  37      34.786  40.996 -17.020  1.00 60.85           C  
ATOM     28  CD  LYS A  37      33.853  41.716 -15.979  1.00 61.46           C  
ATOM     29  CE  LYS A  37      32.845  42.659 -16.672  1.00 60.19           C  
ATOM     30  NZ  LYS A  37      31.340  42.402 -16.488  1.00 59.42           N1+
ATOM     31  N   ALA A  38      35.948  38.808 -19.266  1.00 48.59           N  
ATOM     32  CA  ALA A  38      35.548  37.693 -20.126  1.00 45.01           C  
ATOM     33  C   ALA A  38      36.741  36.818 -20.510  1.00 47.65           C  
ATOM     34  O   ALA A  38      36.615  35.590 -20.610  1.00 41.82           O  
ATOM     35  CB  ALA A  38      34.846  38.212 -21.379  1.00 50.24           C  
ATOM     36  N   GLU A  39      37.909  37.429 -20.719  1.00 46.55           N  
ATOM     37  CA  GLU A  39      39.090  36.657 -21.090  1.00 47.89           C  
ATOM     38  C   GLU A  39      39.653  35.893 -19.897  1.00 41.51           C  
ATOM     39  O   GLU A  39      40.181  34.785 -20.051  1.00 41.26           O  
ATOM     40  CB  GLU A  39      40.154  37.578 -21.679  1.00 54.09           C  
ATOM     41  CG  GLU A  39      41.295  36.856 -22.370  1.00 57.05           C  
ATOM     42  CD  GLU A  39      40.871  36.150 -23.653  1.00 64.54           C  
ATOM     43  OE1 GLU A  39      41.586  35.209 -24.078  1.00 67.94           O  
ATOM     44  OE2 GLU A  39      39.822  36.547 -24.221  1.00 67.35           O1-
ATOM     45  N   LYS A  40      39.552  36.457 -18.697  1.00 37.38           N  
ATOM     46  CA  LYS A  40      40.046  35.725 -17.542  1.00 37.90           C  
ATOM     47  C   LYS A  40      39.141  34.540 -17.210  1.00 35.02           C  
ATOM     48  O   LYS A  40      39.627  33.494 -16.773  1.00 36.71           O  
ATOM     49  CB  LYS A  40      40.197  36.665 -16.349  1.00 43.18           C  
ATOM     50  CG  LYS A  40      41.013  37.919 -16.643  1.00 52.47           C  
ATOM     51  CD  LYS A  40      41.989  38.265 -15.535  1.00 54.74           C  
ATOM     52  CE  LYS A  40      42.109  39.778 -15.369  1.00 57.01           C  
ATOM     53  NZ  LYS A  40      42.805  40.165 -14.102  1.00 62.21           N1+
ATOM     54  N   ILE A  41      37.831  34.658 -17.438  1.00 33.16           N  
ATOM     55  CA  ILE A  41      36.948  33.519 -17.168  1.00 33.00           C  
ATOM     56  C   ILE A  41      37.209  32.397 -18.166  1.00 30.32           C  
ATOM     57  O   ILE A  41      37.365  31.231 -17.785  1.00 29.53           O  
ATOM     58  CB  ILE A  41      35.470  33.950 -17.172  1.00 31.22           C  
ATOM     59  CG1 ILE A  41      35.208  34.915 -16.018  1.00 29.92           C  
ATOM     60  CG2 ILE A  41      34.554  32.719 -17.069  1.00 26.23           C  
ATOM     61  CD1 ILE A  41      33.952  35.723 -16.182  1.00 33.20           C  
ATOM     62  N   LYS A  42      37.256  32.739 -19.457  1.00 31.87           N  
ATOM     63  CA  LYS A  42      37.709  31.807 -20.486  1.00 32.38           C  
ATOM     64  C   LYS A  42      38.989  31.081 -20.081  1.00 30.95           C  
ATOM     65  O   LYS A  42      39.116  29.864 -20.281  1.00 30.58           O  
ATOM     66  CB  LYS A  42      37.930  32.565 -21.793  1.00 36.90           C  
ATOM     67  CG  LYS A  42      38.529  31.726 -22.899  1.00 33.92           C  
ATOM     68  CD  LYS A  42      38.956  32.594 -24.066  1.00 45.48           C  
ATOM     69  CE  LYS A  42      38.970  31.795 -25.360  1.00 51.19           C  
ATOM     70  NZ  LYS A  42      39.070  32.672 -26.566  1.00 59.77           N1+
ATOM     71  N   ASN A  43      39.946  31.809 -19.501  1.00 32.55           N  
ATOM     72  CA  ASN A  43      41.222  31.198 -19.148  1.00 32.88           C  
ATOM     73  C   ASN A  43      41.136  30.395 -17.858  1.00 32.32           C  
ATOM     74  O   ASN A  43      41.929  29.467 -17.659  1.00 29.30           O  
ATOM     75  CB  ASN A  43      42.313  32.267 -19.058  1.00 35.12           C  
ATOM     76  CG  ASN A  43      42.836  32.674 -20.433  1.00 41.19           C  
ATOM     77  ND2 ASN A  43      43.084  33.965 -20.613  1.00 43.86           N  
ATOM     78  OD1 ASN A  43      42.982  31.835 -21.334  1.00 36.92           O  
ATOM     79  N   LEU A  44      40.186  30.723 -16.981  1.00 32.49           N  
ATOM     80  CA  LEU A  44      39.897  29.833 -15.862  1.00 30.45           C  
ATOM     81  C   LEU A  44      39.533  28.442 -16.367  1.00 26.36           C  
ATOM     82  O   LEU A  44      40.040  27.430 -15.871  1.00 25.77           O  
ATOM     83  CB  LEU A  44      38.768  30.414 -15.016  1.00 30.42           C  
ATOM     84  CG  LEU A  44      39.113  31.633 -14.166  1.00 31.76           C  
ATOM     85  CD1 LEU A  44      37.867  32.162 -13.447  1.00 27.73           C  
ATOM     86  CD2 LEU A  44      40.202  31.276 -13.168  1.00 33.04           C  
ATOM     87  N   PHE A  45      38.669  28.374 -17.378  1.00 23.98           N  
ATOM     88  CA  PHE A  45      38.313  27.084 -17.948  1.00 26.33           C  
ATOM     89  C   PHE A  45      39.514  26.435 -18.642  1.00 28.48           C  
ATOM     90  O   PHE A  45      39.743  25.227 -18.503  1.00 23.08           O  
ATOM     91  CB  PHE A  45      37.139  27.259 -18.912  1.00 27.95           C  
ATOM     92  CG  PHE A  45      35.799  27.484 -18.228  1.00 28.36           C  
ATOM     93  CD1 PHE A  45      35.057  26.408 -17.736  1.00 23.76           C  
ATOM     94  CD2 PHE A  45      35.275  28.763 -18.102  1.00 27.03           C  
ATOM     95  CE1 PHE A  45      33.815  26.610 -17.118  1.00 26.09           C  
ATOM     96  CE2 PHE A  45      34.033  28.976 -17.486  1.00 29.37           C  
ATOM     97  CZ  PHE A  45      33.304  27.899 -16.998  1.00 21.50           C  
ATOM     98  N   ASN A  46      40.300  27.222 -19.382  1.00 28.15           N  
ATOM     99  CA  ASN A  46      41.492  26.670 -20.027  1.00 30.33           C  
ATOM    100  C   ASN A  46      42.472  26.121 -18.998  1.00 25.41           C  
ATOM    101  O   ASN A  46      42.991  25.013 -19.158  1.00 27.32           O  
ATOM    102  CB  ASN A  46      42.163  27.728 -20.906  1.00 26.33           C  
ATOM    103  CG  ASN A  46      41.370  28.015 -22.175  1.00 29.26           C  
ATOM    104  ND2 ASN A  46      41.404  29.260 -22.621  1.00 29.95           N  
ATOM    105  OD1 ASN A  46      40.719  27.126 -22.735  1.00 27.09           O  
ATOM    106  N   GLU A  47      42.697  26.853 -17.909  1.00 27.45           N  
ATOM    107  CA  GLU A  47      43.618  26.370 -16.883  1.00 31.81           C  
ATOM    108  C   GLU A  47      43.132  25.091 -16.215  1.00 31.07           C  
ATOM    109  O   GLU A  47      43.947  24.343 -15.663  1.00 32.49           O  
ATOM    110  CB  GLU A  47      43.852  27.462 -15.835  1.00 33.93           C  
ATOM    111  CG  GLU A  47      44.920  28.474 -16.243  1.00 37.51           C  
ATOM    112  CD  GLU A  47      44.896  29.735 -15.389  1.00 51.19           C  
ATOM    113  OE1 GLU A  47      44.367  29.682 -14.257  1.00 55.06           O  
ATOM    114  OE2 GLU A  47      45.399  30.781 -15.856  1.00 52.10           O1-
ATOM    115  N   ALA A  48      41.834  24.815 -16.259  1.00 26.54           N  
ATOM    116  CA  ALA A  48      41.286  23.576 -15.728  1.00 26.27           C  
ATOM    117  C   ALA A  48      41.320  22.437 -16.736  1.00 28.79           C  
ATOM    118  O   ALA A  48      40.938  21.312 -16.391  1.00 29.10           O  
ATOM    119  CB  ALA A  48      39.842  23.795 -15.259  1.00 30.95           C  
ATOM    120  N   HIS A  49      41.735  22.711 -17.975  1.00 28.74           N  
ATOM    121  CA  HIS A  49      41.886  21.689 -19.015  1.00 28.52           C  
ATOM    122  C   HIS A  49      40.568  20.979 -19.318  1.00 27.59           C  
ATOM    123  O   HIS A  49      40.528  19.769 -19.549  1.00 27.16           O  
ATOM    124  CB  HIS A  49      42.977  20.682 -18.646  1.00 27.81           C  
ATOM    125  CG  HIS A  49      44.320  21.307 -18.462  1.00 32.77           C  
ATOM    126  CD2 HIS A  49      45.093  21.458 -17.360  1.00 30.70           C  
ATOM    127  ND1 HIS A  49      45.017  21.882 -19.502  1.00 33.54           N  
ATOM    128  CE1 HIS A  49      46.161  22.364 -19.048  1.00 33.78           C  
ATOM    129  NE2 HIS A  49      46.236  22.112 -17.754  1.00 35.39           N  
ATOM    130  N   THR A  50      39.479  21.740 -19.339  1.00 28.96           N  
ATOM    131  CA  THR A  50      38.226  21.247 -19.891  1.00 29.15           C  
ATOM    132  C   THR A  50      37.526  22.406 -20.587  1.00 27.33           C  
ATOM    133  O   THR A  50      37.999  23.547 -20.562  1.00 31.40           O  
ATOM    134  CB  THR A  50      37.349  20.598 -18.810  1.00 28.91           C  
ATOM    135  CG2 THR A  50      36.926  21.621 -17.758  1.00 25.59           C  
ATOM    136  OG1 THR A  50      36.188  20.023 -19.424  1.00 31.89           O  
ATOM    137  N   THR A  51      36.415  22.104 -21.255  1.00 26.89           N  
ATOM    138  CA  THR A  51      35.551  23.123 -21.837  1.00 25.03           C  
ATOM    139  C   THR A  51      34.365  23.396 -20.917  1.00 23.99           C  
ATOM    140  O   THR A  51      33.831  22.481 -20.287  1.00 24.74           O  
ATOM    141  CB  THR A  51      35.046  22.688 -23.209  1.00 26.56           C  
ATOM    142  CG2 THR A  51      36.186  22.652 -24.229  1.00 29.92           C  
ATOM    143  OG1 THR A  51      34.473  21.385 -23.097  1.00 27.24           O  
ATOM    144  N   GLY A  52      33.955  24.659 -20.845  1.00 24.22           N  
ATOM    145  CA  GLY A  52      32.842  25.028 -19.990  1.00 25.45           C  
ATOM    146  C   GLY A  52      32.265  26.372 -20.366  1.00 26.46           C  
ATOM    147  O   GLY A  52      32.837  27.139 -21.148  1.00 24.98           O  
ATOM    148  N   VAL A  53      31.094  26.638 -19.798  1.00 25.23           N  
ATOM    149  CA  VAL A  53      30.424  27.924 -19.927  1.00 19.53           C  
ATOM    150  C   VAL A  53      29.874  28.314 -18.564  1.00 25.74           C  
ATOM    151  O   VAL A  53      29.559  27.458 -17.730  1.00 21.17           O  
ATOM    152  CB  VAL A  53      29.295  27.892 -20.981  1.00 22.34           C  
ATOM    153  CG1 VAL A  53      28.075  27.135 -20.451  1.00 24.62           C  
ATOM    154  CG2 VAL A  53      28.904  29.302 -21.408  1.00 26.18           C  
ATOM    155  N   LEU A  54      29.790  29.622 -18.336  1.00 23.13           N  
ATOM    156  CA  LEU A  54      29.093  30.205 -17.196  1.00 24.41           C  
ATOM    157  C   LEU A  54      28.034  31.160 -17.734  1.00 27.04           C  
ATOM    158  O   LEU A  54      28.366  32.124 -18.436  1.00 24.06           O  
ATOM    159  CB  LEU A  54      30.067  30.938 -16.268  1.00 20.98           C  
ATOM    160  CG  LEU A  54      29.447  31.736 -15.119  1.00 24.41           C  
ATOM    161  CD1 LEU A  54      28.793  30.811 -14.082  1.00 22.30           C  
ATOM    162  CD2 LEU A  54      30.482  32.617 -14.465  1.00 22.40           C  
ATOM    163  N   VAL A  55      26.763  30.880 -17.435  1.00 21.39           N  
ATOM    164  CA  VAL A  55      25.657  31.756 -17.810  1.00 20.09           C  
ATOM    165  C   VAL A  55      25.283  32.607 -16.599  1.00 23.41           C  
ATOM    166  O   VAL A  55      25.125  32.088 -15.486  1.00 21.81           O  
ATOM    167  CB  VAL A  55      24.452  30.946 -18.326  1.00 20.76           C  
ATOM    168  CG1 VAL A  55      23.275  31.876 -18.708  1.00 19.24           C  
ATOM    169  CG2 VAL A  55      24.856  30.096 -19.519  1.00 18.96           C  
ATOM    170  N   ILE A  56      25.173  33.917 -16.806  1.00 22.49           N  
ATOM    171  CA  ILE A  56      24.766  34.864 -15.772  1.00 22.47           C  
ATOM    172  C   ILE A  56      23.435  35.470 -16.190  1.00 25.06           C  
ATOM    173  O   ILE A  56      23.227  35.760 -17.374  1.00 25.67           O  
ATOM    174  CB  ILE A  56      25.821  35.973 -15.562  1.00 28.45           C  
ATOM    175  CG1 ILE A  56      27.209  35.373 -15.307  1.00 23.69           C  
ATOM    176  CG2 ILE A  56      25.405  36.926 -14.446  1.00 24.07           C  
ATOM    177  CD1 ILE A  56      27.400  34.859 -13.921  1.00 23.85           C  
ATOM    178  N   GLN A  57      22.525  35.642 -15.230  1.00 21.25           N  
ATOM    179  CA  GLN A  57      21.253  36.293 -15.516  1.00 24.01           C  
ATOM    180  C   GLN A  57      20.955  37.368 -14.483  1.00 26.57           C  
ATOM    181  O   GLN A  57      21.022  37.112 -13.273  1.00 23.90           O  
ATOM    182  CB  GLN A  57      20.094  35.294 -15.566  1.00 21.17           C  
ATOM    183  CG  GLN A  57      18.756  35.986 -15.828  1.00 26.77           C  
ATOM    184  CD  GLN A  57      17.660  35.027 -16.241  1.00 24.93           C  
ATOM    185  NE2 GLN A  57      16.413  35.458 -16.094  1.00 26.72           N  
ATOM    186  OE1 GLN A  57      17.931  33.912 -16.692  1.00 26.48           O  
ATOM    187  N   GLN A  58      20.617  38.567 -14.972  1.00 28.20           N  
ATOM    188  CA  GLN A  58      20.101  39.661 -14.157  1.00 31.02           C  
ATOM    189  C   GLN A  58      18.872  40.215 -14.856  1.00 32.64           C  
ATOM    190  O   GLN A  58      18.930  40.535 -16.048  1.00 30.47           O  
ATOM    191  CB  GLN A  58      21.130  40.780 -13.964  1.00 30.64           C  
ATOM    192  CG  GLN A  58      22.420  40.347 -13.304  1.00 32.25           C  
ATOM    193  CD  GLN A  58      23.311  41.534 -12.943  1.00 38.06           C  
ATOM    194  NE2 GLN A  58      24.481  41.608 -13.563  1.00 38.68           N  
ATOM    195  OE1 GLN A  58      22.945  42.372 -12.116  1.00 38.14           O  
ATOM    196  N   GLY A  59      17.770  40.337 -14.120  1.00 32.36           N  
ATOM    197  CA  GLY A  59      16.519  40.674 -14.777  1.00 30.24           C  
ATOM    198  C   GLY A  59      16.236  39.629 -15.833  1.00 31.91           C  
ATOM    199  O   GLY A  59      16.342  38.422 -15.592  1.00 30.85           O  
ATOM    200  N   GLN A  60      15.927  40.082 -17.042  1.00 29.37           N  
ATOM    201  CA  GLN A  60      15.580  39.177 -18.124  1.00 30.85           C  
ATOM    202  C   GLN A  60      16.698  39.048 -19.158  1.00 31.24           C  
ATOM    203  O   GLN A  60      16.463  38.540 -20.256  1.00 28.67           O  
ATOM    204  CB  GLN A  60      14.273  39.632 -18.777  1.00 31.91           C  
ATOM    205  CG  GLN A  60      13.068  39.558 -17.839  1.00 30.80           C  
ATOM    206  CD  GLN A  60      12.881  38.161 -17.247  1.00 35.03           C  
ATOM    207  NE2 GLN A  60      12.661  37.173 -18.110  1.00 25.35           N  
ATOM    208  OE1 GLN A  60      12.951  37.975 -16.031  1.00 36.66           O  
ATOM    209  N   THR A  61      17.913  39.475 -18.823  1.00 31.10           N  
ATOM    210  CA  THR A  61      19.029  39.448 -19.758  1.00 33.08           C  
ATOM    211  C   THR A  61      20.094  38.469 -19.274  1.00 28.39           C  
ATOM    212  O   THR A  61      20.388  38.395 -18.077  1.00 31.36           O  
ATOM    213  CB  THR A  61      19.631  40.851 -19.939  1.00 33.28           C  
ATOM    214  CG2 THR A  61      18.533  41.885 -20.204  1.00 32.32           C  
ATOM    215  OG1 THR A  61      20.326  41.229 -18.750  1.00 38.57           O  
ATOM    216  N   GLN A  62      20.667  37.714 -20.206  1.00 26.65           N  
ATOM    217  CA  GLN A  62      21.721  36.764 -19.896  1.00 29.84           C  
ATOM    218  C   GLN A  62      22.998  37.116 -20.642  1.00 32.47           C  
ATOM    219  O   GLN A  62      22.959  37.681 -21.738  1.00 35.10           O  
ATOM    220  CB  GLN A  62      21.309  35.327 -20.255  1.00 29.71           C  
ATOM    221  CG  GLN A  62      20.204  34.755 -19.379  1.00 25.79           C  
ATOM    222  CD  GLN A  62      19.958  33.275 -19.630  1.00 25.35           C  
ATOM    223  NE2 GLN A  62      19.353  32.601 -18.657  1.00 24.92           N  
ATOM    224  OE1 GLN A  62      20.301  32.748 -20.684  1.00 27.85           O  
ATOM    225  N   GLN A  63      24.131  36.771 -20.027  1.00 28.89           N  
ATOM    226  CA  GLN A  63      25.439  36.835 -20.664  1.00 30.17           C  
ATOM    227  C   GLN A  63      26.182  35.529 -20.381  1.00 27.11           C  
ATOM    228  O   GLN A  63      26.074  34.960 -19.290  1.00 27.19           O  
ATOM    229  CB  GLN A  63      26.264  38.037 -20.155  1.00 29.68           C  
ATOM    230  CG  GLN A  63      26.105  38.271 -18.677  1.00 41.06           C  
ATOM    231  CD  GLN A  63      24.970  39.241 -18.273  1.00 50.53           C  
ATOM    232  NE2 GLN A  63      25.086  39.820 -17.077  1.00 47.59           N  
ATOM    233  OE1 GLN A  63      23.988  39.409 -18.997  1.00 49.58           O  
ATOM    234  N   SER A  64      26.933  35.050 -21.370  1.00 29.99           N  
ATOM    235  CA  SER A  64      27.729  33.834 -21.248  1.00 26.33           C  
ATOM    236  C   SER A  64      29.217  34.162 -21.227  1.00 30.33           C  
ATOM    237  O   SER A  64      29.662  35.114 -21.866  1.00 30.97           O  
ATOM    238  CB  SER A  64      27.451  32.868 -22.402  1.00 28.08           C  
ATOM    239  OG  SER A  64      26.131  32.368 -22.348  1.00 35.43           O  
ATOM    240  N   TYR A  65      29.978  33.353 -20.492  1.00 28.99           N  
ATOM    241  CA  TYR A  65      31.426  33.474 -20.398  1.00 27.32           C  
ATOM    242  C   TYR A  65      32.039  32.080 -20.427  1.00 28.21           C  
ATOM    243  O   TYR A  65      31.392  31.096 -20.051  1.00 27.92           O  
ATOM    244  CB  TYR A  65      31.853  34.190 -19.110  1.00 23.85           C  
ATOM    245  CG  TYR A  65      31.155  35.505 -18.882  1.00 31.66           C  
ATOM    246  CD1 TYR A  65      29.905  35.549 -18.275  1.00 30.61           C  
ATOM    247  CD2 TYR A  65      31.738  36.708 -19.280  1.00 31.39           C  
ATOM    248  CE1 TYR A  65      29.250  36.746 -18.070  1.00 29.03           C  
ATOM    249  CE2 TYR A  65      31.084  37.922 -19.076  1.00 30.53           C  
ATOM    250  CZ  TYR A  65      29.841  37.931 -18.466  1.00 33.61           C  
ATOM    251  OH  TYR A  65      29.171  39.117 -18.250  1.00 33.97           O  
ATOM    252  N   GLY A  66      33.291  31.996 -20.867  1.00 28.52           N  
ATOM    253  CA  GLY A  66      34.022  30.749 -20.802  1.00 27.25           C  
ATOM    254  C   GLY A  66      34.760  30.476 -22.095  1.00 30.13           C  
ATOM    255  O   GLY A  66      34.951  31.367 -22.922  1.00 32.49           O  
ATOM    256  N   ASN A  67      35.179  29.221 -22.262  1.00 27.25           N  
ATOM    257  CA  ASN A  67      35.962  28.818 -23.418  1.00 30.49           C  
ATOM    258  C   ASN A  67      35.178  27.943 -24.388  1.00 30.84           C  
ATOM    259  O   ASN A  67      35.760  27.438 -25.347  1.00 31.97           O  
ATOM    260  CB  ASN A  67      37.259  28.117 -22.976  1.00 28.83           C  
ATOM    261  CG  ASN A  67      37.014  26.787 -22.255  1.00 29.62           C  
ATOM    262  ND2 ASN A  67      38.098  26.100 -21.901  1.00 24.12           N  
ATOM    263  OD1 ASN A  67      35.871  26.374 -22.041  1.00 26.13           O  
ATOM    264  N   ASP A  68      33.865  27.745 -24.163  1.00 26.76           N  
ATOM    265  CA  ASP A  68      33.019  27.032 -25.126  1.00 28.71           C  
ATOM    266  C   ASP A  68      31.593  27.551 -24.934  1.00 29.54           C  
ATOM    267  O   ASP A  68      30.756  26.928 -24.271  1.00 26.59           O  
ATOM    268  CB  ASP A  68      33.088  25.515 -24.963  1.00 28.78           C  
ATOM    269  CG  ASP A  68      32.409  24.772 -26.106  1.00 31.05           C  
ATOM    270  OD1 ASP A  68      31.798  25.432 -26.978  1.00 33.27           O  
ATOM    271  OD2 ASP A  68      32.462  23.518 -26.118  1.00 34.55           O1-
ATOM    272  N   LEU A  69      31.323  28.712 -25.539  1.00 31.22           N  
ATOM    273  CA  LEU A  69      30.062  29.406 -25.292  1.00 30.03           C  
ATOM    274  C   LEU A  69      28.878  28.644 -25.865  1.00 29.30           C  
ATOM    275  O   LEU A  69      27.751  28.801 -25.381  1.00 28.56           O  
ATOM    276  CB  LEU A  69      30.115  30.821 -25.871  1.00 31.03           C  
ATOM    277  CG  LEU A  69      31.251  31.717 -25.355  1.00 35.29           C  
ATOM    278  CD1 LEU A  69      31.216  33.094 -26.015  1.00 33.81           C  
ATOM    279  CD2 LEU A  69      31.197  31.852 -23.840  1.00 31.83           C  
ATOM    280  N   ALA A  70      29.109  27.820 -26.890  1.00 29.20           N  
ATOM    281  CA  ALA A  70      28.038  26.998 -27.441  1.00 30.96           C  
ATOM    282  C   ALA A  70      27.445  26.030 -26.418  1.00 25.88           C  
ATOM    283  O   ALA A  70      26.345  25.509 -26.647  1.00 28.17           O  
ATOM    284  CB  ALA A  70      28.549  26.210 -28.647  1.00 32.11           C  
ATOM    285  N   ARG A  71      28.145  25.747 -25.312  1.00 25.59           N  
ATOM    286  CA  ARG A  71      27.536  24.899 -24.289  1.00 26.72           C  
ATOM    287  C   ARG A  71      26.294  25.553 -23.705  1.00 24.66           C  
ATOM    288  O   ARG A  71      25.392  24.847 -23.242  1.00 21.81           O  
ATOM    289  CB  ARG A  71      28.539  24.580 -23.172  1.00 21.03           C  
ATOM    290  CG  ARG A  71      29.790  23.817 -23.643  1.00 25.75           C  
ATOM    291  CD  ARG A  71      30.712  23.424 -22.482  1.00 23.29           C  
ATOM    292  NE  ARG A  71      30.048  22.497 -21.577  1.00 22.99           N  
ATOM    293  CZ  ARG A  71      30.176  21.177 -21.641  1.00 27.35           C  
ATOM    294  NH1 ARG A  71      30.964  20.640 -22.563  1.00 26.17           N1+
ATOM    295  NH2 ARG A  71      29.521  20.391 -20.787  1.00 23.70           N  
ATOM    296  N   ALA A  72      26.215  26.885 -23.773  1.00 23.64           N  
ATOM    297  CA  ALA A  72      25.137  27.626 -23.133  1.00 23.81           C  
ATOM    298  C   ALA A  72      23.772  27.240 -23.683  1.00 23.12           C  
ATOM    299  O   ALA A  72      22.772  27.296 -22.956  1.00 24.79           O  
ATOM    300  CB  ALA A  72      25.377  29.126 -23.295  1.00 21.11           C  
ATOM    301  N   SER A  73      23.698  26.848 -24.956  1.00 25.55           N  
ATOM    302  CA  SER A  73      22.430  26.469 -25.569  1.00 22.73           C  
ATOM    303  C   SER A  73      22.390  24.994 -25.940  1.00 20.24           C  
ATOM    304  O   SER A  73      21.522  24.572 -26.705  1.00 22.38           O  
ATOM    305  CB  SER A  73      22.149  27.338 -26.795  1.00 28.31           C  
ATOM    306  OG  SER A  73      23.244  27.294 -27.682  1.00 32.50           O  
ATOM    307  N   THR A  74      23.303  24.200 -25.400  1.00 21.93           N  
ATOM    308  CA  THR A  74      23.317  22.758 -25.594  1.00 23.03           C  
ATOM    309  C   THR A  74      22.598  22.091 -24.426  1.00 21.97           C  
ATOM    310  O   THR A  74      22.740  22.516 -23.277  1.00 21.53           O  
ATOM    311  CB  THR A  74      24.763  22.246 -25.688  1.00 22.35           C  
ATOM    312  CG2 THR A  74      24.809  20.768 -26.054  1.00 21.23           C  
ATOM    313  OG1 THR A  74      25.477  23.008 -26.671  1.00 26.21           O  
ATOM    314  N   GLU A  75      21.831  21.045 -24.724  1.00 26.56           N  
ATOM    315  CA  GLU A  75      21.161  20.263 -23.691  1.00 23.05           C  
ATOM    316  C   GLU A  75      22.098  19.231 -23.080  1.00 22.11           C  
ATOM    317  O   GLU A  75      22.881  18.590 -23.784  1.00 25.89           O  
ATOM    318  CB  GLU A  75      19.942  19.547 -24.277  1.00 26.17           C  
ATOM    319  CG  GLU A  75      18.827  20.483 -24.694  1.00 25.37           C  
ATOM    320  CD  GLU A  75      17.550  19.743 -25.073  1.00 28.61           C  
ATOM    321  OE1 GLU A  75      17.638  18.644 -25.664  1.00 30.51           O  
ATOM    322  OE2 GLU A  75      16.457  20.262 -24.751  1.00 28.51           O1-
ATOM    323  N   TYR A  76      21.987  19.054 -21.762  1.00 24.04           N  
ATOM    324  CA  TYR A  76      22.695  18.027 -21.008  1.00 19.37           C  
ATOM    325  C   TYR A  76      21.739  17.451 -19.976  1.00 19.88           C  
ATOM    326  O   TYR A  76      20.767  18.101 -19.590  1.00 20.49           O  
ATOM    327  CB  TYR A  76      23.938  18.590 -20.290  1.00 18.11           C  
ATOM    328  CG  TYR A  76      24.908  19.313 -21.208  1.00 24.24           C  
ATOM    329  CD1 TYR A  76      25.921  18.622 -21.874  1.00 21.90           C  
ATOM    330  CD2 TYR A  76      24.807  20.686 -21.412  1.00 23.53           C  
ATOM    331  CE1 TYR A  76      26.811  19.292 -22.725  1.00 22.12           C  
ATOM    332  CE2 TYR A  76      25.681  21.356 -22.252  1.00 23.24           C  
ATOM    333  CZ  TYR A  76      26.682  20.650 -22.908  1.00 26.06           C  
ATOM    334  OH  TYR A  76      27.553  21.322 -23.737  1.00 25.13           O  
ATOM    335  N   VAL A  77      22.013  16.233 -19.514  1.00 17.92           N  
ATOM    336  CA  VAL A  77      21.196  15.789 -18.379  1.00 19.08           C  
ATOM    337  C   VAL A  77      21.405  16.742 -17.205  1.00 18.63           C  
ATOM    338  O   VAL A  77      22.528  17.259 -17.009  1.00 16.62           O  
ATOM    339  CB  VAL A  77      21.521  14.340 -17.981  1.00 16.97           C  
ATOM    340  CG1 VAL A  77      21.248  13.405 -19.153  1.00 20.49           C  
ATOM    341  CG2 VAL A  77      22.973  14.213 -17.459  1.00 16.22           C  
ATOM    342  N   PRO A  78      20.371  17.035 -16.412  1.00 17.95           N  
ATOM    343  CA  PRO A  78      20.562  17.933 -15.261  1.00 16.12           C  
ATOM    344  C   PRO A  78      21.319  17.302 -14.106  1.00 14.61           C  
ATOM    345  O   PRO A  78      21.902  18.041 -13.301  1.00 16.34           O  
ATOM    346  CB  PRO A  78      19.127  18.296 -14.851  1.00 15.48           C  
ATOM    347  CG  PRO A  78      18.291  17.153 -15.347  1.00 15.50           C  
ATOM    348  CD  PRO A  78      18.963  16.645 -16.603  1.00 16.36           C  
ATOM    349  N   ALA A  79      21.331  15.973 -13.997  1.00 14.19           N  
ATOM    350  CA  ALA A  79      21.930  15.305 -12.844  1.00 17.03           C  
ATOM    351  C   ALA A  79      21.387  15.923 -11.555  1.00 15.63           C  
ATOM    352  O   ALA A  79      20.220  16.315 -11.509  1.00 14.71           O  
ATOM    353  CB  ALA A  79      23.464  15.374 -12.914  1.00 17.94           C  
ATOM    354  N   SER A  80      22.207  16.046 -10.509  1.00 13.52           N  
ATOM    355  CA  SER A  80      21.646  16.408  -9.207  1.00 14.89           C  
ATOM    356  C   SER A  80      21.134  17.845  -9.126  1.00 15.55           C  
ATOM    357  O   SER A  80      20.530  18.208  -8.108  1.00 16.01           O  
ATOM    358  CB  SER A  80      22.684  16.142  -8.104  1.00 17.62           C  
ATOM    359  OG  SER A  80      22.856  14.728  -7.960  1.00 20.76           O  
ATOM    360  N   THR A  81      21.336  18.681 -10.152  1.00 14.97           N  
ATOM    361  CA  THR A  81      20.665  19.972 -10.109  1.00 13.18           C  
ATOM    362  C   THR A  81      19.158  19.810 -10.194  1.00 16.81           C  
ATOM    363  O   THR A  81      18.425  20.743  -9.839  1.00 12.18           O  
ATOM    364  CB  THR A  81      21.128  20.925 -11.224  1.00 15.78           C  
ATOM    365  CG2 THR A  81      22.632  21.133 -11.191  1.00 12.13           C  
ATOM    366  OG1 THR A  81      20.714  20.433 -12.501  1.00 14.39           O  
ATOM    367  N   PHE A  82      18.680  18.649 -10.640  1.00 12.11           N  
ATOM    368  CA  PHE A  82      17.240  18.413 -10.675  1.00 15.23           C  
ATOM    369  C   PHE A  82      16.620  18.317  -9.265  1.00 15.16           C  
ATOM    370  O   PHE A  82      15.422  18.526  -9.117  1.00 14.35           O  
ATOM    371  CB  PHE A  82      16.903  17.134 -11.464  1.00 13.28           C  
ATOM    372  CG  PHE A  82      15.430  16.884 -11.572  1.00 12.41           C  
ATOM    373  CD1 PHE A  82      14.636  17.698 -12.371  1.00 16.58           C  
ATOM    374  CD2 PHE A  82      14.828  15.867 -10.842  1.00 14.58           C  
ATOM    375  CE1 PHE A  82      13.260  17.505 -12.442  1.00 14.69           C  
ATOM    376  CE2 PHE A  82      13.466  15.657 -10.906  1.00 14.89           C  
ATOM    377  CZ  PHE A  82      12.669  16.488 -11.711  1.00 13.42           C  
ATOM    378  N   MET A  84      16.612  20.366  -6.992  1.00 12.80           N  
ATOM    379  CA  MET A  84      15.935  21.633  -6.779  1.00 13.04           C  
ATOM    380  C   MET A  84      14.464  21.535  -7.132  1.00 16.00           C  
ATOM    381  O   MET A  84      13.602  21.952  -6.355  1.00 14.45           O  
ATOM    382  CB  MET A  84      16.587  22.743  -7.611  1.00 14.29           C  
ATOM    383  CG  MET A  84      18.032  23.082  -7.205  1.00 20.00           C  
ATOM    384  SD  MET A  84      18.614  24.509  -8.171  1.00 29.27           S  
ATOM    385  CE  MET A  84      19.228  23.742  -9.583  1.00 15.95           C  
ATOM    386  N   LEU A  85      14.175  21.003  -8.328  1.00 14.85           N  
ATOM    387  CA  LEU A  85      12.786  20.912  -8.770  1.00 15.36           C  
ATOM    388  C   LEU A  85      12.078  19.732  -8.119  1.00 14.68           C  
ATOM    389  O   LEU A  85      10.889  19.826  -7.792  1.00 15.84           O  
ATOM    390  CB  LEU A  85      12.718  20.808 -10.301  1.00 14.99           C  
ATOM    391  CG  LEU A  85      11.337  20.728 -10.963  1.00 16.74           C  
ATOM    392  CD1 LEU A  85      10.376  21.802 -10.431  1.00 14.47           C  
ATOM    393  CD2 LEU A  85      11.451  20.830 -12.485  1.00 14.96           C  
ATOM    394  N   ASN A  86      12.793  18.620  -7.928  1.00 12.09           N  
ATOM    395  CA  ASN A  86      12.240  17.462  -7.223  1.00 17.44           C  
ATOM    396  C   ASN A  86      11.722  17.871  -5.843  1.00 13.42           C  
ATOM    397  O   ASN A  86      10.592  17.543  -5.462  1.00 15.50           O  
ATOM    398  CB  ASN A  86      13.335  16.386  -7.103  1.00 12.96           C  
ATOM    399  CG  ASN A  86      12.786  14.986  -6.881  1.00 17.69           C  
ATOM    400  ND2 ASN A  86      13.676  14.002  -6.882  1.00 14.78           N  
ATOM    401  OD1 ASN A  86      11.586  14.787  -6.731  1.00 17.07           O  
ATOM    402  N   ALA A  87      12.540  18.617  -5.095  1.00 10.91           N  
ATOM    403  CA  ALA A  87      12.163  19.069  -3.757  1.00 13.07           C  
ATOM    404  C   ALA A  87      10.960  19.992  -3.801  1.00 16.60           C  
ATOM    405  O   ALA A  87      10.052  19.873  -2.968  1.00 16.72           O  
ATOM    406  CB  ALA A  87      13.344  19.776  -3.072  1.00 11.30           C  
ATOM    407  N   LEU A  88      10.930  20.928  -4.757  1.00 13.29           N  
ATOM    408  CA  LEU A  88       9.763  21.801  -4.878  1.00 15.72           C  
ATOM    409  C   LEU A  88       8.487  20.985  -5.067  1.00 16.23           C  
ATOM    410  O   LEU A  88       7.468  21.232  -4.406  1.00 15.73           O  
ATOM    411  CB  LEU A  88       9.952  22.781  -6.042  1.00 15.87           C  
ATOM    412  CG  LEU A  88      10.949  23.915  -5.797  1.00 15.03           C  
ATOM    413  CD1 LEU A  88      11.301  24.601  -7.110  1.00 16.29           C  
ATOM    414  CD2 LEU A  88      10.362  24.912  -4.795  1.00 15.84           C  
ATOM    415  N   ILE A  89       8.532  20.003  -5.966  1.00 14.48           N  
ATOM    416  CA  ILE A  89       7.352  19.201  -6.269  1.00 14.63           C  
ATOM    417  C   ILE A  89       6.944  18.367  -5.061  1.00 18.36           C  
ATOM    418  O   ILE A  89       5.756  18.272  -4.727  1.00 14.87           O  
ATOM    419  CB  ILE A  89       7.620  18.311  -7.496  1.00 16.46           C  
ATOM    420  CG1 ILE A  89       7.851  19.174  -8.739  1.00 16.83           C  
ATOM    421  CG2 ILE A  89       6.466  17.345  -7.705  1.00 15.38           C  
ATOM    422  CD1 ILE A  89       8.494  18.407  -9.898  1.00 14.63           C  
ATOM    423  N   GLY A  90       7.922  17.730  -4.401  1.00 15.50           N  
ATOM    424  CA  GLY A  90       7.596  16.866  -3.278  1.00 18.84           C  
ATOM    425  C   GLY A  90       6.988  17.631  -2.119  1.00 20.12           C  
ATOM    426  O   GLY A  90       6.015  17.184  -1.502  1.00 16.61           O  
ATOM    427  N   LEU A  91       7.536  18.811  -1.831  1.00 16.33           N  
ATOM    428  CA  LEU A  91       7.025  19.624  -0.736  1.00 19.21           C  
ATOM    429  C   LEU A  91       5.682  20.243  -1.091  1.00 17.63           C  
ATOM    430  O   LEU A  91       4.787  20.327  -0.245  1.00 17.95           O  
ATOM    431  CB  LEU A  91       8.036  20.712  -0.380  1.00 14.50           C  
ATOM    432  CG  LEU A  91       9.359  20.284   0.249  1.00 18.37           C  
ATOM    433  CD1 LEU A  91      10.295  21.490   0.287  1.00 13.90           C  
ATOM    434  CD2 LEU A  91       9.127  19.712   1.668  1.00 18.37           C  
ATOM    435  N   GLU A  92       5.528  20.684  -2.335  1.00 16.94           N  
ATOM    436  CA  GLU A  92       4.279  21.321  -2.738  1.00 20.68           C  
ATOM    437  C   GLU A  92       3.102  20.373  -2.552  1.00 20.68           C  
ATOM    438  O   GLU A  92       2.038  20.778  -2.076  1.00 22.40           O  
ATOM    439  CB  GLU A  92       4.384  21.780  -4.189  1.00 16.21           C  
ATOM    440  CG  GLU A  92       3.146  22.429  -4.758  1.00 22.58           C  
ATOM    441  CD  GLU A  92       2.919  23.845  -4.251  1.00 23.64           C  
ATOM    442  OE1 GLU A  92       3.834  24.459  -3.673  1.00 25.23           O  
ATOM    443  OE2 GLU A  92       1.805  24.354  -4.440  1.00 31.96           O1-
ATOM    444  N   HIS A  93       3.286  19.097  -2.886  1.00 19.82           N  
ATOM    445  CA  HIS A  93       2.191  18.137  -2.879  1.00 21.99           C  
ATOM    446  C   HIS A  93       2.219  17.237  -1.649  1.00 17.73           C  
ATOM    447  O   HIS A  93       1.590  16.173  -1.644  1.00 18.92           O  
ATOM    448  CB  HIS A  93       2.217  17.331  -4.175  1.00 17.59           C  
ATOM    449  CG  HIS A  93       2.074  18.183  -5.397  1.00 18.70           C  
ATOM    450  CD2 HIS A  93       3.006  18.754  -6.201  1.00 19.99           C  
ATOM    451  ND1 HIS A  93       0.851  18.573  -5.897  1.00 20.56           N  
ATOM    452  CE1 HIS A  93       1.030  19.319  -6.971  1.00 24.09           C  
ATOM    453  NE2 HIS A  93       2.331  19.447  -7.177  1.00 23.07           N  
ATOM    454  N   HIS A  94       2.942  17.654  -0.611  1.00 18.37           N  
ATOM    455  CA  HIS A  94       2.949  16.986   0.692  1.00 21.35           C  
ATOM    456  C   HIS A  94       3.317  15.511   0.569  1.00 21.53           C  
ATOM    457  O   HIS A  94       2.780  14.651   1.275  1.00 19.08           O  
ATOM    458  CB  HIS A  94       1.609  17.196   1.420  1.00 22.28           C  
ATOM    459  CG  HIS A  94       1.414  18.610   1.895  1.00 22.13           C  
ATOM    460  CD2 HIS A  94       1.379  19.780   1.208  1.00 19.38           C  
ATOM    461  ND1 HIS A  94       1.269  18.945   3.227  1.00 20.88           N  
ATOM    462  CE1 HIS A  94       1.141  20.256   3.337  1.00 20.69           C  
ATOM    463  NE2 HIS A  94       1.206  20.786   2.128  1.00 19.97           N  
ATOM    464  N   LYS A  95       4.257  15.211  -0.335  1.00 20.34           N  
ATOM    465  CA  LYS A  95       4.913  13.909  -0.314  1.00 21.41           C  
ATOM    466  C   LYS A  95       6.064  13.861   0.678  1.00 23.53           C  
ATOM    467  O   LYS A  95       6.567  12.777   0.978  1.00 25.92           O  
ATOM    468  CB  LYS A  95       5.422  13.548  -1.709  1.00 22.79           C  
ATOM    469  CG  LYS A  95       4.400  13.787  -2.778  1.00 20.10           C  
ATOM    470  CD  LYS A  95       3.179  12.895  -2.557  1.00 23.09           C  
ATOM    471  CE  LYS A  95       2.274  12.946  -3.777  1.00 21.37           C  
ATOM    472  NZ  LYS A  95       1.001  12.228  -3.546  1.00 22.32           N1+
ATOM    473  N   ALA A  96       6.491  15.012   1.184  1.00 21.58           N  
ATOM    474  CA  ALA A  96       7.499  15.098   2.222  1.00 23.09           C  
ATOM    475  C   ALA A  96       7.271  16.394   2.976  1.00 21.36           C  
ATOM    476  O   ALA A  96       6.572  17.294   2.501  1.00 25.11           O  
ATOM    477  CB  ALA A  96       8.925  15.066   1.647  1.00 20.92           C  
ATOM    478  N   THR A  97       7.863  16.475   4.160  1.00 20.16           N  
ATOM    479  CA  THR A  97       8.016  17.731   4.876  1.00 22.63           C  
ATOM    480  C   THR A  97       9.498  18.061   4.981  1.00 20.00           C  
ATOM    481  O   THR A  97      10.367  17.214   4.740  1.00 20.65           O  
ATOM    482  CB  THR A  97       7.384  17.654   6.274  1.00 22.54           C  
ATOM    483  CG2 THR A  97       5.968  17.086   6.192  1.00 24.53           C  
ATOM    484  OG1 THR A  97       8.187  16.809   7.101  1.00 23.85           O  
ATOM    485  N   THR A  98       9.784  19.305   5.368  1.00 19.59           N  
ATOM    486  CA  THR A  98      11.174  19.725   5.518  1.00 21.40           C  
ATOM    487  C   THR A  98      11.846  19.110   6.736  1.00 20.55           C  
ATOM    488  O   THR A  98      13.078  19.125   6.812  1.00 20.86           O  
ATOM    489  CB  THR A  98      11.265  21.250   5.598  1.00 23.48           C  
ATOM    490  CG2 THR A  98      10.503  21.886   4.435  1.00 23.83           C  
ATOM    491  OG1 THR A  98      10.701  21.691   6.839  1.00 27.69           O  
ATOM    492  N   THR A  99      11.075  18.566   7.678  1.00 22.24           N  
ATOM    493  CA  THR A  99      11.612  17.922   8.874  1.00 23.29           C  
ATOM    494  C   THR A  99      11.583  16.405   8.786  1.00 22.72           C  
ATOM    495  O   THR A  99      12.254  15.743   9.582  1.00 25.13           O  
ATOM    496  CB  THR A  99      10.831  18.356  10.128  1.00 23.31           C  
ATOM    497  CG2 THR A  99      11.027  19.854  10.386  1.00 28.56           C  
ATOM    498  OG1 THR A  99       9.434  18.099   9.931  1.00 25.87           O  
ATOM    499  N   GLU A 100      10.852  15.853   7.822  1.00 22.03           N  
ATOM    500  CA  GLU A 100      10.728  14.409   7.689  1.00 25.73           C  
ATOM    501  C   GLU A 100      12.096  13.759   7.499  1.00 26.08           C  
ATOM    502  O   GLU A 100      13.000  14.328   6.881  1.00 25.59           O  
ATOM    503  CB  GLU A 100       9.808  14.091   6.511  1.00 23.98           C  
ATOM    504  CG  GLU A 100       9.790  12.656   6.091  1.00 28.00           C  
ATOM    505  CD  GLU A 100       8.559  12.320   5.319  1.00 25.38           C  
ATOM    506  OE1 GLU A 100       7.831  13.258   4.926  1.00 30.77           O  
ATOM    507  OE2 GLU A 100       8.316  11.119   5.107  1.00 35.97           O1-
ATOM    508  N   VAL A 101      12.258  12.569   8.061  1.00 25.15           N  
ATOM    509  CA  VAL A 101      13.496  11.815   7.936  1.00 26.24           C  
ATOM    510  C   VAL A 101      13.278  10.687   6.939  1.00 25.54           C  
ATOM    511  O   VAL A 101      12.360   9.870   7.098  1.00 23.81           O  
ATOM    512  CB  VAL A 101      13.959  11.280   9.297  1.00 31.08           C  
ATOM    513  CG1 VAL A 101      15.069  10.305   9.112  1.00 27.07           C  
ATOM    514  CG2 VAL A 101      14.428  12.436  10.148  1.00 31.57           C  
ATOM    515  N   PHE A 102      14.098  10.670   5.886  1.00 21.93           N  
ATOM    516  CA  PHE A 102      14.107   9.581   4.913  1.00 21.65           C  
ATOM    517  C   PHE A 102      15.052   8.510   5.440  1.00 22.48           C  
ATOM    518  O   PHE A 102      16.258   8.742   5.557  1.00 20.10           O  
ATOM    519  CB  PHE A 102      14.526  10.082   3.534  1.00 19.75           C  
ATOM    520  CG  PHE A 102      13.421  10.797   2.796  1.00 20.45           C  
ATOM    521  CD1 PHE A 102      13.010  12.060   3.202  1.00 19.32           C  
ATOM    522  CD2 PHE A 102      12.785  10.198   1.706  1.00 19.00           C  
ATOM    523  CE1 PHE A 102      11.969  12.723   2.536  1.00 21.60           C  
ATOM    524  CE2 PHE A 102      11.763  10.859   1.023  1.00 22.17           C  
ATOM    525  CZ  PHE A 102      11.351  12.123   1.446  1.00 21.62           C  
ATOM    526  N   LYS A 103      14.490   7.353   5.785  1.00 25.81           N  
ATOM    527  CA  LYS A 103      15.243   6.281   6.423  1.00 26.35           C  
ATOM    528  C   LYS A 103      16.126   5.557   5.418  1.00 24.36           C  
ATOM    529  O   LYS A 103      15.673   5.189   4.329  1.00 24.62           O  
ATOM    530  CB  LYS A 103      14.294   5.270   7.061  1.00 26.75           C  
ATOM    531  CG  LYS A 103      13.207   5.895   7.909  1.00 36.13           C  
ATOM    532  CD  LYS A 103      13.761   6.282   9.250  1.00 34.72           C  
ATOM    533  CE  LYS A 103      13.153   5.422  10.349  1.00 40.47           C  
ATOM    534  NZ  LYS A 103      11.669   5.424  10.273  1.00 46.79           N1+
ATOM    535  N   TRP A 104      17.375   5.319   5.802  1.00 20.79           N  
ATOM    536  CA  TRP A 104      18.208   4.377   5.071  1.00 24.03           C  
ATOM    537  C   TRP A 104      17.615   2.977   5.205  1.00 22.83           C  
ATOM    538  O   TRP A 104      17.262   2.552   6.307  1.00 23.89           O  
ATOM    539  CB  TRP A 104      19.638   4.405   5.611  1.00 21.85           C  
ATOM    540  CG  TRP A 104      20.561   3.484   4.880  1.00 25.32           C  
ATOM    541  CD1 TRP A 104      20.539   3.191   3.543  1.00 25.32           C  
ATOM    542  CD2 TRP A 104      21.621   2.700   5.446  1.00 25.62           C  
ATOM    543  CE2 TRP A 104      22.213   1.971   4.388  1.00 26.19           C  
ATOM    544  CE3 TRP A 104      22.135   2.552   6.741  1.00 25.73           C  
ATOM    545  NE1 TRP A 104      21.535   2.290   3.239  1.00 25.79           N  
ATOM    546  CZ2 TRP A 104      23.290   1.101   4.585  1.00 27.16           C  
ATOM    547  CZ3 TRP A 104      23.212   1.685   6.938  1.00 27.95           C  
ATOM    548  CH2 TRP A 104      23.779   0.976   5.865  1.00 26.08           C  
ATOM    549  N   ASP A 105      17.480   2.265   4.081  1.00 22.91           N  
ATOM    550  CA  ASP A 105      16.877   0.937   4.085  1.00 22.83           C  
ATOM    551  C   ASP A 105      17.889  -0.174   4.366  1.00 23.32           C  
ATOM    552  O   ASP A 105      17.501  -1.347   4.421  1.00 25.70           O  
ATOM    553  CB  ASP A 105      16.150   0.662   2.759  1.00 29.18           C  
ATOM    554  CG  ASP A 105      17.065   0.785   1.531  1.00 30.57           C  
ATOM    555  OD1 ASP A 105      18.284   1.006   1.689  1.00 29.71           O  
ATOM    556  OD2 ASP A 105      16.550   0.666   0.397  1.00 36.29           O1-
ATOM    557  N   GLY A 106      19.159   0.165   4.569  1.00 21.63           N  
ATOM    558  CA  GLY A 106      20.177  -0.812   4.885  1.00 24.44           C  
ATOM    559  C   GLY A 106      20.931  -1.366   3.689  1.00 27.26           C  
ATOM    560  O   GLY A 106      21.936  -2.064   3.883  1.00 25.38           O  
ATOM    561  N   LYS A 107      20.477  -1.091   2.463  1.00 28.13           N  
ATOM    562  CA  LYS A 107      21.207  -1.520   1.277  1.00 27.66           C  
ATOM    563  C   LYS A 107      22.426  -0.634   1.041  1.00 29.71           C  
ATOM    564  O   LYS A 107      22.408   0.571   1.304  1.00 31.08           O  
ATOM    565  CB  LYS A 107      20.312  -1.481   0.043  1.00 28.25           C  
ATOM    566  CG  LYS A 107      18.891  -1.945   0.255  1.00 33.17           C  
ATOM    567  CD  LYS A 107      18.152  -2.056  -1.075  1.00 36.16           C  
ATOM    568  CE  LYS A 107      16.713  -2.517  -0.889  1.00 43.05           C  
ATOM    569  NZ  LYS A 107      16.174  -3.230  -2.092  1.00 45.04           N1+
ATOM    570  N   LYS A 108      23.487  -1.246   0.528  1.00 27.95           N  
ATOM    571  CA  LYS A 108      24.693  -0.508   0.187  1.00 31.95           C  
ATOM    572  C   LYS A 108      24.373   0.651  -0.757  1.00 31.54           C  
ATOM    573  O   LYS A 108      23.645   0.487  -1.739  1.00 29.97           O  
ATOM    574  CB  LYS A 108      25.719  -1.449  -0.455  1.00 31.63           C  
ATOM    575  CG  LYS A 108      27.160  -1.012  -0.222  1.00 41.89           C  
ATOM    576  CD  LYS A 108      28.157  -1.826  -1.044  1.00 46.80           C  
ATOM    577  CE  LYS A 108      29.515  -1.133  -1.094  1.00 49.68           C  
ATOM    578  NZ  LYS A 108      30.040  -0.817   0.274  1.00 52.87           N1+
ATOM    579  N   ARG A 109      24.905   1.828  -0.441  1.00 30.77           N  
ATOM    580  CA  ARG A 109      24.796   2.999  -1.294  1.00 31.79           C  
ATOM    581  C   ARG A 109      26.173   3.375  -1.823  1.00 33.48           C  
ATOM    582  O   ARG A 109      27.202   2.911  -1.322  1.00 33.43           O  
ATOM    583  CB  ARG A 109      24.155   4.169  -0.536  1.00 26.44           C  
ATOM    584  CG  ARG A 109      22.662   3.958  -0.316  1.00 24.56           C  
ATOM    585  CD  ARG A 109      22.054   5.019   0.590  1.00 26.53           C  
ATOM    586  NE  ARG A 109      20.596   4.914   0.623  1.00 22.27           N  
ATOM    587  CZ  ARG A 109      19.791   5.795   1.212  1.00 24.38           C  
ATOM    588  NH1 ARG A 109      20.295   6.861   1.817  1.00 23.37           N1+
ATOM    589  NH2 ARG A 109      18.473   5.612   1.192  1.00 25.63           N  
ATOM    590  N   LEU A 110      26.176   4.213  -2.865  1.00 33.56           N  
ATOM    591  CA  LEU A 110      27.418   4.565  -3.555  1.00 33.39           C  
ATOM    592  C   LEU A 110      28.481   5.088  -2.602  1.00 32.34           C  
ATOM    593  O   LEU A 110      29.670   4.798  -2.768  1.00 34.56           O  
ATOM    594  CB  LEU A 110      27.137   5.607  -4.636  1.00 32.00           C  
ATOM    595  CG  LEU A 110      27.130   5.096  -6.068  1.00 41.94           C  
ATOM    596  CD1 LEU A 110      26.719   6.211  -7.029  1.00 40.00           C  
ATOM    597  CD2 LEU A 110      28.513   4.559  -6.403  1.00 35.31           C  
ATOM    598  N   PHE A 111      28.080   5.881  -1.610  1.00 34.35           N  
ATOM    599  CA  PHE A 111      29.033   6.448  -0.674  1.00 31.68           C  
ATOM    600  C   PHE A 111      28.618   6.115   0.751  1.00 33.77           C  
ATOM    601  O   PHE A 111      27.421   6.096   1.063  1.00 31.17           O  
ATOM    602  CB  PHE A 111      29.149   7.975  -0.852  1.00 34.39           C  
ATOM    603  CG  PHE A 111      29.540   8.396  -2.250  1.00 36.15           C  
ATOM    604  CD1 PHE A 111      30.877   8.464  -2.621  1.00 40.65           C  
ATOM    605  CD2 PHE A 111      28.570   8.721  -3.192  1.00 31.84           C  
ATOM    606  CE1 PHE A 111      31.239   8.846  -3.906  1.00 40.38           C  
ATOM    607  CE2 PHE A 111      28.921   9.100  -4.478  1.00 35.42           C  
ATOM    608  CZ  PHE A 111      30.259   9.168  -4.838  1.00 41.09           C  
ATOM    609  N   PRO A 112      29.582   5.831   1.633  1.00 37.91           N  
ATOM    610  CA  PRO A 112      29.236   5.568   3.041  1.00 38.04           C  
ATOM    611  C   PRO A 112      28.544   6.734   3.713  1.00 36.06           C  
ATOM    612  O   PRO A 112      27.768   6.529   4.659  1.00 33.11           O  
ATOM    613  CB  PRO A 112      30.598   5.283   3.698  1.00 42.79           C  
ATOM    614  CG  PRO A 112      31.537   5.004   2.574  1.00 44.29           C  
ATOM    615  CD  PRO A 112      31.032   5.762   1.387  1.00 40.44           C  
ATOM    616  N   GLU A 113      28.819   7.962   3.266  1.00 36.97           N  
ATOM    617  CA  GLU A 113      28.157   9.129   3.829  1.00 33.17           C  
ATOM    618  C   GLU A 113      26.661   9.121   3.561  1.00 30.75           C  
ATOM    619  O   GLU A 113      25.914   9.773   4.296  1.00 33.56           O  
ATOM    620  CB  GLU A 113      28.764  10.418   3.263  1.00 39.86           C  
ATOM    621  CG  GLU A 113      30.260  10.595   3.518  1.00 42.64           C  
ATOM    622  CD  GLU A 113      31.144   9.862   2.521  1.00 47.59           C  
ATOM    623  OE1 GLU A 113      32.319  10.255   2.380  1.00 61.97           O  
ATOM    624  OE2 GLU A 113      30.679   8.899   1.875  1.00 52.70           O1-
ATOM    625  N   TRP A 114      26.207   8.398   2.531  1.00 29.41           N  
ATOM    626  CA  TRP A 114      24.783   8.319   2.223  1.00 28.47           C  
ATOM    627  C   TRP A 114      24.045   7.280   3.061  1.00 27.66           C  
ATOM    628  O   TRP A 114      22.811   7.253   3.041  1.00 25.86           O  
ATOM    629  CB  TRP A 114      24.584   8.014   0.736  1.00 24.06           C  
ATOM    630  CG  TRP A 114      24.999   9.140  -0.171  1.00 25.54           C  
ATOM    631  CD1 TRP A 114      25.452  10.381   0.204  1.00 26.40           C  
ATOM    632  CD2 TRP A 114      24.999   9.132  -1.604  1.00 21.71           C  
ATOM    633  CE2 TRP A 114      25.467  10.393  -2.030  1.00 20.79           C  
ATOM    634  CE3 TRP A 114      24.658   8.181  -2.569  1.00 21.55           C  
ATOM    635  NE1 TRP A 114      25.729  11.136  -0.909  1.00 25.11           N  
ATOM    636  CZ2 TRP A 114      25.597  10.723  -3.375  1.00 21.95           C  
ATOM    637  CZ3 TRP A 114      24.791   8.507  -3.902  1.00 23.63           C  
ATOM    638  CH2 TRP A 114      25.245   9.772  -4.297  1.00 22.42           C  
ATOM    639  N   GLU A 115      24.760   6.440   3.806  1.00 31.76           N  
ATOM    640  CA  GLU A 115      24.138   5.340   4.546  1.00 31.22           C  
ATOM    641  C   GLU A 115      23.770   5.829   5.950  1.00 30.32           C  
ATOM    642  O   GLU A 115      24.336   5.433   6.968  1.00 32.18           O  
ATOM    643  CB  GLU A 115      25.066   4.128   4.547  1.00 28.76           C  
ATOM    644  CG  GLU A 115      25.412   3.684   3.113  1.00 29.02           C  
ATOM    645  CD  GLU A 115      26.341   2.469   3.030  1.00 34.39           C  
ATOM    646  OE1 GLU A 115      27.195   2.294   3.929  1.00 32.70           O  
ATOM    647  OE2 GLU A 115      26.217   1.694   2.052  1.00 29.06           O1-
ATOM    648  N   LYS A 116      22.788   6.733   5.964  1.00 32.37           N  
ATOM    649  CA  LYS A 116      22.295   7.442   7.139  1.00 32.22           C  
ATOM    650  C   LYS A 116      20.858   7.852   6.865  1.00 29.20           C  
ATOM    651  O   LYS A 116      20.497   8.111   5.715  1.00 25.57           O  
ATOM    652  CB  LYS A 116      23.068   8.738   7.450  1.00 32.93           C  
ATOM    653  CG  LYS A 116      24.570   8.660   7.503  1.00 43.32           C  
ATOM    654  CD  LYS A 116      25.169  10.063   7.448  1.00 41.34           C  
ATOM    655  CE  LYS A 116      26.682  10.028   7.652  1.00 47.63           C  
ATOM    656  NZ  LYS A 116      27.382  11.155   6.956  1.00 54.59           N1+
ATOM    657  N   ASP A 117      20.054   7.943   7.924  1.00 26.57           N  
ATOM    658  CA  ASP A 117      18.778   8.644   7.834  1.00 25.42           C  
ATOM    659  C   ASP A 117      19.025  10.140   7.664  1.00 25.48           C  
ATOM    660  O   ASP A 117      19.877  10.716   8.343  1.00 27.13           O  
ATOM    661  CB  ASP A 117      17.937   8.413   9.092  1.00 27.85           C  
ATOM    662  CG  ASP A 117      17.623   6.953   9.344  1.00 28.35           C  
ATOM    663  OD1 ASP A 117      17.967   6.099   8.514  1.00 23.17           O  
ATOM    664  OD2 ASP A 117      17.011   6.665  10.391  1.00 31.88           O1-
ATOM    665  N   MET A 118      18.266  10.786   6.776  1.00 23.13           N  
ATOM    666  CA  MET A 118      18.488  12.217   6.593  1.00 21.85           C  
ATOM    667  C   MET A 118      17.260  12.896   6.002  1.00 23.04           C  
ATOM    668  O   MET A 118      16.380  12.258   5.406  1.00 17.09           O  
ATOM    669  CB  MET A 118      19.728  12.502   5.730  1.00 25.06           C  
ATOM    670  CG  MET A 118      19.764  11.844   4.373  1.00 24.63           C  
ATOM    671  SD  MET A 118      21.335  12.166   3.507  1.00 26.87           S  
ATOM    672  CE  MET A 118      21.789  10.505   3.011  1.00 25.27           C  
ATOM    673  N   THR A 119      17.212  14.211   6.200  1.00 17.65           N  
ATOM    674  CA  THR A 119      16.161  15.045   5.648  1.00 22.31           C  
ATOM    675  C   THR A 119      16.427  15.347   4.173  1.00 17.94           C  
ATOM    676  O   THR A 119      17.522  15.129   3.648  1.00 14.96           O  
ATOM    677  CB  THR A 119      16.061  16.361   6.412  1.00 19.90           C  
ATOM    678  CG2 THR A 119      15.790  16.099   7.913  1.00 25.33           C  
ATOM    679  OG1 THR A 119      17.296  17.076   6.270  1.00 18.40           O  
ATOM    680  N   LEU A 120      15.401  15.890   3.513  1.00 17.95           N  
ATOM    681  CA  LEU A 120      15.587  16.399   2.159  1.00 17.31           C  
ATOM    682  C   LEU A 120      16.669  17.465   2.124  1.00 17.97           C  
ATOM    683  O   LEU A 120      17.455  17.531   1.171  1.00 15.85           O  
ATOM    684  CB  LEU A 120      14.272  16.958   1.619  1.00 16.94           C  
ATOM    685  CG  LEU A 120      13.194  15.936   1.259  1.00 19.21           C  
ATOM    686  CD1 LEU A 120      11.958  16.668   0.692  1.00 17.53           C  
ATOM    687  CD2 LEU A 120      13.713  14.890   0.268  1.00 16.27           C  
ATOM    688  N   GLY A 121      16.738  18.300   3.165  1.00 16.64           N  
ATOM    689  CA  GLY A 121      17.789  19.304   3.223  1.00 17.27           C  
ATOM    690  C   GLY A 121      19.176  18.704   3.394  1.00 19.84           C  
ATOM    691  O   GLY A 121      20.131  19.111   2.717  1.00 22.03           O  
ATOM    692  N   ASP A 122      19.323  17.766   4.330  1.00 15.94           N  
ATOM    693  CA  ASP A 122      20.577  17.016   4.423  1.00 20.57           C  
ATOM    694  C   ASP A 122      20.919  16.364   3.088  1.00 17.44           C  
ATOM    695  O   ASP A 122      22.069  16.405   2.639  1.00 20.86           O  
ATOM    696  CB  ASP A 122      20.492  15.924   5.496  1.00 19.92           C  
ATOM    697  CG  ASP A 122      20.336  16.465   6.908  1.00 28.20           C  
ATOM    698  OD1 ASP A 122      20.858  17.563   7.209  1.00 25.20           O  
ATOM    699  OD2 ASP A 122      19.701  15.749   7.725  1.00 31.46           O1-
ATOM    700  N   ALA A 123      19.935  15.720   2.455  1.00 15.32           N  
ATOM    701  CA  ALA A 123      20.218  15.001   1.216  1.00 19.73           C  
ATOM    702  C   ALA A 123      20.552  15.952   0.071  1.00 19.33           C  
ATOM    703  O   ALA A 123      21.261  15.564  -0.871  1.00 17.21           O  
ATOM    704  CB  ALA A 123      19.031  14.113   0.849  1.00 15.82           C  
ATOM    705  N   MET A 124      20.061  17.192   0.136  1.00 16.05           N  
ATOM    706  CA  MET A 124      20.411  18.193  -0.865  1.00 17.58           C  
ATOM    707  C   MET A 124      21.881  18.586  -0.756  1.00 18.90           C  
ATOM    708  O   MET A 124      22.605  18.644  -1.760  1.00 15.57           O  
ATOM    709  CB  MET A 124      19.520  19.425  -0.694  1.00 14.76           C  
ATOM    710  CG  MET A 124      19.715  20.475  -1.770  1.00 18.32           C  
ATOM    711  SD  MET A 124      18.778  20.082  -3.261  1.00 18.20           S  
ATOM    712  CE  MET A 124      17.122  20.581  -2.765  1.00 15.22           C  
ATOM    713  N   LYS A 125      22.333  18.870   0.457  1.00 17.60           N  
ATOM    714  CA  LYS A 125      23.734  19.203   0.665  1.00 23.51           C  
ATOM    715  C   LYS A 125      24.642  18.019   0.348  1.00 22.28           C  
ATOM    716  O   LYS A 125      25.741  18.209  -0.173  1.00 20.97           O  
ATOM    717  CB  LYS A 125      23.935  19.683   2.105  1.00 25.47           C  
ATOM    718  CG  LYS A 125      25.369  20.025   2.476  1.00 32.96           C  
ATOM    719  CD  LYS A 125      25.447  20.370   3.957  1.00 43.78           C  
ATOM    720  CE  LYS A 125      26.817  20.870   4.365  1.00 50.11           C  
ATOM    721  NZ  LYS A 125      26.874  21.076   5.842  1.00 53.50           N1+
ATOM    722  N   ALA A 126      24.197  16.794   0.618  1.00 21.14           N  
ATOM    723  CA  ALA A 126      25.019  15.630   0.309  1.00 22.27           C  
ATOM    724  C   ALA A 126      24.850  15.138  -1.127  1.00 22.90           C  
ATOM    725  O   ALA A 126      25.551  14.199  -1.512  1.00 21.83           O  
ATOM    726  CB  ALA A 126      24.708  14.479   1.283  1.00 16.15           C  
ATOM    727  N   SER A 127      23.968  15.752  -1.929  1.00 18.38           N  
ATOM    728  CA  SER A 127      23.592  15.208  -3.244  1.00 17.16           C  
ATOM    729  C   SER A 127      23.262  13.720  -3.141  1.00 18.38           C  
ATOM    730  O   SER A 127      23.672  12.917  -3.977  1.00 18.14           O  
ATOM    731  CB  SER A 127      24.690  15.424  -4.294  1.00 21.04           C  
ATOM    732  OG  SER A 127      24.895  16.797  -4.567  1.00 27.49           O  
ATOM    733  N   ALA A 128      22.518  13.347  -2.099  1.00 17.38           N  
ATOM    734  CA  ALA A 128      22.217  11.942  -1.807  1.00 18.28           C  
ATOM    735  C   ALA A 128      21.106  11.440  -2.724  1.00 18.34           C  
ATOM    736  O   ALA A 128      19.934  11.410  -2.358  1.00 17.49           O  
ATOM    737  CB  ALA A 128      21.837  11.768  -0.342  1.00 15.69           C  
ATOM    738  N   ILE A 129      21.502  10.998  -3.915  1.00 19.61           N  
ATOM    739  CA  ILE A 129      20.621  10.475  -4.959  1.00 19.39           C  
ATOM    740  C   ILE A 129      19.530   9.536  -4.446  1.00 19.38           C  
ATOM    741  O   ILE A 129      18.356   9.757  -4.767  1.00 16.22           O  
ATOM    742  CB  ILE A 129      21.456   9.773  -6.046  1.00 22.10           C  
ATOM    743  CG1 ILE A 129      22.445  10.755  -6.680  1.00 19.36           C  
ATOM    744  CG2 ILE A 129      20.559   9.172  -7.110  1.00 24.38           C  
ATOM    745  CD1 ILE A 129      23.229  10.157  -7.844  1.00 24.14           C  
ATOM    746  N   PRO A 130      19.847   8.477  -3.675  1.00 18.15           N  
ATOM    747  CA  PRO A 130      18.787   7.534  -3.272  1.00 18.38           C  
ATOM    748  C   PRO A 130      17.648   8.171  -2.494  1.00 16.58           C  
ATOM    749  O   PRO A 130      16.498   7.728  -2.617  1.00 17.40           O  
ATOM    750  CB  PRO A 130      19.537   6.516  -2.405  1.00 20.00           C  
ATOM    751  CG  PRO A 130      20.951   6.656  -2.774  1.00 23.72           C  
ATOM    752  CD  PRO A 130      21.156   8.079  -3.129  1.00 18.71           C  
ATOM    753  N   VAL A 131      17.936   9.172  -1.662  1.00 17.17           N  
ATOM    754  CA  VAL A 131      16.862   9.859  -0.943  1.00 16.78           C  
ATOM    755  C   VAL A 131      15.904  10.513  -1.929  1.00 17.28           C  
ATOM    756  O   VAL A 131      14.677  10.416  -1.796  1.00 15.67           O  
ATOM    757  CB  VAL A 131      17.443  10.895   0.036  1.00 16.06           C  
ATOM    758  CG1 VAL A 131      16.329  11.754   0.588  1.00 16.56           C  
ATOM    759  CG2 VAL A 131      18.195  10.197   1.155  1.00 20.67           C  
ATOM    760  N   TYR A 132      16.453  11.200  -2.933  1.00 14.58           N  
ATOM    761  CA  TYR A 132      15.608  11.880  -3.902  1.00 16.29           C  
ATOM    762  C   TYR A 132      14.981  10.904  -4.894  1.00 17.80           C  
ATOM    763  O   TYR A 132      13.935  11.212  -5.482  1.00 16.05           O  
ATOM    764  CB  TYR A 132      16.418  12.989  -4.593  1.00 15.37           C  
ATOM    765  CG  TYR A 132      16.407  14.252  -3.749  1.00 14.17           C  
ATOM    766  CD1 TYR A 132      17.244  14.384  -2.650  1.00 13.91           C  
ATOM    767  CD2 TYR A 132      15.484  15.270  -4.000  1.00 14.18           C  
ATOM    768  CE1 TYR A 132      17.210  15.517  -1.849  1.00 15.91           C  
ATOM    769  CE2 TYR A 132      15.439  16.405  -3.211  1.00 12.88           C  
ATOM    770  CZ  TYR A 132      16.300  16.519  -2.131  1.00 16.44           C  
ATOM    771  OH  TYR A 132      16.252  17.645  -1.336  1.00 15.52           O  
ATOM    772  N   GLN A 133      15.555   9.712  -5.050  1.00 15.13           N  
ATOM    773  CA  GLN A 133      14.854   8.675  -5.803  1.00 18.37           C  
ATOM    774  C   GLN A 133      13.638   8.168  -5.042  1.00 17.75           C  
ATOM    775  O   GLN A 133      12.589   7.894  -5.642  1.00 18.32           O  
ATOM    776  CB  GLN A 133      15.807   7.530  -6.129  1.00 19.70           C  
ATOM    777  CG  GLN A 133      16.898   7.922  -7.144  1.00 19.94           C  
ATOM    778  CD  GLN A 133      17.837   6.759  -7.444  1.00 24.83           C  
ATOM    779  NE2 GLN A 133      18.010   6.445  -8.721  1.00 22.31           N  
ATOM    780  OE1 GLN A 133      18.394   6.156  -6.532  1.00 19.29           O  
ATOM    781  N   ASP A 134      13.756   8.022  -3.721  1.00 19.37           N  
ATOM    782  CA  ASP A 134      12.577   7.663  -2.948  1.00 21.06           C  
ATOM    783  C   ASP A 134      11.520   8.755  -3.076  1.00 18.66           C  
ATOM    784  O   ASP A 134      10.345   8.468  -3.316  1.00 19.25           O  
ATOM    785  CB  ASP A 134      12.959   7.439  -1.481  1.00 22.50           C  
ATOM    786  CG  ASP A 134      11.757   7.115  -0.602  1.00 34.85           C  
ATOM    787  OD1 ASP A 134      10.916   8.002  -0.340  1.00 52.12           O  
ATOM    788  OD2 ASP A 134      11.649   5.931  -0.191  1.00 55.10           O1-
ATOM    789  N   LEU A 135      11.929  10.024  -2.943  1.00 15.74           N  
ATOM    790  CA  LEU A 135      10.995  11.137  -3.107  1.00 18.14           C  
ATOM    791  C   LEU A 135      10.297  11.074  -4.456  1.00 17.79           C  
ATOM    792  O   LEU A 135       9.080  11.269  -4.543  1.00 17.58           O  
ATOM    793  CB  LEU A 135      11.732  12.471  -2.957  1.00 15.52           C  
ATOM    794  CG  LEU A 135      10.879  13.746  -3.088  1.00 15.26           C  
ATOM    795  CD1 LEU A 135       9.786  13.792  -2.024  1.00 19.25           C  
ATOM    796  CD2 LEU A 135      11.768  15.018  -3.010  1.00 15.86           C  
ATOM    797  N   ALA A 136      11.066  10.847  -5.528  1.00 16.61           N  
ATOM    798  CA  ALA A 136      10.486  10.791  -6.872  1.00 14.47           C  
ATOM    799  C   ALA A 136       9.430   9.694  -6.973  1.00 16.07           C  
ATOM    800  O   ALA A 136       8.413   9.862  -7.656  1.00 14.94           O  
ATOM    801  CB  ALA A 136      11.592  10.563  -7.912  1.00 14.78           C  
ATOM    802  N   ARG A 137       9.668   8.555  -6.304  1.00 18.85           N  
ATOM    803  CA  ARG A 137       8.702   7.463  -6.308  1.00 20.41           C  
ATOM    804  C   ARG A 137       7.449   7.824  -5.508  1.00 18.46           C  
ATOM    805  O   ARG A 137       6.337   7.440  -5.887  1.00 19.40           O  
ATOM    806  CB  ARG A 137       9.362   6.176  -5.782  1.00 22.02           C  
ATOM    807  CG  ARG A 137      10.372   5.558  -6.769  1.00 22.95           C  
ATOM    808  CD  ARG A 137      10.882   4.173  -6.331  1.00 30.24           C  
ATOM    809  NE  ARG A 137      11.819   4.244  -5.213  1.00 28.65           N  
ATOM    810  CZ  ARG A 137      13.146   4.267  -5.330  1.00 31.02           C  
ATOM    811  NH1 ARG A 137      13.900   4.341  -4.243  1.00 28.65           N1+
ATOM    812  NH2 ARG A 137      13.728   4.201  -6.521  1.00 27.19           N  
ATOM    813  N   ARG A 138       7.596   8.571  -4.414  1.00 18.33           N  
ATOM    814  CA  ARG A 138       6.414   9.086  -3.715  1.00 18.69           C  
ATOM    815  C   ARG A 138       5.602  10.019  -4.607  1.00 21.28           C  
ATOM    816  O   ARG A 138       4.369   9.960  -4.625  1.00 17.66           O  
ATOM    817  CB  ARG A 138       6.823   9.831  -2.445  1.00 18.81           C  
ATOM    818  CG  ARG A 138       7.468   8.977  -1.396  1.00 21.01           C  
ATOM    819  CD  ARG A 138       7.768   9.838  -0.199  1.00 23.38           C  
ATOM    820  NE  ARG A 138       8.502   9.117   0.836  1.00 24.51           N  
ATOM    821  CZ  ARG A 138       8.671   9.593   2.061  1.00 24.78           C  
ATOM    822  NH1 ARG A 138       8.155  10.777   2.378  1.00 19.90           N1+
ATOM    823  NH2 ARG A 138       9.355   8.903   2.956  1.00 27.24           N  
ATOM    824  N   ILE A 139       6.279  10.911  -5.334  1.00 17.75           N  
ATOM    825  CA  ILE A 139       5.584  11.788  -6.270  1.00 17.58           C  
ATOM    826  C   ILE A 139       4.894  10.961  -7.353  1.00 18.36           C  
ATOM    827  O   ILE A 139       3.728  11.198  -7.694  1.00 19.29           O  
ATOM    828  CB  ILE A 139       6.569  12.808  -6.878  1.00 18.37           C  
ATOM    829  CG1 ILE A 139       7.031  13.838  -5.827  1.00 15.42           C  
ATOM    830  CG2 ILE A 139       5.984  13.443  -8.143  1.00 16.43           C  
ATOM    831  CD1 ILE A 139       8.372  14.524  -6.178  1.00 13.71           C  
ATOM    832  N   GLY A 140       5.599   9.984  -7.907  1.00 15.76           N  
ATOM    833  CA  GLY A 140       5.040   9.155  -8.962  1.00 20.10           C  
ATOM    834  C   GLY A 140       5.157   9.791 -10.341  1.00 20.45           C  
ATOM    835  O   GLY A 140       5.265  11.003 -10.498  1.00 17.69           O  
ATOM    836  N   LEU A 141       5.097   8.936 -11.366  1.00 24.02           N  
ATOM    837  CA  LEU A 141       5.381   9.375 -12.734  1.00 24.37           C  
ATOM    838  C   LEU A 141       4.380  10.417 -13.223  1.00 25.19           C  
ATOM    839  O   LEU A 141       4.757  11.432 -13.829  1.00 22.86           O  
ATOM    840  CB  LEU A 141       5.381   8.163 -13.667  1.00 28.52           C  
ATOM    841  CG  LEU A 141       5.978   8.309 -15.064  1.00 26.83           C  
ATOM    842  CD1 LEU A 141       7.464   8.659 -15.043  1.00 21.30           C  
ATOM    843  CD2 LEU A 141       5.745   7.011 -15.816  1.00 29.07           C  
ATOM    844  N   GLU A 142       3.092  10.180 -12.982  1.00 25.83           N  
ATOM    845  CA  GLU A 142       2.070  11.049 -13.550  1.00 24.80           C  
ATOM    846  C   GLU A 142       2.176  12.467 -12.995  1.00 23.18           C  
ATOM    847  O   GLU A 142       2.176  13.445 -13.756  1.00 22.75           O  
ATOM    848  CB  GLU A 142       0.685  10.456 -13.289  1.00 28.08           C  
ATOM    849  CG  GLU A 142      -0.480  11.318 -13.766  0.77 28.44           C  
ATOM    850  CD  GLU A 142      -1.806  10.811 -13.228  1.00 34.70           C  
ATOM    851  OE1 GLU A 142      -2.000   9.580 -13.235  1.00 40.42           O  
ATOM    852  OE2 GLU A 142      -2.637  11.626 -12.785  0.44 35.35           O1-
ATOM    853  N   LEU A 143       2.269  12.603 -11.667  1.00 21.27           N  
ATOM    854  CA  LEU A 143       2.412  13.933 -11.079  1.00 21.70           C  
ATOM    855  C   LEU A 143       3.767  14.557 -11.424  1.00 18.76           C  
ATOM    856  O   LEU A 143       3.849  15.762 -11.681  1.00 17.52           O  
ATOM    857  CB  LEU A 143       2.213  13.862  -9.559  1.00 18.34           C  
ATOM    858  CG  LEU A 143       2.472  15.143  -8.750  1.00 21.77           C  
ATOM    859  CD1 LEU A 143       1.569  16.299  -9.181  1.00 20.54           C  
ATOM    860  CD2 LEU A 143       2.385  14.908  -7.233  1.00 15.58           C  
ATOM    861  N   MET A 144       4.841  13.763 -11.424  1.00 20.07           N  
ATOM    862  CA  MET A 144       6.158  14.305 -11.767  1.00 18.17           C  
ATOM    863  C   MET A 144       6.165  14.869 -13.179  1.00 18.41           C  
ATOM    864  O   MET A 144       6.693  15.961 -13.429  1.00 15.85           O  
ATOM    865  CB  MET A 144       7.235  13.231 -11.648  1.00 13.61           C  
ATOM    866  CG  MET A 144       8.653  13.783 -11.903  1.00 17.53           C  
ATOM    867  SD  MET A 144       9.287  14.758 -10.506  1.00 16.29           S  
ATOM    868  CE  MET A 144       9.902  13.395  -9.489  1.00 15.49           C  
ATOM    869  N   SER A 145       5.595  14.123 -14.121  1.00 18.55           N  
ATOM    870  CA  SER A 145       5.595  14.569 -15.509  1.00 20.73           C  
ATOM    871  C   SER A 145       4.759  15.824 -15.671  1.00 20.44           C  
ATOM    872  O   SER A 145       5.140  16.735 -16.414  1.00 19.85           O  
ATOM    873  CB  SER A 145       5.086  13.446 -16.418  1.00 24.95           C  
ATOM    874  OG  SER A 145       4.917  13.885 -17.748  1.00 25.78           O  
ATOM    875  N   LYS A 146       3.626  15.907 -14.964  1.00 19.04           N  
ATOM    876  CA  LYS A 146       2.790  17.099 -15.070  1.00 17.16           C  
ATOM    877  C   LYS A 146       3.526  18.331 -14.558  1.00 21.17           C  
ATOM    878  O   LYS A 146       3.469  19.408 -15.168  1.00 21.34           O  
ATOM    879  CB  LYS A 146       1.491  16.907 -14.285  1.00 22.59           C  
ATOM    880  CG  LYS A 146       0.693  18.200 -14.165  1.00 22.89           C  
ATOM    881  CD  LYS A 146      -0.509  18.054 -13.234  1.00 26.06           C  
ATOM    882  CE  LYS A 146      -1.210  19.405 -13.056  1.00 28.06           C  
ATOM    883  NZ  LYS A 146      -2.524  19.276 -12.359  1.00 33.53           N1+
ATOM    884  N   GLU A 147       4.189  18.201 -13.406  1.00 17.77           N  
ATOM    885  CA  GLU A 147       4.833  19.358 -12.793  1.00 19.63           C  
ATOM    886  C   GLU A 147       6.050  19.805 -13.593  1.00 18.70           C  
ATOM    887  O   GLU A 147       6.277  21.009 -13.761  1.00 20.26           O  
ATOM    888  CB  GLU A 147       5.222  19.040 -11.345  1.00 19.26           C  
ATOM    889  CG  GLU A 147       4.022  18.771 -10.439  1.00 19.90           C  
ATOM    890  CD  GLU A 147       3.060  19.940 -10.384  1.00 27.33           C  
ATOM    891  OE1 GLU A 147       2.236  20.089 -11.313  1.00 27.74           O  
ATOM    892  OE2 GLU A 147       3.133  20.722  -9.415  1.00 26.27           O1-
ATOM    893  N   VAL A 148       6.846  18.856 -14.088  1.00 17.06           N  
ATOM    894  CA  VAL A 148       7.968  19.222 -14.949  1.00 18.96           C  
ATOM    895  C   VAL A 148       7.475  19.974 -16.191  1.00 21.47           C  
ATOM    896  O   VAL A 148       8.076  20.975 -16.604  1.00 17.87           O  
ATOM    897  CB  VAL A 148       8.784  17.969 -15.322  1.00 18.07           C  
ATOM    898  CG1 VAL A 148       9.779  18.293 -16.436  1.00 21.94           C  
ATOM    899  CG2 VAL A 148       9.518  17.421 -14.100  1.00 16.51           C  
ATOM    900  N   LYS A 149       6.360  19.535 -16.791  1.00 20.89           N  
ATOM    901  CA  LYS A 149       5.866  20.257 -17.970  1.00 21.89           C  
ATOM    902  C   LYS A 149       5.209  21.575 -17.587  1.00 24.33           C  
ATOM    903  O   LYS A 149       5.300  22.559 -18.332  1.00 23.92           O  
ATOM    904  CB  LYS A 149       4.883  19.409 -18.772  1.00 22.08           C  
ATOM    905  CG  LYS A 149       5.464  18.132 -19.377  1.00 25.09           C  
ATOM    906  CD  LYS A 149       4.367  17.419 -20.163  1.00 30.92           C  
ATOM    907  CE  LYS A 149       4.788  16.023 -20.599  1.00 31.25           C  
ATOM    908  NZ  LYS A 149       6.002  16.057 -21.455  1.00 43.83           N1+
ATOM    909  N   ARG A 150       4.531  21.618 -16.440  1.00 22.66           N  
ATOM    910  CA  ARG A 150       3.918  22.871 -16.006  1.00 26.84           C  
ATOM    911  C   ARG A 150       4.979  23.934 -15.752  1.00 25.42           C  
ATOM    912  O   ARG A 150       4.798  25.105 -16.108  1.00 24.49           O  
ATOM    913  CB  ARG A 150       3.067  22.633 -14.754  1.00 27.41           C  
ATOM    914  CG  ARG A 150       1.983  23.668 -14.517  1.00 32.15           C  
ATOM    915  CD  ARG A 150       1.030  23.235 -13.402  1.00 30.41           C  
ATOM    916  NE  ARG A 150       1.749  22.887 -12.183  1.00 34.17           N  
ATOM    917  CZ  ARG A 150       2.135  23.778 -11.278  1.00 30.05           C  
ATOM    918  NH1 ARG A 150       1.857  25.057 -11.467  1.00 31.35           N1+
ATOM    919  NH2 ARG A 150       2.799  23.391 -10.191  1.00 29.87           N  
ATOM    920  N   VAL A 151       6.104  23.542 -15.149  1.00 22.84           N  
ATOM    921  CA  VAL A 151       7.204  24.480 -14.920  1.00 21.95           C  
ATOM    922  C   VAL A 151       7.894  24.833 -16.239  1.00 23.15           C  
ATOM    923  O   VAL A 151       8.310  25.976 -16.449  1.00 22.64           O  
ATOM    924  CB  VAL A 151       8.187  23.887 -13.888  1.00 23.12           C  
ATOM    925  CG1 VAL A 151       9.565  24.515 -13.993  1.00 20.77           C  
ATOM    926  CG2 VAL A 151       7.642  24.062 -12.471  1.00 21.76           C  
ATOM    927  N   GLY A 152       8.014  23.866 -17.150  1.00 23.24           N  
ATOM    928  CA  GLY A 152       8.688  24.090 -18.414  1.00 20.86           C  
ATOM    929  C   GLY A 152      10.184  23.875 -18.295  1.00 25.00           C  
ATOM    930  O   GLY A 152      10.983  24.705 -18.736  1.00 24.93           O  
ATOM    931  N   TYR A 153      10.576  22.752 -17.709  1.00 19.61           N  
ATOM    932  CA  TYR A 153      11.953  22.529 -17.292  1.00 20.27           C  
ATOM    933  C   TYR A 153      12.690  21.787 -18.394  1.00 18.13           C  
ATOM    934  O   TYR A 153      12.424  20.607 -18.625  1.00 18.09           O  
ATOM    935  CB  TYR A 153      11.969  21.735 -15.992  1.00 16.38           C  
ATOM    936  CG  TYR A 153      13.325  21.526 -15.384  1.00 16.30           C  
ATOM    937  CD1 TYR A 153      13.841  22.435 -14.466  1.00 15.64           C  
ATOM    938  CD2 TYR A 153      14.078  20.396 -15.687  1.00 17.51           C  
ATOM    939  CE1 TYR A 153      15.073  22.234 -13.881  1.00 13.45           C  
ATOM    940  CE2 TYR A 153      15.305  20.186 -15.102  1.00 17.01           C  
ATOM    941  CZ  TYR A 153      15.798  21.114 -14.195  1.00 16.60           C  
ATOM    942  OH  TYR A 153      17.025  20.919 -13.601  1.00 15.96           O  
ATOM    943  N   GLY A 154      13.620  22.472 -19.065  1.00 21.53           N  
ATOM    944  CA  GLY A 154      14.390  21.816 -20.117  1.00 22.24           C  
ATOM    945  C   GLY A 154      13.481  21.279 -21.205  1.00 24.14           C  
ATOM    946  O   GLY A 154      12.508  21.923 -21.603  1.00 25.35           O  
ATOM    947  N   ASN A 155      13.777  20.070 -21.686  1.00 21.18           N  
ATOM    948  CA  ASN A 155      12.888  19.476 -22.676  1.00 25.56           C  
ATOM    949  C   ASN A 155      11.637  18.882 -22.048  1.00 27.13           C  
ATOM    950  O   ASN A 155      10.781  18.381 -22.779  1.00 24.75           O  
ATOM    951  CB  ASN A 155      13.619  18.411 -23.523  1.00 24.64           C  
ATOM    952  CG  ASN A 155      14.115  17.226 -22.710  1.00 25.72           C  
ATOM    953  ND2 ASN A 155      14.896  16.367 -23.358  1.00 23.53           N  
ATOM    954  OD1 ASN A 155      13.798  17.069 -21.525  1.00 24.90           O  
ATOM    955  N   ALA A 156      11.523  18.918 -20.718  1.00 24.18           N  
ATOM    956  CA  ALA A 156      10.316  18.508 -20.000  1.00 25.92           C  
ATOM    957  C   ALA A 156       9.900  17.073 -20.314  1.00 25.16           C  
ATOM    958  O   ALA A 156       8.727  16.716 -20.178  1.00 27.66           O  
ATOM    959  CB  ALA A 156       9.159  19.473 -20.272  1.00 23.54           C  
ATOM    960  N   ASP A 157      10.844  16.222 -20.711  1.00 23.15           N  
ATOM    961  CA  ASP A 157      10.549  14.829 -21.037  1.00 23.65           C  
ATOM    962  C   ASP A 157      11.170  13.940 -19.971  1.00 20.19           C  
ATOM    963  O   ASP A 157      12.397  13.839 -19.885  1.00 18.36           O  
ATOM    964  CB  ASP A 157      11.076  14.467 -22.426  1.00 31.20           C  
ATOM    965  CG  ASP A 157      10.771  13.021 -22.812  1.00 29.55           C  
ATOM    966  OD1 ASP A 157       9.903  12.402 -22.164  1.00 30.64           O  
ATOM    967  OD2 ASP A 157      11.400  12.503 -23.757  1.00 32.40           O1-
ATOM    968  N   ILE A 158      10.333  13.287 -19.160  1.00 19.88           N  
ATOM    969  CA  ILE A 158      10.860  12.412 -18.120  1.00 22.24           C  
ATOM    970  C   ILE A 158      10.714  10.937 -18.463  1.00 21.69           C  
ATOM    971  O   ILE A 158      11.195  10.090 -17.700  1.00 19.72           O  
ATOM    972  CB  ILE A 158      10.230  12.707 -16.742  1.00 20.06           C  
ATOM    973  CG1 ILE A 158       8.821  12.113 -16.631  1.00 18.99           C  
ATOM    974  CG2 ILE A 158      10.270  14.200 -16.457  1.00 19.93           C  
ATOM    975  CD1 ILE A 158       8.285  12.132 -15.194  1.00 18.00           C  
ATOM    976  N   GLY A 159      10.114  10.603 -19.607  1.00 25.19           N  
ATOM    977  CA  GLY A 159      10.074   9.202 -20.005  1.00 23.04           C  
ATOM    978  C   GLY A 159       9.224   8.364 -19.061  1.00 23.84           C  
ATOM    979  O   GLY A 159       8.245   8.831 -18.483  1.00 27.38           O  
ATOM    980  N   THR A 160       9.632   7.110 -18.871  1.00 23.72           N  
ATOM    981  CA  THR A 160       8.816   6.143 -18.153  1.00 28.44           C  
ATOM    982  C   THR A 160       9.394   5.711 -16.815  1.00 25.68           C  
ATOM    983  O   THR A 160       8.693   5.048 -16.048  1.00 25.06           O  
ATOM    984  CB  THR A 160       8.604   4.888 -19.012  1.00 27.58           C  
ATOM    985  CG2 THR A 160       8.073   5.272 -20.386  1.00 27.87           C  
ATOM    986  OG1 THR A 160       9.856   4.198 -19.147  1.00 30.55           O  
ATOM    987  N   GLN A 161      10.640   6.042 -16.522  1.00 27.79           N  
ATOM    988  CA  GLN A 161      11.321   5.565 -15.323  1.00 26.80           C  
ATOM    989  C   GLN A 161      11.419   6.733 -14.348  1.00 25.82           C  
ATOM    990  O   GLN A 161      12.254   7.626 -14.509  1.00 24.26           O  
ATOM    991  CB  GLN A 161      12.692   4.996 -15.674  1.00 31.23           C  
ATOM    992  CG  GLN A 161      13.342   4.244 -14.533  1.00 31.02           C  
ATOM    993  CD  GLN A 161      12.534   3.021 -14.122  1.00 42.41           C  
ATOM    994  NE2 GLN A 161      12.765   2.535 -12.900  1.00 41.89           N  
ATOM    995  OE1 GLN A 161      11.704   2.523 -14.893  1.00 41.54           O  
ATOM    996  N   VAL A 162      10.559   6.725 -13.331  1.00 24.31           N  
ATOM    997  CA  VAL A 162      10.409   7.891 -12.472  1.00 23.41           C  
ATOM    998  C   VAL A 162      11.605   8.141 -11.557  1.00 23.99           C  
ATOM    999  O   VAL A 162      11.722   9.237 -10.996  1.00 20.67           O  
ATOM   1000  CB  VAL A 162       9.123   7.743 -11.634  1.00 25.87           C  
ATOM   1001  CG1 VAL A 162       9.362   6.779 -10.468  1.00 20.23           C  
ATOM   1002  CG2 VAL A 162       8.643   9.098 -11.160  1.00 18.55           C  
ATOM   1003  N   ASP A 163      12.523   7.187 -11.395  1.00 22.56           N  
ATOM   1004  CA  ASP A 163      13.584   7.394 -10.417  1.00 22.87           C  
ATOM   1005  C   ASP A 163      14.984   7.534 -11.022  1.00 22.56           C  
ATOM   1006  O   ASP A 163      15.969   7.471 -10.282  1.00 24.44           O  
ATOM   1007  CB  ASP A 163      13.559   6.281  -9.369  1.00 28.02           C  
ATOM   1008  CG  ASP A 163      13.398   4.910  -9.979  1.00 31.21           C  
ATOM   1009  OD1 ASP A 163      13.837   4.706 -11.136  1.00 29.70           O  
ATOM   1010  OD2 ASP A 163      12.816   4.039  -9.301  1.00 41.67           O1-
ATOM   1011  N   ASN A 164      15.112   7.783 -12.334  1.00 20.23           N  
ATOM   1012  CA  ASN A 164      16.447   8.083 -12.850  1.00 21.47           C  
ATOM   1013  C   ASN A 164      16.448   8.966 -14.095  1.00 22.63           C  
ATOM   1014  O   ASN A 164      17.491   9.061 -14.759  1.00 23.49           O  
ATOM   1015  CB  ASN A 164      17.222   6.779 -13.168  1.00 23.09           C  
ATOM   1016  CG  ASN A 164      16.671   6.048 -14.382  1.00 23.67           C  
ATOM   1017  ND2 ASN A 164      17.266   4.909 -14.694  1.00 30.83           N  
ATOM   1018  OD1 ASN A 164      15.727   6.504 -15.038  1.00 26.63           O  
ATOM   1019  N   PHE A 165      15.324   9.585 -14.454  1.00 16.59           N  
ATOM   1020  CA  PHE A 165      15.237  10.287 -15.723  1.00 20.56           C  
ATOM   1021  C   PHE A 165      16.129  11.507 -15.758  1.00 21.84           C  
ATOM   1022  O   PHE A 165      16.423  12.005 -16.851  1.00 20.55           O  
ATOM   1023  CB  PHE A 165      13.791  10.702 -16.001  1.00 22.44           C  
ATOM   1024  CG  PHE A 165      13.179  11.558 -14.914  1.00 20.30           C  
ATOM   1025  CD1 PHE A 165      13.439  12.929 -14.850  1.00 14.51           C  
ATOM   1026  CD2 PHE A 165      12.362  10.980 -13.943  1.00 17.26           C  
ATOM   1027  CE1 PHE A 165      12.875  13.720 -13.843  1.00 20.16           C  
ATOM   1028  CE2 PHE A 165      11.798  11.748 -12.938  1.00 15.90           C  
ATOM   1029  CZ  PHE A 165      12.045  13.128 -12.886  1.00 19.16           C  
ATOM   1030  N   TRP A 166      16.533  12.020 -14.593  1.00 17.44           N  
ATOM   1031  CA  TRP A 166      17.409  13.184 -14.552  1.00 19.12           C  
ATOM   1032  C   TRP A 166      18.886  12.803 -14.535  1.00 20.65           C  
ATOM   1033  O   TRP A 166      19.741  13.692 -14.582  1.00 19.86           O  
ATOM   1034  CB  TRP A 166      17.071  14.060 -13.331  1.00 17.84           C  
ATOM   1035  CG  TRP A 166      17.348  13.399 -12.013  1.00 16.56           C  
ATOM   1036  CD1 TRP A 166      18.474  13.505 -11.271  1.00 18.51           C  
ATOM   1037  CD2 TRP A 166      16.462  12.544 -11.278  1.00 18.79           C  
ATOM   1038  CE2 TRP A 166      17.130  12.170 -10.100  1.00 16.23           C  
ATOM   1039  CE3 TRP A 166      15.165  12.061 -11.507  1.00 19.20           C  
ATOM   1040  NE1 TRP A 166      18.359  12.771 -10.118  1.00 16.45           N  
ATOM   1041  CZ2 TRP A 166      16.558  11.321  -9.150  1.00 20.78           C  
ATOM   1042  CZ3 TRP A 166      14.592  11.225 -10.563  1.00 16.83           C  
ATOM   1043  CH2 TRP A 166      15.291  10.865  -9.396  1.00 18.08           C  
ATOM   1044  N   LEU A 167      19.202  11.510 -14.474  1.00 17.85           N  
ATOM   1045  CA  LEU A 167      20.574  11.014 -14.454  1.00 22.12           C  
ATOM   1046  C   LEU A 167      21.025  10.443 -15.792  1.00 19.82           C  
ATOM   1047  O   LEU A 167      22.145  10.727 -16.234  1.00 20.84           O  
ATOM   1048  CB  LEU A 167      20.730   9.942 -13.366  1.00 20.59           C  
ATOM   1049  CG  LEU A 167      20.415  10.465 -11.958  1.00 23.38           C  
ATOM   1050  CD1 LEU A 167      20.241   9.324 -10.935  1.00 23.76           C  
ATOM   1051  CD2 LEU A 167      21.504  11.435 -11.509  1.00 21.78           C  
ATOM   1052  N   VAL A 168      20.185   9.642 -16.452  1.00 23.13           N  
ATOM   1053  CA  VAL A 168      20.549   8.971 -17.696  1.00 23.34           C  
ATOM   1054  C   VAL A 168      19.658   9.385 -18.860  1.00 27.14           C  
ATOM   1055  O   VAL A 168      19.659   8.723 -19.896  1.00 30.01           O  
ATOM   1056  CB  VAL A 168      20.527   7.439 -17.535  1.00 26.01           C  
ATOM   1057  CG1 VAL A 168      21.589   6.998 -16.558  1.00 24.84           C  
ATOM   1058  CG2 VAL A 168      19.133   6.969 -17.091  1.00 25.28           C  
ATOM   1059  N   GLY A 169      18.889  10.461 -18.716  1.00 26.19           N  
ATOM   1060  CA  GLY A 169      17.953  10.838 -19.761  1.00 21.87           C  
ATOM   1061  C   GLY A 169      16.617  10.175 -19.502  1.00 22.05           C  
ATOM   1062  O   GLY A 169      16.515   9.303 -18.640  1.00 21.09           O  
ATOM   1063  N   PRO A 170      15.581  10.570 -20.251  1.00 21.99           N  
ATOM   1064  CA  PRO A 170      15.634  11.490 -21.396  1.00 20.01           C  
ATOM   1065  C   PRO A 170      15.580  12.987 -21.044  1.00 24.51           C  
ATOM   1066  O   PRO A 170      15.693  13.803 -21.965  1.00 20.13           O  
ATOM   1067  CB  PRO A 170      14.397  11.084 -22.215  1.00 22.00           C  
ATOM   1068  CG  PRO A 170      13.412  10.606 -21.169  1.00 21.76           C  
ATOM   1069  CD  PRO A 170      14.229  10.018 -20.033  1.00 24.12           C  
ATOM   1070  N   LEU A 171      15.447  13.351 -19.767  1.00 19.18           N  
ATOM   1071  CA  LEU A 171      15.329  14.769 -19.420  1.00 20.86           C  
ATOM   1072  C   LEU A 171      16.647  15.483 -19.678  1.00 17.13           C  
ATOM   1073  O   LEU A 171      17.709  15.006 -19.275  1.00 18.72           O  
ATOM   1074  CB  LEU A 171      14.917  14.947 -17.956  1.00 18.35           C  
ATOM   1075  CG  LEU A 171      14.666  16.377 -17.454  1.00 18.35           C  
ATOM   1076  CD1 LEU A 171      13.499  17.042 -18.199  1.00 17.56           C  
ATOM   1077  CD2 LEU A 171      14.413  16.379 -15.938  1.00 14.77           C  
ATOM   1078  N   LYS A 172      16.579  16.631 -20.357  1.00 19.51           N  
ATOM   1079  CA  LYS A 172      17.763  17.430 -20.650  1.00 18.15           C  
ATOM   1080  C   LYS A 172      17.414  18.905 -20.539  1.00 18.62           C  
ATOM   1081  O   LYS A 172      16.262  19.301 -20.728  1.00 20.11           O  
ATOM   1082  CB  LYS A 172      18.324  17.119 -22.055  1.00 21.72           C  
ATOM   1083  CG  LYS A 172      18.868  15.676 -22.198  1.00 21.91           C  
ATOM   1084  CD  LYS A 172      19.769  15.544 -23.408  1.00 29.60           C  
ATOM   1085  CE  LYS A 172      20.278  14.129 -23.579  1.00 36.20           C  
ATOM   1086  NZ  LYS A 172      21.339  14.097 -24.643  1.00 44.88           N1+
ATOM   1087  N   ILE A 173      18.432  19.718 -20.274  1.00 18.68           N  
ATOM   1088  CA  ILE A 173      18.253  21.142 -20.014  1.00 18.58           C  
ATOM   1089  C   ILE A 173      19.536  21.864 -20.404  1.00 18.07           C  
ATOM   1090  O   ILE A 173      20.633  21.319 -20.265  1.00 15.99           O  
ATOM   1091  CB  ILE A 173      17.891  21.372 -18.530  1.00 17.54           C  
ATOM   1092  CG1 ILE A 173      17.499  22.822 -18.269  1.00 17.52           C  
ATOM   1093  CG2 ILE A 173      19.041  20.922 -17.624  1.00 15.26           C  
ATOM   1094  CD1 ILE A 173      16.830  23.007 -16.908  1.00 17.79           C  
ATOM   1095  N   THR A 174      19.400  23.088 -20.913  1.00 18.87           N  
ATOM   1096  CA  THR A 174      20.591  23.858 -21.246  1.00 19.51           C  
ATOM   1097  C   THR A 174      21.023  24.736 -20.085  1.00 19.84           C  
ATOM   1098  O   THR A 174      20.227  25.032 -19.188  1.00 16.63           O  
ATOM   1099  CB  THR A 174      20.330  24.736 -22.457  1.00 21.50           C  
ATOM   1100  CG2 THR A 174      19.559  23.944 -23.524  1.00 17.61           C  
ATOM   1101  OG1 THR A 174      19.585  25.888 -22.047  1.00 19.70           O  
ATOM   1102  N   PRO A 175      22.298  25.157 -20.066  1.00 18.12           N  
ATOM   1103  CA  PRO A 175      22.738  26.096 -19.020  1.00 18.24           C  
ATOM   1104  C   PRO A 175      21.954  27.389 -19.005  1.00 19.84           C  
ATOM   1105  O   PRO A 175      21.784  27.985 -17.937  1.00 16.98           O  
ATOM   1106  CB  PRO A 175      24.221  26.338 -19.365  1.00 19.72           C  
ATOM   1107  CG  PRO A 175      24.649  25.063 -20.039  1.00 14.08           C  
ATOM   1108  CD  PRO A 175      23.439  24.559 -20.794  1.00 18.48           C  
ATOM   1109  N   GLN A 176      21.495  27.860 -20.161  1.00 19.68           N  
ATOM   1110  CA  GLN A 176      20.651  29.050 -20.179  1.00 20.55           C  
ATOM   1111  C   GLN A 176      19.337  28.796 -19.456  1.00 20.03           C  
ATOM   1112  O   GLN A 176      18.824  29.679 -18.757  1.00 19.14           O  
ATOM   1113  CB  GLN A 176      20.380  29.482 -21.619  1.00 22.03           C  
ATOM   1114  CG  GLN A 176      21.591  30.062 -22.356  1.00 19.61           C  
ATOM   1115  CD  GLN A 176      21.286  30.312 -23.817  1.00 25.92           C  
ATOM   1116  NE2 GLN A 176      22.015  31.238 -24.421  1.00 26.66           N  
ATOM   1117  OE1 GLN A 176      20.408  29.665 -24.402  1.00 27.39           O  
ATOM   1118  N   GLN A 177      18.772  27.601 -19.629  1.00 19.83           N  
ATOM   1119  CA  GLN A 177      17.527  27.276 -18.952  1.00 21.11           C  
ATOM   1120  C   GLN A 177      17.746  27.053 -17.464  1.00 19.66           C  
ATOM   1121  O   GLN A 177      16.884  27.415 -16.664  1.00 20.66           O  
ATOM   1122  CB  GLN A 177      16.881  26.050 -19.593  1.00 21.22           C  
ATOM   1123  CG  GLN A 177      16.371  26.241 -21.020  1.00 19.07           C  
ATOM   1124  CD  GLN A 177      16.040  24.904 -21.669  1.00 28.53           C  
ATOM   1125  NE2 GLN A 177      14.957  24.867 -22.443  1.00 33.62           N  
ATOM   1126  OE1 GLN A 177      16.753  23.913 -21.476  1.00 19.60           O  
ATOM   1127  N   GLU A 178      18.895  26.483 -17.074  1.00 18.44           N  
ATOM   1128  CA  GLU A 178      19.200  26.326 -15.654  1.00 17.68           C  
ATOM   1129  C   GLU A 178      19.342  27.679 -14.959  1.00 18.90           C  
ATOM   1130  O   GLU A 178      18.845  27.859 -13.847  1.00 17.79           O  
ATOM   1131  CB  GLU A 178      20.473  25.490 -15.473  1.00 17.33           C  
ATOM   1132  CG  GLU A 178      20.287  24.017 -15.780  1.00 18.73           C  
ATOM   1133  CD  GLU A 178      20.384  23.121 -14.536  1.00 20.87           C  
ATOM   1134  OE1 GLU A 178      20.029  21.922 -14.630  1.00 20.58           O  
ATOM   1135  OE2 GLU A 178      20.839  23.607 -13.479  1.00 17.92           O1-
ATOM   1136  N   ALA A 179      20.032  28.640 -15.584  1.00 17.35           N  
ATOM   1137  CA  ALA A 179      20.142  29.963 -14.978  1.00 19.10           C  
ATOM   1138  C   ALA A 179      18.781  30.654 -14.908  1.00 19.18           C  
ATOM   1139  O   ALA A 179      18.483  31.352 -13.935  1.00 18.01           O  
ATOM   1140  CB  ALA A 179      21.151  30.815 -15.745  1.00 18.53           C  
ATOM   1141  N   GLN A 180      17.933  30.449 -15.909  1.00 19.31           N  
ATOM   1142  CA  GLN A 180      16.582  31.003 -15.851  1.00 19.63           C  
ATOM   1143  C   GLN A 180      15.753  30.356 -14.746  1.00 21.76           C  
ATOM   1144  O   GLN A 180      14.974  31.040 -14.066  1.00 19.97           O  
ATOM   1145  CB  GLN A 180      15.885  30.826 -17.195  1.00 20.85           C  
ATOM   1146  CG  GLN A 180      14.480  31.389 -17.155  1.00 29.89           C  
ATOM   1147  CD  GLN A 180      13.678  31.131 -18.401  1.00 37.35           C  
ATOM   1148  NE2 GLN A 180      12.989  32.169 -18.874  1.00 39.41           N  
ATOM   1149  OE1 GLN A 180      13.663  30.017 -18.936  1.00 37.82           O  
ATOM   1150  N   PHE A 181      15.882  29.034 -14.573  1.00 18.11           N  
ATOM   1151  CA  PHE A 181      15.178  28.348 -13.492  1.00 17.74           C  
ATOM   1152  C   PHE A 181      15.620  28.880 -12.137  1.00 19.08           C  
ATOM   1153  O   PHE A 181      14.790  29.167 -11.263  1.00 19.43           O  
ATOM   1154  CB  PHE A 181      15.414  26.829 -13.584  1.00 18.18           C  
ATOM   1155  CG  PHE A 181      14.806  26.047 -12.438  1.00 15.58           C  
ATOM   1156  CD1 PHE A 181      13.459  25.714 -12.442  1.00 17.05           C  
ATOM   1157  CD2 PHE A 181      15.581  25.662 -11.354  1.00 15.30           C  
ATOM   1158  CE1 PHE A 181      12.892  25.001 -11.370  1.00 17.72           C  
ATOM   1159  CE2 PHE A 181      15.029  24.961 -10.287  1.00 17.68           C  
ATOM   1160  CZ  PHE A 181      13.686  24.640 -10.286  1.00 14.18           C  
ATOM   1161  N   ALA A 182      16.932  29.035 -11.953  1.00 17.58           N  
ATOM   1162  CA  ALA A 182      17.458  29.550 -10.696  1.00 16.37           C  
ATOM   1163  C   ALA A 182      16.976  30.968 -10.427  1.00 18.80           C  
ATOM   1164  O   ALA A 182      16.717  31.339  -9.275  1.00 16.72           O  
ATOM   1165  CB  ALA A 182      18.990  29.501 -10.714  1.00 17.00           C  
ATOM   1166  N   TYR A 183      16.891  31.791 -11.474  1.00 18.67           N  
ATOM   1167  CA  TYR A 183      16.419  33.161 -11.295  1.00 20.03           C  
ATOM   1168  C   TYR A 183      14.979  33.186 -10.791  1.00 20.06           C  
ATOM   1169  O   TYR A 183      14.652  33.937  -9.865  1.00 20.01           O  
ATOM   1170  CB  TYR A 183      16.541  33.932 -12.615  1.00 20.02           C  
ATOM   1171  CG  TYR A 183      16.300  35.400 -12.453  1.00 23.19           C  
ATOM   1172  CD1 TYR A 183      17.314  36.242 -12.025  1.00 23.64           C  
ATOM   1173  CD2 TYR A 183      15.050  35.952 -12.708  1.00 24.51           C  
ATOM   1174  CE1 TYR A 183      17.095  37.598 -11.856  1.00 28.04           C  
ATOM   1175  CE2 TYR A 183      14.825  37.310 -12.546  1.00 27.28           C  
ATOM   1176  CZ  TYR A 183      15.850  38.124 -12.118  1.00 27.03           C  
ATOM   1177  OH  TYR A 183      15.636  39.469 -11.947  1.00 30.33           O  
ATOM   1178  N   LYS A 184      14.107  32.364 -11.385  1.00 16.97           N  
ATOM   1179  CA  LYS A 184      12.712  32.318 -10.953  1.00 20.02           C  
ATOM   1180  C   LYS A 184      12.586  31.773  -9.532  1.00 19.57           C  
ATOM   1181  O   LYS A 184      11.818  32.310  -8.726  1.00 20.67           O  
ATOM   1182  CB  LYS A 184      11.885  31.495 -11.945  1.00 19.91           C  
ATOM   1183  CG  LYS A 184      11.747  32.191 -13.326  1.00 24.14           C  
ATOM   1184  CD  LYS A 184      10.833  31.453 -14.308  1.00 26.40           C  
ATOM   1185  CE  LYS A 184      11.560  30.290 -14.970  1.00 35.32           C  
ATOM   1186  NZ  LYS A 184      10.657  29.307 -15.678  1.00 45.38           N1+
ATOM   1187  N   LEU A 185      13.353  30.732  -9.192  1.00 17.58           N  
ATOM   1188  CA  LEU A 185      13.359  30.244  -7.813  1.00 17.55           C  
ATOM   1189  C   LEU A 185      13.822  31.334  -6.849  1.00 16.66           C  
ATOM   1190  O   LEU A 185      13.220  31.537  -5.783  1.00 17.63           O  
ATOM   1191  CB  LEU A 185      14.248  28.999  -7.699  1.00 15.18           C  
ATOM   1192  CG  LEU A 185      14.444  28.445  -6.285  1.00 14.26           C  
ATOM   1193  CD1 LEU A 185      13.102  28.210  -5.611  1.00 16.79           C  
ATOM   1194  CD2 LEU A 185      15.271  27.143  -6.309  1.00 17.20           C  
ATOM   1195  N   ALA A 186      14.886  32.051  -7.210  1.00 18.16           N  
ATOM   1196  CA  ALA A 186      15.366  33.153  -6.384  1.00 17.86           C  
ATOM   1197  C   ALA A 186      14.292  34.221  -6.165  1.00 22.57           C  
ATOM   1198  O   ALA A 186      14.174  34.763  -5.064  1.00 19.91           O  
ATOM   1199  CB  ALA A 186      16.608  33.774  -7.025  1.00 18.79           C  
ATOM   1200  N   ASN A 187      13.518  34.555  -7.201  1.00 19.87           N  
ATOM   1201  CA  ASN A 187      12.468  35.561  -7.087  1.00 22.14           C  
ATOM   1202  C   ASN A 187      11.127  34.976  -6.673  1.00 25.28           C  
ATOM   1203  O   ASN A 187      10.134  35.710  -6.637  1.00 25.71           O  
ATOM   1204  CB  ASN A 187      12.300  36.318  -8.410  1.00 22.04           C  
ATOM   1205  CG  ASN A 187      13.398  37.332  -8.622  1.00 27.68           C  
ATOM   1206  ND2 ASN A 187      14.362  36.993  -9.472  1.00 27.95           N  
ATOM   1207  OD1 ASN A 187      13.407  38.393  -7.990  1.00 28.02           O  
ATOM   1208  N   LYS A 188      11.087  33.678  -6.379  1.00 20.57           N  
ATOM   1209  CA  LYS A 188       9.879  32.966  -5.986  1.00 20.91           C  
ATOM   1210  C   LYS A 188       8.753  33.152  -7.000  1.00 20.15           C  
ATOM   1211  O   LYS A 188       7.582  33.270  -6.645  1.00 23.37           O  
ATOM   1212  CB  LYS A 188       9.457  33.381  -4.579  1.00 23.72           C  
ATOM   1213  CG  LYS A 188      10.491  32.969  -3.548  1.00 22.65           C  
ATOM   1214  CD  LYS A 188       9.938  33.015  -2.144  1.00 27.07           C  
ATOM   1215  CE  LYS A 188      10.065  34.404  -1.553  1.00 26.46           C  
ATOM   1216  NZ  LYS A 188       9.504  34.393  -0.172  1.00 36.70           N1+
ATOM   1217  N   THR A 189       9.102  33.151  -8.287  1.00 19.31           N  
ATOM   1218  CA  THR A 189       8.100  33.270  -9.342  1.00 23.26           C  
ATOM   1219  C   THR A 189       7.855  31.963 -10.086  1.00 24.33           C  
ATOM   1220  O   THR A 189       7.185  31.976 -11.120  1.00 21.88           O  
ATOM   1221  CB  THR A 189       8.479  34.366 -10.344  1.00 25.75           C  
ATOM   1222  CG2 THR A 189       8.596  35.722  -9.632  1.00 22.20           C  
ATOM   1223  OG1 THR A 189       9.719  34.036 -10.994  1.00 23.65           O  
ATOM   1224  N   LEU A 190       8.380  30.840  -9.599  1.00 20.73           N  
ATOM   1225  CA  LEU A 190       7.979  29.554 -10.141  1.00 21.81           C  
ATOM   1226  C   LEU A 190       6.531  29.270  -9.739  1.00 21.27           C  
ATOM   1227  O   LEU A 190       6.033  29.816  -8.752  1.00 19.90           O  
ATOM   1228  CB  LEU A 190       8.904  28.442  -9.640  1.00 18.38           C  
ATOM   1229  CG  LEU A 190      10.368  28.456 -10.075  1.00 21.60           C  
ATOM   1230  CD1 LEU A 190      11.187  27.391  -9.295  1.00 17.07           C  
ATOM   1231  CD2 LEU A 190      10.469  28.230 -11.578  1.00 17.03           C  
ATOM   1232  N   PRO A 191       5.833  28.431 -10.485  1.00 22.98           N  
ATOM   1233  CA  PRO A 191       4.417  28.165 -10.172  1.00 23.76           C  
ATOM   1234  C   PRO A 191       4.245  27.178  -9.017  1.00 25.62           C  
ATOM   1235  O   PRO A 191       3.678  26.090  -9.157  1.00 24.66           O  
ATOM   1236  CB  PRO A 191       3.887  27.629 -11.508  1.00 23.11           C  
ATOM   1237  CG  PRO A 191       5.079  26.932 -12.108  1.00 22.96           C  
ATOM   1238  CD  PRO A 191       6.259  27.780 -11.739  1.00 26.18           C  
ATOM   1239  N   PHE A 192       4.762  27.557  -7.855  1.00 24.10           N  
ATOM   1240  CA  PHE A 192       4.570  26.844  -6.604  1.00 20.94           C  
ATOM   1241  C   PHE A 192       4.215  27.875  -5.542  1.00 20.64           C  
ATOM   1242  O   PHE A 192       4.368  29.079  -5.759  1.00 19.84           O  
ATOM   1243  CB  PHE A 192       5.832  26.074  -6.186  1.00 20.93           C  
ATOM   1244  CG  PHE A 192       6.251  25.013  -7.166  1.00 23.14           C  
ATOM   1245  CD1 PHE A 192       5.570  23.804  -7.234  1.00 19.34           C  
ATOM   1246  CD2 PHE A 192       7.327  25.217  -8.006  1.00 21.83           C  
ATOM   1247  CE1 PHE A 192       5.954  22.824  -8.132  1.00 20.16           C  
ATOM   1248  CE2 PHE A 192       7.715  24.240  -8.901  1.00 21.35           C  
ATOM   1249  CZ  PHE A 192       7.020  23.034  -8.964  1.00 20.55           C  
ATOM   1250  N   SER A 193       3.773  27.404  -4.378  1.00 23.15           N  
ATOM   1251  CA  SER A 193       3.498  28.324  -3.278  1.00 23.42           C  
ATOM   1252  C   SER A 193       4.774  29.037  -2.852  1.00 25.33           C  
ATOM   1253  O   SER A 193       5.886  28.531  -3.032  1.00 21.80           O  
ATOM   1254  CB  SER A 193       2.888  27.586  -2.083  1.00 23.29           C  
ATOM   1255  OG  SER A 193       3.833  26.742  -1.440  1.00 25.82           O  
ATOM   1256  N   GLN A 194       4.594  30.242  -2.294  1.00 24.01           N  
ATOM   1257  CA  GLN A 194       5.715  31.023  -1.783  1.00 23.23           C  
ATOM   1258  C   GLN A 194       6.448  30.281  -0.680  1.00 23.55           C  
ATOM   1259  O   GLN A 194       7.674  30.389  -0.553  1.00 20.62           O  
ATOM   1260  CB  GLN A 194       5.212  32.371  -1.258  1.00 22.49           C  
ATOM   1261  CG  GLN A 194       4.659  33.293  -2.329  1.00 21.91           C  
ATOM   1262  CD  GLN A 194       5.731  33.740  -3.294  1.00 25.72           C  
ATOM   1263  NE2 GLN A 194       5.576  33.394  -4.570  1.00 24.70           N  
ATOM   1264  OE1 GLN A 194       6.694  34.385  -2.895  1.00 26.14           O  
ATOM   1265  N   LYS A 195       5.703  29.549   0.148  1.00 22.23           N  
ATOM   1266  CA  LYS A 195       6.289  28.859   1.291  1.00 23.12           C  
ATOM   1267  C   LYS A 195       7.219  27.738   0.846  1.00 18.96           C  
ATOM   1268  O   LYS A 195       8.292  27.543   1.427  1.00 21.42           O  
ATOM   1269  CB  LYS A 195       5.164  28.312   2.165  1.00 25.07           C  
ATOM   1270  CG  LYS A 195       5.565  27.331   3.243  1.00 26.27           C  
ATOM   1271  CD  LYS A 195       4.320  26.870   4.010  1.00 29.99           C  
ATOM   1272  CE  LYS A 195       4.681  25.964   5.183  1.00 32.43           C  
ATOM   1273  NZ  LYS A 195       5.138  24.630   4.701  1.00 31.83           N1+
ATOM   1274  N   VAL A 196       6.822  26.995  -0.181  1.00 18.01           N  
ATOM   1275  CA  VAL A 196       7.634  25.887  -0.656  1.00 21.99           C  
ATOM   1276  C   VAL A 196       8.905  26.407  -1.330  1.00 16.69           C  
ATOM   1277  O   VAL A 196       9.994  25.865  -1.127  1.00 16.46           O  
ATOM   1278  CB  VAL A 196       6.782  24.989  -1.576  1.00 23.57           C  
ATOM   1279  CG1 VAL A 196       7.643  24.077  -2.420  1.00 21.40           C  
ATOM   1280  CG2 VAL A 196       5.847  24.140  -0.722  1.00 22.61           C  
ATOM   1281  N   GLN A 197       8.803  27.501  -2.087  1.00 18.49           N  
ATOM   1282  CA  GLN A 197      10.008  28.052  -2.701  1.00 19.09           C  
ATOM   1283  C   GLN A 197      10.975  28.564  -1.641  1.00 22.14           C  
ATOM   1284  O   GLN A 197      12.193  28.391  -1.771  1.00 20.06           O  
ATOM   1285  CB  GLN A 197       9.630  29.150  -3.691  1.00 20.49           C  
ATOM   1286  CG  GLN A 197       8.834  28.614  -4.858  1.00 20.21           C  
ATOM   1287  CD  GLN A 197       8.497  29.659  -5.912  1.00 21.75           C  
ATOM   1288  NE2 GLN A 197       7.244  30.118  -5.917  1.00 19.24           N  
ATOM   1289  OE1 GLN A 197       9.341  30.024  -6.733  1.00 19.82           O  
ATOM   1290  N   ASP A 198      10.442  29.189  -0.581  1.00 21.14           N  
ATOM   1291  CA AASP A 198      11.252  29.619   0.563  0.30 21.17           C  
ATOM   1292  CA BASP A 198      11.299  29.628   0.510  0.70 21.27           C  
ATOM   1293  C   ASP A 198      12.021  28.451   1.161  1.00 20.51           C  
ATOM   1294  O   ASP A 198      13.203  28.567   1.509  1.00 18.50           O  
ATOM   1295  CB AASP A 198      10.351  30.218   1.654  0.30 24.37           C  
ATOM   1296  CB BASP A 198      10.466  30.389   1.545  0.70 24.52           C  
ATOM   1297  CG AASP A 198       9.970  31.658   1.401  0.30 25.05           C  
ATOM   1298  CG BASP A 198      11.312  31.007   2.617  0.70 25.65           C  
ATOM   1299  OD1AASP A 198      10.774  32.396   0.807  0.30 25.87           O  
ATOM   1300  OD1BASP A 198      12.010  32.000   2.311  0.70 27.94           O  
ATOM   1301  OD2AASP A 198       8.862  32.060   1.820  0.30 26.41           O1-
ATOM   1302  OD2BASP A 198      11.300  30.492   3.755  0.70 26.65           O1-
ATOM   1303  N   GLU A 199      11.326  27.322   1.344  1.00 19.76           N  
ATOM   1304  CA  GLU A 199      11.922  26.156   1.986  1.00 18.35           C  
ATOM   1305  C   GLU A 199      13.033  25.564   1.135  1.00 18.90           C  
ATOM   1306  O   GLU A 199      14.096  25.206   1.653  1.00 18.35           O  
ATOM   1307  CB  GLU A 199      10.836  25.111   2.273  1.00 17.70           C  
ATOM   1308  CG  GLU A 199       9.910  25.521   3.431  1.00 23.15           C  
ATOM   1309  CD  GLU A 199       8.631  24.699   3.536  1.00 24.57           C  
ATOM   1310  OE1 GLU A 199       7.957  24.798   4.587  1.00 31.77           O  
ATOM   1311  OE2 GLU A 199       8.277  23.973   2.578  1.00 24.24           O1-
ATOM   1312  N   VAL A 200      12.818  25.462  -0.177  1.00 18.74           N  
ATOM   1313  CA  VAL A 200      13.882  24.939  -1.024  1.00 15.30           C  
ATOM   1314  C   VAL A 200      15.043  25.930  -1.106  1.00 18.12           C  
ATOM   1315  O   VAL A 200      16.208  25.522  -1.105  1.00 16.13           O  
ATOM   1316  CB  VAL A 200      13.334  24.557  -2.407  1.00 16.25           C  
ATOM   1317  CG1 VAL A 200      14.483  24.089  -3.321  1.00 13.19           C  
ATOM   1318  CG2 VAL A 200      12.296  23.432  -2.251  1.00 12.34           C  
ATOM   1319  N   GLN A 201      14.764  27.244  -1.137  1.00 16.31           N  
ATOM   1320  CA  GLN A 201      15.859  28.213  -1.019  1.00 15.65           C  
ATOM   1321  C   GLN A 201      16.725  27.932   0.207  1.00 18.96           C  
ATOM   1322  O   GLN A 201      17.959  27.973   0.131  1.00 15.11           O  
ATOM   1323  CB  GLN A 201      15.327  29.648  -0.949  1.00 18.03           C  
ATOM   1324  CG  GLN A 201      14.712  30.185  -2.227  1.00 15.17           C  
ATOM   1325  CD  GLN A 201      14.550  31.710  -2.183  1.00 23.51           C  
ATOM   1326  NE2 GLN A 201      13.927  32.278  -3.205  1.00 18.53           N  
ATOM   1327  OE1 GLN A 201      15.014  32.360  -1.254  1.00 25.93           O  
ATOM   1328  N   SER A 202      16.095  27.657   1.360  1.00 17.33           N  
ATOM   1329  CA  SER A 202      16.873  27.367   2.563  1.00 19.46           C  
ATOM   1330  C   SER A 202      17.752  26.139   2.380  1.00 17.52           C  
ATOM   1331  O   SER A 202      18.872  26.097   2.896  1.00 18.71           O  
ATOM   1332  CB  SER A 202      15.963  27.159   3.776  1.00 22.16           C  
ATOM   1333  OG  SER A 202      15.235  28.337   4.065  1.00 32.43           O  
ATOM   1334  N   MET A 203      17.255  25.114   1.680  1.00 14.86           N  
ATOM   1335  CA  MET A 203      18.073  23.929   1.433  1.00 19.21           C  
ATOM   1336  C   MET A 203      19.296  24.235   0.578  1.00 19.07           C  
ATOM   1337  O   MET A 203      20.264  23.470   0.602  1.00 21.25           O  
ATOM   1338  CB  MET A 203      17.250  22.839   0.741  1.00 14.77           C  
ATOM   1339  CG  MET A 203      16.088  22.320   1.553  1.00 17.70           C  
ATOM   1340  SD  MET A 203      15.173  21.033   0.677  1.00 19.75           S  
ATOM   1341  CE  MET A 203      13.801  20.734   1.779  1.00 17.97           C  
ATOM   1342  N   LEU A 204      19.265  25.316  -0.191  1.00 17.73           N  
ATOM   1343  CA  LEU A 204      20.322  25.632  -1.135  1.00 18.31           C  
ATOM   1344  C   LEU A 204      21.291  26.676  -0.605  1.00 20.43           C  
ATOM   1345  O   LEU A 204      22.266  26.998  -1.290  1.00 18.03           O  
ATOM   1346  CB  LEU A 204      19.718  26.117  -2.455  1.00 15.62           C  
ATOM   1347  CG  LEU A 204      18.839  25.100  -3.200  1.00 22.57           C  
ATOM   1348  CD1 LEU A 204      18.133  25.798  -4.370  1.00 15.60           C  
ATOM   1349  CD2 LEU A 204      19.678  23.898  -3.672  1.00 14.48           C  
ATOM   1350  N   PHE A 205      21.050  27.211   0.590  1.00 19.12           N  
ATOM   1351  CA  PHE A 205      21.881  28.300   1.098  1.00 20.61           C  
ATOM   1352  C   PHE A 205      23.282  27.795   1.408  1.00 17.88           C  
ATOM   1353  O   PHE A 205      23.443  26.769   2.073  1.00 22.38           O  
ATOM   1354  CB  PHE A 205      21.250  28.909   2.352  1.00 21.98           C  
ATOM   1355  CG  PHE A 205      22.111  29.946   3.011  1.00 23.29           C  
ATOM   1356  CD1 PHE A 205      22.327  31.177   2.398  1.00 22.36           C  
ATOM   1357  CD2 PHE A 205      22.700  29.700   4.240  1.00 22.87           C  
ATOM   1358  CE1 PHE A 205      23.126  32.140   2.994  1.00 24.33           C  
ATOM   1359  CE2 PHE A 205      23.502  30.666   4.848  1.00 26.37           C  
ATOM   1360  CZ  PHE A 205      23.708  31.888   4.228  1.00 24.61           C  
ATOM   1361  N   ILE A 206      24.296  28.503   0.908  1.00 17.89           N  
ATOM   1362  CA  ILE A 206      25.688  28.124   1.122  1.00 23.12           C  
ATOM   1363  C   ILE A 206      26.268  29.004   2.222  1.00 23.93           C  
ATOM   1364  O   ILE A 206      26.732  28.505   3.250  1.00 20.75           O  
ATOM   1365  CB  ILE A 206      26.527  28.248  -0.167  1.00 22.80           C  
ATOM   1366  CG1 ILE A 206      25.896  27.471  -1.339  1.00 21.01           C  
ATOM   1367  CG2 ILE A 206      27.980  27.824   0.083  1.00 25.07           C  
ATOM   1368  CD1 ILE A 206      25.660  25.976  -1.083  1.00 20.65           C  
ATOM   1369  N   GLU A 207      26.246  30.318   2.017  1.00 21.82           N  
ATOM   1370  CA  GLU A 207      26.899  31.229   2.948  1.00 26.73           C  
ATOM   1371  C   GLU A 207      26.475  32.649   2.616  1.00 29.50           C  
ATOM   1372  O   GLU A 207      25.933  32.914   1.539  1.00 26.42           O  
ATOM   1373  CB  GLU A 207      28.428  31.116   2.877  1.00 25.07           C  
ATOM   1374  CG  GLU A 207      28.994  31.553   1.533  1.00 30.95           C  
ATOM   1375  CD  GLU A 207      30.482  31.277   1.405  1.00 41.42           C  
ATOM   1376  OE1 GLU A 207      31.209  31.446   2.407  1.00 41.92           O  
ATOM   1377  OE2 GLU A 207      30.923  30.882   0.301  1.00 44.24           O1-
ATOM   1378  N   GLU A 208      26.728  33.555   3.561  1.00 29.23           N  
ATOM   1379  CA  GLU A 208      26.628  34.992   3.335  1.00 29.27           C  
ATOM   1380  C   GLU A 208      27.977  35.623   3.642  1.00 32.64           C  
ATOM   1381  O   GLU A 208      28.536  35.401   4.722  1.00 35.90           O  
ATOM   1382  CB  GLU A 208      25.540  35.638   4.200  1.00 29.63           C  
ATOM   1383  CG  GLU A 208      25.406  37.156   3.988  1.00 32.22           C  
ATOM   1384  CD  GLU A 208      24.237  37.756   4.742  1.00 34.37           C  
ATOM   1385  OE1 GLU A 208      24.028  38.982   4.636  1.00 35.11           O  
ATOM   1386  OE2 GLU A 208      23.519  37.004   5.437  1.00 36.67           O1-
ATOM   1387  N   LYS A 209      28.512  36.382   2.688  1.00 31.86           N  
ATOM   1388  CA  LYS A 209      29.742  37.135   2.907  1.00 38.77           C  
ATOM   1389  C   LYS A 209      29.573  38.549   2.368  1.00 36.21           C  
ATOM   1390  O   LYS A 209      29.088  38.743   1.246  1.00 32.09           O  
ATOM   1391  CB  LYS A 209      30.961  36.444   2.263  1.00 44.78           C  
ATOM   1392  CG  LYS A 209      30.939  36.334   0.741  1.00 45.44           C  
ATOM   1393  CD  LYS A 209      32.330  36.017   0.170  1.00 49.97           C  
ATOM   1394  CE  LYS A 209      32.403  34.621  -0.451  1.00 47.36           C  
ATOM   1395  NZ  LYS A 209      33.820  34.207  -0.711  1.00 51.64           N1+
ATOM   1396  N   ASN A 210      29.957  39.534   3.183  1.00 37.14           N  
ATOM   1397  CA  ASN A 210      29.894  40.947   2.799  1.00 34.17           C  
ATOM   1398  C   ASN A 210      28.495  41.336   2.333  1.00 30.89           C  
ATOM   1399  O   ASN A 210      28.325  42.134   1.411  1.00 31.24           O  
ATOM   1400  CB  ASN A 210      30.933  41.268   1.723  1.00 32.78           C  
ATOM   1401  CG  ASN A 210      32.348  40.982   2.181  1.00 42.09           C  
ATOM   1402  ND2 ASN A 210      33.204  40.557   1.255  1.00 39.54           N  
ATOM   1403  OD1 ASN A 210      32.667  41.147   3.359  1.00 43.38           O  
ATOM   1404  N   GLY A 211      27.479  40.755   2.969  1.00 30.23           N  
ATOM   1405  CA  GLY A 211      26.102  41.012   2.599  1.00 29.82           C  
ATOM   1406  C   GLY A 211      25.595  40.253   1.392  1.00 26.90           C  
ATOM   1407  O   GLY A 211      24.415  40.388   1.053  1.00 27.97           O  
ATOM   1408  N   ASN A 212      26.440  39.477   0.720  1.00 28.88           N  
ATOM   1409  CA  ASN A 212      26.021  38.673  -0.423  1.00 27.73           C  
ATOM   1410  C   ASN A 212      25.612  37.292   0.058  1.00 26.09           C  
ATOM   1411  O   ASN A 212      26.414  36.591   0.681  1.00 27.26           O  
ATOM   1412  CB  ASN A 212      27.139  38.527  -1.453  1.00 26.77           C  
ATOM   1413  CG  ASN A 212      27.531  39.832  -2.073  1.00 29.27           C  
ATOM   1414  ND2 ASN A 212      28.728  40.315  -1.740  1.00 34.02           N  
ATOM   1415  OD1 ASN A 212      26.789  40.386  -2.882  1.00 25.45           O  
ATOM   1416  N   LYS A 213      24.386  36.890  -0.257  1.00 24.15           N  
ATOM   1417  CA  LYS A 213      23.897  35.555   0.061  1.00 24.22           C  
ATOM   1418  C   LYS A 213      24.062  34.650  -1.158  1.00 22.73           C  
ATOM   1419  O   LYS A 213      23.551  34.959  -2.241  1.00 21.42           O  
ATOM   1420  CB  LYS A 213      22.438  35.603   0.509  1.00 23.56           C  
ATOM   1421  CG  LYS A 213      22.215  36.421   1.767  1.00 27.08           C  
ATOM   1422  CD  LYS A 213      20.980  35.942   2.497  1.00 32.87           C  
ATOM   1423  CE  LYS A 213      19.832  36.916   2.389  1.00 44.52           C  
ATOM   1424  NZ  LYS A 213      18.769  36.556   3.381  1.00 51.67           N1+
ATOM   1425  N   ILE A 214      24.750  33.525  -0.972  1.00 20.87           N  
ATOM   1426  CA  ILE A 214      25.049  32.587  -2.051  1.00 20.86           C  
ATOM   1427  C   ILE A 214      24.220  31.322  -1.861  1.00 19.10           C  
ATOM   1428  O   ILE A 214      24.260  30.700  -0.792  1.00 18.32           O  
ATOM   1429  CB  ILE A 214      26.544  32.241  -2.088  1.00 20.49           C  
ATOM   1430  CG1 ILE A 214      27.383  33.515  -2.246  1.00 26.64           C  
ATOM   1431  CG2 ILE A 214      26.816  31.223  -3.198  1.00 22.07           C  
ATOM   1432  CD1 ILE A 214      28.861  33.306  -2.009  1.00 29.60           C  
ATOM   1433  N   TYR A 215      23.490  30.938  -2.907  1.00 17.37           N  
ATOM   1434  CA  TYR A 215      22.732  29.695  -2.985  1.00 15.99           C  
ATOM   1435  C   TYR A 215      23.223  28.916  -4.195  1.00 17.44           C  
ATOM   1436  O   TYR A 215      23.486  29.510  -5.248  1.00 16.03           O  
ATOM   1437  CB  TYR A 215      21.220  29.952  -3.136  1.00 16.05           C  
ATOM   1438  CG  TYR A 215      20.597  30.761  -2.029  1.00 18.43           C  
ATOM   1439  CD1 TYR A 215      20.775  32.144  -1.962  1.00 20.95           C  
ATOM   1440  CD2 TYR A 215      19.797  30.156  -1.069  1.00 18.38           C  
ATOM   1441  CE1 TYR A 215      20.185  32.903  -0.951  1.00 19.78           C  
ATOM   1442  CE2 TYR A 215      19.217  30.894  -0.056  1.00 20.92           C  
ATOM   1443  CZ  TYR A 215      19.416  32.273  -0.002  1.00 25.20           C  
ATOM   1444  OH  TYR A 215      18.843  33.012   1.006  1.00 23.38           O  
ATOM   1445  N   ALA A 216      23.344  27.591  -4.058  1.00 18.04           N  
ATOM   1446  CA  ALA A 216      23.818  26.800  -5.189  1.00 19.36           C  
ATOM   1447  C   ALA A 216      23.497  25.322  -5.001  1.00 14.96           C  
ATOM   1448  O   ALA A 216      23.344  24.836  -3.877  1.00 17.63           O  
ATOM   1449  CB  ALA A 216      25.322  26.985  -5.408  1.00 16.85           C  
ATOM   1450  N   LYS A 217      23.377  24.627  -6.128  1.00 15.77           N  
ATOM   1451  CA  LYS A 217      23.304  23.172  -6.162  1.00 19.10           C  
ATOM   1452  C   LYS A 217      24.244  22.669  -7.246  1.00 18.96           C  
ATOM   1453  O   LYS A 217      24.165  23.110  -8.400  1.00 15.54           O  
ATOM   1454  CB  LYS A 217      21.879  22.672  -6.426  1.00 15.64           C  
ATOM   1455  CG  LYS A 217      21.775  21.144  -6.493  1.00 18.04           C  
ATOM   1456  CD  LYS A 217      21.787  20.535  -5.088  1.00 15.52           C  
ATOM   1457  CE  LYS A 217      22.058  19.048  -5.153  1.00 15.60           C  
ATOM   1458  NZ  LYS A 217      23.495  18.796  -5.442  1.00 17.58           N1+
ATOM   1459  N   SER A 218      25.128  21.744  -6.870  1.00 19.21           N  
ATOM   1460  CA  SER A 218      26.029  21.116  -7.824  1.00 16.80           C  
ATOM   1461  C   SER A 218      25.357  19.936  -8.523  1.00 18.97           C  
ATOM   1462  O   SER A 218      24.339  19.394  -8.062  1.00 16.24           O  
ATOM   1463  CB  SER A 218      27.292  20.618  -7.125  1.00 17.27           C  
ATOM   1464  OG  SER A 218      27.029  19.454  -6.360  1.00 17.36           O  
ATOM   1465  N   GLY A 219      25.975  19.507  -9.621  1.00 16.84           N  
ATOM   1466  CA  GLY A 219      25.524  18.323 -10.336  1.00 15.69           C  
ATOM   1467  C   GLY A 219      26.676  17.657 -11.057  1.00 19.79           C  
ATOM   1468  O   GLY A 219      27.612  18.319 -11.515  1.00 18.80           O  
ATOM   1469  N   TRP A 220      26.619  16.329 -11.133  1.00 15.43           N  
ATOM   1470  CA  TRP A 220      27.656  15.549 -11.807  1.00 21.57           C  
ATOM   1471  C   TRP A 220      26.970  14.362 -12.474  1.00 21.47           C  
ATOM   1472  O   TRP A 220      26.611  13.383 -11.813  1.00 19.54           O  
ATOM   1473  CB  TRP A 220      28.746  15.110 -10.835  1.00 21.91           C  
ATOM   1474  CG  TRP A 220      29.952  14.476 -11.481  1.00 24.69           C  
ATOM   1475  CD1 TRP A 220      30.081  14.072 -12.784  1.00 25.62           C  
ATOM   1476  CD2 TRP A 220      31.203  14.170 -10.844  1.00 26.24           C  
ATOM   1477  CE2 TRP A 220      32.036  13.582 -11.818  1.00 29.36           C  
ATOM   1478  CE3 TRP A 220      31.693  14.331  -9.543  1.00 27.75           C  
ATOM   1479  NE1 TRP A 220      31.330  13.538 -12.991  1.00 25.10           N  
ATOM   1480  CZ2 TRP A 220      33.340  13.153 -11.531  1.00 34.12           C  
ATOM   1481  CZ3 TRP A 220      32.988  13.911  -9.260  1.00 36.37           C  
ATOM   1482  CH2 TRP A 220      33.797  13.329 -10.252  1.00 33.34           C  
ATOM   1483  N   GLY A 221      26.767  14.463 -13.782  1.00 18.34           N  
ATOM   1484  CA  GLY A 221      26.184  13.358 -14.510  1.00 20.90           C  
ATOM   1485  C   GLY A 221      27.274  12.422 -14.990  1.00 25.61           C  
ATOM   1486  O   GLY A 221      27.834  12.614 -16.076  1.00 23.62           O  
ATOM   1487  N   TRP A 222      27.614  11.433 -14.171  1.00 23.55           N  
ATOM   1488  CA  TRP A 222      28.681  10.496 -14.486  1.00 26.49           C  
ATOM   1489  C   TRP A 222      28.178   9.236 -15.186  1.00 30.19           C  
ATOM   1490  O   TRP A 222      28.989   8.380 -15.542  1.00 34.65           O  
ATOM   1491  CB  TRP A 222      29.460  10.121 -13.209  1.00 28.48           C  
ATOM   1492  CG  TRP A 222      28.650   9.474 -12.100  1.00 31.87           C  
ATOM   1493  CD1 TRP A 222      28.087   8.226 -12.117  1.00 33.70           C  
ATOM   1494  CD2 TRP A 222      28.353  10.025 -10.799  1.00 30.13           C  
ATOM   1495  CE2 TRP A 222      27.593   9.061 -10.100  1.00 32.86           C  
ATOM   1496  CE3 TRP A 222      28.650  11.239 -10.166  1.00 29.17           C  
ATOM   1497  NE1 TRP A 222      27.447   7.977 -10.925  1.00 34.14           N  
ATOM   1498  CZ2 TRP A 222      27.122   9.272  -8.801  1.00 29.41           C  
ATOM   1499  CZ3 TRP A 222      28.182  11.450  -8.868  1.00 29.78           C  
ATOM   1500  CH2 TRP A 222      27.424  10.473  -8.205  1.00 33.01           C  
ATOM   1501  N   ASP A 223      26.870   9.104 -15.408  1.00 29.18           N  
ATOM   1502  CA  ASP A 223      26.310   7.941 -16.084  1.00 31.36           C  
ATOM   1503  C   ASP A 223      26.062   8.192 -17.564  1.00 30.91           C  
ATOM   1504  O   ASP A 223      25.450   7.352 -18.233  1.00 32.37           O  
ATOM   1505  CB  ASP A 223      25.008   7.501 -15.402  1.00 31.08           C  
ATOM   1506  CG  ASP A 223      25.236   6.905 -14.019  1.00 38.58           C  
ATOM   1507  OD1 ASP A 223      26.099   6.014 -13.879  1.00 38.46           O  
ATOM   1508  OD2 ASP A 223      24.550   7.343 -13.071  1.00 45.21           O1-
ATOM   1509  N   VAL A 224      26.493   9.341 -18.081  1.00 32.91           N  
ATOM   1510  CA  VAL A 224      26.431   9.647 -19.501  1.00 25.09           C  
ATOM   1511  C   VAL A 224      27.848   9.920 -19.968  1.00 27.39           C  
ATOM   1512  O   VAL A 224      28.755  10.151 -19.168  1.00 26.47           O  
ATOM   1513  CB  VAL A 224      25.521  10.854 -19.810  1.00 26.47           C  
ATOM   1514  CG1 VAL A 224      24.082  10.536 -19.463  1.00 28.47           C  
ATOM   1515  CG2 VAL A 224      26.011  12.092 -19.054  1.00 26.95           C  
ATOM   1516  N   ASN A 225      28.024   9.908 -21.283  1.00 31.64           N  
ATOM   1517  CA  ASN A 225      29.325  10.135 -21.891  1.00 30.38           C  
ATOM   1518  C   ASN A 225      29.184  11.145 -23.030  1.00 30.22           C  
ATOM   1519  O   ASN A 225      28.363  10.962 -23.928  1.00 34.25           O  
ATOM   1520  CB  ASN A 225      29.920   8.812 -22.390  1.00 34.05           C  
ATOM   1521  CG  ASN A 225      31.320   8.975 -22.976  1.00 41.41           C  
ATOM   1522  ND2 ASN A 225      31.538   8.388 -24.147  1.00 47.03           N  
ATOM   1523  OD1 ASN A 225      32.188   9.625 -22.390  1.00 40.69           O  
ATOM   1524  N   PRO A 226      29.952  12.244 -22.973  1.00 29.72           N  
ATOM   1525  CA  PRO A 226      30.847  12.609 -21.871  1.00 29.09           C  
ATOM   1526  C   PRO A 226      30.099  13.054 -20.606  1.00 27.73           C  
ATOM   1527  O   PRO A 226      28.898  13.357 -20.666  1.00 23.56           O  
ATOM   1528  CB  PRO A 226      31.657  13.762 -22.453  1.00 27.60           C  
ATOM   1529  CG  PRO A 226      30.763  14.367 -23.460  1.00 32.81           C  
ATOM   1530  CD  PRO A 226      29.975  13.241 -24.055  1.00 30.15           C  
ATOM   1531  N   GLN A 227      30.812  13.076 -19.479  1.00 26.58           N  
ATOM   1532  CA  GLN A 227      30.214  13.427 -18.197  1.00 24.80           C  
ATOM   1533  C   GLN A 227      30.053  14.938 -18.082  1.00 25.30           C  
ATOM   1534  O   GLN A 227      30.913  15.706 -18.523  1.00 29.26           O  
ATOM   1535  CB  GLN A 227      31.073  12.896 -17.050  1.00 24.12           C  
ATOM   1536  CG  GLN A 227      31.119  11.367 -16.990  1.00 27.23           C  
ATOM   1537  CD  GLN A 227      32.044  10.848 -15.906  1.00 30.90           C  
ATOM   1538  NE2 GLN A 227      32.463   9.596 -16.038  1.00 29.74           N  
ATOM   1539  OE1 GLN A 227      32.386  11.566 -14.965  1.00 30.34           O  
ATOM   1540  N   VAL A 228      28.939  15.367 -17.502  1.00 24.27           N  
ATOM   1541  CA  VAL A 228      28.613  16.785 -17.398  1.00 20.65           C  
ATOM   1542  C   VAL A 228      28.768  17.210 -15.944  1.00 18.00           C  
ATOM   1543  O   VAL A 228      28.430  16.451 -15.028  1.00 18.67           O  
ATOM   1544  CB  VAL A 228      27.199  17.065 -17.951  1.00 20.36           C  
ATOM   1545  CG1 VAL A 228      26.132  16.275 -17.183  1.00 18.44           C  
ATOM   1546  CG2 VAL A 228      26.899  18.562 -17.964  1.00 19.19           C  
ATOM   1547  N   GLY A 229      29.341  18.389 -15.734  1.00 17.80           N  
ATOM   1548  CA  GLY A 229      29.463  18.978 -14.408  1.00 18.20           C  
ATOM   1549  C   GLY A 229      28.733  20.300 -14.329  1.00 20.46           C  
ATOM   1550  O   GLY A 229      28.809  21.118 -15.251  1.00 20.02           O  
ATOM   1551  N   TRP A 230      28.026  20.520 -13.213  1.00 15.97           N  
ATOM   1552  CA  TRP A 230      27.115  21.645 -13.048  1.00 17.35           C  
ATOM   1553  C   TRP A 230      27.371  22.366 -11.739  1.00 16.84           C  
ATOM   1554  O   TRP A 230      27.680  21.741 -10.720  1.00 16.07           O  
ATOM   1555  CB  TRP A 230      25.647  21.215 -12.970  1.00 16.89           C  
ATOM   1556  CG  TRP A 230      24.973  20.717 -14.172  1.00 15.27           C  
ATOM   1557  CD1 TRP A 230      24.707  19.411 -14.487  1.00 14.96           C  
ATOM   1558  CD2 TRP A 230      24.361  21.510 -15.183  1.00 16.69           C  
ATOM   1559  CE2 TRP A 230      23.766  20.627 -16.106  1.00 15.32           C  
ATOM   1560  CE3 TRP A 230      24.273  22.886 -15.412  1.00 13.98           C  
ATOM   1561  NE1 TRP A 230      23.996  19.351 -15.665  1.00 16.19           N  
ATOM   1562  CZ2 TRP A 230      23.090  21.079 -17.242  1.00 16.19           C  
ATOM   1563  CZ3 TRP A 230      23.598  23.331 -16.544  1.00 18.07           C  
ATOM   1564  CH2 TRP A 230      23.024  22.433 -17.440  1.00 15.02           C  
ATOM   1565  N   LEU A 231      27.154  23.678 -11.747  1.00 16.29           N  
ATOM   1566  CA  LEU A 231      26.905  24.394 -10.494  1.00 16.21           C  
ATOM   1567  C   LEU A 231      25.934  25.523 -10.803  1.00 16.87           C  
ATOM   1568  O   LEU A 231      26.291  26.477 -11.502  1.00 14.27           O  
ATOM   1569  CB  LEU A 231      28.188  24.924  -9.864  1.00 16.26           C  
ATOM   1570  CG  LEU A 231      27.969  25.518  -8.465  1.00 17.01           C  
ATOM   1571  CD1 LEU A 231      27.496  24.479  -7.433  1.00 17.91           C  
ATOM   1572  CD2 LEU A 231      29.206  26.214  -7.977  1.00 20.05           C  
ATOM   1573  N   THR A 232      24.709  25.401 -10.296  1.00 14.26           N  
ATOM   1574  CA  THR A 232      23.623  26.321 -10.602  1.00 15.31           C  
ATOM   1575  C   THR A 232      23.136  26.962  -9.306  1.00 19.14           C  
ATOM   1576  O   THR A 232      23.008  26.282  -8.281  1.00 16.86           O  
ATOM   1577  CB  THR A 232      22.457  25.587 -11.301  1.00 16.46           C  
ATOM   1578  CG2 THR A 232      21.264  26.521 -11.518  1.00 16.83           C  
ATOM   1579  OG1 THR A 232      22.882  25.068 -12.569  1.00 16.45           O  
ATOM   1580  N   GLY A 233      22.858  28.260  -9.352  1.00 16.28           N  
ATOM   1581  CA  GLY A 233      22.458  28.963  -8.151  1.00 14.57           C  
ATOM   1582  C   GLY A 233      22.262  30.441  -8.415  1.00 19.72           C  
ATOM   1583  O   GLY A 233      22.002  30.861  -9.545  1.00 14.97           O  
ATOM   1584  N   TRP A 234      22.377  31.230  -7.350  1.00 16.97           N  
ATOM   1585  CA  TRP A 234      22.234  32.669  -7.483  1.00 18.90           C  
ATOM   1586  C   TRP A 234      22.914  33.345  -6.307  1.00 19.86           C  
ATOM   1587  O   TRP A 234      23.218  32.724  -5.277  1.00 18.71           O  
ATOM   1588  CB  TRP A 234      20.758  33.107  -7.583  1.00 17.34           C  
ATOM   1589  CG  TRP A 234      19.956  32.891  -6.333  1.00 17.82           C  
ATOM   1590  CD1 TRP A 234      19.707  33.811  -5.340  1.00 16.73           C  
ATOM   1591  CD2 TRP A 234      19.284  31.680  -5.940  1.00 16.02           C  
ATOM   1592  CE2 TRP A 234      18.645  31.938  -4.696  1.00 17.99           C  
ATOM   1593  CE3 TRP A 234      19.168  30.407  -6.508  1.00 15.38           C  
ATOM   1594  NE1 TRP A 234      18.917  33.242  -4.355  1.00 19.26           N  
ATOM   1595  CZ2 TRP A 234      17.902  30.958  -4.012  1.00 15.70           C  
ATOM   1596  CZ3 TRP A 234      18.412  29.425  -5.826  1.00 18.06           C  
ATOM   1597  CH2 TRP A 234      17.802  29.708  -4.592  1.00 15.28           C  
ATOM   1598  N   VAL A 235      23.186  34.627  -6.511  1.00 20.46           N  
ATOM   1599  CA  VAL A 235      23.700  35.524  -5.487  1.00 21.13           C  
ATOM   1600  C   VAL A 235      22.618  36.557  -5.212  1.00 19.21           C  
ATOM   1601  O   VAL A 235      22.094  37.178  -6.147  1.00 20.69           O  
ATOM   1602  CB  VAL A 235      25.006  36.199  -5.947  1.00 22.76           C  
ATOM   1603  CG1 VAL A 235      25.400  37.320  -4.992  1.00 23.00           C  
ATOM   1604  CG2 VAL A 235      26.122  35.162  -6.073  1.00 19.64           C  
ATOM   1605  N   VAL A 236      22.245  36.711  -3.947  1.00 18.50           N  
ATOM   1606  CA  VAL A 236      21.422  37.844  -3.541  1.00 25.08           C  
ATOM   1607  C   VAL A 236      22.392  38.931  -3.089  1.00 22.52           C  
ATOM   1608  O   VAL A 236      23.043  38.809  -2.047  1.00 23.04           O  
ATOM   1609  CB  VAL A 236      20.417  37.477  -2.444  1.00 26.34           C  
ATOM   1610  CG1 VAL A 236      19.455  38.633  -2.211  1.00 23.56           C  
ATOM   1611  CG2 VAL A 236      19.627  36.214  -2.826  1.00 17.03           C  
ATOM   1612  N   GLN A 237      22.526  39.971  -3.902  1.00 19.13           N  
ATOM   1613  CA  GLN A 237      23.431  41.062  -3.596  1.00 24.71           C  
ATOM   1614  C   GLN A 237      22.861  41.852  -2.409  1.00 23.48           C  
ATOM   1615  O   GLN A 237      21.695  41.671  -2.036  1.00 20.16           O  
ATOM   1616  CB  GLN A 237      23.664  41.893  -4.862  1.00 23.50           C  
ATOM   1617  CG  GLN A 237      24.512  41.142  -5.896  1.00 25.00           C  
ATOM   1618  CD  GLN A 237      24.922  41.972  -7.121  1.00 30.12           C  
ATOM   1619  NE2 GLN A 237      26.211  41.952  -7.440  1.00 33.39           N  
ATOM   1620  OE1 GLN A 237      24.098  42.612  -7.765  1.00 28.41           O  
ATOM   1621  N   PRO A 238      23.675  42.696  -1.754  1.00 26.15           N  
ATOM   1622  CA  PRO A 238      23.259  43.238  -0.439  1.00 26.49           C  
ATOM   1623  C   PRO A 238      21.946  44.016  -0.452  1.00 29.02           C  
ATOM   1624  O   PRO A 238      21.267  44.069   0.581  1.00 28.03           O  
ATOM   1625  CB  PRO A 238      24.438  44.139  -0.038  1.00 27.09           C  
ATOM   1626  CG  PRO A 238      25.617  43.595  -0.807  1.00 28.84           C  
ATOM   1627  CD  PRO A 238      25.043  43.124  -2.121  1.00 27.36           C  
ATOM   1628  N   GLN A 239      21.549  44.605  -1.576  1.00 23.93           N  
ATOM   1629  CA  GLN A 239      20.287  45.330  -1.608  1.00 29.87           C  
ATOM   1630  C   GLN A 239      19.099  44.437  -1.945  1.00 28.94           C  
ATOM   1631  O   GLN A 239      17.970  44.933  -1.982  1.00 32.85           O  
ATOM   1632  CB  GLN A 239      20.362  46.493  -2.609  1.00 29.34           C  
ATOM   1633  CG  GLN A 239      21.609  47.353  -2.452  1.00 27.72           C  
ATOM   1634  CD  GLN A 239      21.820  47.790  -1.016  1.00 31.08           C  
ATOM   1635  NE2 GLN A 239      23.071  47.756  -0.560  1.00 28.90           N  
ATOM   1636  OE1 GLN A 239      20.867  48.142  -0.319  1.00 30.03           O  
ATOM   1637  N   GLY A 240      19.319  43.140  -2.184  1.00 24.54           N  
ATOM   1638  CA  GLY A 240      18.257  42.226  -2.560  1.00 25.65           C  
ATOM   1639  C   GLY A 240      18.236  41.892  -4.034  1.00 24.56           C  
ATOM   1640  O   GLY A 240      17.451  41.032  -4.457  1.00 30.19           O  
ATOM   1641  N   ASN A 241      19.091  42.546  -4.808  1.00 23.08           N  
ATOM   1642  CA  ASN A 241      19.242  42.299  -6.235  1.00 30.20           C  
ATOM   1643  C   ASN A 241      19.760  40.878  -6.490  1.00 28.70           C  
ATOM   1644  O   ASN A 241      20.648  40.394  -5.784  1.00 26.14           O  
ATOM   1645  CB  ASN A 241      20.206  43.362  -6.776  1.00 27.35           C  
ATOM   1646  CG  ASN A 241      20.642  43.103  -8.175  1.00 34.69           C  
ATOM   1647  ND2 ASN A 241      21.915  42.743  -8.337  1.00 33.86           N  
ATOM   1648  OD1 ASN A 241      19.862  43.249  -9.122  1.00 42.07           O  
ATOM   1649  N   ILE A 242      19.218  40.208  -7.513  1.00 26.88           N  
ATOM   1650  CA  ILE A 242      19.473  38.784  -7.745  1.00 27.55           C  
ATOM   1651  C   ILE A 242      20.344  38.599  -8.980  1.00 25.10           C  
ATOM   1652  O   ILE A 242      20.023  39.097 -10.063  1.00 26.93           O  
ATOM   1653  CB  ILE A 242      18.168  37.985  -7.888  1.00 24.51           C  
ATOM   1654  CG1 ILE A 242      17.473  37.886  -6.533  1.00 25.82           C  
ATOM   1655  CG2 ILE A 242      18.451  36.587  -8.471  1.00 20.40           C  
ATOM   1656  CD1 ILE A 242      16.059  37.444  -6.627  1.00 29.68           C  
ATOM   1657  N   VAL A 243      21.424  37.851  -8.828  1.00 21.36           N  
ATOM   1658  CA  VAL A 243      22.290  37.500  -9.945  1.00 20.26           C  
ATOM   1659  C   VAL A 243      22.333  35.976  -9.994  1.00 21.20           C  
ATOM   1660  O   VAL A 243      23.004  35.336  -9.173  1.00 18.62           O  
ATOM   1661  CB  VAL A 243      23.691  38.107  -9.801  1.00 20.89           C  
ATOM   1662  CG1 VAL A 243      24.523  37.863 -11.069  1.00 20.40           C  
ATOM   1663  CG2 VAL A 243      23.581  39.591  -9.514  1.00 25.44           C  
ATOM   1664  N   ALA A 244      21.600  35.390 -10.933  1.00 20.19           N  
ATOM   1665  CA  ALA A 244      21.574  33.944 -11.077  1.00 18.78           C  
ATOM   1666  C   ALA A 244      22.712  33.480 -11.978  1.00 22.03           C  
ATOM   1667  O   ALA A 244      23.248  34.244 -12.794  1.00 22.74           O  
ATOM   1668  CB  ALA A 244      20.225  33.468 -11.634  1.00 16.52           C  
ATOM   1669  N   PHE A 245      23.091  32.210 -11.811  1.00 18.29           N  
ATOM   1670  CA  PHE A 245      24.210  31.667 -12.569  1.00 19.52           C  
ATOM   1671  C   PHE A 245      24.021  30.180 -12.812  1.00 17.35           C  
ATOM   1672  O   PHE A 245      23.289  29.486 -12.094  1.00 19.49           O  
ATOM   1673  CB  PHE A 245      25.558  31.932 -11.875  1.00 17.73           C  
ATOM   1674  CG  PHE A 245      25.692  31.308 -10.502  1.00 19.48           C  
ATOM   1675  CD1 PHE A 245      26.068  29.974 -10.358  1.00 16.25           C  
ATOM   1676  CD2 PHE A 245      25.493  32.071  -9.358  1.00 16.89           C  
ATOM   1677  CE1 PHE A 245      26.206  29.411  -9.121  1.00 14.61           C  
ATOM   1678  CE2 PHE A 245      25.638  31.510  -8.112  1.00 16.78           C  
ATOM   1679  CZ  PHE A 245      25.998  30.184  -7.987  1.00 18.16           C  
ATOM   1680  N   SER A 246      24.700  29.695 -13.845  1.00 17.98           N  
ATOM   1681  CA  SER A 246      24.807  28.257 -14.069  1.00 16.65           C  
ATOM   1682  C   SER A 246      26.131  27.995 -14.764  1.00 21.52           C  
ATOM   1683  O   SER A 246      26.306  28.381 -15.926  1.00 17.49           O  
ATOM   1684  CB  SER A 246      23.649  27.719 -14.903  1.00 17.51           C  
ATOM   1685  OG  SER A 246      23.791  26.325 -15.095  1.00 12.94           O  
ATOM   1686  N   LEU A 247      27.035  27.325 -14.054  1.00 18.25           N  
ATOM   1687  CA  LEU A 247      28.257  26.785 -14.632  1.00 20.53           C  
ATOM   1688  C   LEU A 247      28.008  25.371 -15.138  1.00 18.41           C  
ATOM   1689  O   LEU A 247      27.353  24.563 -14.471  1.00 17.06           O  
ATOM   1690  CB  LEU A 247      29.386  26.779 -13.600  1.00 17.39           C  
ATOM   1691  CG  LEU A 247      30.688  26.115 -14.077  1.00 23.05           C  
ATOM   1692  CD1 LEU A 247      31.876  26.940 -13.662  1.00 23.14           C  
ATOM   1693  CD2 LEU A 247      30.803  24.699 -13.520  1.00 20.01           C  
ATOM   1694  N   ASN A 248      28.528  25.085 -16.328  1.00 16.31           N  
ATOM   1695  CA  ASN A 248      28.368  23.796 -16.991  1.00 18.36           C  
ATOM   1696  C   ASN A 248      29.679  23.481 -17.697  1.00 20.10           C  
ATOM   1697  O   ASN A 248      30.135  24.267 -18.533  1.00 19.75           O  
ATOM   1698  CB  ASN A 248      27.214  23.841 -17.997  1.00 18.71           C  
ATOM   1699  CG  ASN A 248      27.099  22.577 -18.834  1.00 20.65           C  
ATOM   1700  ND2 ASN A 248      26.043  21.800 -18.585  1.00 21.52           N  
ATOM   1701  OD1 ASN A 248      27.924  22.315 -19.715  1.00 22.59           O  
ATOM   1702  N   LEU A 249      30.288  22.345 -17.375  1.00 22.03           N  
ATOM   1703  CA  LEU A 249      31.543  21.970 -18.012  1.00 20.86           C  
ATOM   1704  C   LEU A 249      31.562  20.463 -18.202  1.00 25.26           C  
ATOM   1705  O   LEU A 249      30.713  19.738 -17.678  1.00 22.11           O  
ATOM   1706  CB  LEU A 249      32.755  22.457 -17.198  1.00 20.59           C  
ATOM   1707  CG  LEU A 249      32.850  22.183 -15.685  1.00 22.04           C  
ATOM   1708  CD1 LEU A 249      33.086  20.707 -15.382  1.00 19.61           C  
ATOM   1709  CD2 LEU A 249      33.933  23.026 -15.011  1.00 22.16           C  
ATOM   1710  N   GLU A 250      32.550  19.993 -18.959  1.00 25.34           N  
ATOM   1711  CA  GLU A 250      32.775  18.568 -19.133  1.00 28.76           C  
ATOM   1712  C   GLU A 250      33.651  18.056 -17.995  1.00 27.92           C  
ATOM   1713  O   GLU A 250      34.720  18.611 -17.732  1.00 27.52           O  
ATOM   1714  CB  GLU A 250      33.434  18.281 -20.484  1.00 28.81           C  
ATOM   1715  CG  GLU A 250      33.566  16.806 -20.782  1.00 29.68           C  
ATOM   1716  CD  GLU A 250      34.036  16.516 -22.206  1.00 34.76           C  
ATOM   1717  OE1 GLU A 250      33.608  17.216 -23.147  1.00 30.89           O  
ATOM   1718  OE2 GLU A 250      34.825  15.564 -22.380  1.00 35.16           O1-
ATOM   1719  N   MET A 251      33.175  17.025 -17.299  1.00 26.50           N  
ATOM   1720  CA  MET A 251      33.949  16.366 -16.248  1.00 32.35           C  
ATOM   1721  C   MET A 251      34.828  15.296 -16.896  1.00 33.91           C  
ATOM   1722  O   MET A 251      34.364  14.193 -17.199  1.00 32.12           O  
ATOM   1723  CB  MET A 251      33.026  15.756 -15.197  1.00 28.05           C  
ATOM   1724  CG  MET A 251      32.197  16.763 -14.399  1.00 23.82           C  
ATOM   1725  SD  MET A 251      33.217  17.800 -13.331  1.00 31.43           S  
ATOM   1726  CE  MET A 251      33.959  16.586 -12.246  1.00 33.45           C  
ATOM   1727  N   LYS A 252      36.096  15.615 -17.123  1.00 37.05           N  
ATOM   1728  CA  LYS A 252      37.042  14.638 -17.644  1.00 42.02           C  
ATOM   1729  C   LYS A 252      37.840  14.033 -16.497  1.00 40.29           C  
ATOM   1730  O   LYS A 252      37.919  14.596 -15.403  1.00 41.41           O  
ATOM   1731  CB  LYS A 252      37.991  15.277 -18.660  1.00 43.74           C  
ATOM   1732  CG  LYS A 252      37.293  16.108 -19.710  1.00 40.18           C  
ATOM   1733  CD  LYS A 252      38.284  16.855 -20.588  1.00 37.76           C  
ATOM   1734  CE  LYS A 252      37.549  17.566 -21.702  1.00 36.84           C  
ATOM   1735  NZ  LYS A 252      38.460  18.205 -22.684  1.00 38.43           N1+
ATOM   1736  N   LYS A 253      38.442  12.872 -16.759  1.00 50.29           N  
ATOM   1737  CA  LYS A 253      39.201  12.198 -15.712  1.00 47.40           C  
ATOM   1738  C   LYS A 253      40.411  13.040 -15.326  1.00 41.44           C  
ATOM   1739  O   LYS A 253      41.019  13.705 -16.167  1.00 44.67           O  
ATOM   1740  CB  LYS A 253      39.618  10.792 -16.152  1.00 54.86           C  
ATOM   1741  CG  LYS A 253      38.471   9.942 -16.693  1.00 58.58           C  
ATOM   1742  CD  LYS A 253      37.185  10.163 -15.897  1.00 51.36           C  
ATOM   1743  CE  LYS A 253      36.150   9.068 -16.116  1.00 51.98           C  
ATOM   1744  NZ  LYS A 253      36.277   7.970 -15.093  1.00 54.75           N1+
ATOM   1745  N   GLY A 254      40.739  13.028 -14.032  1.00 44.69           N  
ATOM   1746  CA  GLY A 254      41.763  13.887 -13.483  1.00 49.74           C  
ATOM   1747  C   GLY A 254      41.282  15.263 -13.088  1.00 47.06           C  
ATOM   1748  O   GLY A 254      42.016  15.992 -12.405  1.00 48.63           O  
ATOM   1749  N   ILE A 255      40.075  15.656 -13.488  1.00 46.54           N  
ATOM   1750  CA  ILE A 255      39.510  16.945 -13.144  1.00 43.77           C  
ATOM   1751  C   ILE A 255      38.812  16.802 -11.799  1.00 33.86           C  
ATOM   1752  O   ILE A 255      37.799  16.081 -11.724  1.00 46.74           O  
ATOM   1753  CB  ILE A 255      38.566  17.457 -14.237  1.00 44.77           C  
ATOM   1754  CG1 ILE A 255      39.410  17.932 -15.427  1.00 43.50           C  
ATOM   1755  CG2 ILE A 255      37.659  18.573 -13.717  1.00 38.36           C  
ATOM   1756  CD1 ILE A 255      38.663  18.045 -16.706  1.00 41.32           C  
ATOM   1757  N   PRO A 256      39.318  17.393 -10.728  1.00 37.04           N  
ATOM   1758  CA  PRO A 256      38.719  17.192  -9.409  1.00 37.58           C  
ATOM   1759  C   PRO A 256      37.346  17.841  -9.332  1.00 37.06           C  
ATOM   1760  O   PRO A 256      37.039  18.791 -10.055  1.00 32.67           O  
ATOM   1761  CB  PRO A 256      39.711  17.869  -8.461  1.00 38.13           C  
ATOM   1762  CG  PRO A 256      40.354  18.921  -9.302  1.00 36.65           C  
ATOM   1763  CD  PRO A 256      40.454  18.334 -10.683  1.00 35.94           C  
ATOM   1764  N   SER A 257      36.511  17.307  -8.436  1.00 37.35           N  
ATOM   1765  CA  SER A 257      35.134  17.778  -8.365  1.00 40.48           C  
ATOM   1766  C   SER A 257      35.073  19.232  -7.923  1.00 35.64           C  
ATOM   1767  O   SER A 257      34.117  19.943  -8.260  1.00 32.85           O  
ATOM   1768  CB  SER A 257      34.316  16.891  -7.422  1.00 37.46           C  
ATOM   1769  OG  SER A 257      34.589  17.190  -6.064  1.00 46.29           O  
ATOM   1770  N   SER A 258      36.097  19.697  -7.203  1.00 34.29           N  
ATOM   1771  CA  SER A 258      36.126  21.053  -6.666  1.00 33.47           C  
ATOM   1772  C   SER A 258      36.300  22.122  -7.737  1.00 29.40           C  
ATOM   1773  O   SER A 258      36.173  23.310  -7.421  1.00 30.29           O  
ATOM   1774  CB  SER A 258      37.250  21.181  -5.641  1.00 34.53           C  
ATOM   1775  OG  SER A 258      38.472  20.742  -6.204  1.00 39.67           O  
ATOM   1776  N   VAL A 259      36.574  21.736  -8.983  1.00 27.21           N  
ATOM   1777  CA  VAL A 259      36.759  22.714 -10.055  1.00 29.42           C  
ATOM   1778  C   VAL A 259      35.495  23.555 -10.255  1.00 28.49           C  
ATOM   1779  O   VAL A 259      35.569  24.750 -10.570  1.00 25.16           O  
ATOM   1780  CB  VAL A 259      37.180  21.992 -11.351  1.00 31.57           C  
ATOM   1781  CG1 VAL A 259      36.078  21.065 -11.831  1.00 35.01           C  
ATOM   1782  CG2 VAL A 259      37.493  22.975 -12.436  1.00 32.79           C  
ATOM   1783  N   ARG A 260      34.317  22.952 -10.067  1.00 23.81           N  
ATOM   1784  CA  ARG A 260      33.067  23.648 -10.368  1.00 22.16           C  
ATOM   1785  C   ARG A 260      32.877  24.854  -9.465  1.00 20.78           C  
ATOM   1786  O   ARG A 260      32.582  25.955  -9.939  1.00 21.44           O  
ATOM   1787  CB  ARG A 260      31.888  22.690 -10.229  1.00 20.70           C  
ATOM   1788  CG  ARG A 260      31.836  21.635 -11.321  1.00 22.22           C  
ATOM   1789  CD  ARG A 260      30.938  20.489 -10.900  1.00 23.23           C  
ATOM   1790  NE  ARG A 260      31.423  19.850  -9.686  1.00 24.71           N  
ATOM   1791  CZ  ARG A 260      30.732  18.944  -9.003  1.00 24.63           C  
ATOM   1792  NH1 ARG A 260      31.237  18.413  -7.900  1.00 25.56           N1+
ATOM   1793  NH2 ARG A 260      29.529  18.577  -9.427  1.00 20.30           N  
ATOM   1794  N   LYS A 261      33.028  24.660  -8.154  1.00 21.54           N  
ATOM   1795  CA  LYS A 261      32.893  25.772  -7.225  1.00 26.42           C  
ATOM   1796  C   LYS A 261      34.000  26.800  -7.432  1.00 26.58           C  
ATOM   1797  O   LYS A 261      33.741  28.008  -7.420  1.00 24.88           O  
ATOM   1798  CB  LYS A 261      32.896  25.248  -5.790  1.00 30.49           C  
ATOM   1799  CG  LYS A 261      32.994  26.325  -4.732  1.00 37.84           C  
ATOM   1800  CD  LYS A 261      32.368  25.862  -3.424  1.00 43.17           C  
ATOM   1801  CE  LYS A 261      32.279  26.995  -2.408  1.00 49.37           C  
ATOM   1802  NZ  LYS A 261      33.465  27.016  -1.501  1.00 49.23           N1+
ATOM   1803  N   GLU A 262      35.235  26.335  -7.654  1.00 25.36           N  
ATOM   1804  CA  GLU A 262      36.376  27.241  -7.779  1.00 28.89           C  
ATOM   1805  C   GLU A 262      36.219  28.177  -8.967  1.00 22.03           C  
ATOM   1806  O   GLU A 262      36.385  29.393  -8.836  1.00 28.01           O  
ATOM   1807  CB  GLU A 262      37.677  26.447  -7.899  1.00 30.59           C  
ATOM   1808  CG  GLU A 262      38.022  25.594  -6.693  1.00 35.39           C  
ATOM   1809  CD  GLU A 262      39.366  24.888  -6.843  1.00 48.76           C  
ATOM   1810  OE1 GLU A 262      39.416  23.784  -7.448  1.00 50.26           O  
ATOM   1811  OE2 GLU A 262      40.377  25.442  -6.359  1.00 60.58           O1-
ATOM   1812  N   ILE A 263      35.900  27.630 -10.141  1.00 22.86           N  
ATOM   1813  CA  ILE A 263      35.709  28.479 -11.310  1.00 21.71           C  
ATOM   1814  C   ILE A 263      34.515  29.410 -11.116  1.00 25.48           C  
ATOM   1815  O   ILE A 263      34.557  30.584 -11.514  1.00 22.42           O  
ATOM   1816  CB  ILE A 263      35.560  27.614 -12.574  1.00 22.91           C  
ATOM   1817  CG1 ILE A 263      36.831  26.789 -12.820  1.00 23.05           C  
ATOM   1818  CG2 ILE A 263      35.242  28.482 -13.787  1.00 22.30           C  
ATOM   1819  CD1 ILE A 263      36.744  25.966 -14.091  1.00 20.82           C  
ATOM   1820  N   THR A 264      33.428  28.906 -10.514  1.00 23.26           N  
ATOM   1821  CA  THR A 264      32.251  29.748 -10.294  1.00 21.79           C  
ATOM   1822  C   THR A 264      32.592  30.940  -9.408  1.00 22.46           C  
ATOM   1823  O   THR A 264      32.311  32.090  -9.760  1.00 21.88           O  
ATOM   1824  CB  THR A 264      31.108  28.939  -9.664  1.00 19.47           C  
ATOM   1825  CG2 THR A 264      29.936  29.850  -9.330  1.00 19.31           C  
ATOM   1826  OG1 THR A 264      30.670  27.905 -10.561  1.00 21.18           O  
ATOM   1827  N   TYR A 265      33.191  30.676  -8.240  1.00 25.51           N  
ATOM   1828  CA  TYR A 265      33.494  31.746  -7.293  1.00 23.94           C  
ATOM   1829  C   TYR A 265      34.513  32.717  -7.866  1.00 28.17           C  
ATOM   1830  O   TYR A 265      34.369  33.935  -7.717  1.00 25.53           O  
ATOM   1831  CB  TYR A 265      34.010  31.166  -5.979  1.00 24.75           C  
ATOM   1832  CG  TYR A 265      32.933  30.781  -4.988  1.00 38.68           C  
ATOM   1833  CD1 TYR A 265      31.795  30.083  -5.392  1.00 36.93           C  
ATOM   1834  CD2 TYR A 265      33.067  31.089  -3.640  1.00 41.97           C  
ATOM   1835  CE1 TYR A 265      30.807  29.726  -4.480  1.00 37.48           C  
ATOM   1836  CE2 TYR A 265      32.092  30.734  -2.722  1.00 47.45           C  
ATOM   1837  CZ  TYR A 265      30.966  30.052  -3.149  1.00 43.10           C  
ATOM   1838  OH  TYR A 265      30.008  29.704  -2.231  1.00 39.87           O  
ATOM   1839  N   LYS A 266      35.559  32.195  -8.513  1.00 28.92           N  
ATOM   1840  CA  LYS A 266      36.554  33.071  -9.120  1.00 33.15           C  
ATOM   1841  C   LYS A 266      35.930  33.932 -10.202  1.00 29.02           C  
ATOM   1842  O   LYS A 266      36.229  35.127 -10.300  1.00 33.46           O  
ATOM   1843  CB  LYS A 266      37.709  32.251  -9.698  1.00 24.98           C  
ATOM   1844  CG  LYS A 266      38.648  31.702  -8.645  1.00 30.07           C  
ATOM   1845  CD  LYS A 266      39.676  30.781  -9.270  1.00 30.20           C  
ATOM   1846  CE  LYS A 266      40.641  30.238  -8.225  1.00 40.37           C  
ATOM   1847  NZ  LYS A 266      41.427  29.096  -8.776  1.00 38.69           N1+
ATOM   1848  N   SER A 267      35.061  33.345 -11.029  1.00 25.38           N  
ATOM   1849  CA  SER A 267      34.414  34.134 -12.073  1.00 25.78           C  
ATOM   1850  C   SER A 267      33.503  35.202 -11.471  1.00 28.90           C  
ATOM   1851  O   SER A 267      33.504  36.352 -11.927  1.00 28.70           O  
ATOM   1852  CB  SER A 267      33.623  33.230 -13.018  1.00 25.09           C  
ATOM   1853  OG  SER A 267      34.398  32.133 -13.477  1.00 27.71           O  
ATOM   1854  N   LEU A 268      32.727  34.849 -10.441  1.00 27.80           N  
ATOM   1855  CA  LEU A 268      31.841  35.837  -9.824  1.00 31.25           C  
ATOM   1856  C   LEU A 268      32.640  36.980  -9.210  1.00 32.03           C  
ATOM   1857  O   LEU A 268      32.209  38.139  -9.246  1.00 29.06           O  
ATOM   1858  CB  LEU A 268      30.945  35.182  -8.770  1.00 26.29           C  
ATOM   1859  CG  LEU A 268      29.928  34.139  -9.268  1.00 25.96           C  
ATOM   1860  CD1 LEU A 268      29.160  33.512  -8.111  1.00 23.37           C  
ATOM   1861  CD2 LEU A 268      28.966  34.743 -10.266  1.00 22.33           C  
ATOM   1862  N   GLU A 269      33.808  36.676  -8.646  1.00 34.00           N  
ATOM   1863  CA  GLU A 269      34.674  37.738  -8.140  1.00 36.08           C  
ATOM   1864  C   GLU A 269      35.167  38.619  -9.275  1.00 35.51           C  
ATOM   1865  O   GLU A 269      35.168  39.849  -9.167  1.00 39.17           O  
ATOM   1866  CB  GLU A 269      35.851  37.134  -7.374  1.00 35.21           C  
ATOM   1867  CG  GLU A 269      35.470  36.683  -5.973  1.00 44.77           C  
ATOM   1868  CD  GLU A 269      36.506  35.788  -5.316  1.00 57.44           C  
ATOM   1869  OE1 GLU A 269      37.695  35.869  -5.701  1.00 57.62           O  
ATOM   1870  OE2 GLU A 269      36.125  35.011  -4.405  1.00 58.51           O1-
ATOM   1871  N   GLN A 270      35.555  38.006 -10.389  1.00 30.15           N  
ATOM   1872  CA  GLN A 270      36.093  38.778 -11.495  1.00 36.15           C  
ATOM   1873  C   GLN A 270      35.036  39.659 -12.149  1.00 39.11           C  
ATOM   1874  O   GLN A 270      35.376  40.665 -12.784  1.00 37.95           O  
ATOM   1875  CB  GLN A 270      36.715  37.839 -12.515  1.00 34.17           C  
ATOM   1876  CG  GLN A 270      38.124  37.538 -12.144  1.00 43.79           C  
ATOM   1877  CD  GLN A 270      39.058  38.584 -12.694  1.00 41.90           C  
ATOM   1878  NE2 GLN A 270      40.011  38.142 -13.456  1.00 52.79           N  
ATOM   1879  OE1 GLN A 270      38.927  39.770 -12.423  1.00 48.69           O  
ATOM   1880  N   LEU A 271      33.759  39.295 -12.029  1.00 34.04           N  
ATOM   1881  CA  LEU A 271      32.684  40.112 -12.564  1.00 30.19           C  
ATOM   1882  C   LEU A 271      32.163  41.105 -11.539  1.00 33.07           C  
ATOM   1883  O   LEU A 271      31.187  41.810 -11.818  1.00 36.46           O  
ATOM   1884  CB  LEU A 271      31.535  39.218 -13.058  1.00 29.42           C  
ATOM   1885  CG  LEU A 271      31.827  38.217 -14.180  1.00 35.63           C  
ATOM   1886  CD1 LEU A 271      30.724  37.180 -14.265  1.00 31.99           C  
ATOM   1887  CD2 LEU A 271      31.954  38.915 -15.510  1.00 36.64           C  
ATOM   1888  N   GLY A 272      32.774  41.166 -10.358  1.00 31.91           N  
ATOM   1889  CA  GLY A 272      32.289  42.056  -9.327  1.00 34.76           C  
ATOM   1890  C   GLY A 272      30.950  41.675  -8.741  1.00 39.21           C  
ATOM   1891  O   GLY A 272      30.342  42.492  -8.045  1.00 38.13           O  
ATOM   1892  N   ILE A 273      30.463  40.462  -9.010  1.00 35.52           N  
ATOM   1893  CA  ILE A 273      29.220  39.997  -8.400  1.00 34.15           C  
ATOM   1894  C   ILE A 273      29.440  39.654  -6.933  1.00 38.26           C  
ATOM   1895  O   ILE A 273      28.603  39.966  -6.076  1.00 38.28           O  
ATOM   1896  CB  ILE A 273      28.659  38.804  -9.197  1.00 33.74           C  
ATOM   1897  CG1 ILE A 273      28.384  39.243 -10.637  1.00 31.18           C  
ATOM   1898  CG2 ILE A 273      27.390  38.260  -8.539  1.00 28.43           C  
ATOM   1899  CD1 ILE A 273      28.151  38.113 -11.615  1.00 30.57           C  
ATOM   1900  N   LEU A 274      30.566  39.019  -6.621  1.00 36.83           N  
ATOM   1901  CA  LEU A 274      30.950  38.735  -5.243  1.00 40.27           C  
ATOM   1902  C   LEU A 274      32.040  39.695  -4.791  1.00 40.85           C  
ATOM   1903  O   LEU A 274      33.125  39.717  -5.369  1.00 44.14           O  
ATOM   1904  CB  LEU A 274      31.438  37.289  -5.096  1.00 32.62           C  
ATOM   1905  CG  LEU A 274      30.343  36.223  -5.088  1.00 33.25           C  
ATOM   1906  CD1 LEU A 274      30.930  34.822  -4.898  1.00 31.74           C  
ATOM   1907  CD2 LEU A 274      29.340  36.538  -3.989  1.00 30.38           C  
TER   
ATOM   1908  C   LIG     1      30.334  12.835  -4.499  1.00  0.00      LIG  C  
ATOM   1909  C   LIG     1      31.306  12.523  -3.613  1.00  0.00      LIG  C  
ATOM   1910  C   LIG     1      31.048  12.148  -2.232  1.00  0.00      LIG  C  
ATOM   1911  C   LIG     1      29.641  12.096  -1.826  1.00  0.00      LIG  C  
ATOM   1912  C   LIG     1      29.325  11.686  -0.460  1.00  0.00      LIG  C  
ATOM   1913  C   LIG     1      28.663  12.397  -2.706  1.00  0.00      LIG  C  
ATOM   1914  C   LIG     1      28.925  12.796  -4.082  1.00  0.00      LIG  C  
ATOM   1915  C   LIG     1      30.656  13.223  -5.888  1.00  0.00      LIG  C  
ATOM   1916  C   LIG     1      31.091  12.008  -6.755  1.00  0.00      LIG  C  
ATOM   1917  C   LIG     1      29.513  14.034  -6.561  1.00  0.00      LIG  C  
CONECT 1908 1909 1914 1915
CONECT 1909 1908 1910
CONECT 1910 1909 1911
CONECT 1911 1910 1912 1913
CONECT 1912 1911
CONECT 1913 1911 1914
CONECT 1914 1908 1913
CONECT 1915 1908 1916 1917
CONECT 1916 1915
CONECT 1917 1915
END
