# Supplementary material for: Integrated in silico–in vitro and pharmacokinetic profiling of Thymus vulgaris-derived metabolites targeting multidrug resistance pathways in extensively drug-resistant Acinetobacter baumannii (muks92)
Source: Front Microbiol. 2025 Dec 17;16:1680686. doi: 10.3389/fmicb.2025.1680686 (PMC12753994; doi:10.3389/fmicb.2025.1680686)
Supplement: Supplementary file 3 [file Data_Sheet_2.zip › gamma trepenin CC(C)C1=CCC(C)=CC1/6t1h/system.pdbqt]

ATOM      1  N   SER A  34      32.402  43.266 -21.027  1.00 88.22     0.629 N 
ATOM      2  CA  SER A  34      33.836  43.265 -20.993  1.00 87.09     0.413 C 
ATOM      3  C   SER A  34      34.548  42.154 -21.784  1.00 85.91     0.292 C 
ATOM      4  O   SER A  34      33.979  41.082 -22.050  1.00 86.06    -0.268 OA
ATOM      5  CB  SER A  34      34.288  43.162 -19.566  1.00 79.71     0.231 C 
ATOM      6  OG  SER A  34      35.624  42.780 -19.525  1.00 74.44    -0.218 OA
ATOM      7  N   ASP A  35      35.809  42.420 -22.136  1.00 83.03    -0.228 NA
ATOM      8  CA  ASP A  35      36.774  41.503 -22.734  1.00 79.24     0.197 C 
ATOM      9  C   ASP A  35      37.760  40.994 -21.697  1.00 71.40     0.275 C 
ATOM     10  O   ASP A  35      38.024  39.793 -21.661  1.00 69.02    -0.268 OA
ATOM     11  CB  ASP A  35      37.580  42.179 -23.868  1.00 82.32     0.132 C 
ATOM     12  CG  ASP A  35      36.838  42.201 -25.194  1.00 85.86     0.188 C 
ATOM     13  OD1 ASP A  35      36.020  41.275 -25.428  1.00 91.23    -0.647 OA
ATOM     14  OD2 ASP A  35      37.071  43.125 -26.003  1.00 82.59    -0.647 OA
ATOM     15  N   VAL A  36      38.275  41.877 -20.826  1.00 67.93    -0.229 NA
ATOM     16  CA  VAL A  36      39.332  41.465 -19.909  1.00 68.29     0.186 C 
ATOM     17  C   VAL A  36      38.799  40.494 -18.851  1.00 62.19     0.274 C 
ATOM     18  O   VAL A  36      39.429  39.466 -18.593  1.00 56.23    -0.268 OA
ATOM     19  CB  VAL A  36      40.032  42.691 -19.290  1.00 69.08     0.032 C 
ATOM     20  CG1 VAL A  36      41.150  42.244 -18.352  1.00 55.84     0.003 C 
ATOM     21  CG2 VAL A  36      40.608  43.597 -20.383  1.00 68.45     0.003 C 
ATOM     22  N   LYS A  37      37.646  40.777 -18.220  1.00 61.42    -0.229 NA
ATOM     23  CA  LYS A  37      37.100  39.763 -17.312  1.00 53.64     0.186 C 
ATOM     24  C   LYS A  37      36.538  38.570 -18.091  1.00 47.67     0.274 C 
ATOM     25  O   LYS A  37      36.687  37.420 -17.663  1.00 47.86    -0.268 OA
ATOM     26  CB  LYS A  37      36.040  40.343 -16.363  1.00 53.46     0.034 C 
ATOM     27  CG  LYS A  37      34.786  40.996 -17.020  1.00 60.85     0.005 C 
ATOM     28  CD  LYS A  37      33.853  41.716 -15.979  1.00 61.46     0.041 C 
ATOM     29  CE  LYS A  37      32.845  42.659 -16.672  1.00 60.19     0.338 C 
ATOM     30  NZ  LYS A  37      31.340  42.402 -16.488  1.00 59.42     0.618 N 
ATOM     31  N   ALA A  38      35.948  38.808 -19.266  1.00 48.59    -0.229 NA
ATOM     32  CA  ALA A  38      35.548  37.693 -20.126  1.00 45.01     0.186 C 
ATOM     33  C   ALA A  38      36.741  36.818 -20.510  1.00 47.65     0.274 C 
ATOM     34  O   ALA A  38      36.615  35.590 -20.610  1.00 41.82    -0.268 OA
ATOM     35  CB  ALA A  38      34.846  38.212 -21.379  1.00 50.24     0.037 C 
ATOM     36  N   GLU A  39      37.909  37.429 -20.719  1.00 46.55    -0.229 NA
ATOM     37  CA  GLU A  39      39.090  36.657 -21.090  1.00 47.89     0.187 C 
ATOM     38  C   GLU A  39      39.653  35.893 -19.897  1.00 41.51     0.274 C 
ATOM     39  O   GLU A  39      40.181  34.785 -20.051  1.00 41.26    -0.268 OA
ATOM     40  CB  GLU A  39      40.154  37.578 -21.679  1.00 54.09     0.045 C 
ATOM     41  CG  GLU A  39      41.295  36.856 -22.370  1.00 57.05     0.100 C 
ATOM     42  CD  GLU A  39      40.871  36.150 -23.653  1.00 64.54     0.185 C 
ATOM     43  OE1 GLU A  39      41.586  35.209 -24.078  1.00 67.94    -0.647 OA
ATOM     44  OE2 GLU A  39      39.822  36.547 -24.221  1.00 67.35    -0.647 OA
ATOM     45  N   LYS A  40      39.552  36.457 -18.697  1.00 37.38    -0.229 NA
ATOM     46  CA  LYS A  40      40.046  35.725 -17.542  1.00 37.90     0.186 C 
ATOM     47  C   LYS A  40      39.141  34.540 -17.210  1.00 35.02     0.274 C 
ATOM     48  O   LYS A  40      39.627  33.494 -16.773  1.00 36.71    -0.268 OA
ATOM     49  CB  LYS A  40      40.197  36.665 -16.349  1.00 43.18     0.034 C 
ATOM     50  CG  LYS A  40      41.013  37.919 -16.643  1.00 52.47     0.005 C 
ATOM     51  CD  LYS A  40      41.989  38.265 -15.535  1.00 54.74     0.041 C 
ATOM     52  CE  LYS A  40      42.109  39.778 -15.369  1.00 57.01     0.338 C 
ATOM     53  NZ  LYS A  40      42.805  40.165 -14.102  1.00 62.21     0.618 N 
ATOM     54  N   ILE A  41      37.831  34.658 -17.438  1.00 33.16    -0.229 NA
ATOM     55  CA  ILE A  41      36.948  33.519 -17.168  1.00 33.00     0.186 C 
ATOM     56  C   ILE A  41      37.209  32.397 -18.166  1.00 30.32     0.274 C 
ATOM     57  O   ILE A  41      37.365  31.231 -17.785  1.00 29.53    -0.268 OA
ATOM     58  CB  ILE A  41      35.470  33.950 -17.172  1.00 31.22     0.032 C 
ATOM     59  CG1 ILE A  41      35.208  34.915 -16.018  1.00 29.92     0.002 C 
ATOM     60  CG2 ILE A  41      34.554  32.719 -17.069  1.00 26.23     0.003 C 
ATOM     61  CD1 ILE A  41      33.952  35.723 -16.182  1.00 33.20     0.000 C 
ATOM     62  N   LYS A  42      37.256  32.739 -19.457  1.00 31.87    -0.229 NA
ATOM     63  CA  LYS A  42      37.709  31.807 -20.486  1.00 32.38     0.186 C 
ATOM     64  C   LYS A  42      38.989  31.081 -20.081  1.00 30.95     0.274 C 
ATOM     65  O   LYS A  42      39.116  29.864 -20.281  1.00 30.58    -0.268 OA
ATOM     66  CB  LYS A  42      37.930  32.565 -21.793  1.00 36.90     0.034 C 
ATOM     67  CG  LYS A  42      38.529  31.726 -22.899  1.00 33.92     0.005 C 
ATOM     68  CD  LYS A  42      38.956  32.594 -24.066  1.00 45.48     0.041 C 
ATOM     69  CE  LYS A  42      38.970  31.795 -25.360  1.00 51.19     0.338 C 
ATOM     70  NZ  LYS A  42      39.070  32.672 -26.566  1.00 59.77     0.618 N 
ATOM     71  N   ASN A  43      39.946  31.809 -19.501  1.00 32.55    -0.228 NA
ATOM     72  CA  ASN A  43      41.222  31.198 -19.148  1.00 32.88     0.196 C 
ATOM     73  C   ASN A  43      41.136  30.395 -17.858  1.00 32.32     0.275 C 
ATOM     74  O   ASN A  43      41.929  29.467 -17.659  1.00 29.30    -0.268 OA
ATOM     75  CB  ASN A  43      42.313  32.267 -19.058  1.00 35.12     0.126 C 
ATOM     76  CG  ASN A  43      42.836  32.674 -20.433  1.00 41.19     0.276 C 
ATOM     77  OD1 ASN A  43      42.982  31.835 -21.334  1.00 36.92    -0.269 OA
ATOM     78  ND2 ASN A  43      43.084  33.965 -20.613  1.00 43.86    -0.107 N 
ATOM     79  N   LEU A  44      40.186  30.723 -16.981  1.00 32.49    -0.229 NA
ATOM     80  CA  LEU A  44      39.897  29.833 -15.862  1.00 30.45     0.186 C 
ATOM     81  C   LEU A  44      39.533  28.442 -16.367  1.00 26.36     0.274 C 
ATOM     82  O   LEU A  44      40.040  27.430 -15.871  1.00 25.77    -0.268 OA
ATOM     83  CB  LEU A  44      38.768  30.414 -15.016  1.00 30.42     0.034 C 
ATOM     84  CG  LEU A  44      39.113  31.633 -14.166  1.00 31.76     0.002 C 
ATOM     85  CD1 LEU A  44      37.867  32.162 -13.447  1.00 27.73     0.000 C 
ATOM     86  CD2 LEU A  44      40.202  31.276 -13.168  1.00 33.04     0.000 C 
ATOM     87  N   PHE A  45      38.669  28.374 -17.378  1.00 23.98    -0.228 NA
ATOM     88  CA  PHE A  45      38.313  27.084 -17.948  1.00 26.33     0.191 C 
ATOM     89  C   PHE A  45      39.514  26.435 -18.642  1.00 28.48     0.275 C 
ATOM     90  O   PHE A  45      39.743  25.227 -18.503  1.00 23.08    -0.268 OA
ATOM     91  CB  PHE A  45      37.139  27.259 -18.912  1.00 27.95     0.060 C 
ATOM     92  CG  PHE A  45      35.799  27.484 -18.228  1.00 28.36    -0.020 A 
ATOM     93  CD1 PHE A  45      35.057  26.408 -17.736  1.00 23.76    -0.004 A 
ATOM     94  CD2 PHE A  45      35.275  28.763 -18.102  1.00 27.03    -0.004 A 
ATOM     95  CE1 PHE A  45      33.815  26.610 -17.118  1.00 26.09    -0.000 A 
ATOM     96  CE2 PHE A  45      34.033  28.976 -17.486  1.00 29.37    -0.000 A 
ATOM     97  CZ  PHE A  45      33.304  27.899 -16.998  1.00 21.50    -0.000 A 
ATOM     98  N   ASN A  46      40.300  27.222 -19.382  1.00 28.15    -0.228 NA
ATOM     99  CA  ASN A  46      41.492  26.670 -20.027  1.00 30.33     0.196 C 
ATOM    100  C   ASN A  46      42.472  26.121 -18.998  1.00 25.41     0.275 C 
ATOM    101  O   ASN A  46      42.991  25.013 -19.158  1.00 27.32    -0.268 OA
ATOM    102  CB  ASN A  46      42.163  27.728 -20.906  1.00 26.33     0.126 C 
ATOM    103  CG  ASN A  46      41.370  28.015 -22.175  1.00 29.26     0.276 C 
ATOM    104  OD1 ASN A  46      40.719  27.126 -22.735  1.00 27.09    -0.269 OA
ATOM    105  ND2 ASN A  46      41.404  29.260 -22.621  1.00 29.95    -0.107 N 
ATOM    106  N   GLU A  47      42.697  26.853 -17.909  1.00 27.45    -0.229 NA
ATOM    107  CA  GLU A  47      43.618  26.370 -16.883  1.00 31.81     0.187 C 
ATOM    108  C   GLU A  47      43.132  25.091 -16.215  1.00 31.07     0.274 C 
ATOM    109  O   GLU A  47      43.947  24.343 -15.663  1.00 32.49    -0.268 OA
ATOM    110  CB  GLU A  47      43.852  27.462 -15.835  1.00 33.93     0.045 C 
ATOM    111  CG  GLU A  47      44.920  28.474 -16.243  1.00 37.51     0.100 C 
ATOM    112  CD  GLU A  47      44.896  29.735 -15.389  1.00 51.19     0.185 C 
ATOM    113  OE1 GLU A  47      44.367  29.682 -14.257  1.00 55.06    -0.647 OA
ATOM    114  OE2 GLU A  47      45.399  30.781 -15.856  1.00 52.10    -0.647 OA
ATOM    115  N   ALA A  48      41.834  24.815 -16.259  1.00 26.54    -0.229 NA
ATOM    116  CA  ALA A  48      41.286  23.576 -15.728  1.00 26.27     0.186 C 
ATOM    117  C   ALA A  48      41.320  22.437 -16.736  1.00 28.79     0.274 C 
ATOM    118  O   ALA A  48      40.938  21.312 -16.391  1.00 29.10    -0.268 OA
ATOM    119  CB  ALA A  48      39.842  23.795 -15.259  1.00 30.95     0.037 C 
ATOM    120  N   HIS A  49      41.735  22.711 -17.975  1.00 28.74    -0.228 NA
ATOM    121  CA  HIS A  49      41.886  21.689 -19.015  1.00 28.52     0.192 C 
ATOM    122  C   HIS A  49      40.568  20.979 -19.318  1.00 27.59     0.275 C 
ATOM    123  O   HIS A  49      40.528  19.769 -19.549  1.00 27.16    -0.268 OA
ATOM    124  CB  HIS A  49      42.977  20.682 -18.646  1.00 27.81     0.082 C 
ATOM    125  CG  HIS A  49      44.320  21.307 -18.462  1.00 32.77     0.082 A 
ATOM    126  ND1 HIS A  49      45.017  21.882 -19.502  1.00 33.54    -0.227 NA
ATOM    127  CD2 HIS A  49      45.093  21.458 -17.360  1.00 30.70     0.116 A 
ATOM    128  CE1 HIS A  49      46.161  22.364 -19.048  1.00 33.78     0.199 A 
ATOM    129  NE2 HIS A  49      46.236  22.112 -17.754  1.00 35.39    -0.221 NA
ATOM    130  N   THR A  50      39.479  21.740 -19.339  1.00 28.96    -0.226 NA
ATOM    131  CA  THR A  50      38.226  21.247 -19.891  1.00 29.15     0.216 C 
ATOM    132  C   THR A  50      37.526  22.406 -20.587  1.00 27.33     0.277 C 
ATOM    133  O   THR A  50      37.999  23.547 -20.562  1.00 31.40    -0.268 OA
ATOM    134  CB  THR A  50      37.349  20.598 -18.810  1.00 28.91     0.184 C 
ATOM    135  OG1 THR A  50      36.188  20.023 -19.424  1.00 31.89    -0.221 OA
ATOM    136  CG2 THR A  50      36.926  21.621 -17.758  1.00 25.59     0.038 C 
ATOM    137  N   THR A  51      36.415  22.104 -21.255  1.00 26.89    -0.226 NA
ATOM    138  CA  THR A  51      35.551  23.123 -21.837  1.00 25.03     0.216 C 
ATOM    139  C   THR A  51      34.365  23.396 -20.917  1.00 23.99     0.277 C 
ATOM    140  O   THR A  51      33.831  22.481 -20.287  1.00 24.74    -0.268 OA
ATOM    141  CB  THR A  51      35.046  22.688 -23.209  1.00 26.56     0.184 C 
ATOM    142  OG1 THR A  51      34.473  21.385 -23.097  1.00 27.24    -0.221 OA
ATOM    143  CG2 THR A  51      36.186  22.652 -24.229  1.00 29.92     0.038 C 
ATOM    144  N   GLY A  52      33.955  24.659 -20.845  1.00 24.22    -0.226 NA
ATOM    145  CA  GLY A  52      32.842  25.028 -19.990  1.00 25.45     0.218 C 
ATOM    146  C   GLY A  52      32.265  26.372 -20.366  1.00 26.46     0.277 C 
ATOM    147  O   GLY A  52      32.837  27.139 -21.148  1.00 24.98    -0.268 OA
ATOM    148  N   VAL A  53      31.094  26.638 -19.798  1.00 25.23    -0.229 NA
ATOM    149  CA  VAL A  53      30.424  27.924 -19.927  1.00 19.53     0.186 C 
ATOM    150  C   VAL A  53      29.874  28.314 -18.564  1.00 25.74     0.274 C 
ATOM    151  O   VAL A  53      29.559  27.458 -17.730  1.00 21.17    -0.268 OA
ATOM    152  CB  VAL A  53      29.295  27.892 -20.981  1.00 22.34     0.032 C 
ATOM    153  CG1 VAL A  53      28.075  27.135 -20.451  1.00 24.62     0.003 C 
ATOM    154  CG2 VAL A  53      28.904  29.302 -21.408  1.00 26.18     0.003 C 
ATOM    155  N   LEU A  54      29.790  29.622 -18.336  1.00 23.13    -0.229 NA
ATOM    156  CA  LEU A  54      29.093  30.205 -17.196  1.00 24.41     0.186 C 
ATOM    157  C   LEU A  54      28.034  31.160 -17.734  1.00 27.04     0.274 C 
ATOM    158  O   LEU A  54      28.366  32.124 -18.436  1.00 24.06    -0.268 OA
ATOM    159  CB  LEU A  54      30.067  30.938 -16.268  1.00 20.98     0.034 C 
ATOM    160  CG  LEU A  54      29.447  31.736 -15.119  1.00 24.41     0.002 C 
ATOM    161  CD1 LEU A  54      28.793  30.811 -14.082  1.00 22.30     0.000 C 
ATOM    162  CD2 LEU A  54      30.482  32.617 -14.465  1.00 22.40     0.000 C 
ATOM    163  N   VAL A  55      26.763  30.880 -17.435  1.00 21.39    -0.229 NA
ATOM    164  CA  VAL A  55      25.657  31.756 -17.810  1.00 20.09     0.186 C 
ATOM    165  C   VAL A  55      25.283  32.607 -16.599  1.00 23.41     0.274 C 
ATOM    166  O   VAL A  55      25.125  32.088 -15.486  1.00 21.81    -0.268 OA
ATOM    167  CB  VAL A  55      24.452  30.946 -18.326  1.00 20.76     0.032 C 
ATOM    168  CG1 VAL A  55      23.275  31.876 -18.708  1.00 19.24     0.003 C 
ATOM    169  CG2 VAL A  55      24.856  30.096 -19.519  1.00 18.96     0.003 C 
ATOM    170  N   ILE A  56      25.173  33.917 -16.806  1.00 22.49    -0.229 NA
ATOM    171  CA  ILE A  56      24.766  34.864 -15.772  1.00 22.47     0.186 C 
ATOM    172  C   ILE A  56      23.435  35.470 -16.190  1.00 25.06     0.274 C 
ATOM    173  O   ILE A  56      23.227  35.760 -17.374  1.00 25.67    -0.268 OA
ATOM    174  CB  ILE A  56      25.821  35.973 -15.562  1.00 28.45     0.032 C 
ATOM    175  CG1 ILE A  56      27.209  35.373 -15.307  1.00 23.69     0.002 C 
ATOM    176  CG2 ILE A  56      25.405  36.926 -14.446  1.00 24.07     0.003 C 
ATOM    177  CD1 ILE A  56      27.400  34.859 -13.921  1.00 23.85     0.000 C 
ATOM    178  N   GLN A  57      22.525  35.642 -15.230  1.00 21.25    -0.229 NA
ATOM    179  CA  GLN A  57      21.253  36.293 -15.516  1.00 24.01     0.187 C 
ATOM    180  C   GLN A  57      20.955  37.368 -14.483  1.00 26.57     0.274 C 
ATOM    181  O   GLN A  57      21.022  37.112 -13.273  1.00 23.90    -0.268 OA
ATOM    182  CB  GLN A  57      20.094  35.294 -15.566  1.00 21.17     0.044 C 
ATOM    183  CG  GLN A  57      18.756  35.986 -15.828  1.00 26.77     0.094 C 
ATOM    184  CD  GLN A  57      17.660  35.027 -16.241  1.00 24.93     0.274 C 
ATOM    185  OE1 GLN A  57      17.931  33.912 -16.692  1.00 26.48    -0.269 OA
ATOM    186  NE2 GLN A  57      16.413  35.458 -16.094  1.00 26.72    -0.107 N 
ATOM    187  N   GLN A  58      20.617  38.567 -14.972  1.00 28.20    -0.229 NA
ATOM    188  CA  GLN A  58      20.101  39.661 -14.157  1.00 31.02     0.187 C 
ATOM    189  C   GLN A  58      18.872  40.215 -14.856  1.00 32.64     0.274 C 
ATOM    190  O   GLN A  58      18.930  40.535 -16.048  1.00 30.47    -0.268 OA
ATOM    191  CB  GLN A  58      21.130  40.780 -13.964  1.00 30.64     0.044 C 
ATOM    192  CG  GLN A  58      22.420  40.347 -13.304  1.00 32.25     0.094 C 
ATOM    193  CD  GLN A  58      23.311  41.534 -12.943  1.00 38.06     0.274 C 
ATOM    194  OE1 GLN A  58      22.945  42.372 -12.116  1.00 38.14    -0.269 OA
ATOM    195  NE2 GLN A  58      24.481  41.608 -13.563  1.00 38.68    -0.107 N 
ATOM    196  N   GLY A  59      17.770  40.337 -14.120  1.00 32.36    -0.226 NA
ATOM    197  CA  GLY A  59      16.519  40.674 -14.777  1.00 30.24     0.218 C 
ATOM    198  C   GLY A  59      16.236  39.629 -15.833  1.00 31.91     0.277 C 
ATOM    199  O   GLY A  59      16.342  38.422 -15.592  1.00 30.85    -0.268 OA
ATOM    200  N   GLN A  60      15.927  40.082 -17.042  1.00 29.37    -0.229 NA
ATOM    201  CA  GLN A  60      15.580  39.177 -18.124  1.00 30.85     0.187 C 
ATOM    202  C   GLN A  60      16.698  39.048 -19.158  1.00 31.24     0.274 C 
ATOM    203  O   GLN A  60      16.463  38.540 -20.256  1.00 28.67    -0.268 OA
ATOM    204  CB  GLN A  60      14.273  39.632 -18.777  1.00 31.91     0.044 C 
ATOM    205  CG  GLN A  60      13.068  39.558 -17.839  1.00 30.80     0.094 C 
ATOM    206  CD  GLN A  60      12.881  38.161 -17.247  1.00 35.03     0.274 C 
ATOM    207  OE1 GLN A  60      12.951  37.975 -16.031  1.00 36.66    -0.269 OA
ATOM    208  NE2 GLN A  60      12.661  37.173 -18.110  1.00 25.35    -0.107 N 
ATOM    209  N   THR A  61      17.913  39.475 -18.823  1.00 31.10    -0.226 NA
ATOM    210  CA  THR A  61      19.029  39.448 -19.758  1.00 33.08     0.216 C 
ATOM    211  C   THR A  61      20.094  38.469 -19.274  1.00 28.39     0.277 C 
ATOM    212  O   THR A  61      20.388  38.395 -18.077  1.00 31.36    -0.268 OA
ATOM    213  CB  THR A  61      19.631  40.851 -19.939  1.00 33.28     0.184 C 
ATOM    214  OG1 THR A  61      20.326  41.229 -18.750  1.00 38.57    -0.221 OA
ATOM    215  CG2 THR A  61      18.533  41.885 -20.204  1.00 32.32     0.038 C 
ATOM    216  N   GLN A  62      20.667  37.714 -20.206  1.00 26.65    -0.229 NA
ATOM    217  CA  GLN A  62      21.721  36.764 -19.896  1.00 29.84     0.187 C 
ATOM    218  C   GLN A  62      22.998  37.116 -20.642  1.00 32.47     0.274 C 
ATOM    219  O   GLN A  62      22.959  37.681 -21.738  1.00 35.10    -0.268 OA
ATOM    220  CB  GLN A  62      21.309  35.327 -20.255  1.00 29.71     0.044 C 
ATOM    221  CG  GLN A  62      20.204  34.755 -19.379  1.00 25.79     0.094 C 
ATOM    222  CD  GLN A  62      19.958  33.275 -19.630  1.00 25.35     0.274 C 
ATOM    223  OE1 GLN A  62      20.301  32.748 -20.684  1.00 27.85    -0.269 OA
ATOM    224  NE2 GLN A  62      19.353  32.601 -18.657  1.00 24.92    -0.107 N 
ATOM    225  N   GLN A  63      24.131  36.771 -20.027  1.00 28.89    -0.229 NA
ATOM    226  CA  GLN A  63      25.439  36.835 -20.664  1.00 30.17     0.187 C 
ATOM    227  C   GLN A  63      26.182  35.529 -20.381  1.00 27.11     0.274 C 
ATOM    228  O   GLN A  63      26.074  34.960 -19.290  1.00 27.19    -0.268 OA
ATOM    229  CB  GLN A  63      26.264  38.037 -20.155  1.00 29.68     0.044 C 
ATOM    230  CG  GLN A  63      26.105  38.271 -18.677  1.00 41.06     0.094 C 
ATOM    231  CD  GLN A  63      24.970  39.241 -18.273  1.00 50.53     0.274 C 
ATOM    232  OE1 GLN A  63      23.988  39.409 -18.997  1.00 49.58    -0.269 OA
ATOM    233  NE2 GLN A  63      25.086  39.820 -17.077  1.00 47.59    -0.107 N 
ATOM    234  N   SER A  64      26.933  35.050 -21.370  1.00 29.99    -0.226 NA
ATOM    235  CA  SER A  64      27.729  33.834 -21.248  1.00 26.33     0.219 C 
ATOM    236  C   SER A  64      29.217  34.162 -21.227  1.00 30.33     0.277 C 
ATOM    237  O   SER A  64      29.662  35.114 -21.866  1.00 30.97    -0.268 OA
ATOM    238  CB  SER A  64      27.451  32.868 -22.402  1.00 28.08     0.216 C 
ATOM    239  OG  SER A  64      26.131  32.368 -22.348  1.00 35.43    -0.218 OA
ATOM    240  N   TYR A  65      29.978  33.353 -20.492  1.00 28.99    -0.228 NA
ATOM    241  CA  TYR A  65      31.426  33.474 -20.398  1.00 27.32     0.191 C 
ATOM    242  C   TYR A  65      32.039  32.080 -20.427  1.00 28.21     0.275 C 
ATOM    243  O   TYR A  65      31.392  31.096 -20.051  1.00 27.92    -0.268 OA
ATOM    244  CB  TYR A  65      31.853  34.190 -19.110  1.00 23.85     0.060 C 
ATOM    245  CG  TYR A  65      31.155  35.505 -18.882  1.00 31.66    -0.020 A 
ATOM    246  CD1 TYR A  65      29.905  35.549 -18.275  1.00 30.61    -0.002 A 
ATOM    247  CD2 TYR A  65      31.738  36.708 -19.280  1.00 31.39    -0.002 A 
ATOM    248  CE1 TYR A  65      29.250  36.746 -18.070  1.00 29.03     0.027 A 
ATOM    249  CE2 TYR A  65      31.084  37.922 -19.076  1.00 30.53     0.027 A 
ATOM    250  CZ  TYR A  65      29.841  37.931 -18.466  1.00 33.61     0.131 A 
ATOM    251  OH  TYR A  65      29.171  39.117 -18.250  1.00 33.97    -0.190 OA
ATOM    252  N   GLY A  66      33.291  31.996 -20.867  1.00 28.52    -0.226 NA
ATOM    253  CA  GLY A  66      34.022  30.749 -20.802  1.00 27.25     0.218 C 
ATOM    254  C   GLY A  66      34.760  30.476 -22.095  1.00 30.13     0.277 C 
ATOM    255  O   GLY A  66      34.951  31.367 -22.922  1.00 32.49    -0.268 OA
ATOM    256  N   ASN A  67      35.179  29.221 -22.262  1.00 27.25    -0.228 NA
ATOM    257  CA  ASN A  67      35.962  28.818 -23.418  1.00 30.49     0.196 C 
ATOM    258  C   ASN A  67      35.178  27.943 -24.388  1.00 30.84     0.275 C 
ATOM    259  O   ASN A  67      35.760  27.438 -25.347  1.00 31.97    -0.268 OA
ATOM    260  CB  ASN A  67      37.259  28.117 -22.976  1.00 28.83     0.126 C 
ATOM    261  CG  ASN A  67      37.014  26.787 -22.255  1.00 29.62     0.276 C 
ATOM    262  OD1 ASN A  67      35.871  26.374 -22.041  1.00 26.13    -0.269 OA
ATOM    263  ND2 ASN A  67      38.098  26.100 -21.901  1.00 24.12    -0.107 N 
ATOM    264  N   ASP A  68      33.865  27.745 -24.163  1.00 26.76    -0.228 NA
ATOM    265  CA  ASP A  68      33.019  27.032 -25.126  1.00 28.71     0.197 C 
ATOM    266  C   ASP A  68      31.593  27.551 -24.934  1.00 29.54     0.275 C 
ATOM    267  O   ASP A  68      30.756  26.928 -24.271  1.00 26.59    -0.268 OA
ATOM    268  CB  ASP A  68      33.088  25.515 -24.963  1.00 28.78     0.132 C 
ATOM    269  CG  ASP A  68      32.409  24.772 -26.106  1.00 31.05     0.188 C 
ATOM    270  OD1 ASP A  68      31.798  25.432 -26.978  1.00 33.27    -0.647 OA
ATOM    271  OD2 ASP A  68      32.462  23.518 -26.118  1.00 34.55    -0.647 OA
ATOM    272  N   LEU A  69      31.323  28.712 -25.539  1.00 31.22    -0.229 NA
ATOM    273  CA  LEU A  69      30.062  29.406 -25.292  1.00 30.03     0.186 C 
ATOM    274  C   LEU A  69      28.878  28.644 -25.865  1.00 29.30     0.274 C 
ATOM    275  O   LEU A  69      27.751  28.801 -25.381  1.00 28.56    -0.268 OA
ATOM    276  CB  LEU A  69      30.115  30.821 -25.871  1.00 31.03     0.034 C 
ATOM    277  CG  LEU A  69      31.251  31.717 -25.355  1.00 35.29     0.002 C 
ATOM    278  CD1 LEU A  69      31.216  33.094 -26.015  1.00 33.81     0.000 C 
ATOM    279  CD2 LEU A  69      31.197  31.852 -23.840  1.00 31.83     0.000 C 
ATOM    280  N   ALA A  70      29.109  27.820 -26.890  1.00 29.20    -0.229 NA
ATOM    281  CA  ALA A  70      28.038  26.998 -27.441  1.00 30.96     0.186 C 
ATOM    282  C   ALA A  70      27.445  26.030 -26.418  1.00 25.88     0.274 C 
ATOM    283  O   ALA A  70      26.345  25.509 -26.647  1.00 28.17    -0.268 OA
ATOM    284  CB  ALA A  70      28.549  26.210 -28.647  1.00 32.11     0.037 C 
ATOM    285  N   ARG A  71      28.145  25.747 -25.312  1.00 25.59    -0.229 NA
ATOM    286  CA  ARG A  71      27.536  24.899 -24.289  1.00 26.72     0.186 C 
ATOM    287  C   ARG A  71      26.294  25.553 -23.705  1.00 24.66     0.274 C 
ATOM    288  O   ARG A  71      25.392  24.847 -23.242  1.00 21.81    -0.268 OA
ATOM    289  CB  ARG A  71      28.539  24.580 -23.172  1.00 21.03     0.036 C 
ATOM    290  CG  ARG A  71      29.790  23.817 -23.643  1.00 25.75     0.029 C 
ATOM    291  CD  ARG A  71      30.712  23.424 -22.482  1.00 23.29     0.145 C 
ATOM    292  NE  ARG A  71      30.048  22.497 -21.577  1.00 22.99    -0.083 NA
ATOM    293  CZ  ARG A  71      30.176  21.177 -21.641  1.00 27.35     0.782 C 
ATOM    294  NH1 ARG A  71      30.964  20.640 -22.563  1.00 26.17     0.063 N 
ATOM    295  NH2 ARG A  71      29.521  20.391 -20.787  1.00 23.70     0.063 N 
ATOM    296  N   ALA A  72      26.215  26.885 -23.773  1.00 23.64    -0.229 NA
ATOM    297  CA  ALA A  72      25.137  27.626 -23.133  1.00 23.81     0.186 C 
ATOM    298  C   ALA A  72      23.772  27.240 -23.683  1.00 23.12     0.274 C 
ATOM    299  O   ALA A  72      22.772  27.296 -22.956  1.00 24.79    -0.268 OA
ATOM    300  CB  ALA A  72      25.377  29.126 -23.295  1.00 21.11     0.037 C 
ATOM    301  N   SER A  73      23.698  26.848 -24.956  1.00 25.55    -0.226 NA
ATOM    302  CA  SER A  73      22.430  26.469 -25.569  1.00 22.73     0.219 C 
ATOM    303  C   SER A  73      22.390  24.994 -25.940  1.00 20.24     0.277 C 
ATOM    304  O   SER A  73      21.522  24.572 -26.705  1.00 22.38    -0.268 OA
ATOM    305  CB  SER A  73      22.149  27.338 -26.795  1.00 28.31     0.216 C 
ATOM    306  OG  SER A  73      23.244  27.294 -27.682  1.00 32.50    -0.218 OA
ATOM    307  N   THR A  74      23.303  24.200 -25.400  1.00 21.93    -0.226 NA
ATOM    308  CA  THR A  74      23.317  22.758 -25.594  1.00 23.03     0.216 C 
ATOM    309  C   THR A  74      22.598  22.091 -24.426  1.00 21.97     0.277 C 
ATOM    310  O   THR A  74      22.740  22.516 -23.277  1.00 21.53    -0.268 OA
ATOM    311  CB  THR A  74      24.763  22.246 -25.688  1.00 22.35     0.184 C 
ATOM    312  OG1 THR A  74      25.477  23.008 -26.671  1.00 26.21    -0.221 OA
ATOM    313  CG2 THR A  74      24.809  20.768 -26.054  1.00 21.23     0.038 C 
ATOM    314  N   GLU A  75      21.831  21.045 -24.724  1.00 26.56    -0.229 NA
ATOM    315  CA  GLU A  75      21.161  20.263 -23.691  1.00 23.05     0.187 C 
ATOM    316  C   GLU A  75      22.098  19.231 -23.080  1.00 22.11     0.274 C 
ATOM    317  O   GLU A  75      22.881  18.590 -23.784  1.00 25.89    -0.268 OA
ATOM    318  CB  GLU A  75      19.942  19.547 -24.277  1.00 26.17     0.045 C 
ATOM    319  CG  GLU A  75      18.827  20.483 -24.694  1.00 25.37     0.100 C 
ATOM    320  CD  GLU A  75      17.550  19.743 -25.073  1.00 28.61     0.185 C 
ATOM    321  OE1 GLU A  75      17.638  18.644 -25.664  1.00 30.51    -0.647 OA
ATOM    322  OE2 GLU A  75      16.457  20.262 -24.751  1.00 28.51    -0.647 OA
ATOM    323  N   TYR A  76      21.987  19.054 -21.762  1.00 24.04    -0.228 NA
ATOM    324  CA  TYR A  76      22.695  18.027 -21.008  1.00 19.37     0.191 C 
ATOM    325  C   TYR A  76      21.739  17.451 -19.976  1.00 19.88     0.275 C 
ATOM    326  O   TYR A  76      20.767  18.101 -19.590  1.00 20.49    -0.268 OA
ATOM    327  CB  TYR A  76      23.938  18.590 -20.290  1.00 18.11     0.060 C 
ATOM    328  CG  TYR A  76      24.908  19.313 -21.208  1.00 24.24    -0.020 A 
ATOM    329  CD1 TYR A  76      25.921  18.622 -21.874  1.00 21.90    -0.002 A 
ATOM    330  CD2 TYR A  76      24.807  20.686 -21.412  1.00 23.53    -0.002 A 
ATOM    331  CE1 TYR A  76      26.811  19.292 -22.725  1.00 22.12     0.027 A 
ATOM    332  CE2 TYR A  76      25.681  21.356 -22.252  1.00 23.24     0.027 A 
ATOM    333  CZ  TYR A  76      26.682  20.650 -22.908  1.00 26.06     0.131 A 
ATOM    334  OH  TYR A  76      27.553  21.322 -23.737  1.00 25.13    -0.190 OA
ATOM    335  N   VAL A  77      22.013  16.233 -19.514  1.00 17.92    -0.229 NA
ATOM    336  CA  VAL A  77      21.196  15.789 -18.379  1.00 19.08     0.184 C 
ATOM    337  C   VAL A  77      21.405  16.742 -17.205  1.00 18.63     0.256 C 
ATOM    338  O   VAL A  77      22.528  17.259 -17.009  1.00 16.62    -0.270 OA
ATOM    339  CB  VAL A  77      21.521  14.340 -17.981  1.00 16.97     0.032 C 
ATOM    340  CG1 VAL A  77      21.248  13.405 -19.153  1.00 20.49     0.003 C 
ATOM    341  CG2 VAL A  77      22.973  14.213 -17.459  1.00 16.22     0.003 C 
ATOM    342  N   PRO A  78      20.371  17.035 -16.412  1.00 17.95    -0.312 N 
ATOM    343  CA  PRO A  78      20.562  17.933 -15.261  1.00 16.12     0.165 C 
ATOM    344  C   PRO A  78      21.319  17.302 -14.106  1.00 14.61     0.272 C 
ATOM    345  O   PRO A  78      21.902  18.041 -13.301  1.00 16.34    -0.269 OA
ATOM    346  CB  PRO A  78      19.127  18.296 -14.851  1.00 15.48     0.034 C 
ATOM    347  CG  PRO A  78      18.291  17.153 -15.347  1.00 15.50     0.027 C 
ATOM    348  CD  PRO A  78      18.963  16.645 -16.603  1.00 16.36     0.105 C 
ATOM    349  N   ALA A  79      21.331  15.973 -13.997  1.00 14.19    -0.229 NA
ATOM    350  CA  ALA A  79      21.930  15.305 -12.844  1.00 17.03     0.186 C 
ATOM    351  C   ALA A  79      21.387  15.923 -11.555  1.00 15.63     0.274 C 
ATOM    352  O   ALA A  79      20.220  16.315 -11.509  1.00 14.71    -0.268 OA
ATOM    353  CB  ALA A  79      23.464  15.374 -12.914  1.00 17.94     0.037 C 
ATOM    354  N   SER A  80      22.207  16.046 -10.509  1.00 13.52    -0.226 NA
ATOM    355  CA  SER A  80      21.646  16.408  -9.207  1.00 14.89     0.219 C 
ATOM    356  C   SER A  80      21.134  17.845  -9.126  1.00 15.55     0.277 C 
ATOM    357  O   SER A  80      20.530  18.208  -8.108  1.00 16.01    -0.268 OA
ATOM    358  CB  SER A  80      22.684  16.142  -8.104  1.00 17.62     0.216 C 
ATOM    359  OG  SER A  80      22.856  14.728  -7.960  1.00 20.76    -0.218 OA
ATOM    360  N   THR A  81      21.336  18.681 -10.152  1.00 14.97    -0.226 NA
ATOM    361  CA  THR A  81      20.665  19.972 -10.109  1.00 13.18     0.216 C 
ATOM    362  C   THR A  81      19.158  19.810 -10.194  1.00 16.81     0.277 C 
ATOM    363  O   THR A  81      18.425  20.743  -9.839  1.00 12.18    -0.268 OA
ATOM    364  CB  THR A  81      21.128  20.925 -11.224  1.00 15.78     0.184 C 
ATOM    365  OG1 THR A  81      20.714  20.433 -12.501  1.00 14.39    -0.221 OA
ATOM    366  CG2 THR A  81      22.632  21.133 -11.191  1.00 12.13     0.038 C 
ATOM    367  N   PHE A  82      18.680  18.649 -10.640  1.00 12.11    -0.230 NA
ATOM    368  CA  PHE A  82      17.240  18.413 -10.675  1.00 15.23     0.175 C 
ATOM    369  C   PHE A  82      16.620  18.317  -9.265  1.00 15.16     0.232 C 
ATOM    370  O   PHE A  82      15.422  18.526  -9.117  1.00 14.35    -0.286 OA
ATOM    371  CB  PHE A  82      16.903  17.134 -11.464  1.00 13.28     0.059 C 
ATOM    372  CG  PHE A  82      15.430  16.884 -11.572  1.00 12.41    -0.020 A 
ATOM    373  CD1 PHE A  82      14.636  17.698 -12.371  1.00 16.58    -0.004 A 
ATOM    374  CD2 PHE A  82      14.828  15.867 -10.842  1.00 14.58    -0.004 A 
ATOM    375  CE1 PHE A  82      13.260  17.505 -12.442  1.00 14.69    -0.000 A 
ATOM    376  CE2 PHE A  82      13.466  15.657 -10.906  1.00 14.89    -0.000 A 
ATOM    377  CZ  PHE A  82      12.669  16.488 -11.711  1.00 13.42    -0.000 A 
ATOM    390  N   MET A  84      16.612  20.366  -6.992  1.00 12.80     0.626 N 
ATOM    391  CA  MET A  84      15.935  21.633  -6.779  1.00 13.04     0.382 C 
ATOM    392  C   MET A  84      14.464  21.535  -7.132  1.00 16.00     0.289 C 
ATOM    393  O   MET A  84      13.602  21.952  -6.355  1.00 14.45    -0.268 OA
ATOM    394  CB  MET A  84      16.587  22.743  -7.611  1.00 14.29     0.061 C 
ATOM    395  CG  MET A  84      18.032  23.082  -7.205  1.00 20.00     0.060 C 
ATOM    396  SD  MET A  84      18.614  24.509  -8.171  1.00 29.27    -0.139 SA
ATOM    397  CE  MET A  84      19.228  23.742  -9.583  1.00 15.95     0.069 C 
ATOM    398  N   LEU A  85      14.175  21.003  -8.328  1.00 14.85    -0.229 NA
ATOM    399  CA  LEU A  85      12.786  20.912  -8.770  1.00 15.36     0.186 C 
ATOM    400  C   LEU A  85      12.078  19.732  -8.119  1.00 14.68     0.274 C 
ATOM    401  O   LEU A  85      10.889  19.826  -7.792  1.00 15.84    -0.268 OA
ATOM    402  CB  LEU A  85      12.718  20.808 -10.301  1.00 14.99     0.034 C 
ATOM    403  CG  LEU A  85      11.337  20.728 -10.963  1.00 16.74     0.002 C 
ATOM    404  CD1 LEU A  85      10.376  21.802 -10.431  1.00 14.47     0.000 C 
ATOM    405  CD2 LEU A  85      11.451  20.830 -12.485  1.00 14.96     0.000 C 
ATOM    406  N   ASN A  86      12.793  18.620  -7.928  1.00 12.09    -0.228 NA
ATOM    407  CA  ASN A  86      12.240  17.462  -7.223  1.00 17.44     0.196 C 
ATOM    408  C   ASN A  86      11.722  17.871  -5.843  1.00 13.42     0.275 C 
ATOM    409  O   ASN A  86      10.592  17.543  -5.462  1.00 15.50    -0.268 OA
ATOM    410  CB  ASN A  86      13.335  16.386  -7.103  1.00 12.96     0.126 C 
ATOM    411  CG  ASN A  86      12.786  14.986  -6.881  1.00 17.69     0.276 C 
ATOM    412  OD1 ASN A  86      11.586  14.787  -6.731  1.00 17.07    -0.269 OA
ATOM    413  ND2 ASN A  86      13.676  14.002  -6.882  1.00 14.78    -0.107 N 
ATOM    414  N   ALA A  87      12.540  18.617  -5.095  1.00 10.91    -0.229 NA
ATOM    415  CA  ALA A  87      12.163  19.069  -3.757  1.00 13.07     0.186 C 
ATOM    416  C   ALA A  87      10.960  19.992  -3.801  1.00 16.60     0.274 C 
ATOM    417  O   ALA A  87      10.052  19.873  -2.968  1.00 16.72    -0.268 OA
ATOM    418  CB  ALA A  87      13.344  19.776  -3.072  1.00 11.30     0.037 C 
ATOM    419  N   LEU A  88      10.930  20.928  -4.757  1.00 13.29    -0.229 NA
ATOM    420  CA  LEU A  88       9.763  21.801  -4.878  1.00 15.72     0.186 C 
ATOM    421  C   LEU A  88       8.487  20.985  -5.067  1.00 16.23     0.274 C 
ATOM    422  O   LEU A  88       7.468  21.232  -4.406  1.00 15.73    -0.268 OA
ATOM    423  CB  LEU A  88       9.952  22.781  -6.042  1.00 15.87     0.034 C 
ATOM    424  CG  LEU A  88      10.949  23.915  -5.797  1.00 15.03     0.002 C 
ATOM    425  CD1 LEU A  88      11.301  24.601  -7.110  1.00 16.29     0.000 C 
ATOM    426  CD2 LEU A  88      10.362  24.912  -4.795  1.00 15.84     0.000 C 
ATOM    427  N   ILE A  89       8.532  20.003  -5.966  1.00 14.48    -0.229 NA
ATOM    428  CA  ILE A  89       7.352  19.201  -6.269  1.00 14.63     0.186 C 
ATOM    429  C   ILE A  89       6.944  18.367  -5.061  1.00 18.36     0.274 C 
ATOM    430  O   ILE A  89       5.756  18.272  -4.727  1.00 14.87    -0.268 OA
ATOM    431  CB  ILE A  89       7.620  18.311  -7.496  1.00 16.46     0.032 C 
ATOM    432  CG1 ILE A  89       7.851  19.174  -8.739  1.00 16.83     0.002 C 
ATOM    433  CG2 ILE A  89       6.466  17.345  -7.705  1.00 15.38     0.003 C 
ATOM    434  CD1 ILE A  89       8.494  18.407  -9.898  1.00 14.63     0.000 C 
ATOM    435  N   GLY A  90       7.922  17.730  -4.401  1.00 15.50    -0.226 NA
ATOM    436  CA  GLY A  90       7.596  16.866  -3.278  1.00 18.84     0.218 C 
ATOM    437  C   GLY A  90       6.988  17.631  -2.119  1.00 20.12     0.277 C 
ATOM    438  O   GLY A  90       6.015  17.184  -1.502  1.00 16.61    -0.268 OA
ATOM    439  N   LEU A  91       7.536  18.811  -1.831  1.00 16.33    -0.229 NA
ATOM    440  CA  LEU A  91       7.025  19.624  -0.736  1.00 19.21     0.186 C 
ATOM    441  C   LEU A  91       5.682  20.243  -1.091  1.00 17.63     0.274 C 
ATOM    442  O   LEU A  91       4.787  20.327  -0.245  1.00 17.95    -0.268 OA
ATOM    443  CB  LEU A  91       8.036  20.712  -0.380  1.00 14.50     0.034 C 
ATOM    444  CG  LEU A  91       9.359  20.284   0.249  1.00 18.37     0.002 C 
ATOM    445  CD1 LEU A  91      10.295  21.490   0.287  1.00 13.90     0.000 C 
ATOM    446  CD2 LEU A  91       9.127  19.712   1.668  1.00 18.37     0.000 C 
ATOM    447  N   GLU A  92       5.528  20.684  -2.335  1.00 16.94    -0.229 NA
ATOM    448  CA  GLU A  92       4.279  21.321  -2.738  1.00 20.68     0.187 C 
ATOM    449  C   GLU A  92       3.102  20.373  -2.552  1.00 20.68     0.274 C 
ATOM    450  O   GLU A  92       2.038  20.778  -2.076  1.00 22.40    -0.268 OA
ATOM    451  CB  GLU A  92       4.384  21.780  -4.189  1.00 16.21     0.045 C 
ATOM    452  CG  GLU A  92       3.146  22.429  -4.758  1.00 22.58     0.100 C 
ATOM    453  CD  GLU A  92       2.919  23.845  -4.251  1.00 23.64     0.185 C 
ATOM    454  OE1 GLU A  92       3.834  24.459  -3.673  1.00 25.23    -0.647 OA
ATOM    455  OE2 GLU A  92       1.805  24.354  -4.440  1.00 31.96    -0.647 OA
ATOM    456  N   HIS A  93       3.286  19.097  -2.886  1.00 19.82    -0.228 NA
ATOM    457  CA  HIS A  93       2.191  18.137  -2.879  1.00 21.99     0.192 C 
ATOM    458  C   HIS A  93       2.219  17.237  -1.649  1.00 17.73     0.275 C 
ATOM    459  O   HIS A  93       1.590  16.173  -1.644  1.00 18.92    -0.268 OA
ATOM    460  CB  HIS A  93       2.217  17.331  -4.175  1.00 17.59     0.082 C 
ATOM    461  CG  HIS A  93       2.074  18.183  -5.397  1.00 18.70     0.082 A 
ATOM    462  ND1 HIS A  93       0.851  18.573  -5.897  1.00 20.56    -0.227 NA
ATOM    463  CD2 HIS A  93       3.006  18.754  -6.201  1.00 19.99     0.116 A 
ATOM    464  CE1 HIS A  93       1.030  19.319  -6.971  1.00 24.09     0.199 A 
ATOM    465  NE2 HIS A  93       2.331  19.447  -7.177  1.00 23.07    -0.221 NA
ATOM    466  N   HIS A  94       2.942  17.654  -0.611  1.00 18.37    -0.228 NA
ATOM    467  CA  HIS A  94       2.949  16.986   0.692  1.00 21.35     0.192 C 
ATOM    468  C   HIS A  94       3.317  15.511   0.569  1.00 21.53     0.275 C 
ATOM    469  O   HIS A  94       2.780  14.651   1.275  1.00 19.08    -0.268 OA
ATOM    470  CB  HIS A  94       1.609  17.196   1.420  1.00 22.28     0.082 C 
ATOM    471  CG  HIS A  94       1.414  18.610   1.895  1.00 22.13     0.082 A 
ATOM    472  ND1 HIS A  94       1.269  18.945   3.227  1.00 20.88    -0.227 NA
ATOM    473  CD2 HIS A  94       1.379  19.780   1.208  1.00 19.38     0.116 A 
ATOM    474  CE1 HIS A  94       1.141  20.256   3.337  1.00 20.69     0.199 A 
ATOM    475  NE2 HIS A  94       1.206  20.786   2.128  1.00 19.97    -0.221 NA
ATOM    476  N   LYS A  95       4.257  15.211  -0.335  1.00 20.34    -0.229 NA
ATOM    477  CA  LYS A  95       4.913  13.909  -0.314  1.00 21.41     0.186 C 
ATOM    478  C   LYS A  95       6.064  13.861   0.678  1.00 23.53     0.274 C 
ATOM    479  O   LYS A  95       6.567  12.777   0.978  1.00 25.92    -0.268 OA
ATOM    480  CB  LYS A  95       5.422  13.548  -1.709  1.00 22.79     0.034 C 
ATOM    481  CG  LYS A  95       4.400  13.787  -2.778  1.00 20.10     0.005 C 
ATOM    482  CD  LYS A  95       3.179  12.895  -2.557  1.00 23.09     0.041 C 
ATOM    483  CE  LYS A  95       2.274  12.946  -3.777  1.00 21.37     0.338 C 
ATOM    484  NZ  LYS A  95       1.001  12.228  -3.546  1.00 22.32     0.618 N 
ATOM    485  N   ALA A  96       6.491  15.012   1.184  1.00 21.58    -0.229 NA
ATOM    486  CA  ALA A  96       7.499  15.098   2.222  1.00 23.09     0.186 C 
ATOM    487  C   ALA A  96       7.271  16.394   2.976  1.00 21.36     0.274 C 
ATOM    488  O   ALA A  96       6.572  17.294   2.501  1.00 25.11    -0.268 OA
ATOM    489  CB  ALA A  96       8.925  15.066   1.647  1.00 20.92     0.037 C 
ATOM    490  N   THR A  97       7.863  16.475   4.160  1.00 20.16    -0.226 NA
ATOM    491  CA  THR A  97       8.016  17.731   4.876  1.00 22.63     0.216 C 
ATOM    492  C   THR A  97       9.498  18.061   4.981  1.00 20.00     0.277 C 
ATOM    493  O   THR A  97      10.367  17.214   4.740  1.00 20.65    -0.268 OA
ATOM    494  CB  THR A  97       7.384  17.654   6.274  1.00 22.54     0.184 C 
ATOM    495  OG1 THR A  97       8.187  16.809   7.101  1.00 23.85    -0.221 OA
ATOM    496  CG2 THR A  97       5.968  17.086   6.192  1.00 24.53     0.038 C 
ATOM    497  N   THR A  98       9.784  19.305   5.368  1.00 19.59    -0.226 NA
ATOM    498  CA  THR A  98      11.174  19.725   5.518  1.00 21.40     0.216 C 
ATOM    499  C   THR A  98      11.846  19.110   6.736  1.00 20.55     0.277 C 
ATOM    500  O   THR A  98      13.078  19.125   6.812  1.00 20.86    -0.268 OA
ATOM    501  CB  THR A  98      11.265  21.250   5.598  1.00 23.48     0.184 C 
ATOM    502  OG1 THR A  98      10.701  21.691   6.839  1.00 27.69    -0.221 OA
ATOM    503  CG2 THR A  98      10.503  21.886   4.435  1.00 23.83     0.038 C 
ATOM    504  N   THR A  99      11.075  18.566   7.678  1.00 22.24    -0.226 NA
ATOM    505  CA  THR A  99      11.612  17.922   8.874  1.00 23.29     0.216 C 
ATOM    506  C   THR A  99      11.583  16.405   8.786  1.00 22.72     0.277 C 
ATOM    507  O   THR A  99      12.254  15.743   9.582  1.00 25.13    -0.268 OA
ATOM    508  CB  THR A  99      10.831  18.356  10.128  1.00 23.31     0.184 C 
ATOM    509  OG1 THR A  99       9.434  18.099   9.931  1.00 25.87    -0.221 OA
ATOM    510  CG2 THR A  99      11.027  19.854  10.386  1.00 28.56     0.038 C 
ATOM    511  N   GLU A 100      10.852  15.853   7.822  1.00 22.03    -0.229 NA
ATOM    512  CA  GLU A 100      10.728  14.409   7.689  1.00 25.73     0.187 C 
ATOM    513  C   GLU A 100      12.096  13.759   7.499  1.00 26.08     0.274 C 
ATOM    514  O   GLU A 100      13.000  14.328   6.881  1.00 25.59    -0.268 OA
ATOM    515  CB  GLU A 100       9.808  14.091   6.511  1.00 23.98     0.045 C 
ATOM    516  CG  GLU A 100       9.790  12.656   6.091  1.00 28.00     0.100 C 
ATOM    517  CD  GLU A 100       8.559  12.320   5.319  1.00 25.38     0.185 C 
ATOM    518  OE1 GLU A 100       7.831  13.258   4.926  1.00 30.77    -0.647 OA
ATOM    519  OE2 GLU A 100       8.316  11.119   5.107  1.00 35.97    -0.647 OA
ATOM    520  N   VAL A 101      12.258  12.569   8.061  1.00 25.15    -0.229 NA
ATOM    521  CA  VAL A 101      13.496  11.815   7.936  1.00 26.24     0.186 C 
ATOM    522  C   VAL A 101      13.278  10.687   6.939  1.00 25.54     0.274 C 
ATOM    523  O   VAL A 101      12.360   9.870   7.098  1.00 23.81    -0.268 OA
ATOM    524  CB  VAL A 101      13.959  11.280   9.297  1.00 31.08     0.032 C 
ATOM    525  CG1 VAL A 101      15.069  10.305   9.112  1.00 27.07     0.003 C 
ATOM    526  CG2 VAL A 101      14.428  12.436  10.148  1.00 31.57     0.003 C 
ATOM    527  N   PHE A 102      14.098  10.670   5.886  1.00 21.93    -0.228 NA
ATOM    528  CA  PHE A 102      14.107   9.581   4.913  1.00 21.65     0.191 C 
ATOM    529  C   PHE A 102      15.052   8.510   5.440  1.00 22.48     0.275 C 
ATOM    530  O   PHE A 102      16.258   8.742   5.557  1.00 20.10    -0.268 OA
ATOM    531  CB  PHE A 102      14.526  10.082   3.534  1.00 19.75     0.060 C 
ATOM    532  CG  PHE A 102      13.421  10.797   2.796  1.00 20.45    -0.020 A 
ATOM    533  CD1 PHE A 102      13.010  12.060   3.202  1.00 19.32    -0.004 A 
ATOM    534  CD2 PHE A 102      12.785  10.198   1.706  1.00 19.00    -0.004 A 
ATOM    535  CE1 PHE A 102      11.969  12.723   2.536  1.00 21.60    -0.000 A 
ATOM    536  CE2 PHE A 102      11.763  10.859   1.023  1.00 22.17    -0.000 A 
ATOM    537  CZ  PHE A 102      11.351  12.123   1.446  1.00 21.62    -0.000 A 
ATOM    538  N   LYS A 103      14.490   7.353   5.785  1.00 25.81    -0.229 NA
ATOM    539  CA  LYS A 103      15.243   6.281   6.423  1.00 26.35     0.186 C 
ATOM    540  C   LYS A 103      16.126   5.557   5.418  1.00 24.36     0.274 C 
ATOM    541  O   LYS A 103      15.673   5.189   4.329  1.00 24.62    -0.268 OA
ATOM    542  CB  LYS A 103      14.294   5.270   7.061  1.00 26.75     0.034 C 
ATOM    543  CG  LYS A 103      13.207   5.895   7.909  1.00 36.13     0.005 C 
ATOM    544  CD  LYS A 103      13.761   6.282   9.250  1.00 34.72     0.041 C 
ATOM    545  CE  LYS A 103      13.153   5.422  10.349  1.00 40.47     0.338 C 
ATOM    546  NZ  LYS A 103      11.669   5.424  10.273  1.00 46.79     0.618 N 
ATOM    547  N   TRP A 104      17.375   5.319   5.802  1.00 20.79    -0.228 NA
ATOM    548  CA  TRP A 104      18.208   4.377   5.071  1.00 24.03     0.191 C 
ATOM    549  C   TRP A 104      17.615   2.977   5.205  1.00 22.83     0.275 C 
ATOM    550  O   TRP A 104      17.262   2.552   6.307  1.00 23.89    -0.268 OA
ATOM    551  CB  TRP A 104      19.638   4.405   5.611  1.00 21.85     0.062 C 
ATOM    552  CG  TRP A 104      20.561   3.484   4.880  1.00 25.32     0.001 A 
ATOM    553  CD1 TRP A 104      20.539   3.191   3.543  1.00 25.32     0.095 A 
ATOM    554  CD2 TRP A 104      21.621   2.700   5.446  1.00 25.62     0.015 A 
ATOM    555  NE1 TRP A 104      21.535   2.290   3.239  1.00 25.79    -0.244 NA
ATOM    556  CE2 TRP A 104      22.213   1.971   4.388  1.00 26.19     0.081 A 
ATOM    557  CE3 TRP A 104      22.135   2.552   6.741  1.00 25.73     0.001 A 
ATOM    558  CZ2 TRP A 104      23.290   1.101   4.585  1.00 27.16     0.019 A 
ATOM    559  CZ3 TRP A 104      23.212   1.685   6.938  1.00 27.95     0.000 A 
ATOM    560  CH2 TRP A 104      23.779   0.976   5.865  1.00 26.08     0.002 A 
ATOM    561  N   ASP A 105      17.480   2.265   4.081  1.00 22.91    -0.228 NA
ATOM    562  CA  ASP A 105      16.877   0.937   4.085  1.00 22.83     0.197 C 
ATOM    563  C   ASP A 105      17.889  -0.174   4.366  1.00 23.32     0.275 C 
ATOM    564  O   ASP A 105      17.501  -1.347   4.421  1.00 25.70    -0.268 OA
ATOM    565  CB  ASP A 105      16.150   0.662   2.759  1.00 29.18     0.132 C 
ATOM    566  CG  ASP A 105      17.065   0.785   1.531  1.00 30.57     0.188 C 
ATOM    567  OD1 ASP A 105      18.284   1.006   1.689  1.00 29.71    -0.647 OA
ATOM    568  OD2 ASP A 105      16.550   0.666   0.397  1.00 36.29    -0.647 OA
ATOM    569  N   GLY A 106      19.159   0.165   4.569  1.00 21.63    -0.226 NA
ATOM    570  CA  GLY A 106      20.177  -0.812   4.885  1.00 24.44     0.218 C 
ATOM    571  C   GLY A 106      20.931  -1.366   3.689  1.00 27.26     0.277 C 
ATOM    572  O   GLY A 106      21.936  -2.064   3.883  1.00 25.38    -0.268 OA
ATOM    573  N   LYS A 107      20.477  -1.091   2.463  1.00 28.13    -0.229 NA
ATOM    574  CA  LYS A 107      21.207  -1.520   1.277  1.00 27.66     0.186 C 
ATOM    575  C   LYS A 107      22.426  -0.634   1.041  1.00 29.71     0.274 C 
ATOM    576  O   LYS A 107      22.408   0.571   1.304  1.00 31.08    -0.268 OA
ATOM    577  CB  LYS A 107      20.312  -1.481   0.043  1.00 28.25     0.034 C 
ATOM    578  CG  LYS A 107      18.891  -1.945   0.255  1.00 33.17     0.005 C 
ATOM    579  CD  LYS A 107      18.152  -2.056  -1.075  1.00 36.16     0.041 C 
ATOM    580  CE  LYS A 107      16.713  -2.517  -0.889  1.00 43.05     0.338 C 
ATOM    581  NZ  LYS A 107      16.174  -3.230  -2.092  1.00 45.04     0.618 N 
ATOM    582  N   LYS A 108      23.487  -1.246   0.528  1.00 27.95    -0.229 NA
ATOM    583  CA  LYS A 108      24.693  -0.508   0.187  1.00 31.95     0.186 C 
ATOM    584  C   LYS A 108      24.373   0.651  -0.757  1.00 31.54     0.274 C 
ATOM    585  O   LYS A 108      23.645   0.487  -1.739  1.00 29.97    -0.268 OA
ATOM    586  CB  LYS A 108      25.719  -1.449  -0.455  1.00 31.63     0.034 C 
ATOM    587  CG  LYS A 108      27.160  -1.012  -0.222  1.00 41.89     0.005 C 
ATOM    588  CD  LYS A 108      28.157  -1.826  -1.044  1.00 46.80     0.041 C 
ATOM    589  CE  LYS A 108      29.515  -1.133  -1.094  1.00 49.68     0.338 C 
ATOM    590  NZ  LYS A 108      30.040  -0.817   0.274  1.00 52.87     0.618 N 
ATOM    591  N   ARG A 109      24.905   1.828  -0.441  1.00 30.77    -0.229 NA
ATOM    592  CA  ARG A 109      24.796   2.999  -1.294  1.00 31.79     0.186 C 
ATOM    593  C   ARG A 109      26.173   3.375  -1.823  1.00 33.48     0.274 C 
ATOM    594  O   ARG A 109      27.202   2.911  -1.322  1.00 33.43    -0.268 OA
ATOM    595  CB  ARG A 109      24.155   4.169  -0.536  1.00 26.44     0.036 C 
ATOM    596  CG  ARG A 109      22.662   3.958  -0.316  1.00 24.56     0.029 C 
ATOM    597  CD  ARG A 109      22.054   5.019   0.590  1.00 26.53     0.145 C 
ATOM    598  NE  ARG A 109      20.596   4.914   0.623  1.00 22.27    -0.083 NA
ATOM    599  CZ  ARG A 109      19.791   5.795   1.212  1.00 24.38     0.782 C 
ATOM    600  NH1 ARG A 109      20.295   6.861   1.817  1.00 23.37     0.063 N 
ATOM    601  NH2 ARG A 109      18.473   5.612   1.192  1.00 25.63     0.063 N 
ATOM    602  N   LEU A 110      26.176   4.213  -2.865  1.00 33.56    -0.229 NA
ATOM    603  CA  LEU A 110      27.418   4.565  -3.555  1.00 33.39     0.186 C 
ATOM    604  C   LEU A 110      28.481   5.088  -2.602  1.00 32.34     0.274 C 
ATOM    605  O   LEU A 110      29.670   4.798  -2.768  1.00 34.56    -0.268 OA
ATOM    606  CB  LEU A 110      27.137   5.607  -4.636  1.00 32.00     0.034 C 
ATOM    607  CG  LEU A 110      27.130   5.096  -6.068  1.00 41.94     0.002 C 
ATOM    608  CD1 LEU A 110      26.719   6.211  -7.029  1.00 40.00     0.000 C 
ATOM    609  CD2 LEU A 110      28.513   4.559  -6.403  1.00 35.31     0.000 C 
ATOM    610  N   PHE A 111      28.080   5.881  -1.610  1.00 34.35    -0.228 NA
ATOM    611  CA  PHE A 111      29.033   6.448  -0.674  1.00 31.68     0.189 C 
ATOM    612  C   PHE A 111      28.618   6.115   0.751  1.00 33.77     0.257 C 
ATOM    613  O   PHE A 111      27.421   6.096   1.063  1.00 31.17    -0.270 OA
ATOM    614  CB  PHE A 111      29.149   7.975  -0.852  1.00 34.39     0.060 C 
ATOM    615  CG  PHE A 111      29.540   8.396  -2.250  1.00 36.15    -0.020 A 
ATOM    616  CD1 PHE A 111      30.877   8.464  -2.621  1.00 40.65    -0.004 A 
ATOM    617  CD2 PHE A 111      28.570   8.721  -3.192  1.00 31.84    -0.004 A 
ATOM    618  CE1 PHE A 111      31.239   8.846  -3.906  1.00 40.38    -0.000 A 
ATOM    619  CE2 PHE A 111      28.921   9.100  -4.478  1.00 35.42    -0.000 A 
ATOM    620  CZ  PHE A 111      30.259   9.168  -4.838  1.00 41.09    -0.000 A 
ATOM    621  N   PRO A 112      29.582   5.831   1.633  1.00 37.91    -0.312 N 
ATOM    622  CA  PRO A 112      29.236   5.568   3.041  1.00 38.04     0.165 C 
ATOM    623  C   PRO A 112      28.544   6.734   3.713  1.00 36.06     0.272 C 
ATOM    624  O   PRO A 112      27.768   6.529   4.659  1.00 33.11    -0.269 OA
ATOM    625  CB  PRO A 112      30.598   5.283   3.698  1.00 42.79     0.034 C 
ATOM    626  CG  PRO A 112      31.537   5.004   2.574  1.00 44.29     0.027 C 
ATOM    627  CD  PRO A 112      31.032   5.762   1.387  1.00 40.44     0.105 C 
ATOM    628  N   GLU A 113      28.819   7.962   3.266  1.00 36.97    -0.229 NA
ATOM    629  CA  GLU A 113      28.157   9.129   3.829  1.00 33.17     0.187 C 
ATOM    630  C   GLU A 113      26.661   9.121   3.561  1.00 30.75     0.274 C 
ATOM    631  O   GLU A 113      25.914   9.773   4.296  1.00 33.56    -0.268 OA
ATOM    632  CB  GLU A 113      28.764  10.418   3.263  1.00 39.86     0.045 C 
ATOM    633  CG  GLU A 113      30.260  10.595   3.518  1.00 42.64     0.100 C 
ATOM    634  CD  GLU A 113      31.144   9.862   2.521  1.00 47.59     0.185 C 
ATOM    635  OE1 GLU A 113      32.319  10.255   2.380  1.00 61.97    -0.647 OA
ATOM    636  OE2 GLU A 113      30.679   8.899   1.875  1.00 52.70    -0.647 OA
ATOM    637  N   TRP A 114      26.207   8.398   2.531  1.00 29.41    -0.228 NA
ATOM    638  CA  TRP A 114      24.783   8.319   2.223  1.00 28.47     0.191 C 
ATOM    639  C   TRP A 114      24.045   7.280   3.061  1.00 27.66     0.275 C 
ATOM    640  O   TRP A 114      22.811   7.253   3.041  1.00 25.86    -0.268 OA
ATOM    641  CB  TRP A 114      24.584   8.014   0.736  1.00 24.06     0.062 C 
ATOM    642  CG  TRP A 114      24.999   9.140  -0.171  1.00 25.54     0.001 A 
ATOM    643  CD1 TRP A 114      25.452  10.381   0.204  1.00 26.40     0.095 A 
ATOM    644  CD2 TRP A 114      24.999   9.132  -1.604  1.00 21.71     0.015 A 
ATOM    645  NE1 TRP A 114      25.729  11.136  -0.909  1.00 25.11    -0.244 NA
ATOM    646  CE2 TRP A 114      25.467  10.393  -2.030  1.00 20.79     0.081 A 
ATOM    647  CE3 TRP A 114      24.658   8.181  -2.569  1.00 21.55     0.001 A 
ATOM    648  CZ2 TRP A 114      25.597  10.723  -3.375  1.00 21.95     0.019 A 
ATOM    649  CZ3 TRP A 114      24.791   8.507  -3.902  1.00 23.63     0.000 A 
ATOM    650  CH2 TRP A 114      25.245   9.772  -4.297  1.00 22.42     0.002 A 
ATOM    651  N   GLU A 115      24.760   6.440   3.806  1.00 31.76    -0.229 NA
ATOM    652  CA  GLU A 115      24.138   5.340   4.546  1.00 31.22     0.187 C 
ATOM    653  C   GLU A 115      23.770   5.829   5.950  1.00 30.32     0.274 C 
ATOM    654  O   GLU A 115      24.336   5.433   6.968  1.00 32.18    -0.268 OA
ATOM    655  CB  GLU A 115      25.066   4.128   4.547  1.00 28.76     0.045 C 
ATOM    656  CG  GLU A 115      25.412   3.684   3.113  1.00 29.02     0.100 C 
ATOM    657  CD  GLU A 115      26.341   2.469   3.030  1.00 34.39     0.185 C 
ATOM    658  OE1 GLU A 115      27.195   2.294   3.929  1.00 32.70    -0.647 OA
ATOM    659  OE2 GLU A 115      26.217   1.694   2.052  1.00 29.06    -0.647 OA
ATOM    660  N   LYS A 116      22.788   6.733   5.964  1.00 32.37    -0.229 NA
ATOM    661  CA  LYS A 116      22.295   7.442   7.139  1.00 32.22     0.186 C 
ATOM    662  C   LYS A 116      20.858   7.852   6.865  1.00 29.20     0.274 C 
ATOM    663  O   LYS A 116      20.497   8.111   5.715  1.00 25.57    -0.268 OA
ATOM    664  CB  LYS A 116      23.068   8.738   7.450  1.00 32.93     0.034 C 
ATOM    665  CG  LYS A 116      24.570   8.660   7.503  1.00 43.32     0.005 C 
ATOM    666  CD  LYS A 116      25.169  10.063   7.448  1.00 41.34     0.041 C 
ATOM    667  CE  LYS A 116      26.682  10.028   7.652  1.00 47.63     0.338 C 
ATOM    668  NZ  LYS A 116      27.382  11.155   6.956  1.00 54.59     0.618 N 
ATOM    669  N   ASP A 117      20.054   7.943   7.924  1.00 26.57    -0.228 NA
ATOM    670  CA  ASP A 117      18.778   8.644   7.834  1.00 25.42     0.197 C 
ATOM    671  C   ASP A 117      19.025  10.140   7.664  1.00 25.48     0.275 C 
ATOM    672  O   ASP A 117      19.877  10.716   8.343  1.00 27.13    -0.268 OA
ATOM    673  CB  ASP A 117      17.937   8.413   9.092  1.00 27.85     0.132 C 
ATOM    674  CG  ASP A 117      17.623   6.953   9.344  1.00 28.35     0.188 C 
ATOM    675  OD1 ASP A 117      17.967   6.099   8.514  1.00 23.17    -0.647 OA
ATOM    676  OD2 ASP A 117      17.011   6.665  10.391  1.00 31.88    -0.647 OA
ATOM    677  N   MET A 118      18.266  10.786   6.776  1.00 23.13    -0.229 NA
ATOM    678  CA  MET A 118      18.488  12.217   6.593  1.00 21.85     0.187 C 
ATOM    679  C   MET A 118      17.260  12.896   6.002  1.00 23.04     0.274 C 
ATOM    680  O   MET A 118      16.380  12.258   5.406  1.00 17.09    -0.268 OA
ATOM    681  CB  MET A 118      19.728  12.502   5.730  1.00 25.06     0.046 C 
ATOM    682  CG  MET A 118      19.764  11.844   4.373  1.00 24.63     0.060 C 
ATOM    683  SD  MET A 118      21.335  12.166   3.507  1.00 26.87    -0.139 SA
ATOM    684  CE  MET A 118      21.789  10.505   3.011  1.00 25.27     0.069 C 
ATOM    685  N   THR A 119      17.212  14.211   6.200  1.00 17.65    -0.226 NA
ATOM    686  CA  THR A 119      16.161  15.045   5.648  1.00 22.31     0.216 C 
ATOM    687  C   THR A 119      16.427  15.347   4.173  1.00 17.94     0.277 C 
ATOM    688  O   THR A 119      17.522  15.129   3.648  1.00 14.96    -0.268 OA
ATOM    689  CB  THR A 119      16.061  16.361   6.412  1.00 19.90     0.184 C 
ATOM    690  OG1 THR A 119      17.296  17.076   6.270  1.00 18.40    -0.221 OA
ATOM    691  CG2 THR A 119      15.790  16.099   7.913  1.00 25.33     0.038 C 
ATOM    692  N   LEU A 120      15.401  15.890   3.513  1.00 17.95    -0.229 NA
ATOM    693  CA  LEU A 120      15.587  16.399   2.159  1.00 17.31     0.186 C 
ATOM    694  C   LEU A 120      16.669  17.465   2.124  1.00 17.97     0.274 C 
ATOM    695  O   LEU A 120      17.455  17.531   1.171  1.00 15.85    -0.268 OA
ATOM    696  CB  LEU A 120      14.272  16.958   1.619  1.00 16.94     0.034 C 
ATOM    697  CG  LEU A 120      13.194  15.936   1.259  1.00 19.21     0.002 C 
ATOM    698  CD1 LEU A 120      11.958  16.668   0.692  1.00 17.53     0.000 C 
ATOM    699  CD2 LEU A 120      13.713  14.890   0.268  1.00 16.27     0.000 C 
ATOM    700  N   GLY A 121      16.738  18.300   3.165  1.00 16.64    -0.226 NA
ATOM    701  CA  GLY A 121      17.789  19.304   3.223  1.00 17.27     0.218 C 
ATOM    702  C   GLY A 121      19.176  18.704   3.394  1.00 19.84     0.277 C 
ATOM    703  O   GLY A 121      20.131  19.111   2.717  1.00 22.03    -0.268 OA
ATOM    704  N   ASP A 122      19.323  17.766   4.330  1.00 15.94    -0.228 NA
ATOM    705  CA  ASP A 122      20.577  17.016   4.423  1.00 20.57     0.197 C 
ATOM    706  C   ASP A 122      20.919  16.364   3.088  1.00 17.44     0.275 C 
ATOM    707  O   ASP A 122      22.069  16.405   2.639  1.00 20.86    -0.268 OA
ATOM    708  CB  ASP A 122      20.492  15.924   5.496  1.00 19.92     0.132 C 
ATOM    709  CG  ASP A 122      20.336  16.465   6.908  1.00 28.20     0.188 C 
ATOM    710  OD1 ASP A 122      20.858  17.563   7.209  1.00 25.20    -0.647 OA
ATOM    711  OD2 ASP A 122      19.701  15.749   7.725  1.00 31.46    -0.647 OA
ATOM    712  N   ALA A 123      19.935  15.720   2.455  1.00 15.32    -0.229 NA
ATOM    713  CA  ALA A 123      20.218  15.001   1.216  1.00 19.73     0.186 C 
ATOM    714  C   ALA A 123      20.552  15.952   0.071  1.00 19.33     0.274 C 
ATOM    715  O   ALA A 123      21.261  15.564  -0.871  1.00 17.21    -0.268 OA
ATOM    716  CB  ALA A 123      19.031  14.113   0.849  1.00 15.82     0.037 C 
ATOM    717  N   MET A 124      20.061  17.192   0.136  1.00 16.05    -0.229 NA
ATOM    718  CA  MET A 124      20.411  18.193  -0.865  1.00 17.58     0.187 C 
ATOM    719  C   MET A 124      21.881  18.586  -0.756  1.00 18.90     0.274 C 
ATOM    720  O   MET A 124      22.605  18.644  -1.760  1.00 15.57    -0.268 OA
ATOM    721  CB  MET A 124      19.520  19.425  -0.694  1.00 14.76     0.046 C 
ATOM    722  CG  MET A 124      19.715  20.475  -1.770  1.00 18.32     0.060 C 
ATOM    723  SD  MET A 124      18.778  20.082  -3.261  1.00 18.20    -0.139 SA
ATOM    724  CE  MET A 124      17.122  20.581  -2.765  1.00 15.22     0.069 C 
ATOM    725  N   LYS A 125      22.333  18.870   0.457  1.00 17.60    -0.229 NA
ATOM    726  CA  LYS A 125      23.734  19.203   0.665  1.00 23.51     0.186 C 
ATOM    727  C   LYS A 125      24.642  18.019   0.348  1.00 22.28     0.274 C 
ATOM    728  O   LYS A 125      25.741  18.209  -0.173  1.00 20.97    -0.268 OA
ATOM    729  CB  LYS A 125      23.935  19.683   2.105  1.00 25.47     0.034 C 
ATOM    730  CG  LYS A 125      25.369  20.025   2.476  1.00 32.96     0.005 C 
ATOM    731  CD  LYS A 125      25.447  20.370   3.957  1.00 43.78     0.041 C 
ATOM    732  CE  LYS A 125      26.817  20.870   4.365  1.00 50.11     0.338 C 
ATOM    733  NZ  LYS A 125      26.874  21.076   5.842  1.00 53.50     0.618 N 
ATOM    734  N   ALA A 126      24.197  16.794   0.618  1.00 21.14    -0.229 NA
ATOM    735  CA  ALA A 126      25.019  15.630   0.309  1.00 22.27     0.186 C 
ATOM    736  C   ALA A 126      24.850  15.138  -1.127  1.00 22.90     0.274 C 
ATOM    737  O   ALA A 126      25.551  14.199  -1.512  1.00 21.83    -0.268 OA
ATOM    738  CB  ALA A 126      24.708  14.479   1.283  1.00 16.15     0.037 C 
ATOM    739  N   SER A 127      23.968  15.752  -1.929  1.00 18.38    -0.226 NA
ATOM    740  CA  SER A 127      23.592  15.208  -3.244  1.00 17.16     0.219 C 
ATOM    741  C   SER A 127      23.262  13.720  -3.141  1.00 18.38     0.277 C 
ATOM    742  O   SER A 127      23.672  12.917  -3.977  1.00 18.14    -0.268 OA
ATOM    743  CB  SER A 127      24.690  15.424  -4.294  1.00 21.04     0.216 C 
ATOM    744  OG  SER A 127      24.895  16.797  -4.567  1.00 27.49    -0.218 OA
ATOM    745  N   ALA A 128      22.518  13.347  -2.099  1.00 17.38    -0.229 NA
ATOM    746  CA  ALA A 128      22.217  11.942  -1.807  1.00 18.28     0.186 C 
ATOM    747  C   ALA A 128      21.106  11.440  -2.724  1.00 18.34     0.274 C 
ATOM    748  O   ALA A 128      19.934  11.410  -2.358  1.00 17.49    -0.268 OA
ATOM    749  CB  ALA A 128      21.837  11.768  -0.342  1.00 15.69     0.037 C 
ATOM    750  N   ILE A 129      21.502  10.998  -3.915  1.00 19.61    -0.229 NA
ATOM    751  CA  ILE A 129      20.621  10.475  -4.959  1.00 19.39     0.184 C 
ATOM    752  C   ILE A 129      19.530   9.536  -4.446  1.00 19.38     0.256 C 
ATOM    753  O   ILE A 129      18.356   9.757  -4.767  1.00 16.22    -0.270 OA
ATOM    754  CB  ILE A 129      21.456   9.773  -6.046  1.00 22.10     0.032 C 
ATOM    755  CG1 ILE A 129      22.445  10.755  -6.680  1.00 19.36     0.002 C 
ATOM    756  CG2 ILE A 129      20.559   9.172  -7.110  1.00 24.38     0.003 C 
ATOM    757  CD1 ILE A 129      23.229  10.157  -7.844  1.00 24.14     0.000 C 
ATOM    758  N   PRO A 130      19.847   8.477  -3.675  1.00 18.15    -0.312 N 
ATOM    759  CA  PRO A 130      18.787   7.534  -3.272  1.00 18.38     0.165 C 
ATOM    760  C   PRO A 130      17.648   8.171  -2.494  1.00 16.58     0.272 C 
ATOM    761  O   PRO A 130      16.498   7.728  -2.617  1.00 17.40    -0.269 OA
ATOM    762  CB  PRO A 130      19.537   6.516  -2.405  1.00 20.00     0.034 C 
ATOM    763  CG  PRO A 130      20.951   6.656  -2.774  1.00 23.72     0.027 C 
ATOM    764  CD  PRO A 130      21.156   8.079  -3.129  1.00 18.71     0.105 C 
ATOM    765  N   VAL A 131      17.936   9.172  -1.662  1.00 17.17    -0.229 NA
ATOM    766  CA  VAL A 131      16.862   9.859  -0.943  1.00 16.78     0.186 C 
ATOM    767  C   VAL A 131      15.904  10.513  -1.929  1.00 17.28     0.274 C 
ATOM    768  O   VAL A 131      14.677  10.416  -1.796  1.00 15.67    -0.268 OA
ATOM    769  CB  VAL A 131      17.443  10.895   0.036  1.00 16.06     0.032 C 
ATOM    770  CG1 VAL A 131      16.329  11.754   0.588  1.00 16.56     0.003 C 
ATOM    771  CG2 VAL A 131      18.195  10.197   1.155  1.00 20.67     0.003 C 
ATOM    772  N   TYR A 132      16.453  11.200  -2.933  1.00 14.58    -0.228 NA
ATOM    773  CA  TYR A 132      15.608  11.880  -3.902  1.00 16.29     0.191 C 
ATOM    774  C   TYR A 132      14.981  10.904  -4.894  1.00 17.80     0.275 C 
ATOM    775  O   TYR A 132      13.935  11.212  -5.482  1.00 16.05    -0.268 OA
ATOM    776  CB  TYR A 132      16.418  12.989  -4.593  1.00 15.37     0.060 C 
ATOM    777  CG  TYR A 132      16.407  14.252  -3.749  1.00 14.17    -0.020 A 
ATOM    778  CD1 TYR A 132      17.244  14.384  -2.650  1.00 13.91    -0.002 A 
ATOM    779  CD2 TYR A 132      15.484  15.270  -4.000  1.00 14.18    -0.002 A 
ATOM    780  CE1 TYR A 132      17.210  15.517  -1.849  1.00 15.91     0.027 A 
ATOM    781  CE2 TYR A 132      15.439  16.405  -3.211  1.00 12.88     0.027 A 
ATOM    782  CZ  TYR A 132      16.300  16.519  -2.131  1.00 16.44     0.131 A 
ATOM    783  OH  TYR A 132      16.252  17.645  -1.336  1.00 15.52    -0.190 OA
ATOM    784  N   GLN A 133      15.555   9.712  -5.050  1.00 15.13    -0.229 NA
ATOM    785  CA  GLN A 133      14.854   8.675  -5.803  1.00 18.37     0.187 C 
ATOM    786  C   GLN A 133      13.638   8.168  -5.042  1.00 17.75     0.274 C 
ATOM    787  O   GLN A 133      12.589   7.894  -5.642  1.00 18.32    -0.268 OA
ATOM    788  CB  GLN A 133      15.807   7.530  -6.129  1.00 19.70     0.044 C 
ATOM    789  CG  GLN A 133      16.898   7.922  -7.144  1.00 19.94     0.094 C 
ATOM    790  CD  GLN A 133      17.837   6.759  -7.444  1.00 24.83     0.274 C 
ATOM    791  OE1 GLN A 133      18.394   6.156  -6.532  1.00 19.29    -0.269 OA
ATOM    792  NE2 GLN A 133      18.010   6.445  -8.721  1.00 22.31    -0.107 N 
ATOM    793  N   ASP A 134      13.756   8.022  -3.721  1.00 19.37    -0.228 NA
ATOM    794  CA  ASP A 134      12.577   7.663  -2.948  1.00 21.06     0.197 C 
ATOM    795  C   ASP A 134      11.520   8.755  -3.076  1.00 18.66     0.275 C 
ATOM    796  O   ASP A 134      10.345   8.468  -3.316  1.00 19.25    -0.268 OA
ATOM    797  CB  ASP A 134      12.959   7.439  -1.481  1.00 22.50     0.132 C 
ATOM    798  CG  ASP A 134      11.757   7.115  -0.602  1.00 34.85     0.188 C 
ATOM    799  OD1 ASP A 134      10.916   8.002  -0.340  1.00 52.12    -0.647 OA
ATOM    800  OD2 ASP A 134      11.649   5.931  -0.191  1.00 55.10    -0.647 OA
ATOM    801  N   LEU A 135      11.929  10.024  -2.943  1.00 15.74    -0.229 NA
ATOM    802  CA  LEU A 135      10.995  11.137  -3.107  1.00 18.14     0.186 C 
ATOM    803  C   LEU A 135      10.297  11.074  -4.456  1.00 17.79     0.274 C 
ATOM    804  O   LEU A 135       9.080  11.269  -4.543  1.00 17.58    -0.268 OA
ATOM    805  CB  LEU A 135      11.732  12.471  -2.957  1.00 15.52     0.034 C 
ATOM    806  CG  LEU A 135      10.879  13.746  -3.088  1.00 15.26     0.002 C 
ATOM    807  CD1 LEU A 135       9.786  13.792  -2.024  1.00 19.25     0.000 C 
ATOM    808  CD2 LEU A 135      11.768  15.018  -3.010  1.00 15.86     0.000 C 
ATOM    809  N   ALA A 136      11.066  10.847  -5.528  1.00 16.61    -0.229 NA
ATOM    810  CA  ALA A 136      10.486  10.791  -6.872  1.00 14.47     0.186 C 
ATOM    811  C   ALA A 136       9.430   9.694  -6.973  1.00 16.07     0.274 C 
ATOM    812  O   ALA A 136       8.413   9.862  -7.656  1.00 14.94    -0.268 OA
ATOM    813  CB  ALA A 136      11.592  10.563  -7.912  1.00 14.78     0.037 C 
ATOM    814  N   ARG A 137       9.668   8.555  -6.304  1.00 18.85    -0.229 NA
ATOM    815  CA  ARG A 137       8.702   7.463  -6.308  1.00 20.41     0.186 C 
ATOM    816  C   ARG A 137       7.449   7.824  -5.508  1.00 18.46     0.274 C 
ATOM    817  O   ARG A 137       6.337   7.440  -5.887  1.00 19.40    -0.268 OA
ATOM    818  CB  ARG A 137       9.362   6.176  -5.782  1.00 22.02     0.036 C 
ATOM    819  CG  ARG A 137      10.372   5.558  -6.769  1.00 22.95     0.029 C 
ATOM    820  CD  ARG A 137      10.882   4.173  -6.331  1.00 30.24     0.145 C 
ATOM    821  NE  ARG A 137      11.819   4.244  -5.213  1.00 28.65    -0.083 NA
ATOM    822  CZ  ARG A 137      13.146   4.267  -5.330  1.00 31.02     0.782 C 
ATOM    823  NH1 ARG A 137      13.900   4.341  -4.243  1.00 28.65     0.063 N 
ATOM    824  NH2 ARG A 137      13.728   4.201  -6.521  1.00 27.19     0.063 N 
ATOM    825  N   ARG A 138       7.596   8.571  -4.414  1.00 18.33    -0.229 NA
ATOM    826  CA  ARG A 138       6.414   9.086  -3.715  1.00 18.69     0.186 C 
ATOM    827  C   ARG A 138       5.602  10.019  -4.607  1.00 21.28     0.274 C 
ATOM    828  O   ARG A 138       4.369   9.960  -4.625  1.00 17.66    -0.268 OA
ATOM    829  CB  ARG A 138       6.823   9.831  -2.445  1.00 18.81     0.036 C 
ATOM    830  CG  ARG A 138       7.468   8.977  -1.396  1.00 21.01     0.029 C 
ATOM    831  CD  ARG A 138       7.768   9.838  -0.199  1.00 23.38     0.145 C 
ATOM    832  NE  ARG A 138       8.502   9.117   0.836  1.00 24.51    -0.083 NA
ATOM    833  CZ  ARG A 138       8.671   9.593   2.061  1.00 24.78     0.782 C 
ATOM    834  NH1 ARG A 138       8.155  10.777   2.378  1.00 19.90     0.063 N 
ATOM    835  NH2 ARG A 138       9.355   8.903   2.956  1.00 27.24     0.063 N 
ATOM    836  N   ILE A 139       6.279  10.911  -5.334  1.00 17.75    -0.229 NA
ATOM    837  CA  ILE A 139       5.584  11.788  -6.270  1.00 17.58     0.186 C 
ATOM    838  C   ILE A 139       4.894  10.961  -7.353  1.00 18.36     0.274 C 
ATOM    839  O   ILE A 139       3.728  11.198  -7.694  1.00 19.29    -0.268 OA
ATOM    840  CB  ILE A 139       6.569  12.808  -6.878  1.00 18.37     0.032 C 
ATOM    841  CG1 ILE A 139       7.031  13.838  -5.827  1.00 15.42     0.002 C 
ATOM    842  CG2 ILE A 139       5.984  13.443  -8.143  1.00 16.43     0.003 C 
ATOM    843  CD1 ILE A 139       8.372  14.524  -6.178  1.00 13.71     0.000 C 
ATOM    844  N   GLY A 140       5.599   9.984  -7.907  1.00 15.76    -0.226 NA
ATOM    845  CA  GLY A 140       5.040   9.155  -8.962  1.00 20.10     0.218 C 
ATOM    846  C   GLY A 140       5.157   9.791 -10.341  1.00 20.45     0.277 C 
ATOM    847  O   GLY A 140       5.265  11.003 -10.498  1.00 17.69    -0.268 OA
ATOM    848  N   LEU A 141       5.097   8.936 -11.366  1.00 24.02    -0.229 NA
ATOM    849  CA  LEU A 141       5.381   9.375 -12.734  1.00 24.37     0.186 C 
ATOM    850  C   LEU A 141       4.380  10.417 -13.223  1.00 25.19     0.274 C 
ATOM    851  O   LEU A 141       4.757  11.432 -13.829  1.00 22.86    -0.268 OA
ATOM    852  CB  LEU A 141       5.381   8.163 -13.667  1.00 28.52     0.034 C 
ATOM    853  CG  LEU A 141       5.978   8.309 -15.064  1.00 26.83     0.002 C 
ATOM    854  CD1 LEU A 141       7.464   8.659 -15.043  1.00 21.30     0.000 C 
ATOM    855  CD2 LEU A 141       5.745   7.011 -15.816  1.00 29.07     0.000 C 
ATOM    856  N   GLU A 142       3.092  10.180 -12.982  1.00 25.83    -0.229 NA
ATOM    857  CA  GLU A 142       2.070  11.049 -13.550  1.00 24.80     0.187 C 
ATOM    858  C   GLU A 142       2.176  12.467 -12.995  1.00 23.18     0.274 C 
ATOM    859  O   GLU A 142       2.176  13.445 -13.756  1.00 22.75    -0.268 OA
ATOM    860  CB  GLU A 142       0.685  10.456 -13.289  1.00 28.08     0.045 C 
ATOM    861  CG  GLU A 142      -0.480  11.318 -13.766  0.77 28.44     0.100 C 
ATOM    862  CD  GLU A 142      -1.806  10.811 -13.228  1.00 34.70     0.185 C 
ATOM    863  OE1 GLU A 142      -2.000   9.580 -13.235  1.00 40.42    -0.647 OA
ATOM    864  OE2 GLU A 142      -2.637  11.626 -12.785  0.44 35.35    -0.647 OA
ATOM    865  N   LEU A 143       2.269  12.603 -11.667  1.00 21.27    -0.229 NA
ATOM    866  CA  LEU A 143       2.412  13.933 -11.079  1.00 21.70     0.186 C 
ATOM    867  C   LEU A 143       3.767  14.557 -11.424  1.00 18.76     0.274 C 
ATOM    868  O   LEU A 143       3.849  15.762 -11.681  1.00 17.52    -0.268 OA
ATOM    869  CB  LEU A 143       2.213  13.862  -9.559  1.00 18.34     0.034 C 
ATOM    870  CG  LEU A 143       2.472  15.143  -8.750  1.00 21.77     0.002 C 
ATOM    871  CD1 LEU A 143       1.569  16.299  -9.181  1.00 20.54     0.000 C 
ATOM    872  CD2 LEU A 143       2.385  14.908  -7.233  1.00 15.58     0.000 C 
ATOM    873  N   MET A 144       4.841  13.763 -11.424  1.00 20.07    -0.229 NA
ATOM    874  CA  MET A 144       6.158  14.305 -11.767  1.00 18.17     0.187 C 
ATOM    875  C   MET A 144       6.165  14.869 -13.179  1.00 18.41     0.274 C 
ATOM    876  O   MET A 144       6.693  15.961 -13.429  1.00 15.85    -0.268 OA
ATOM    877  CB  MET A 144       7.235  13.231 -11.648  1.00 13.61     0.046 C 
ATOM    878  CG  MET A 144       8.653  13.783 -11.903  1.00 17.53     0.060 C 
ATOM    879  SD  MET A 144       9.287  14.758 -10.506  1.00 16.29    -0.139 SA
ATOM    880  CE  MET A 144       9.902  13.395  -9.489  1.00 15.49     0.069 C 
ATOM    881  N   SER A 145       5.595  14.123 -14.121  1.00 18.55    -0.226 NA
ATOM    882  CA  SER A 145       5.595  14.569 -15.509  1.00 20.73     0.219 C 
ATOM    883  C   SER A 145       4.759  15.824 -15.671  1.00 20.44     0.277 C 
ATOM    884  O   SER A 145       5.140  16.735 -16.414  1.00 19.85    -0.268 OA
ATOM    885  CB  SER A 145       5.086  13.446 -16.418  1.00 24.95     0.216 C 
ATOM    886  OG  SER A 145       4.917  13.885 -17.748  1.00 25.78    -0.218 OA
ATOM    887  N   LYS A 146       3.626  15.907 -14.964  1.00 19.04    -0.229 NA
ATOM    888  CA  LYS A 146       2.790  17.099 -15.070  1.00 17.16     0.186 C 
ATOM    889  C   LYS A 146       3.526  18.331 -14.558  1.00 21.17     0.274 C 
ATOM    890  O   LYS A 146       3.469  19.408 -15.168  1.00 21.34    -0.268 OA
ATOM    891  CB  LYS A 146       1.491  16.907 -14.285  1.00 22.59     0.034 C 
ATOM    892  CG  LYS A 146       0.693  18.200 -14.165  1.00 22.89     0.005 C 
ATOM    893  CD  LYS A 146      -0.509  18.054 -13.234  1.00 26.06     0.041 C 
ATOM    894  CE  LYS A 146      -1.210  19.405 -13.056  1.00 28.06     0.338 C 
ATOM    895  NZ  LYS A 146      -2.524  19.276 -12.359  1.00 33.53     0.618 N 
ATOM    896  N   GLU A 147       4.189  18.201 -13.406  1.00 17.77    -0.229 NA
ATOM    897  CA  GLU A 147       4.833  19.358 -12.793  1.00 19.63     0.187 C 
ATOM    898  C   GLU A 147       6.050  19.805 -13.593  1.00 18.70     0.274 C 
ATOM    899  O   GLU A 147       6.277  21.009 -13.761  1.00 20.26    -0.268 OA
ATOM    900  CB  GLU A 147       5.222  19.040 -11.345  1.00 19.26     0.045 C 
ATOM    901  CG  GLU A 147       4.022  18.771 -10.439  1.00 19.90     0.100 C 
ATOM    902  CD  GLU A 147       3.060  19.940 -10.384  1.00 27.33     0.185 C 
ATOM    903  OE1 GLU A 147       2.236  20.089 -11.313  1.00 27.74    -0.647 OA
ATOM    904  OE2 GLU A 147       3.133  20.722  -9.415  1.00 26.27    -0.647 OA
ATOM    905  N   VAL A 148       6.846  18.856 -14.088  1.00 17.06    -0.229 NA
ATOM    906  CA  VAL A 148       7.968  19.222 -14.949  1.00 18.96     0.186 C 
ATOM    907  C   VAL A 148       7.475  19.974 -16.191  1.00 21.47     0.274 C 
ATOM    908  O   VAL A 148       8.076  20.975 -16.604  1.00 17.87    -0.268 OA
ATOM    909  CB  VAL A 148       8.784  17.969 -15.322  1.00 18.07     0.032 C 
ATOM    910  CG1 VAL A 148       9.779  18.293 -16.436  1.00 21.94     0.003 C 
ATOM    911  CG2 VAL A 148       9.518  17.421 -14.100  1.00 16.51     0.003 C 
ATOM    912  N   LYS A 149       6.360  19.535 -16.791  1.00 20.89    -0.229 NA
ATOM    913  CA  LYS A 149       5.866  20.257 -17.970  1.00 21.89     0.186 C 
ATOM    914  C   LYS A 149       5.209  21.575 -17.587  1.00 24.33     0.274 C 
ATOM    915  O   LYS A 149       5.300  22.559 -18.332  1.00 23.92    -0.268 OA
ATOM    916  CB  LYS A 149       4.883  19.409 -18.772  1.00 22.08     0.034 C 
ATOM    917  CG  LYS A 149       5.464  18.132 -19.377  1.00 25.09     0.005 C 
ATOM    918  CD  LYS A 149       4.367  17.419 -20.163  1.00 30.92     0.041 C 
ATOM    919  CE  LYS A 149       4.788  16.023 -20.599  1.00 31.25     0.338 C 
ATOM    920  NZ  LYS A 149       6.002  16.057 -21.455  1.00 43.83     0.618 N 
ATOM    921  N   ARG A 150       4.531  21.618 -16.440  1.00 22.66    -0.229 NA
ATOM    922  CA  ARG A 150       3.918  22.871 -16.006  1.00 26.84     0.186 C 
ATOM    923  C   ARG A 150       4.979  23.934 -15.752  1.00 25.42     0.274 C 
ATOM    924  O   ARG A 150       4.798  25.105 -16.108  1.00 24.49    -0.268 OA
ATOM    925  CB  ARG A 150       3.067  22.633 -14.754  1.00 27.41     0.036 C 
ATOM    926  CG  ARG A 150       1.983  23.668 -14.517  1.00 32.15     0.029 C 
ATOM    927  CD  ARG A 150       1.030  23.235 -13.402  1.00 30.41     0.145 C 
ATOM    928  NE  ARG A 150       1.749  22.887 -12.183  1.00 34.17    -0.083 NA
ATOM    929  CZ  ARG A 150       2.135  23.778 -11.278  1.00 30.05     0.782 C 
ATOM    930  NH1 ARG A 150       1.857  25.057 -11.467  1.00 31.35     0.063 N 
ATOM    931  NH2 ARG A 150       2.799  23.391 -10.191  1.00 29.87     0.063 N 
ATOM    932  N   VAL A 151       6.104  23.542 -15.149  1.00 22.84    -0.229 NA
ATOM    933  CA  VAL A 151       7.204  24.480 -14.920  1.00 21.95     0.186 C 
ATOM    934  C   VAL A 151       7.894  24.833 -16.239  1.00 23.15     0.274 C 
ATOM    935  O   VAL A 151       8.310  25.976 -16.449  1.00 22.64    -0.268 OA
ATOM    936  CB  VAL A 151       8.187  23.887 -13.888  1.00 23.12     0.032 C 
ATOM    937  CG1 VAL A 151       9.565  24.515 -13.993  1.00 20.77     0.003 C 
ATOM    938  CG2 VAL A 151       7.642  24.062 -12.471  1.00 21.76     0.003 C 
ATOM    939  N   GLY A 152       8.014  23.866 -17.150  1.00 23.24    -0.226 NA
ATOM    940  CA  GLY A 152       8.688  24.090 -18.414  1.00 20.86     0.218 C 
ATOM    941  C   GLY A 152      10.184  23.875 -18.295  1.00 25.00     0.277 C 
ATOM    942  O   GLY A 152      10.983  24.705 -18.736  1.00 24.93    -0.268 OA
ATOM    943  N   TYR A 153      10.576  22.752 -17.709  1.00 19.61    -0.228 NA
ATOM    944  CA  TYR A 153      11.953  22.529 -17.292  1.00 20.27     0.191 C 
ATOM    945  C   TYR A 153      12.690  21.787 -18.394  1.00 18.13     0.275 C 
ATOM    946  O   TYR A 153      12.424  20.607 -18.625  1.00 18.09    -0.268 OA
ATOM    947  CB  TYR A 153      11.969  21.735 -15.992  1.00 16.38     0.060 C 
ATOM    948  CG  TYR A 153      13.325  21.526 -15.384  1.00 16.30    -0.020 A 
ATOM    949  CD1 TYR A 153      13.841  22.435 -14.466  1.00 15.64    -0.002 A 
ATOM    950  CD2 TYR A 153      14.078  20.396 -15.687  1.00 17.51    -0.002 A 
ATOM    951  CE1 TYR A 153      15.073  22.234 -13.881  1.00 13.45     0.027 A 
ATOM    952  CE2 TYR A 153      15.305  20.186 -15.102  1.00 17.01     0.027 A 
ATOM    953  CZ  TYR A 153      15.798  21.114 -14.195  1.00 16.60     0.131 A 
ATOM    954  OH  TYR A 153      17.025  20.919 -13.601  1.00 15.96    -0.190 OA
ATOM    955  N   GLY A 154      13.620  22.472 -19.065  1.00 21.53    -0.226 NA
ATOM    956  CA  GLY A 154      14.390  21.816 -20.117  1.00 22.24     0.218 C 
ATOM    957  C   GLY A 154      13.481  21.279 -21.205  1.00 24.14     0.277 C 
ATOM    958  O   GLY A 154      12.508  21.923 -21.603  1.00 25.35    -0.268 OA
ATOM    959  N   ASN A 155      13.777  20.070 -21.686  1.00 21.18    -0.228 NA
ATOM    960  CA  ASN A 155      12.888  19.476 -22.676  1.00 25.56     0.196 C 
ATOM    961  C   ASN A 155      11.637  18.882 -22.048  1.00 27.13     0.275 C 
ATOM    962  O   ASN A 155      10.781  18.381 -22.779  1.00 24.75    -0.268 OA
ATOM    963  CB  ASN A 155      13.619  18.411 -23.523  1.00 24.64     0.126 C 
ATOM    964  CG  ASN A 155      14.115  17.226 -22.710  1.00 25.72     0.276 C 
ATOM    965  OD1 ASN A 155      13.798  17.069 -21.525  1.00 24.90    -0.269 OA
ATOM    966  ND2 ASN A 155      14.896  16.367 -23.358  1.00 23.53    -0.107 N 
ATOM    967  N   ALA A 156      11.523  18.918 -20.718  1.00 24.18    -0.229 NA
ATOM    968  CA  ALA A 156      10.316  18.508 -20.000  1.00 25.92     0.186 C 
ATOM    969  C   ALA A 156       9.900  17.073 -20.314  1.00 25.16     0.274 C 
ATOM    970  O   ALA A 156       8.727  16.716 -20.178  1.00 27.66    -0.268 OA
ATOM    971  CB  ALA A 156       9.159  19.473 -20.272  1.00 23.54     0.037 C 
ATOM    972  N   ASP A 157      10.844  16.222 -20.711  1.00 23.15    -0.228 NA
ATOM    973  CA  ASP A 157      10.549  14.829 -21.037  1.00 23.65     0.197 C 
ATOM    974  C   ASP A 157      11.170  13.940 -19.971  1.00 20.19     0.275 C 
ATOM    975  O   ASP A 157      12.397  13.839 -19.885  1.00 18.36    -0.268 OA
ATOM    976  CB  ASP A 157      11.076  14.467 -22.426  1.00 31.20     0.132 C 
ATOM    977  CG  ASP A 157      10.771  13.021 -22.812  1.00 29.55     0.188 C 
ATOM    978  OD1 ASP A 157       9.903  12.402 -22.164  1.00 30.64    -0.647 OA
ATOM    979  OD2 ASP A 157      11.400  12.503 -23.757  1.00 32.40    -0.647 OA
ATOM    980  N   ILE A 158      10.333  13.287 -19.160  1.00 19.88    -0.229 NA
ATOM    981  CA  ILE A 158      10.860  12.412 -18.120  1.00 22.24     0.186 C 
ATOM    982  C   ILE A 158      10.714  10.937 -18.463  1.00 21.69     0.274 C 
ATOM    983  O   ILE A 158      11.195  10.090 -17.700  1.00 19.72    -0.268 OA
ATOM    984  CB  ILE A 158      10.230  12.707 -16.742  1.00 20.06     0.032 C 
ATOM    985  CG1 ILE A 158       8.821  12.113 -16.631  1.00 18.99     0.002 C 
ATOM    986  CG2 ILE A 158      10.270  14.200 -16.457  1.00 19.93     0.003 C 
ATOM    987  CD1 ILE A 158       8.285  12.132 -15.194  1.00 18.00     0.000 C 
ATOM    988  N   GLY A 159      10.114  10.603 -19.607  1.00 25.19    -0.226 NA
ATOM    989  CA  GLY A 159      10.074   9.202 -20.005  1.00 23.04     0.218 C 
ATOM    990  C   GLY A 159       9.224   8.364 -19.061  1.00 23.84     0.277 C 
ATOM    991  O   GLY A 159       8.245   8.831 -18.483  1.00 27.38    -0.268 OA
ATOM    992  N   THR A 160       9.632   7.110 -18.871  1.00 23.72    -0.226 NA
ATOM    993  CA  THR A 160       8.816   6.143 -18.153  1.00 28.44     0.216 C 
ATOM    994  C   THR A 160       9.394   5.711 -16.815  1.00 25.68     0.277 C 
ATOM    995  O   THR A 160       8.693   5.048 -16.048  1.00 25.06    -0.268 OA
ATOM    996  CB  THR A 160       8.604   4.888 -19.012  1.00 27.58     0.184 C 
ATOM    997  OG1 THR A 160       9.856   4.198 -19.147  1.00 30.55    -0.221 OA
ATOM    998  CG2 THR A 160       8.073   5.272 -20.386  1.00 27.87     0.038 C 
ATOM    999  N   GLN A 161      10.640   6.042 -16.522  1.00 27.79    -0.229 NA
ATOM   1000  CA  GLN A 161      11.321   5.565 -15.323  1.00 26.80     0.187 C 
ATOM   1001  C   GLN A 161      11.419   6.733 -14.348  1.00 25.82     0.274 C 
ATOM   1002  O   GLN A 161      12.254   7.626 -14.509  1.00 24.26    -0.268 OA
ATOM   1003  CB  GLN A 161      12.692   4.996 -15.674  1.00 31.23     0.044 C 
ATOM   1004  CG  GLN A 161      13.342   4.244 -14.533  1.00 31.02     0.094 C 
ATOM   1005  CD  GLN A 161      12.534   3.021 -14.122  1.00 42.41     0.274 C 
ATOM   1006  OE1 GLN A 161      11.704   2.523 -14.893  1.00 41.54    -0.269 OA
ATOM   1007  NE2 GLN A 161      12.765   2.535 -12.900  1.00 41.89    -0.107 N 
ATOM   1008  N   VAL A 162      10.559   6.725 -13.331  1.00 24.31    -0.229 NA
ATOM   1009  CA  VAL A 162      10.409   7.891 -12.472  1.00 23.41     0.186 C 
ATOM   1010  C   VAL A 162      11.605   8.141 -11.557  1.00 23.99     0.274 C 
ATOM   1011  O   VAL A 162      11.722   9.237 -10.996  1.00 20.67    -0.268 OA
ATOM   1012  CB  VAL A 162       9.123   7.743 -11.634  1.00 25.87     0.032 C 
ATOM   1013  CG1 VAL A 162       9.362   6.779 -10.468  1.00 20.23     0.003 C 
ATOM   1014  CG2 VAL A 162       8.643   9.098 -11.160  1.00 18.55     0.003 C 
ATOM   1015  N   ASP A 163      12.523   7.187 -11.395  1.00 22.56    -0.228 NA
ATOM   1016  CA  ASP A 163      13.584   7.394 -10.417  1.00 22.87     0.197 C 
ATOM   1017  C   ASP A 163      14.984   7.534 -11.022  1.00 22.56     0.275 C 
ATOM   1018  O   ASP A 163      15.969   7.471 -10.282  1.00 24.44    -0.268 OA
ATOM   1019  CB  ASP A 163      13.559   6.281  -9.369  1.00 28.02     0.132 C 
ATOM   1020  CG  ASP A 163      13.398   4.910  -9.979  1.00 31.21     0.188 C 
ATOM   1021  OD1 ASP A 163      13.837   4.706 -11.136  1.00 29.70    -0.647 OA
ATOM   1022  OD2 ASP A 163      12.816   4.039  -9.301  1.00 41.67    -0.647 OA
ATOM   1023  N   ASN A 164      15.112   7.783 -12.334  1.00 20.23    -0.228 NA
ATOM   1024  CA  ASN A 164      16.447   8.083 -12.850  1.00 21.47     0.196 C 
ATOM   1025  C   ASN A 164      16.448   8.966 -14.095  1.00 22.63     0.275 C 
ATOM   1026  O   ASN A 164      17.491   9.061 -14.759  1.00 23.49    -0.268 OA
ATOM   1027  CB  ASN A 164      17.222   6.779 -13.168  1.00 23.09     0.126 C 
ATOM   1028  CG  ASN A 164      16.671   6.048 -14.382  1.00 23.67     0.276 C 
ATOM   1029  OD1 ASN A 164      15.727   6.504 -15.038  1.00 26.63    -0.269 OA
ATOM   1030  ND2 ASN A 164      17.266   4.909 -14.694  1.00 30.83    -0.107 N 
ATOM   1031  N   PHE A 165      15.324   9.585 -14.454  1.00 16.59    -0.228 NA
ATOM   1032  CA  PHE A 165      15.237  10.287 -15.723  1.00 20.56     0.191 C 
ATOM   1033  C   PHE A 165      16.129  11.507 -15.758  1.00 21.84     0.275 C 
ATOM   1034  O   PHE A 165      16.423  12.005 -16.851  1.00 20.55    -0.268 OA
ATOM   1035  CB  PHE A 165      13.791  10.702 -16.001  1.00 22.44     0.060 C 
ATOM   1036  CG  PHE A 165      13.179  11.558 -14.914  1.00 20.30    -0.020 A 
ATOM   1037  CD1 PHE A 165      13.439  12.929 -14.850  1.00 14.51    -0.004 A 
ATOM   1038  CD2 PHE A 165      12.362  10.980 -13.943  1.00 17.26    -0.004 A 
ATOM   1039  CE1 PHE A 165      12.875  13.720 -13.843  1.00 20.16    -0.000 A 
ATOM   1040  CE2 PHE A 165      11.798  11.748 -12.938  1.00 15.90    -0.000 A 
ATOM   1041  CZ  PHE A 165      12.045  13.128 -12.886  1.00 19.16    -0.000 A 
ATOM   1042  N   TRP A 166      16.533  12.020 -14.593  1.00 17.44    -0.228 NA
ATOM   1043  CA  TRP A 166      17.409  13.184 -14.552  1.00 19.12     0.191 C 
ATOM   1044  C   TRP A 166      18.886  12.803 -14.535  1.00 20.65     0.275 C 
ATOM   1045  O   TRP A 166      19.741  13.692 -14.582  1.00 19.86    -0.268 OA
ATOM   1046  CB  TRP A 166      17.071  14.060 -13.331  1.00 17.84     0.062 C 
ATOM   1047  CG  TRP A 166      17.348  13.399 -12.013  1.00 16.56     0.001 A 
ATOM   1048  CD1 TRP A 166      18.474  13.505 -11.271  1.00 18.51     0.095 A 
ATOM   1049  CD2 TRP A 166      16.462  12.544 -11.278  1.00 18.79     0.015 A 
ATOM   1050  NE1 TRP A 166      18.359  12.771 -10.118  1.00 16.45    -0.244 NA
ATOM   1051  CE2 TRP A 166      17.130  12.170 -10.100  1.00 16.23     0.081 A 
ATOM   1052  CE3 TRP A 166      15.165  12.061 -11.507  1.00 19.20     0.001 A 
ATOM   1053  CZ2 TRP A 166      16.558  11.321  -9.150  1.00 20.78     0.019 A 
ATOM   1054  CZ3 TRP A 166      14.592  11.225 -10.563  1.00 16.83     0.000 A 
ATOM   1055  CH2 TRP A 166      15.291  10.865  -9.396  1.00 18.08     0.002 A 
ATOM   1056  N   LEU A 167      19.202  11.510 -14.474  1.00 17.85    -0.229 NA
ATOM   1057  CA  LEU A 167      20.574  11.014 -14.454  1.00 22.12     0.186 C 
ATOM   1058  C   LEU A 167      21.025  10.443 -15.792  1.00 19.82     0.274 C 
ATOM   1059  O   LEU A 167      22.145  10.727 -16.234  1.00 20.84    -0.268 OA
ATOM   1060  CB  LEU A 167      20.730   9.942 -13.366  1.00 20.59     0.034 C 
ATOM   1061  CG  LEU A 167      20.415  10.465 -11.958  1.00 23.38     0.002 C 
ATOM   1062  CD1 LEU A 167      20.241   9.324 -10.935  1.00 23.76     0.000 C 
ATOM   1063  CD2 LEU A 167      21.504  11.435 -11.509  1.00 21.78     0.000 C 
ATOM   1064  N   VAL A 168      20.185   9.642 -16.452  1.00 23.13    -0.229 NA
ATOM   1065  CA  VAL A 168      20.549   8.971 -17.696  1.00 23.34     0.186 C 
ATOM   1066  C   VAL A 168      19.658   9.385 -18.860  1.00 27.14     0.274 C 
ATOM   1067  O   VAL A 168      19.659   8.723 -19.896  1.00 30.01    -0.268 OA
ATOM   1068  CB  VAL A 168      20.527   7.439 -17.535  1.00 26.01     0.032 C 
ATOM   1069  CG1 VAL A 168      21.589   6.998 -16.558  1.00 24.84     0.003 C 
ATOM   1070  CG2 VAL A 168      19.133   6.969 -17.091  1.00 25.28     0.003 C 
ATOM   1071  N   GLY A 169      18.889  10.461 -18.716  1.00 26.19    -0.226 NA
ATOM   1072  CA  GLY A 169      17.953  10.838 -19.761  1.00 21.87     0.216 C 
ATOM   1073  C   GLY A 169      16.617  10.175 -19.502  1.00 22.05     0.259 C 
ATOM   1074  O   GLY A 169      16.515   9.303 -18.640  1.00 21.09    -0.270 OA
ATOM   1075  N   PRO A 170      15.581  10.570 -20.251  1.00 21.99    -0.312 N 
ATOM   1076  CA  PRO A 170      15.634  11.490 -21.396  1.00 20.01     0.165 C 
ATOM   1077  C   PRO A 170      15.580  12.987 -21.044  1.00 24.51     0.272 C 
ATOM   1078  O   PRO A 170      15.693  13.803 -21.965  1.00 20.13    -0.269 OA
ATOM   1079  CB  PRO A 170      14.397  11.084 -22.215  1.00 22.00     0.034 C 
ATOM   1080  CG  PRO A 170      13.412  10.606 -21.169  1.00 21.76     0.027 C 
ATOM   1081  CD  PRO A 170      14.229  10.018 -20.033  1.00 24.12     0.105 C 
ATOM   1082  N   LEU A 171      15.447  13.351 -19.767  1.00 19.18    -0.229 NA
ATOM   1083  CA  LEU A 171      15.329  14.769 -19.420  1.00 20.86     0.186 C 
ATOM   1084  C   LEU A 171      16.647  15.483 -19.678  1.00 17.13     0.274 C 
ATOM   1085  O   LEU A 171      17.709  15.006 -19.275  1.00 18.72    -0.268 OA
ATOM   1086  CB  LEU A 171      14.917  14.947 -17.956  1.00 18.35     0.034 C 
ATOM   1087  CG  LEU A 171      14.666  16.377 -17.454  1.00 18.35     0.002 C 
ATOM   1088  CD1 LEU A 171      13.499  17.042 -18.199  1.00 17.56     0.000 C 
ATOM   1089  CD2 LEU A 171      14.413  16.379 -15.938  1.00 14.77     0.000 C 
ATOM   1090  N   LYS A 172      16.579  16.631 -20.357  1.00 19.51    -0.229 NA
ATOM   1091  CA  LYS A 172      17.763  17.430 -20.650  1.00 18.15     0.186 C 
ATOM   1092  C   LYS A 172      17.414  18.905 -20.539  1.00 18.62     0.274 C 
ATOM   1093  O   LYS A 172      16.262  19.301 -20.728  1.00 20.11    -0.268 OA
ATOM   1094  CB  LYS A 172      18.324  17.119 -22.055  1.00 21.72     0.034 C 
ATOM   1095  CG  LYS A 172      18.868  15.676 -22.198  1.00 21.91     0.005 C 
ATOM   1096  CD  LYS A 172      19.769  15.544 -23.408  1.00 29.60     0.041 C 
ATOM   1097  CE  LYS A 172      20.278  14.129 -23.579  1.00 36.20     0.338 C 
ATOM   1098  NZ  LYS A 172      21.339  14.097 -24.643  1.00 44.88     0.618 N 
ATOM   1099  N   ILE A 173      18.432  19.718 -20.274  1.00 18.68    -0.229 NA
ATOM   1100  CA  ILE A 173      18.253  21.142 -20.014  1.00 18.58     0.186 C 
ATOM   1101  C   ILE A 173      19.536  21.864 -20.404  1.00 18.07     0.274 C 
ATOM   1102  O   ILE A 173      20.633  21.319 -20.265  1.00 15.99    -0.268 OA
ATOM   1103  CB  ILE A 173      17.891  21.372 -18.530  1.00 17.54     0.032 C 
ATOM   1104  CG1 ILE A 173      17.499  22.822 -18.269  1.00 17.52     0.002 C 
ATOM   1105  CG2 ILE A 173      19.041  20.922 -17.624  1.00 15.26     0.003 C 
ATOM   1106  CD1 ILE A 173      16.830  23.007 -16.908  1.00 17.79     0.000 C 
ATOM   1107  N   THR A 174      19.400  23.088 -20.913  1.00 18.87    -0.226 NA
ATOM   1108  CA  THR A 174      20.591  23.858 -21.246  1.00 19.51     0.215 C 
ATOM   1109  C   THR A 174      21.023  24.736 -20.085  1.00 19.84     0.259 C 
ATOM   1110  O   THR A 174      20.227  25.032 -19.188  1.00 16.63    -0.270 OA
ATOM   1111  CB  THR A 174      20.330  24.736 -22.457  1.00 21.50     0.184 C 
ATOM   1112  OG1 THR A 174      19.585  25.888 -22.047  1.00 19.70    -0.221 OA
ATOM   1113  CG2 THR A 174      19.559  23.944 -23.524  1.00 17.61     0.038 C 
ATOM   1114  N   PRO A 175      22.298  25.157 -20.066  1.00 18.12    -0.312 N 
ATOM   1115  CA  PRO A 175      22.738  26.096 -19.020  1.00 18.24     0.165 C 
ATOM   1116  C   PRO A 175      21.954  27.389 -19.005  1.00 19.84     0.272 C 
ATOM   1117  O   PRO A 175      21.784  27.985 -17.937  1.00 16.98    -0.269 OA
ATOM   1118  CB  PRO A 175      24.221  26.338 -19.365  1.00 19.72     0.034 C 
ATOM   1119  CG  PRO A 175      24.649  25.063 -20.039  1.00 14.08     0.027 C 
ATOM   1120  CD  PRO A 175      23.439  24.559 -20.794  1.00 18.48     0.105 C 
ATOM   1121  N   GLN A 176      21.495  27.860 -20.161  1.00 19.68    -0.229 NA
ATOM   1122  CA  GLN A 176      20.651  29.050 -20.179  1.00 20.55     0.187 C 
ATOM   1123  C   GLN A 176      19.337  28.796 -19.456  1.00 20.03     0.274 C 
ATOM   1124  O   GLN A 176      18.824  29.679 -18.757  1.00 19.14    -0.268 OA
ATOM   1125  CB  GLN A 176      20.380  29.482 -21.619  1.00 22.03     0.044 C 
ATOM   1126  CG  GLN A 176      21.591  30.062 -22.356  1.00 19.61     0.094 C 
ATOM   1127  CD  GLN A 176      21.286  30.312 -23.817  1.00 25.92     0.274 C 
ATOM   1128  OE1 GLN A 176      20.408  29.665 -24.402  1.00 27.39    -0.269 OA
ATOM   1129  NE2 GLN A 176      22.015  31.238 -24.421  1.00 26.66    -0.107 N 
ATOM   1130  N   GLN A 177      18.772  27.601 -19.629  1.00 19.83    -0.229 NA
ATOM   1131  CA  GLN A 177      17.527  27.276 -18.952  1.00 21.11     0.187 C 
ATOM   1132  C   GLN A 177      17.746  27.053 -17.464  1.00 19.66     0.274 C 
ATOM   1133  O   GLN A 177      16.884  27.415 -16.664  1.00 20.66    -0.268 OA
ATOM   1134  CB  GLN A 177      16.881  26.050 -19.593  1.00 21.22     0.044 C 
ATOM   1135  CG  GLN A 177      16.371  26.241 -21.020  1.00 19.07     0.094 C 
ATOM   1136  CD  GLN A 177      16.040  24.904 -21.669  1.00 28.53     0.274 C 
ATOM   1137  OE1 GLN A 177      16.753  23.913 -21.476  1.00 19.60    -0.269 OA
ATOM   1138  NE2 GLN A 177      14.957  24.867 -22.443  1.00 33.62    -0.107 N 
ATOM   1139  N   GLU A 178      18.895  26.483 -17.074  1.00 18.44    -0.229 NA
ATOM   1140  CA  GLU A 178      19.200  26.326 -15.654  1.00 17.68     0.187 C 
ATOM   1141  C   GLU A 178      19.342  27.679 -14.959  1.00 18.90     0.274 C 
ATOM   1142  O   GLU A 178      18.845  27.859 -13.847  1.00 17.79    -0.268 OA
ATOM   1143  CB  GLU A 178      20.473  25.490 -15.473  1.00 17.33     0.045 C 
ATOM   1144  CG  GLU A 178      20.287  24.017 -15.780  1.00 18.73     0.100 C 
ATOM   1145  CD  GLU A 178      20.384  23.121 -14.536  1.00 20.87     0.185 C 
ATOM   1146  OE1 GLU A 178      20.029  21.922 -14.630  1.00 20.58    -0.647 OA
ATOM   1147  OE2 GLU A 178      20.839  23.607 -13.479  1.00 17.92    -0.647 OA
ATOM   1148  N   ALA A 179      20.032  28.640 -15.584  1.00 17.35    -0.229 NA
ATOM   1149  CA  ALA A 179      20.142  29.963 -14.978  1.00 19.10     0.186 C 
ATOM   1150  C   ALA A 179      18.781  30.654 -14.908  1.00 19.18     0.274 C 
ATOM   1151  O   ALA A 179      18.483  31.352 -13.935  1.00 18.01    -0.268 OA
ATOM   1152  CB  ALA A 179      21.151  30.815 -15.745  1.00 18.53     0.037 C 
ATOM   1153  N   GLN A 180      17.933  30.449 -15.909  1.00 19.31    -0.229 NA
ATOM   1154  CA  GLN A 180      16.582  31.003 -15.851  1.00 19.63     0.187 C 
ATOM   1155  C   GLN A 180      15.753  30.356 -14.746  1.00 21.76     0.274 C 
ATOM   1156  O   GLN A 180      14.974  31.040 -14.066  1.00 19.97    -0.268 OA
ATOM   1157  CB  GLN A 180      15.885  30.826 -17.195  1.00 20.85     0.044 C 
ATOM   1158  CG  GLN A 180      14.480  31.389 -17.155  1.00 29.89     0.094 C 
ATOM   1159  CD  GLN A 180      13.678  31.131 -18.401  1.00 37.35     0.274 C 
ATOM   1160  OE1 GLN A 180      13.663  30.017 -18.936  1.00 37.82    -0.269 OA
ATOM   1161  NE2 GLN A 180      12.989  32.169 -18.874  1.00 39.41    -0.107 N 
ATOM   1162  N   PHE A 181      15.882  29.034 -14.573  1.00 18.11    -0.228 NA
ATOM   1163  CA  PHE A 181      15.178  28.348 -13.492  1.00 17.74     0.191 C 
ATOM   1164  C   PHE A 181      15.620  28.880 -12.137  1.00 19.08     0.275 C 
ATOM   1165  O   PHE A 181      14.790  29.167 -11.263  1.00 19.43    -0.268 OA
ATOM   1166  CB  PHE A 181      15.414  26.829 -13.584  1.00 18.18     0.060 C 
ATOM   1167  CG  PHE A 181      14.806  26.047 -12.438  1.00 15.58    -0.020 A 
ATOM   1168  CD1 PHE A 181      13.459  25.714 -12.442  1.00 17.05    -0.004 A 
ATOM   1169  CD2 PHE A 181      15.581  25.662 -11.354  1.00 15.30    -0.004 A 
ATOM   1170  CE1 PHE A 181      12.892  25.001 -11.370  1.00 17.72    -0.000 A 
ATOM   1171  CE2 PHE A 181      15.029  24.961 -10.287  1.00 17.68    -0.000 A 
ATOM   1172  CZ  PHE A 181      13.686  24.640 -10.286  1.00 14.18    -0.000 A 
ATOM   1173  N   ALA A 182      16.932  29.035 -11.953  1.00 17.58    -0.229 NA
ATOM   1174  CA  ALA A 182      17.458  29.550 -10.696  1.00 16.37     0.186 C 
ATOM   1175  C   ALA A 182      16.976  30.968 -10.427  1.00 18.80     0.274 C 
ATOM   1176  O   ALA A 182      16.717  31.339  -9.275  1.00 16.72    -0.268 OA
ATOM   1177  CB  ALA A 182      18.990  29.501 -10.714  1.00 17.00     0.037 C 
ATOM   1178  N   TYR A 183      16.891  31.791 -11.474  1.00 18.67    -0.228 NA
ATOM   1179  CA  TYR A 183      16.419  33.161 -11.295  1.00 20.03     0.191 C 
ATOM   1180  C   TYR A 183      14.979  33.186 -10.791  1.00 20.06     0.275 C 
ATOM   1181  O   TYR A 183      14.652  33.937  -9.865  1.00 20.01    -0.268 OA
ATOM   1182  CB  TYR A 183      16.541  33.932 -12.615  1.00 20.02     0.060 C 
ATOM   1183  CG  TYR A 183      16.300  35.400 -12.453  1.00 23.19    -0.020 A 
ATOM   1184  CD1 TYR A 183      17.314  36.242 -12.025  1.00 23.64    -0.002 A 
ATOM   1185  CD2 TYR A 183      15.050  35.952 -12.708  1.00 24.51    -0.002 A 
ATOM   1186  CE1 TYR A 183      17.095  37.598 -11.856  1.00 28.04     0.027 A 
ATOM   1187  CE2 TYR A 183      14.825  37.310 -12.546  1.00 27.28     0.027 A 
ATOM   1188  CZ  TYR A 183      15.850  38.124 -12.118  1.00 27.03     0.131 A 
ATOM   1189  OH  TYR A 183      15.636  39.469 -11.947  1.00 30.33    -0.190 OA
ATOM   1190  N   LYS A 184      14.107  32.364 -11.385  1.00 16.97    -0.229 NA
ATOM   1191  CA  LYS A 184      12.712  32.318 -10.953  1.00 20.02     0.186 C 
ATOM   1192  C   LYS A 184      12.586  31.773  -9.532  1.00 19.57     0.274 C 
ATOM   1193  O   LYS A 184      11.818  32.310  -8.726  1.00 20.67    -0.268 OA
ATOM   1194  CB  LYS A 184      11.885  31.495 -11.945  1.00 19.91     0.034 C 
ATOM   1195  CG  LYS A 184      11.747  32.191 -13.326  1.00 24.14     0.005 C 
ATOM   1196  CD  LYS A 184      10.833  31.453 -14.308  1.00 26.40     0.041 C 
ATOM   1197  CE  LYS A 184      11.560  30.290 -14.970  1.00 35.32     0.338 C 
ATOM   1198  NZ  LYS A 184      10.657  29.307 -15.678  1.00 45.38     0.618 N 
ATOM   1199  N   LEU A 185      13.353  30.732  -9.192  1.00 17.58    -0.229 NA
ATOM   1200  CA  LEU A 185      13.359  30.244  -7.813  1.00 17.55     0.186 C 
ATOM   1201  C   LEU A 185      13.822  31.334  -6.849  1.00 16.66     0.274 C 
ATOM   1202  O   LEU A 185      13.220  31.537  -5.783  1.00 17.63    -0.268 OA
ATOM   1203  CB  LEU A 185      14.248  28.999  -7.699  1.00 15.18     0.034 C 
ATOM   1204  CG  LEU A 185      14.444  28.445  -6.285  1.00 14.26     0.002 C 
ATOM   1205  CD1 LEU A 185      13.102  28.210  -5.611  1.00 16.79     0.000 C 
ATOM   1206  CD2 LEU A 185      15.271  27.143  -6.309  1.00 17.20     0.000 C 
ATOM   1207  N   ALA A 186      14.886  32.051  -7.210  1.00 18.16    -0.229 NA
ATOM   1208  CA  ALA A 186      15.366  33.153  -6.384  1.00 17.86     0.186 C 
ATOM   1209  C   ALA A 186      14.292  34.221  -6.165  1.00 22.57     0.274 C 
ATOM   1210  O   ALA A 186      14.174  34.763  -5.064  1.00 19.91    -0.268 OA
ATOM   1211  CB  ALA A 186      16.608  33.774  -7.025  1.00 18.79     0.037 C 
ATOM   1212  N   ASN A 187      13.518  34.555  -7.201  1.00 19.87    -0.228 NA
ATOM   1213  CA  ASN A 187      12.468  35.561  -7.087  1.00 22.14     0.196 C 
ATOM   1214  C   ASN A 187      11.127  34.976  -6.673  1.00 25.28     0.275 C 
ATOM   1215  O   ASN A 187      10.134  35.710  -6.637  1.00 25.71    -0.268 OA
ATOM   1216  CB  ASN A 187      12.300  36.318  -8.410  1.00 22.04     0.126 C 
ATOM   1217  CG  ASN A 187      13.398  37.332  -8.622  1.00 27.68     0.276 C 
ATOM   1218  OD1 ASN A 187      13.407  38.393  -7.990  1.00 28.02    -0.269 OA
ATOM   1219  ND2 ASN A 187      14.362  36.993  -9.472  1.00 27.95    -0.107 N 
ATOM   1220  N   LYS A 188      11.087  33.678  -6.379  1.00 20.57    -0.229 NA
ATOM   1221  CA  LYS A 188       9.879  32.966  -5.986  1.00 20.91     0.186 C 
ATOM   1222  C   LYS A 188       8.753  33.152  -7.000  1.00 20.15     0.274 C 
ATOM   1223  O   LYS A 188       7.582  33.270  -6.645  1.00 23.37    -0.268 OA
ATOM   1224  CB  LYS A 188       9.457  33.381  -4.579  1.00 23.72     0.034 C 
ATOM   1225  CG  LYS A 188      10.491  32.969  -3.548  1.00 22.65     0.005 C 
ATOM   1226  CD  LYS A 188       9.938  33.015  -2.144  1.00 27.07     0.041 C 
ATOM   1227  CE  LYS A 188      10.065  34.404  -1.553  1.00 26.46     0.338 C 
ATOM   1228  NZ  LYS A 188       9.504  34.393  -0.172  1.00 36.70     0.618 N 
ATOM   1229  N   THR A 189       9.102  33.151  -8.287  1.00 19.31    -0.226 NA
ATOM   1230  CA  THR A 189       8.100  33.270  -9.342  1.00 23.26     0.216 C 
ATOM   1231  C   THR A 189       7.855  31.963 -10.086  1.00 24.33     0.277 C 
ATOM   1232  O   THR A 189       7.185  31.976 -11.120  1.00 21.88    -0.268 OA
ATOM   1233  CB  THR A 189       8.479  34.366 -10.344  1.00 25.75     0.184 C 
ATOM   1234  OG1 THR A 189       9.719  34.036 -10.994  1.00 23.65    -0.221 OA
ATOM   1235  CG2 THR A 189       8.596  35.722  -9.632  1.00 22.20     0.038 C 
ATOM   1236  N   LEU A 190       8.380  30.840  -9.599  1.00 20.73    -0.229 NA
ATOM   1237  CA  LEU A 190       7.979  29.554 -10.141  1.00 21.81     0.184 C 
ATOM   1238  C   LEU A 190       6.531  29.270  -9.739  1.00 21.27     0.256 C 
ATOM   1239  O   LEU A 190       6.033  29.816  -8.752  1.00 19.90    -0.270 OA
ATOM   1240  CB  LEU A 190       8.904  28.442  -9.640  1.00 18.38     0.034 C 
ATOM   1241  CG  LEU A 190      10.368  28.456 -10.075  1.00 21.60     0.002 C 
ATOM   1242  CD1 LEU A 190      11.187  27.391  -9.295  1.00 17.07     0.000 C 
ATOM   1243  CD2 LEU A 190      10.469  28.230 -11.578  1.00 17.03     0.000 C 
ATOM   1244  N   PRO A 191       5.833  28.431 -10.485  1.00 22.98    -0.312 N 
ATOM   1245  CA  PRO A 191       4.417  28.165 -10.172  1.00 23.76     0.165 C 
ATOM   1246  C   PRO A 191       4.245  27.178  -9.017  1.00 25.62     0.272 C 
ATOM   1247  O   PRO A 191       3.678  26.090  -9.157  1.00 24.66    -0.269 OA
ATOM   1248  CB  PRO A 191       3.887  27.629 -11.508  1.00 23.11     0.034 C 
ATOM   1249  CG  PRO A 191       5.079  26.932 -12.108  1.00 22.96     0.027 C 
ATOM   1250  CD  PRO A 191       6.259  27.780 -11.739  1.00 26.18     0.105 C 
ATOM   1251  N   PHE A 192       4.762  27.557  -7.855  1.00 24.10    -0.228 NA
ATOM   1252  CA  PHE A 192       4.570  26.844  -6.604  1.00 20.94     0.191 C 
ATOM   1253  C   PHE A 192       4.215  27.875  -5.542  1.00 20.64     0.275 C 
ATOM   1254  O   PHE A 192       4.368  29.079  -5.759  1.00 19.84    -0.268 OA
ATOM   1255  CB  PHE A 192       5.832  26.074  -6.186  1.00 20.93     0.060 C 
ATOM   1256  CG  PHE A 192       6.251  25.013  -7.166  1.00 23.14    -0.020 A 
ATOM   1257  CD1 PHE A 192       5.570  23.804  -7.234  1.00 19.34    -0.004 A 
ATOM   1258  CD2 PHE A 192       7.327  25.217  -8.006  1.00 21.83    -0.004 A 
ATOM   1259  CE1 PHE A 192       5.954  22.824  -8.132  1.00 20.16    -0.000 A 
ATOM   1260  CE2 PHE A 192       7.715  24.240  -8.901  1.00 21.35    -0.000 A 
ATOM   1261  CZ  PHE A 192       7.020  23.034  -8.964  1.00 20.55    -0.000 A 
ATOM   1262  N   SER A 193       3.773  27.404  -4.378  1.00 23.15    -0.226 NA
ATOM   1263  CA  SER A 193       3.498  28.324  -3.278  1.00 23.42     0.219 C 
ATOM   1264  C   SER A 193       4.774  29.037  -2.852  1.00 25.33     0.277 C 
ATOM   1265  O   SER A 193       5.886  28.531  -3.032  1.00 21.80    -0.268 OA
ATOM   1266  CB  SER A 193       2.888  27.586  -2.083  1.00 23.29     0.216 C 
ATOM   1267  OG  SER A 193       3.833  26.742  -1.440  1.00 25.82    -0.218 OA
ATOM   1268  N   GLN A 194       4.594  30.242  -2.294  1.00 24.01    -0.229 NA
ATOM   1269  CA  GLN A 194       5.715  31.023  -1.783  1.00 23.23     0.187 C 
ATOM   1270  C   GLN A 194       6.448  30.281  -0.680  1.00 23.55     0.274 C 
ATOM   1271  O   GLN A 194       7.674  30.389  -0.553  1.00 20.62    -0.268 OA
ATOM   1272  CB  GLN A 194       5.212  32.371  -1.258  1.00 22.49     0.044 C 
ATOM   1273  CG  GLN A 194       4.659  33.293  -2.329  1.00 21.91     0.094 C 
ATOM   1274  CD  GLN A 194       5.731  33.740  -3.294  1.00 25.72     0.274 C 
ATOM   1275  OE1 GLN A 194       6.694  34.385  -2.895  1.00 26.14    -0.269 OA
ATOM   1276  NE2 GLN A 194       5.576  33.394  -4.570  1.00 24.70    -0.107 N 
ATOM   1277  N   LYS A 195       5.703  29.549   0.148  1.00 22.23    -0.229 NA
ATOM   1278  CA  LYS A 195       6.289  28.859   1.291  1.00 23.12     0.186 C 
ATOM   1279  C   LYS A 195       7.219  27.738   0.846  1.00 18.96     0.274 C 
ATOM   1280  O   LYS A 195       8.292  27.543   1.427  1.00 21.42    -0.268 OA
ATOM   1281  CB  LYS A 195       5.164  28.312   2.165  1.00 25.07     0.034 C 
ATOM   1282  CG  LYS A 195       5.565  27.331   3.243  1.00 26.27     0.005 C 
ATOM   1283  CD  LYS A 195       4.320  26.870   4.010  1.00 29.99     0.041 C 
ATOM   1284  CE  LYS A 195       4.681  25.964   5.183  1.00 32.43     0.338 C 
ATOM   1285  NZ  LYS A 195       5.138  24.630   4.701  1.00 31.83     0.618 N 
ATOM   1286  N   VAL A 196       6.822  26.995  -0.181  1.00 18.01    -0.229 NA
ATOM   1287  CA  VAL A 196       7.634  25.887  -0.656  1.00 21.99     0.186 C 
ATOM   1288  C   VAL A 196       8.905  26.407  -1.330  1.00 16.69     0.274 C 
ATOM   1289  O   VAL A 196       9.994  25.865  -1.127  1.00 16.46    -0.268 OA
ATOM   1290  CB  VAL A 196       6.782  24.989  -1.576  1.00 23.57     0.032 C 
ATOM   1291  CG1 VAL A 196       7.643  24.077  -2.420  1.00 21.40     0.003 C 
ATOM   1292  CG2 VAL A 196       5.847  24.140  -0.722  1.00 22.61     0.003 C 
ATOM   1293  N   GLN A 197       8.803  27.501  -2.087  1.00 18.49    -0.229 NA
ATOM   1294  CA  GLN A 197      10.008  28.052  -2.701  1.00 19.09     0.187 C 
ATOM   1295  C   GLN A 197      10.975  28.564  -1.641  1.00 22.14     0.274 C 
ATOM   1296  O   GLN A 197      12.193  28.391  -1.771  1.00 20.06    -0.268 OA
ATOM   1297  CB  GLN A 197       9.630  29.150  -3.691  1.00 20.49     0.044 C 
ATOM   1298  CG  GLN A 197       8.834  28.614  -4.858  1.00 20.21     0.094 C 
ATOM   1299  CD  GLN A 197       8.497  29.659  -5.912  1.00 21.75     0.274 C 
ATOM   1300  OE1 GLN A 197       9.341  30.024  -6.733  1.00 19.82    -0.269 OA
ATOM   1301  NE2 GLN A 197       7.244  30.118  -5.917  1.00 19.24    -0.107 N 
ATOM   1302  N   ASP A 198      10.442  29.189  -0.581  1.00 21.14    -0.228 NA
ATOM   1303  CA AASP A 198      11.252  29.619   0.563  0.30 21.17     0.197 C 
ATOM   1305  C   ASP A 198      12.021  28.451   1.161  1.00 20.51     0.275 C 
ATOM   1306  O   ASP A 198      13.203  28.567   1.509  1.00 18.50    -0.268 OA
ATOM   1307  CB AASP A 198      10.351  30.218   1.654  0.30 24.37     0.132 C 
ATOM   1309  CG AASP A 198       9.970  31.658   1.401  0.30 25.05     0.188 C 
ATOM   1311  OD1AASP A 198      10.774  32.396   0.807  0.30 25.87    -0.647 OA
ATOM   1313  OD2AASP A 198       8.862  32.060   1.820  0.30 26.41    -0.647 OA
ATOM   1315  N   GLU A 199      11.326  27.322   1.344  1.00 19.76    -0.229 NA
ATOM   1316  CA  GLU A 199      11.922  26.156   1.986  1.00 18.35     0.187 C 
ATOM   1317  C   GLU A 199      13.033  25.564   1.135  1.00 18.90     0.274 C 
ATOM   1318  O   GLU A 199      14.096  25.206   1.653  1.00 18.35    -0.268 OA
ATOM   1319  CB  GLU A 199      10.836  25.111   2.273  1.00 17.70     0.045 C 
ATOM   1320  CG  GLU A 199       9.910  25.521   3.431  1.00 23.15     0.100 C 
ATOM   1321  CD  GLU A 199       8.631  24.699   3.536  1.00 24.57     0.185 C 
ATOM   1322  OE1 GLU A 199       7.957  24.798   4.587  1.00 31.77    -0.647 OA
ATOM   1323  OE2 GLU A 199       8.277  23.973   2.578  1.00 24.24    -0.647 OA
ATOM   1324  N   VAL A 200      12.818  25.462  -0.177  1.00 18.74    -0.229 NA
ATOM   1325  CA  VAL A 200      13.882  24.939  -1.024  1.00 15.30     0.186 C 
ATOM   1326  C   VAL A 200      15.043  25.930  -1.106  1.00 18.12     0.274 C 
ATOM   1327  O   VAL A 200      16.208  25.522  -1.105  1.00 16.13    -0.268 OA
ATOM   1328  CB  VAL A 200      13.334  24.557  -2.407  1.00 16.25     0.032 C 
ATOM   1329  CG1 VAL A 200      14.483  24.089  -3.321  1.00 13.19     0.003 C 
ATOM   1330  CG2 VAL A 200      12.296  23.432  -2.251  1.00 12.34     0.003 C 
ATOM   1331  N   GLN A 201      14.764  27.244  -1.137  1.00 16.31    -0.229 NA
ATOM   1332  CA  GLN A 201      15.859  28.213  -1.019  1.00 15.65     0.187 C 
ATOM   1333  C   GLN A 201      16.725  27.932   0.207  1.00 18.96     0.274 C 
ATOM   1334  O   GLN A 201      17.959  27.973   0.131  1.00 15.11    -0.268 OA
ATOM   1335  CB  GLN A 201      15.327  29.648  -0.949  1.00 18.03     0.044 C 
ATOM   1336  CG  GLN A 201      14.712  30.185  -2.227  1.00 15.17     0.094 C 
ATOM   1337  CD  GLN A 201      14.550  31.710  -2.183  1.00 23.51     0.274 C 
ATOM   1338  OE1 GLN A 201      15.014  32.360  -1.254  1.00 25.93    -0.269 OA
ATOM   1339  NE2 GLN A 201      13.927  32.278  -3.205  1.00 18.53    -0.107 N 
ATOM   1340  N   SER A 202      16.095  27.657   1.360  1.00 17.33    -0.226 NA
ATOM   1341  CA  SER A 202      16.873  27.367   2.563  1.00 19.46     0.219 C 
ATOM   1342  C   SER A 202      17.752  26.139   2.380  1.00 17.52     0.277 C 
ATOM   1343  O   SER A 202      18.872  26.097   2.896  1.00 18.71    -0.268 OA
ATOM   1344  CB  SER A 202      15.963  27.159   3.776  1.00 22.16     0.216 C 
ATOM   1345  OG  SER A 202      15.235  28.337   4.065  1.00 32.43    -0.218 OA
ATOM   1346  N   MET A 203      17.255  25.114   1.680  1.00 14.86    -0.229 NA
ATOM   1347  CA  MET A 203      18.073  23.929   1.433  1.00 19.21     0.187 C 
ATOM   1348  C   MET A 203      19.296  24.235   0.578  1.00 19.07     0.274 C 
ATOM   1349  O   MET A 203      20.264  23.470   0.602  1.00 21.25    -0.268 OA
ATOM   1350  CB  MET A 203      17.250  22.839   0.741  1.00 14.77     0.046 C 
ATOM   1351  CG  MET A 203      16.088  22.320   1.553  1.00 17.70     0.060 C 
ATOM   1352  SD  MET A 203      15.173  21.033   0.677  1.00 19.75    -0.139 SA
ATOM   1353  CE  MET A 203      13.801  20.734   1.779  1.00 17.97     0.069 C 
ATOM   1354  N   LEU A 204      19.265  25.316  -0.191  1.00 17.73    -0.229 NA
ATOM   1355  CA  LEU A 204      20.322  25.632  -1.135  1.00 18.31     0.186 C 
ATOM   1356  C   LEU A 204      21.291  26.676  -0.605  1.00 20.43     0.274 C 
ATOM   1357  O   LEU A 204      22.266  26.998  -1.290  1.00 18.03    -0.268 OA
ATOM   1358  CB  LEU A 204      19.718  26.117  -2.455  1.00 15.62     0.034 C 
ATOM   1359  CG  LEU A 204      18.839  25.100  -3.200  1.00 22.57     0.002 C 
ATOM   1360  CD1 LEU A 204      18.133  25.798  -4.370  1.00 15.60     0.000 C 
ATOM   1361  CD2 LEU A 204      19.678  23.898  -3.672  1.00 14.48     0.000 C 
ATOM   1362  N   PHE A 205      21.050  27.211   0.590  1.00 19.12    -0.228 NA
ATOM   1363  CA  PHE A 205      21.881  28.300   1.098  1.00 20.61     0.191 C 
ATOM   1364  C   PHE A 205      23.282  27.795   1.408  1.00 17.88     0.275 C 
ATOM   1365  O   PHE A 205      23.443  26.769   2.073  1.00 22.38    -0.268 OA
ATOM   1366  CB  PHE A 205      21.250  28.909   2.352  1.00 21.98     0.060 C 
ATOM   1367  CG  PHE A 205      22.111  29.946   3.011  1.00 23.29    -0.020 A 
ATOM   1368  CD1 PHE A 205      22.327  31.177   2.398  1.00 22.36    -0.004 A 
ATOM   1369  CD2 PHE A 205      22.700  29.700   4.240  1.00 22.87    -0.004 A 
ATOM   1370  CE1 PHE A 205      23.126  32.140   2.994  1.00 24.33    -0.000 A 
ATOM   1371  CE2 PHE A 205      23.502  30.666   4.848  1.00 26.37    -0.000 A 
ATOM   1372  CZ  PHE A 205      23.708  31.888   4.228  1.00 24.61    -0.000 A 
ATOM   1373  N   ILE A 206      24.296  28.503   0.908  1.00 17.89    -0.229 NA
ATOM   1374  CA  ILE A 206      25.688  28.124   1.122  1.00 23.12     0.186 C 
ATOM   1375  C   ILE A 206      26.268  29.004   2.222  1.00 23.93     0.274 C 
ATOM   1376  O   ILE A 206      26.732  28.505   3.250  1.00 20.75    -0.268 OA
ATOM   1377  CB  ILE A 206      26.527  28.248  -0.167  1.00 22.80     0.032 C 
ATOM   1378  CG1 ILE A 206      25.896  27.471  -1.339  1.00 21.01     0.002 C 
ATOM   1379  CG2 ILE A 206      27.980  27.824   0.083  1.00 25.07     0.003 C 
ATOM   1380  CD1 ILE A 206      25.660  25.976  -1.083  1.00 20.65     0.000 C 
ATOM   1381  N   GLU A 207      26.246  30.318   2.017  1.00 21.82    -0.229 NA
ATOM   1382  CA  GLU A 207      26.899  31.229   2.948  1.00 26.73     0.187 C 
ATOM   1383  C   GLU A 207      26.475  32.649   2.616  1.00 29.50     0.274 C 
ATOM   1384  O   GLU A 207      25.933  32.914   1.539  1.00 26.42    -0.268 OA
ATOM   1385  CB  GLU A 207      28.428  31.116   2.877  1.00 25.07     0.045 C 
ATOM   1386  CG  GLU A 207      28.994  31.553   1.533  1.00 30.95     0.100 C 
ATOM   1387  CD  GLU A 207      30.482  31.277   1.405  1.00 41.42     0.185 C 
ATOM   1388  OE1 GLU A 207      31.209  31.446   2.407  1.00 41.92    -0.647 OA
ATOM   1389  OE2 GLU A 207      30.923  30.882   0.301  1.00 44.24    -0.647 OA
ATOM   1390  N   GLU A 208      26.728  33.555   3.561  1.00 29.23    -0.229 NA
ATOM   1391  CA  GLU A 208      26.628  34.992   3.335  1.00 29.27     0.187 C 
ATOM   1392  C   GLU A 208      27.977  35.623   3.642  1.00 32.64     0.274 C 
ATOM   1393  O   GLU A 208      28.536  35.401   4.722  1.00 35.90    -0.268 OA
ATOM   1394  CB  GLU A 208      25.540  35.638   4.200  1.00 29.63     0.045 C 
ATOM   1395  CG  GLU A 208      25.406  37.156   3.988  1.00 32.22     0.100 C 
ATOM   1396  CD  GLU A 208      24.237  37.756   4.742  1.00 34.37     0.185 C 
ATOM   1397  OE1 GLU A 208      24.028  38.982   4.636  1.00 35.11    -0.647 OA
ATOM   1398  OE2 GLU A 208      23.519  37.004   5.437  1.00 36.67    -0.647 OA
ATOM   1399  N   LYS A 209      28.512  36.382   2.688  1.00 31.86    -0.229 NA
ATOM   1400  CA  LYS A 209      29.742  37.135   2.907  1.00 38.77     0.186 C 
ATOM   1401  C   LYS A 209      29.573  38.549   2.368  1.00 36.21     0.274 C 
ATOM   1402  O   LYS A 209      29.088  38.743   1.246  1.00 32.09    -0.268 OA
ATOM   1403  CB  LYS A 209      30.961  36.444   2.263  1.00 44.78     0.034 C 
ATOM   1404  CG  LYS A 209      30.939  36.334   0.741  1.00 45.44     0.005 C 
ATOM   1405  CD  LYS A 209      32.330  36.017   0.170  1.00 49.97     0.041 C 
ATOM   1406  CE  LYS A 209      32.403  34.621  -0.451  1.00 47.36     0.338 C 
ATOM   1407  NZ  LYS A 209      33.820  34.207  -0.711  1.00 51.64     0.618 N 
ATOM   1408  N   ASN A 210      29.957  39.534   3.183  1.00 37.14    -0.228 NA
ATOM   1409  CA  ASN A 210      29.894  40.947   2.799  1.00 34.17     0.196 C 
ATOM   1410  C   ASN A 210      28.495  41.336   2.333  1.00 30.89     0.275 C 
ATOM   1411  O   ASN A 210      28.325  42.134   1.411  1.00 31.24    -0.268 OA
ATOM   1412  CB  ASN A 210      30.933  41.268   1.723  1.00 32.78     0.126 C 
ATOM   1413  CG  ASN A 210      32.348  40.982   2.181  1.00 42.09     0.276 C 
ATOM   1414  OD1 ASN A 210      32.667  41.147   3.359  1.00 43.38    -0.269 OA
ATOM   1415  ND2 ASN A 210      33.204  40.557   1.255  1.00 39.54    -0.107 N 
ATOM   1416  N   GLY A 211      27.479  40.755   2.969  1.00 30.23    -0.226 NA
ATOM   1417  CA  GLY A 211      26.102  41.012   2.599  1.00 29.82     0.218 C 
ATOM   1418  C   GLY A 211      25.595  40.253   1.392  1.00 26.90     0.277 C 
ATOM   1419  O   GLY A 211      24.415  40.388   1.053  1.00 27.97    -0.268 OA
ATOM   1420  N   ASN A 212      26.440  39.477   0.720  1.00 28.88    -0.228 NA
ATOM   1421  CA  ASN A 212      26.021  38.673  -0.423  1.00 27.73     0.196 C 
ATOM   1422  C   ASN A 212      25.612  37.292   0.058  1.00 26.09     0.275 C 
ATOM   1423  O   ASN A 212      26.414  36.591   0.681  1.00 27.26    -0.268 OA
ATOM   1424  CB  ASN A 212      27.139  38.527  -1.453  1.00 26.77     0.126 C 
ATOM   1425  CG  ASN A 212      27.531  39.832  -2.073  1.00 29.27     0.276 C 
ATOM   1426  OD1 ASN A 212      26.789  40.386  -2.882  1.00 25.45    -0.269 OA
ATOM   1427  ND2 ASN A 212      28.728  40.315  -1.740  1.00 34.02    -0.107 N 
ATOM   1428  N   LYS A 213      24.386  36.890  -0.257  1.00 24.15    -0.229 NA
ATOM   1429  CA  LYS A 213      23.897  35.555   0.061  1.00 24.22     0.186 C 
ATOM   1430  C   LYS A 213      24.062  34.650  -1.158  1.00 22.73     0.274 C 
ATOM   1431  O   LYS A 213      23.551  34.959  -2.241  1.00 21.42    -0.268 OA
ATOM   1432  CB  LYS A 213      22.438  35.603   0.509  1.00 23.56     0.034 C 
ATOM   1433  CG  LYS A 213      22.215  36.421   1.767  1.00 27.08     0.005 C 
ATOM   1434  CD  LYS A 213      20.980  35.942   2.497  1.00 32.87     0.041 C 
ATOM   1435  CE  LYS A 213      19.832  36.916   2.389  1.00 44.52     0.338 C 
ATOM   1436  NZ  LYS A 213      18.769  36.556   3.381  1.00 51.67     0.618 N 
ATOM   1437  N   ILE A 214      24.750  33.525  -0.972  1.00 20.87    -0.229 NA
ATOM   1438  CA  ILE A 214      25.049  32.587  -2.051  1.00 20.86     0.186 C 
ATOM   1439  C   ILE A 214      24.220  31.322  -1.861  1.00 19.10     0.274 C 
ATOM   1440  O   ILE A 214      24.260  30.700  -0.792  1.00 18.32    -0.268 OA
ATOM   1441  CB  ILE A 214      26.544  32.241  -2.088  1.00 20.49     0.032 C 
ATOM   1442  CG1 ILE A 214      27.383  33.515  -2.246  1.00 26.64     0.002 C 
ATOM   1443  CG2 ILE A 214      26.816  31.223  -3.198  1.00 22.07     0.003 C 
ATOM   1444  CD1 ILE A 214      28.861  33.306  -2.009  1.00 29.60     0.000 C 
ATOM   1445  N   TYR A 215      23.490  30.938  -2.907  1.00 17.37    -0.228 NA
ATOM   1446  CA  TYR A 215      22.732  29.695  -2.985  1.00 15.99     0.191 C 
ATOM   1447  C   TYR A 215      23.223  28.916  -4.195  1.00 17.44     0.275 C 
ATOM   1448  O   TYR A 215      23.486  29.510  -5.248  1.00 16.03    -0.268 OA
ATOM   1449  CB  TYR A 215      21.220  29.952  -3.136  1.00 16.05     0.060 C 
ATOM   1450  CG  TYR A 215      20.597  30.761  -2.029  1.00 18.43    -0.020 A 
ATOM   1451  CD1 TYR A 215      20.775  32.144  -1.962  1.00 20.95    -0.002 A 
ATOM   1452  CD2 TYR A 215      19.797  30.156  -1.069  1.00 18.38    -0.002 A 
ATOM   1453  CE1 TYR A 215      20.185  32.903  -0.951  1.00 19.78     0.027 A 
ATOM   1454  CE2 TYR A 215      19.217  30.894  -0.056  1.00 20.92     0.027 A 
ATOM   1455  CZ  TYR A 215      19.416  32.273  -0.002  1.00 25.20     0.131 A 
ATOM   1456  OH  TYR A 215      18.843  33.012   1.006  1.00 23.38    -0.190 OA
ATOM   1457  N   ALA A 216      23.344  27.591  -4.058  1.00 18.04    -0.229 NA
ATOM   1458  CA  ALA A 216      23.818  26.800  -5.189  1.00 19.36     0.186 C 
ATOM   1459  C   ALA A 216      23.497  25.322  -5.001  1.00 14.96     0.274 C 
ATOM   1460  O   ALA A 216      23.344  24.836  -3.877  1.00 17.63    -0.268 OA
ATOM   1461  CB  ALA A 216      25.322  26.985  -5.408  1.00 16.85     0.037 C 
ATOM   1462  N   LYS A 217      23.377  24.627  -6.128  1.00 15.77    -0.229 NA
ATOM   1463  CA  LYS A 217      23.304  23.172  -6.162  1.00 19.10     0.186 C 
ATOM   1464  C   LYS A 217      24.244  22.669  -7.246  1.00 18.96     0.274 C 
ATOM   1465  O   LYS A 217      24.165  23.110  -8.400  1.00 15.54    -0.268 OA
ATOM   1466  CB  LYS A 217      21.879  22.672  -6.426  1.00 15.64     0.034 C 
ATOM   1467  CG  LYS A 217      21.775  21.144  -6.493  1.00 18.04     0.005 C 
ATOM   1468  CD  LYS A 217      21.787  20.535  -5.088  1.00 15.52     0.041 C 
ATOM   1469  CE  LYS A 217      22.058  19.048  -5.153  1.00 15.60     0.338 C 
ATOM   1470  NZ  LYS A 217      23.495  18.796  -5.442  1.00 17.58     0.618 N 
ATOM   1471  N   SER A 218      25.128  21.744  -6.870  1.00 19.21    -0.226 NA
ATOM   1472  CA  SER A 218      26.029  21.116  -7.824  1.00 16.80     0.219 C 
ATOM   1473  C   SER A 218      25.357  19.936  -8.523  1.00 18.97     0.277 C 
ATOM   1474  O   SER A 218      24.339  19.394  -8.062  1.00 16.24    -0.268 OA
ATOM   1475  CB  SER A 218      27.292  20.618  -7.125  1.00 17.27     0.216 C 
ATOM   1476  OG  SER A 218      27.029  19.454  -6.360  1.00 17.36    -0.218 OA
ATOM   1477  N   GLY A 219      25.975  19.507  -9.621  1.00 16.84    -0.226 NA
ATOM   1478  CA  GLY A 219      25.524  18.323 -10.336  1.00 15.69     0.218 C 
ATOM   1479  C   GLY A 219      26.676  17.657 -11.057  1.00 19.79     0.277 C 
ATOM   1480  O   GLY A 219      27.612  18.319 -11.515  1.00 18.80    -0.268 OA
ATOM   1481  N   TRP A 220      26.619  16.329 -11.133  1.00 15.43    -0.228 NA
ATOM   1482  CA  TRP A 220      27.656  15.549 -11.807  1.00 21.57     0.191 C 
ATOM   1483  C   TRP A 220      26.970  14.362 -12.474  1.00 21.47     0.275 C 
ATOM   1484  O   TRP A 220      26.611  13.383 -11.813  1.00 19.54    -0.268 OA
ATOM   1485  CB  TRP A 220      28.746  15.110 -10.835  1.00 21.91     0.062 C 
ATOM   1486  CG  TRP A 220      29.952  14.476 -11.481  1.00 24.69     0.001 A 
ATOM   1487  CD1 TRP A 220      30.081  14.072 -12.784  1.00 25.62     0.095 A 
ATOM   1488  CD2 TRP A 220      31.203  14.170 -10.844  1.00 26.24     0.015 A 
ATOM   1489  NE1 TRP A 220      31.330  13.538 -12.991  1.00 25.10    -0.244 NA
ATOM   1490  CE2 TRP A 220      32.036  13.582 -11.818  1.00 29.36     0.081 A 
ATOM   1491  CE3 TRP A 220      31.693  14.331  -9.543  1.00 27.75     0.001 A 
ATOM   1492  CZ2 TRP A 220      33.340  13.153 -11.531  1.00 34.12     0.019 A 
ATOM   1493  CZ3 TRP A 220      32.988  13.911  -9.260  1.00 36.37     0.000 A 
ATOM   1494  CH2 TRP A 220      33.797  13.329 -10.252  1.00 33.34     0.002 A 
ATOM   1495  N   GLY A 221      26.767  14.463 -13.782  1.00 18.34    -0.226 NA
ATOM   1496  CA  GLY A 221      26.184  13.358 -14.510  1.00 20.90     0.218 C 
ATOM   1497  C   GLY A 221      27.274  12.422 -14.990  1.00 25.61     0.277 C 
ATOM   1498  O   GLY A 221      27.834  12.614 -16.076  1.00 23.62    -0.268 OA
ATOM   1499  N   TRP A 222      27.614  11.433 -14.171  1.00 23.55    -0.228 NA
ATOM   1500  CA  TRP A 222      28.681  10.496 -14.486  1.00 26.49     0.191 C 
ATOM   1501  C   TRP A 222      28.178   9.236 -15.186  1.00 30.19     0.275 C 
ATOM   1502  O   TRP A 222      28.989   8.380 -15.542  1.00 34.65    -0.268 OA
ATOM   1503  CB  TRP A 222      29.460  10.121 -13.209  1.00 28.48     0.062 C 
ATOM   1504  CG  TRP A 222      28.650   9.474 -12.100  1.00 31.87     0.001 A 
ATOM   1505  CD1 TRP A 222      28.087   8.226 -12.117  1.00 33.70     0.095 A 
ATOM   1506  CD2 TRP A 222      28.353  10.025 -10.799  1.00 30.13     0.015 A 
ATOM   1507  NE1 TRP A 222      27.447   7.977 -10.925  1.00 34.14    -0.244 NA
ATOM   1508  CE2 TRP A 222      27.593   9.061 -10.100  1.00 32.86     0.081 A 
ATOM   1509  CE3 TRP A 222      28.650  11.239 -10.166  1.00 29.17     0.001 A 
ATOM   1510  CZ2 TRP A 222      27.122   9.272  -8.801  1.00 29.41     0.019 A 
ATOM   1511  CZ3 TRP A 222      28.182  11.450  -8.868  1.00 29.78     0.000 A 
ATOM   1512  CH2 TRP A 222      27.424  10.473  -8.205  1.00 33.01     0.002 A 
ATOM   1513  N   ASP A 223      26.870   9.104 -15.408  1.00 29.18    -0.228 NA
ATOM   1514  CA  ASP A 223      26.310   7.941 -16.084  1.00 31.36     0.197 C 
ATOM   1515  C   ASP A 223      26.062   8.192 -17.564  1.00 30.91     0.275 C 
ATOM   1516  O   ASP A 223      25.450   7.352 -18.233  1.00 32.37    -0.268 OA
ATOM   1517  CB  ASP A 223      25.008   7.501 -15.402  1.00 31.08     0.132 C 
ATOM   1518  CG  ASP A 223      25.236   6.905 -14.019  1.00 38.58     0.188 C 
ATOM   1519  OD1 ASP A 223      26.099   6.014 -13.879  1.00 38.46    -0.647 OA
ATOM   1520  OD2 ASP A 223      24.550   7.343 -13.071  1.00 45.21    -0.647 OA
ATOM   1521  N   VAL A 224      26.493   9.341 -18.081  1.00 32.91    -0.229 NA
ATOM   1522  CA  VAL A 224      26.431   9.647 -19.501  1.00 25.09     0.186 C 
ATOM   1523  C   VAL A 224      27.848   9.920 -19.968  1.00 27.39     0.274 C 
ATOM   1524  O   VAL A 224      28.755  10.151 -19.168  1.00 26.47    -0.268 OA
ATOM   1525  CB  VAL A 224      25.521  10.854 -19.810  1.00 26.47     0.032 C 
ATOM   1526  CG1 VAL A 224      24.082  10.536 -19.463  1.00 28.47     0.003 C 
ATOM   1527  CG2 VAL A 224      26.011  12.092 -19.054  1.00 26.95     0.003 C 
ATOM   1528  N   ASN A 225      28.024   9.908 -21.283  1.00 31.64    -0.228 NA
ATOM   1529  CA  ASN A 225      29.325  10.135 -21.891  1.00 30.38     0.194 C 
ATOM   1530  C   ASN A 225      29.184  11.145 -23.030  1.00 30.22     0.257 C 
ATOM   1531  O   ASN A 225      28.363  10.962 -23.928  1.00 34.25    -0.270 OA
ATOM   1532  CB  ASN A 225      29.920   8.812 -22.390  1.00 34.05     0.126 C 
ATOM   1533  CG  ASN A 225      31.320   8.975 -22.976  1.00 41.41     0.276 C 
ATOM   1534  OD1 ASN A 225      32.188   9.625 -22.390  1.00 40.69    -0.269 OA
ATOM   1535  ND2 ASN A 225      31.538   8.388 -24.147  1.00 47.03    -0.107 N 
ATOM   1536  N   PRO A 226      29.952  12.244 -22.973  1.00 29.72    -0.312 N 
ATOM   1537  CA  PRO A 226      30.847  12.609 -21.871  1.00 29.09     0.165 C 
ATOM   1538  C   PRO A 226      30.099  13.054 -20.606  1.00 27.73     0.272 C 
ATOM   1539  O   PRO A 226      28.898  13.357 -20.666  1.00 23.56    -0.269 OA
ATOM   1540  CB  PRO A 226      31.657  13.762 -22.453  1.00 27.60     0.034 C 
ATOM   1541  CG  PRO A 226      30.763  14.367 -23.460  1.00 32.81     0.027 C 
ATOM   1542  CD  PRO A 226      29.975  13.241 -24.055  1.00 30.15     0.105 C 
ATOM   1543  N   GLN A 227      30.812  13.076 -19.479  1.00 26.58    -0.229 NA
ATOM   1544  CA  GLN A 227      30.214  13.427 -18.197  1.00 24.80     0.187 C 
ATOM   1545  C   GLN A 227      30.053  14.938 -18.082  1.00 25.30     0.274 C 
ATOM   1546  O   GLN A 227      30.913  15.706 -18.523  1.00 29.26    -0.268 OA
ATOM   1547  CB  GLN A 227      31.073  12.896 -17.050  1.00 24.12     0.044 C 
ATOM   1548  CG  GLN A 227      31.119  11.367 -16.990  1.00 27.23     0.094 C 
ATOM   1549  CD  GLN A 227      32.044  10.848 -15.906  1.00 30.90     0.274 C 
ATOM   1550  OE1 GLN A 227      32.386  11.566 -14.965  1.00 30.34    -0.269 OA
ATOM   1551  NE2 GLN A 227      32.463   9.596 -16.038  1.00 29.74    -0.107 N 
ATOM   1552  N   VAL A 228      28.939  15.367 -17.502  1.00 24.27    -0.229 NA
ATOM   1553  CA  VAL A 228      28.613  16.785 -17.398  1.00 20.65     0.186 C 
ATOM   1554  C   VAL A 228      28.768  17.210 -15.944  1.00 18.00     0.274 C 
ATOM   1555  O   VAL A 228      28.430  16.451 -15.028  1.00 18.67    -0.268 OA
ATOM   1556  CB  VAL A 228      27.199  17.065 -17.951  1.00 20.36     0.032 C 
ATOM   1557  CG1 VAL A 228      26.132  16.275 -17.183  1.00 18.44     0.003 C 
ATOM   1558  CG2 VAL A 228      26.899  18.562 -17.964  1.00 19.19     0.003 C 
ATOM   1559  N   GLY A 229      29.341  18.389 -15.734  1.00 17.80    -0.226 NA
ATOM   1560  CA  GLY A 229      29.463  18.978 -14.408  1.00 18.20     0.218 C 
ATOM   1561  C   GLY A 229      28.733  20.300 -14.329  1.00 20.46     0.277 C 
ATOM   1562  O   GLY A 229      28.809  21.118 -15.251  1.00 20.02    -0.268 OA
ATOM   1563  N   TRP A 230      28.026  20.520 -13.213  1.00 15.97    -0.228 NA
ATOM   1564  CA  TRP A 230      27.115  21.645 -13.048  1.00 17.35     0.191 C 
ATOM   1565  C   TRP A 230      27.371  22.366 -11.739  1.00 16.84     0.275 C 
ATOM   1566  O   TRP A 230      27.680  21.741 -10.720  1.00 16.07    -0.268 OA
ATOM   1567  CB  TRP A 230      25.647  21.215 -12.970  1.00 16.89     0.062 C 
ATOM   1568  CG  TRP A 230      24.973  20.717 -14.172  1.00 15.27     0.001 A 
ATOM   1569  CD1 TRP A 230      24.707  19.411 -14.487  1.00 14.96     0.095 A 
ATOM   1570  CD2 TRP A 230      24.361  21.510 -15.183  1.00 16.69     0.015 A 
ATOM   1571  NE1 TRP A 230      23.996  19.351 -15.665  1.00 16.19    -0.244 NA
ATOM   1572  CE2 TRP A 230      23.766  20.627 -16.106  1.00 15.32     0.081 A 
ATOM   1573  CE3 TRP A 230      24.273  22.886 -15.412  1.00 13.98     0.001 A 
ATOM   1574  CZ2 TRP A 230      23.090  21.079 -17.242  1.00 16.19     0.019 A 
ATOM   1575  CZ3 TRP A 230      23.598  23.331 -16.544  1.00 18.07     0.000 A 
ATOM   1576  CH2 TRP A 230      23.024  22.433 -17.440  1.00 15.02     0.002 A 
ATOM   1577  N   LEU A 231      27.154  23.678 -11.747  1.00 16.29    -0.229 NA
ATOM   1578  CA  LEU A 231      26.905  24.394 -10.494  1.00 16.21     0.186 C 
ATOM   1579  C   LEU A 231      25.934  25.523 -10.803  1.00 16.87     0.274 C 
ATOM   1580  O   LEU A 231      26.291  26.477 -11.502  1.00 14.27    -0.268 OA
ATOM   1581  CB  LEU A 231      28.188  24.924  -9.864  1.00 16.26     0.034 C 
ATOM   1582  CG  LEU A 231      27.969  25.518  -8.465  1.00 17.01     0.002 C 
ATOM   1583  CD1 LEU A 231      27.496  24.479  -7.433  1.00 17.91     0.000 C 
ATOM   1584  CD2 LEU A 231      29.206  26.214  -7.977  1.00 20.05     0.000 C 
ATOM   1585  N   THR A 232      24.709  25.401 -10.296  1.00 14.26    -0.226 NA
ATOM   1586  CA  THR A 232      23.623  26.321 -10.602  1.00 15.31     0.216 C 
ATOM   1587  C   THR A 232      23.136  26.962  -9.306  1.00 19.14     0.277 C 
ATOM   1588  O   THR A 232      23.008  26.282  -8.281  1.00 16.86    -0.268 OA
ATOM   1589  CB  THR A 232      22.457  25.587 -11.301  1.00 16.46     0.184 C 
ATOM   1590  OG1 THR A 232      22.882  25.068 -12.569  1.00 16.45    -0.221 OA
ATOM   1591  CG2 THR A 232      21.264  26.521 -11.518  1.00 16.83     0.038 C 
ATOM   1592  N   GLY A 233      22.858  28.260  -9.352  1.00 16.28    -0.226 NA
ATOM   1593  CA  GLY A 233      22.458  28.963  -8.151  1.00 14.57     0.218 C 
ATOM   1594  C   GLY A 233      22.262  30.441  -8.415  1.00 19.72     0.277 C 
ATOM   1595  O   GLY A 233      22.002  30.861  -9.545  1.00 14.97    -0.268 OA
ATOM   1596  N   TRP A 234      22.377  31.230  -7.350  1.00 16.97    -0.228 NA
ATOM   1597  CA  TRP A 234      22.234  32.669  -7.483  1.00 18.90     0.191 C 
ATOM   1598  C   TRP A 234      22.914  33.345  -6.307  1.00 19.86     0.275 C 
ATOM   1599  O   TRP A 234      23.218  32.724  -5.277  1.00 18.71    -0.268 OA
ATOM   1600  CB  TRP A 234      20.758  33.107  -7.583  1.00 17.34     0.062 C 
ATOM   1601  CG  TRP A 234      19.956  32.891  -6.333  1.00 17.82     0.001 A 
ATOM   1602  CD1 TRP A 234      19.707  33.811  -5.340  1.00 16.73     0.095 A 
ATOM   1603  CD2 TRP A 234      19.284  31.680  -5.940  1.00 16.02     0.015 A 
ATOM   1604  NE1 TRP A 234      18.917  33.242  -4.355  1.00 19.26    -0.244 NA
ATOM   1605  CE2 TRP A 234      18.645  31.938  -4.696  1.00 17.99     0.081 A 
ATOM   1606  CE3 TRP A 234      19.168  30.407  -6.508  1.00 15.38     0.001 A 
ATOM   1607  CZ2 TRP A 234      17.902  30.958  -4.012  1.00 15.70     0.019 A 
ATOM   1608  CZ3 TRP A 234      18.412  29.425  -5.826  1.00 18.06     0.000 A 
ATOM   1609  CH2 TRP A 234      17.802  29.708  -4.592  1.00 15.28     0.002 A 
ATOM   1610  N   VAL A 235      23.186  34.627  -6.511  1.00 20.46    -0.229 NA
ATOM   1611  CA  VAL A 235      23.700  35.524  -5.487  1.00 21.13     0.186 C 
ATOM   1612  C   VAL A 235      22.618  36.557  -5.212  1.00 19.21     0.274 C 
ATOM   1613  O   VAL A 235      22.094  37.178  -6.147  1.00 20.69    -0.268 OA
ATOM   1614  CB  VAL A 235      25.006  36.199  -5.947  1.00 22.76     0.032 C 
ATOM   1615  CG1 VAL A 235      25.400  37.320  -4.992  1.00 23.00     0.003 C 
ATOM   1616  CG2 VAL A 235      26.122  35.162  -6.073  1.00 19.64     0.003 C 
ATOM   1617  N   VAL A 236      22.245  36.711  -3.947  1.00 18.50    -0.229 NA
ATOM   1618  CA  VAL A 236      21.422  37.844  -3.541  1.00 25.08     0.186 C 
ATOM   1619  C   VAL A 236      22.392  38.931  -3.089  1.00 22.52     0.274 C 
ATOM   1620  O   VAL A 236      23.043  38.809  -2.047  1.00 23.04    -0.268 OA
ATOM   1621  CB  VAL A 236      20.417  37.477  -2.444  1.00 26.34     0.032 C 
ATOM   1622  CG1 VAL A 236      19.455  38.633  -2.211  1.00 23.56     0.003 C 
ATOM   1623  CG2 VAL A 236      19.627  36.214  -2.826  1.00 17.03     0.003 C 
ATOM   1624  N   GLN A 237      22.526  39.971  -3.902  1.00 19.13    -0.229 NA
ATOM   1625  CA  GLN A 237      23.431  41.062  -3.596  1.00 24.71     0.185 C 
ATOM   1626  C   GLN A 237      22.861  41.852  -2.409  1.00 23.48     0.256 C 
ATOM   1627  O   GLN A 237      21.695  41.671  -2.036  1.00 20.16    -0.270 OA
ATOM   1628  CB  GLN A 237      23.664  41.893  -4.862  1.00 23.50     0.044 C 
ATOM   1629  CG  GLN A 237      24.512  41.142  -5.896  1.00 25.00     0.094 C 
ATOM   1630  CD  GLN A 237      24.922  41.972  -7.121  1.00 30.12     0.274 C 
ATOM   1631  OE1 GLN A 237      24.098  42.612  -7.765  1.00 28.41    -0.269 OA
ATOM   1632  NE2 GLN A 237      26.211  41.952  -7.440  1.00 33.39    -0.107 N 
ATOM   1633  N   PRO A 238      23.675  42.696  -1.754  1.00 26.15    -0.312 N 
ATOM   1634  CA  PRO A 238      23.259  43.238  -0.439  1.00 26.49     0.165 C 
ATOM   1635  C   PRO A 238      21.946  44.016  -0.452  1.00 29.02     0.272 C 
ATOM   1636  O   PRO A 238      21.267  44.069   0.581  1.00 28.03    -0.269 OA
ATOM   1637  CB  PRO A 238      24.438  44.139  -0.038  1.00 27.09     0.034 C 
ATOM   1638  CG  PRO A 238      25.617  43.595  -0.807  1.00 28.84     0.027 C 
ATOM   1639  CD  PRO A 238      25.043  43.124  -2.121  1.00 27.36     0.105 C 
ATOM   1640  N   GLN A 239      21.549  44.605  -1.576  1.00 23.93    -0.229 NA
ATOM   1641  CA  GLN A 239      20.287  45.330  -1.608  1.00 29.87     0.187 C 
ATOM   1642  C   GLN A 239      19.099  44.437  -1.945  1.00 28.94     0.274 C 
ATOM   1643  O   GLN A 239      17.970  44.933  -1.982  1.00 32.85    -0.268 OA
ATOM   1644  CB  GLN A 239      20.362  46.493  -2.609  1.00 29.34     0.044 C 
ATOM   1645  CG  GLN A 239      21.609  47.353  -2.452  1.00 27.72     0.094 C 
ATOM   1646  CD  GLN A 239      21.820  47.790  -1.016  1.00 31.08     0.274 C 
ATOM   1647  OE1 GLN A 239      20.867  48.142  -0.319  1.00 30.03    -0.269 OA
ATOM   1648  NE2 GLN A 239      23.071  47.756  -0.560  1.00 28.90    -0.107 N 
ATOM   1649  N   GLY A 240      19.319  43.140  -2.184  1.00 24.54    -0.226 NA
ATOM   1650  CA  GLY A 240      18.257  42.226  -2.560  1.00 25.65     0.218 C 
ATOM   1651  C   GLY A 240      18.236  41.892  -4.034  1.00 24.56     0.277 C 
ATOM   1652  O   GLY A 240      17.451  41.032  -4.457  1.00 30.19    -0.268 OA
ATOM   1653  N   ASN A 241      19.091  42.546  -4.808  1.00 23.08    -0.228 NA
ATOM   1654  CA  ASN A 241      19.242  42.299  -6.235  1.00 30.20     0.196 C 
ATOM   1655  C   ASN A 241      19.760  40.878  -6.490  1.00 28.70     0.275 C 
ATOM   1656  O   ASN A 241      20.648  40.394  -5.784  1.00 26.14    -0.268 OA
ATOM   1657  CB  ASN A 241      20.206  43.362  -6.776  1.00 27.35     0.126 C 
ATOM   1658  CG  ASN A 241      20.642  43.103  -8.175  1.00 34.69     0.276 C 
ATOM   1659  OD1 ASN A 241      19.862  43.249  -9.122  1.00 42.07    -0.269 OA
ATOM   1660  ND2 ASN A 241      21.915  42.743  -8.337  1.00 33.86    -0.107 N 
ATOM   1661  N   ILE A 242      19.218  40.208  -7.513  1.00 26.88    -0.229 NA
ATOM   1662  CA  ILE A 242      19.473  38.784  -7.745  1.00 27.55     0.186 C 
ATOM   1663  C   ILE A 242      20.344  38.599  -8.980  1.00 25.10     0.274 C 
ATOM   1664  O   ILE A 242      20.023  39.097 -10.063  1.00 26.93    -0.268 OA
ATOM   1665  CB  ILE A 242      18.168  37.985  -7.888  1.00 24.51     0.032 C 
ATOM   1666  CG1 ILE A 242      17.473  37.886  -6.533  1.00 25.82     0.002 C 
ATOM   1667  CG2 ILE A 242      18.451  36.587  -8.471  1.00 20.40     0.003 C 
ATOM   1668  CD1 ILE A 242      16.059  37.444  -6.627  1.00 29.68     0.000 C 
ATOM   1669  N   VAL A 243      21.424  37.851  -8.828  1.00 21.36    -0.229 NA
ATOM   1670  CA  VAL A 243      22.290  37.500  -9.945  1.00 20.26     0.186 C 
ATOM   1671  C   VAL A 243      22.333  35.976  -9.994  1.00 21.20     0.274 C 
ATOM   1672  O   VAL A 243      23.004  35.336  -9.173  1.00 18.62    -0.268 OA
ATOM   1673  CB  VAL A 243      23.691  38.107  -9.801  1.00 20.89     0.032 C 
ATOM   1674  CG1 VAL A 243      24.523  37.863 -11.069  1.00 20.40     0.003 C 
ATOM   1675  CG2 VAL A 243      23.581  39.591  -9.514  1.00 25.44     0.003 C 
ATOM   1676  N   ALA A 244      21.600  35.390 -10.933  1.00 20.19    -0.229 NA
ATOM   1677  CA  ALA A 244      21.574  33.944 -11.077  1.00 18.78     0.186 C 
ATOM   1678  C   ALA A 244      22.712  33.480 -11.978  1.00 22.03     0.274 C 
ATOM   1679  O   ALA A 244      23.248  34.244 -12.794  1.00 22.74    -0.268 OA
ATOM   1680  CB  ALA A 244      20.225  33.468 -11.634  1.00 16.52     0.037 C 
ATOM   1681  N   PHE A 245      23.091  32.210 -11.811  1.00 18.29    -0.228 NA
ATOM   1682  CA  PHE A 245      24.210  31.667 -12.569  1.00 19.52     0.191 C 
ATOM   1683  C   PHE A 245      24.021  30.180 -12.812  1.00 17.35     0.275 C 
ATOM   1684  O   PHE A 245      23.289  29.486 -12.094  1.00 19.49    -0.268 OA
ATOM   1685  CB  PHE A 245      25.558  31.932 -11.875  1.00 17.73     0.060 C 
ATOM   1686  CG  PHE A 245      25.692  31.308 -10.502  1.00 19.48    -0.020 A 
ATOM   1687  CD1 PHE A 245      26.068  29.974 -10.358  1.00 16.25    -0.004 A 
ATOM   1688  CD2 PHE A 245      25.493  32.071  -9.358  1.00 16.89    -0.004 A 
ATOM   1689  CE1 PHE A 245      26.206  29.411  -9.121  1.00 14.61    -0.000 A 
ATOM   1690  CE2 PHE A 245      25.638  31.510  -8.112  1.00 16.78    -0.000 A 
ATOM   1691  CZ  PHE A 245      25.998  30.184  -7.987  1.00 18.16    -0.000 A 
ATOM   1692  N   SER A 246      24.700  29.695 -13.845  1.00 17.98    -0.226 NA
ATOM   1693  CA  SER A 246      24.807  28.257 -14.069  1.00 16.65     0.219 C 
ATOM   1694  C   SER A 246      26.131  27.995 -14.764  1.00 21.52     0.277 C 
ATOM   1695  O   SER A 246      26.306  28.381 -15.926  1.00 17.49    -0.268 OA
ATOM   1696  CB  SER A 246      23.649  27.719 -14.903  1.00 17.51     0.216 C 
ATOM   1697  OG  SER A 246      23.791  26.325 -15.095  1.00 12.94    -0.218 OA
ATOM   1698  N   LEU A 247      27.035  27.325 -14.054  1.00 18.25    -0.229 NA
ATOM   1699  CA  LEU A 247      28.257  26.785 -14.632  1.00 20.53     0.186 C 
ATOM   1700  C   LEU A 247      28.008  25.371 -15.138  1.00 18.41     0.274 C 
ATOM   1701  O   LEU A 247      27.353  24.563 -14.471  1.00 17.06    -0.268 OA
ATOM   1702  CB  LEU A 247      29.386  26.779 -13.600  1.00 17.39     0.034 C 
ATOM   1703  CG  LEU A 247      30.688  26.115 -14.077  1.00 23.05     0.002 C 
ATOM   1704  CD1 LEU A 247      31.876  26.940 -13.662  1.00 23.14     0.000 C 
ATOM   1705  CD2 LEU A 247      30.803  24.699 -13.520  1.00 20.01     0.000 C 
ATOM   1706  N   ASN A 248      28.528  25.085 -16.328  1.00 16.31    -0.228 NA
ATOM   1707  CA  ASN A 248      28.368  23.796 -16.991  1.00 18.36     0.196 C 
ATOM   1708  C   ASN A 248      29.679  23.481 -17.697  1.00 20.10     0.275 C 
ATOM   1709  O   ASN A 248      30.135  24.267 -18.533  1.00 19.75    -0.268 OA
ATOM   1710  CB  ASN A 248      27.214  23.841 -17.997  1.00 18.71     0.126 C 
ATOM   1711  CG  ASN A 248      27.099  22.577 -18.834  1.00 20.65     0.276 C 
ATOM   1712  OD1 ASN A 248      27.924  22.315 -19.715  1.00 22.59    -0.269 OA
ATOM   1713  ND2 ASN A 248      26.043  21.800 -18.585  1.00 21.52    -0.107 N 
ATOM   1714  N   LEU A 249      30.288  22.345 -17.375  1.00 22.03    -0.229 NA
ATOM   1715  CA  LEU A 249      31.543  21.970 -18.012  1.00 20.86     0.186 C 
ATOM   1716  C   LEU A 249      31.562  20.463 -18.202  1.00 25.26     0.274 C 
ATOM   1717  O   LEU A 249      30.713  19.738 -17.678  1.00 22.11    -0.268 OA
ATOM   1718  CB  LEU A 249      32.755  22.457 -17.198  1.00 20.59     0.034 C 
ATOM   1719  CG  LEU A 249      32.850  22.183 -15.685  1.00 22.04     0.002 C 
ATOM   1720  CD1 LEU A 249      33.086  20.707 -15.382  1.00 19.61     0.000 C 
ATOM   1721  CD2 LEU A 249      33.933  23.026 -15.011  1.00 22.16     0.000 C 
ATOM   1722  N   GLU A 250      32.550  19.993 -18.959  1.00 25.34    -0.229 NA
ATOM   1723  CA  GLU A 250      32.775  18.568 -19.133  1.00 28.76     0.187 C 
ATOM   1724  C   GLU A 250      33.651  18.056 -17.995  1.00 27.92     0.274 C 
ATOM   1725  O   GLU A 250      34.720  18.611 -17.732  1.00 27.52    -0.268 OA
ATOM   1726  CB  GLU A 250      33.434  18.281 -20.484  1.00 28.81     0.045 C 
ATOM   1727  CG  GLU A 250      33.566  16.806 -20.782  1.00 29.68     0.100 C 
ATOM   1728  CD  GLU A 250      34.036  16.516 -22.206  1.00 34.76     0.185 C 
ATOM   1729  OE1 GLU A 250      33.608  17.216 -23.147  1.00 30.89    -0.647 OA
ATOM   1730  OE2 GLU A 250      34.825  15.564 -22.380  1.00 35.16    -0.647 OA
ATOM   1731  N   MET A 251      33.175  17.025 -17.299  1.00 26.50    -0.229 NA
ATOM   1732  CA  MET A 251      33.949  16.366 -16.248  1.00 32.35     0.187 C 
ATOM   1733  C   MET A 251      34.828  15.296 -16.896  1.00 33.91     0.274 C 
ATOM   1734  O   MET A 251      34.364  14.193 -17.199  1.00 32.12    -0.268 OA
ATOM   1735  CB  MET A 251      33.026  15.756 -15.197  1.00 28.05     0.046 C 
ATOM   1736  CG  MET A 251      32.197  16.763 -14.399  1.00 23.82     0.060 C 
ATOM   1737  SD  MET A 251      33.217  17.800 -13.331  1.00 31.43    -0.139 SA
ATOM   1738  CE  MET A 251      33.959  16.586 -12.246  1.00 33.45     0.069 C 
ATOM   1739  N   LYS A 252      36.096  15.615 -17.123  1.00 37.05    -0.229 NA
ATOM   1740  CA  LYS A 252      37.042  14.638 -17.644  1.00 42.02     0.186 C 
ATOM   1741  C   LYS A 252      37.840  14.033 -16.497  1.00 40.29     0.274 C 
ATOM   1742  O   LYS A 252      37.919  14.596 -15.403  1.00 41.41    -0.268 OA
ATOM   1743  CB  LYS A 252      37.991  15.277 -18.660  1.00 43.74     0.034 C 
ATOM   1744  CG  LYS A 252      37.293  16.108 -19.710  1.00 40.18     0.005 C 
ATOM   1745  CD  LYS A 252      38.284  16.855 -20.588  1.00 37.76     0.041 C 
ATOM   1746  CE  LYS A 252      37.549  17.566 -21.702  1.00 36.84     0.338 C 
ATOM   1747  NZ  LYS A 252      38.460  18.205 -22.684  1.00 38.43     0.618 N 
ATOM   1748  N   LYS A 253      38.442  12.872 -16.759  1.00 50.29    -0.229 NA
ATOM   1749  CA  LYS A 253      39.201  12.198 -15.712  1.00 47.40     0.186 C 
ATOM   1750  C   LYS A 253      40.411  13.040 -15.326  1.00 41.44     0.274 C 
ATOM   1751  O   LYS A 253      41.019  13.705 -16.167  1.00 44.67    -0.268 OA
ATOM   1752  CB  LYS A 253      39.618  10.792 -16.152  1.00 54.86     0.034 C 
ATOM   1753  CG  LYS A 253      38.471   9.942 -16.693  1.00 58.58     0.005 C 
ATOM   1754  CD  LYS A 253      37.185  10.163 -15.897  1.00 51.36     0.041 C 
ATOM   1755  CE  LYS A 253      36.150   9.068 -16.116  1.00 51.98     0.338 C 
ATOM   1756  NZ  LYS A 253      36.277   7.970 -15.093  1.00 54.75     0.618 N 
ATOM   1757  N   GLY A 254      40.739  13.028 -14.032  1.00 44.69    -0.226 NA
ATOM   1758  CA  GLY A 254      41.763  13.887 -13.483  1.00 49.74     0.218 C 
ATOM   1759  C   GLY A 254      41.282  15.263 -13.088  1.00 47.06     0.277 C 
ATOM   1760  O   GLY A 254      42.016  15.992 -12.405  1.00 48.63    -0.268 OA
ATOM   1761  N   ILE A 255      40.075  15.656 -13.488  1.00 46.54    -0.229 NA
ATOM   1762  CA  ILE A 255      39.510  16.945 -13.144  1.00 43.77     0.184 C 
ATOM   1763  C   ILE A 255      38.812  16.802 -11.799  1.00 33.86     0.256 C 
ATOM   1764  O   ILE A 255      37.799  16.081 -11.724  1.00 46.74    -0.270 OA
ATOM   1765  CB  ILE A 255      38.566  17.457 -14.237  1.00 44.77     0.032 C 
ATOM   1766  CG1 ILE A 255      39.410  17.932 -15.427  1.00 43.50     0.002 C 
ATOM   1767  CG2 ILE A 255      37.659  18.573 -13.717  1.00 38.36     0.003 C 
ATOM   1768  CD1 ILE A 255      38.663  18.045 -16.706  1.00 41.32     0.000 C 
ATOM   1769  N   PRO A 256      39.318  17.393 -10.728  1.00 37.04    -0.312 N 
ATOM   1770  CA  PRO A 256      38.719  17.192  -9.409  1.00 37.58     0.165 C 
ATOM   1771  C   PRO A 256      37.346  17.841  -9.332  1.00 37.06     0.272 C 
ATOM   1772  O   PRO A 256      37.039  18.791 -10.055  1.00 32.67    -0.269 OA
ATOM   1773  CB  PRO A 256      39.711  17.869  -8.461  1.00 38.13     0.034 C 
ATOM   1774  CG  PRO A 256      40.354  18.921  -9.302  1.00 36.65     0.027 C 
ATOM   1775  CD  PRO A 256      40.454  18.334 -10.683  1.00 35.94     0.105 C 
ATOM   1776  N   SER A 257      36.511  17.307  -8.436  1.00 37.35    -0.226 NA
ATOM   1777  CA  SER A 257      35.134  17.778  -8.365  1.00 40.48     0.219 C 
ATOM   1778  C   SER A 257      35.073  19.232  -7.923  1.00 35.64     0.277 C 
ATOM   1779  O   SER A 257      34.117  19.943  -8.260  1.00 32.85    -0.268 OA
ATOM   1780  CB  SER A 257      34.316  16.891  -7.422  1.00 37.46     0.216 C 
ATOM   1781  OG  SER A 257      34.589  17.190  -6.064  1.00 46.29    -0.218 OA
ATOM   1782  N   SER A 258      36.097  19.697  -7.203  1.00 34.29    -0.226 NA
ATOM   1783  CA  SER A 258      36.126  21.053  -6.666  1.00 33.47     0.219 C 
ATOM   1784  C   SER A 258      36.300  22.122  -7.737  1.00 29.40     0.277 C 
ATOM   1785  O   SER A 258      36.173  23.310  -7.421  1.00 30.29    -0.268 OA
ATOM   1786  CB  SER A 258      37.250  21.181  -5.641  1.00 34.53     0.216 C 
ATOM   1787  OG  SER A 258      38.472  20.742  -6.204  1.00 39.67    -0.218 OA
ATOM   1788  N   VAL A 259      36.574  21.736  -8.983  1.00 27.21    -0.229 NA
ATOM   1789  CA  VAL A 259      36.759  22.714 -10.055  1.00 29.42     0.186 C 
ATOM   1790  C   VAL A 259      35.495  23.555 -10.255  1.00 28.49     0.274 C 
ATOM   1791  O   VAL A 259      35.569  24.750 -10.570  1.00 25.16    -0.268 OA
ATOM   1792  CB  VAL A 259      37.180  21.992 -11.351  1.00 31.57     0.032 C 
ATOM   1793  CG1 VAL A 259      36.078  21.065 -11.831  1.00 35.01     0.003 C 
ATOM   1794  CG2 VAL A 259      37.493  22.975 -12.436  1.00 32.79     0.003 C 
ATOM   1795  N   ARG A 260      34.317  22.952 -10.067  1.00 23.81    -0.229 NA
ATOM   1796  CA  ARG A 260      33.067  23.648 -10.368  1.00 22.16     0.186 C 
ATOM   1797  C   ARG A 260      32.877  24.854  -9.465  1.00 20.78     0.274 C 
ATOM   1798  O   ARG A 260      32.582  25.955  -9.939  1.00 21.44    -0.268 OA
ATOM   1799  CB  ARG A 260      31.888  22.690 -10.229  1.00 20.70     0.036 C 
ATOM   1800  CG  ARG A 260      31.836  21.635 -11.321  1.00 22.22     0.029 C 
ATOM   1801  CD  ARG A 260      30.938  20.489 -10.900  1.00 23.23     0.145 C 
ATOM   1802  NE  ARG A 260      31.423  19.850  -9.686  1.00 24.71    -0.083 NA
ATOM   1803  CZ  ARG A 260      30.732  18.944  -9.003  1.00 24.63     0.782 C 
ATOM   1804  NH1 ARG A 260      31.237  18.413  -7.900  1.00 25.56     0.063 N 
ATOM   1805  NH2 ARG A 260      29.529  18.577  -9.427  1.00 20.30     0.063 N 
ATOM   1806  N   LYS A 261      33.028  24.660  -8.154  1.00 21.54    -0.229 NA
ATOM   1807  CA  LYS A 261      32.893  25.772  -7.225  1.00 26.42     0.186 C 
ATOM   1808  C   LYS A 261      34.000  26.800  -7.432  1.00 26.58     0.274 C 
ATOM   1809  O   LYS A 261      33.741  28.008  -7.420  1.00 24.88    -0.268 OA
ATOM   1810  CB  LYS A 261      32.896  25.248  -5.790  1.00 30.49     0.034 C 
ATOM   1811  CG  LYS A 261      32.994  26.325  -4.732  1.00 37.84     0.005 C 
ATOM   1812  CD  LYS A 261      32.368  25.862  -3.424  1.00 43.17     0.041 C 
ATOM   1813  CE  LYS A 261      32.279  26.995  -2.408  1.00 49.37     0.338 C 
ATOM   1814  NZ  LYS A 261      33.465  27.016  -1.501  1.00 49.23     0.618 N 
ATOM   1815  N   GLU A 262      35.235  26.335  -7.654  1.00 25.36    -0.229 NA
ATOM   1816  CA  GLU A 262      36.376  27.241  -7.779  1.00 28.89     0.187 C 
ATOM   1817  C   GLU A 262      36.219  28.177  -8.967  1.00 22.03     0.274 C 
ATOM   1818  O   GLU A 262      36.385  29.393  -8.836  1.00 28.01    -0.268 OA
ATOM   1819  CB  GLU A 262      37.677  26.447  -7.899  1.00 30.59     0.045 C 
ATOM   1820  CG  GLU A 262      38.022  25.594  -6.693  1.00 35.39     0.100 C 
ATOM   1821  CD  GLU A 262      39.366  24.888  -6.843  1.00 48.76     0.185 C 
ATOM   1822  OE1 GLU A 262      39.416  23.784  -7.448  1.00 50.26    -0.647 OA
ATOM   1823  OE2 GLU A 262      40.377  25.442  -6.359  1.00 60.58    -0.647 OA
ATOM   1824  N   ILE A 263      35.900  27.630 -10.141  1.00 22.86    -0.229 NA
ATOM   1825  CA  ILE A 263      35.709  28.479 -11.310  1.00 21.71     0.186 C 
ATOM   1826  C   ILE A 263      34.515  29.410 -11.116  1.00 25.48     0.274 C 
ATOM   1827  O   ILE A 263      34.557  30.584 -11.514  1.00 22.42    -0.268 OA
ATOM   1828  CB  ILE A 263      35.560  27.614 -12.574  1.00 22.91     0.032 C 
ATOM   1829  CG1 ILE A 263      36.831  26.789 -12.820  1.00 23.05     0.002 C 
ATOM   1830  CG2 ILE A 263      35.242  28.482 -13.787  1.00 22.30     0.003 C 
ATOM   1831  CD1 ILE A 263      36.744  25.966 -14.091  1.00 20.82     0.000 C 
ATOM   1832  N   THR A 264      33.428  28.906 -10.514  1.00 23.26    -0.226 NA
ATOM   1833  CA  THR A 264      32.251  29.748 -10.294  1.00 21.79     0.216 C 
ATOM   1834  C   THR A 264      32.592  30.940  -9.408  1.00 22.46     0.277 C 
ATOM   1835  O   THR A 264      32.311  32.090  -9.760  1.00 21.88    -0.268 OA
ATOM   1836  CB  THR A 264      31.108  28.939  -9.664  1.00 19.47     0.184 C 
ATOM   1837  OG1 THR A 264      30.670  27.905 -10.561  1.00 21.18    -0.221 OA
ATOM   1838  CG2 THR A 264      29.936  29.850  -9.330  1.00 19.31     0.038 C 
ATOM   1839  N   TYR A 265      33.191  30.676  -8.240  1.00 25.51    -0.228 NA
ATOM   1840  CA  TYR A 265      33.494  31.746  -7.293  1.00 23.94     0.191 C 
ATOM   1841  C   TYR A 265      34.513  32.717  -7.866  1.00 28.17     0.275 C 
ATOM   1842  O   TYR A 265      34.369  33.935  -7.717  1.00 25.53    -0.268 OA
ATOM   1843  CB  TYR A 265      34.010  31.166  -5.979  1.00 24.75     0.060 C 
ATOM   1844  CG  TYR A 265      32.933  30.781  -4.988  1.00 38.68    -0.020 A 
ATOM   1845  CD1 TYR A 265      31.795  30.083  -5.392  1.00 36.93    -0.002 A 
ATOM   1846  CD2 TYR A 265      33.067  31.089  -3.640  1.00 41.97    -0.002 A 
ATOM   1847  CE1 TYR A 265      30.807  29.726  -4.480  1.00 37.48     0.027 A 
ATOM   1848  CE2 TYR A 265      32.092  30.734  -2.722  1.00 47.45     0.027 A 
ATOM   1849  CZ  TYR A 265      30.966  30.052  -3.149  1.00 43.10     0.131 A 
ATOM   1850  OH  TYR A 265      30.008  29.704  -2.231  1.00 39.87    -0.190 OA
ATOM   1851  N   LYS A 266      35.559  32.195  -8.513  1.00 28.92    -0.229 NA
ATOM   1852  CA  LYS A 266      36.554  33.071  -9.120  1.00 33.15     0.186 C 
ATOM   1853  C   LYS A 266      35.930  33.932 -10.202  1.00 29.02     0.274 C 
ATOM   1854  O   LYS A 266      36.229  35.127 -10.300  1.00 33.46    -0.268 OA
ATOM   1855  CB  LYS A 266      37.709  32.251  -9.698  1.00 24.98     0.034 C 
ATOM   1856  CG  LYS A 266      38.648  31.702  -8.645  1.00 30.07     0.005 C 
ATOM   1857  CD  LYS A 266      39.676  30.781  -9.270  1.00 30.20     0.041 C 
ATOM   1858  CE  LYS A 266      40.641  30.238  -8.225  1.00 40.37     0.338 C 
ATOM   1859  NZ  LYS A 266      41.427  29.096  -8.776  1.00 38.69     0.618 N 
ATOM   1860  N   SER A 267      35.061  33.345 -11.029  1.00 25.38    -0.226 NA
ATOM   1861  CA  SER A 267      34.414  34.134 -12.073  1.00 25.78     0.219 C 
ATOM   1862  C   SER A 267      33.503  35.202 -11.471  1.00 28.90     0.277 C 
ATOM   1863  O   SER A 267      33.504  36.352 -11.927  1.00 28.70    -0.268 OA
ATOM   1864  CB  SER A 267      33.623  33.230 -13.018  1.00 25.09     0.216 C 
ATOM   1865  OG  SER A 267      34.398  32.133 -13.477  1.00 27.71    -0.218 OA
ATOM   1866  N   LEU A 268      32.727  34.849 -10.441  1.00 27.80    -0.229 NA
ATOM   1867  CA  LEU A 268      31.841  35.837  -9.824  1.00 31.25     0.186 C 
ATOM   1868  C   LEU A 268      32.640  36.980  -9.210  1.00 32.03     0.274 C 
ATOM   1869  O   LEU A 268      32.209  38.139  -9.246  1.00 29.06    -0.268 OA
ATOM   1870  CB  LEU A 268      30.945  35.182  -8.770  1.00 26.29     0.034 C 
ATOM   1871  CG  LEU A 268      29.928  34.139  -9.268  1.00 25.96     0.002 C 
ATOM   1872  CD1 LEU A 268      29.160  33.512  -8.111  1.00 23.37     0.000 C 
ATOM   1873  CD2 LEU A 268      28.966  34.743 -10.266  1.00 22.33     0.000 C 
ATOM   1874  N   GLU A 269      33.808  36.676  -8.646  1.00 34.00    -0.229 NA
ATOM   1875  CA  GLU A 269      34.674  37.738  -8.140  1.00 36.08     0.187 C 
ATOM   1876  C   GLU A 269      35.167  38.619  -9.275  1.00 35.51     0.274 C 
ATOM   1877  O   GLU A 269      35.168  39.849  -9.167  1.00 39.17    -0.268 OA
ATOM   1878  CB  GLU A 269      35.851  37.134  -7.374  1.00 35.21     0.045 C 
ATOM   1879  CG  GLU A 269      35.470  36.683  -5.973  1.00 44.77     0.100 C 
ATOM   1880  CD  GLU A 269      36.506  35.788  -5.316  1.00 57.44     0.185 C 
ATOM   1881  OE1 GLU A 269      37.695  35.869  -5.701  1.00 57.62    -0.647 OA
ATOM   1882  OE2 GLU A 269      36.125  35.011  -4.405  1.00 58.51    -0.647 OA
ATOM   1883  N   GLN A 270      35.555  38.006 -10.389  1.00 30.15    -0.229 NA
ATOM   1884  CA  GLN A 270      36.093  38.778 -11.495  1.00 36.15     0.187 C 
ATOM   1885  C   GLN A 270      35.036  39.659 -12.149  1.00 39.11     0.274 C 
ATOM   1886  O   GLN A 270      35.376  40.665 -12.784  1.00 37.95    -0.268 OA
ATOM   1887  CB  GLN A 270      36.715  37.839 -12.515  1.00 34.17     0.044 C 
ATOM   1888  CG  GLN A 270      38.124  37.538 -12.144  1.00 43.79     0.094 C 
ATOM   1889  CD  GLN A 270      39.058  38.584 -12.694  1.00 41.90     0.274 C 
ATOM   1890  OE1 GLN A 270      38.927  39.770 -12.423  1.00 48.69    -0.269 OA
ATOM   1891  NE2 GLN A 270      40.011  38.142 -13.456  1.00 52.79    -0.107 N 
ATOM   1892  N   LEU A 271      33.759  39.295 -12.029  1.00 34.04    -0.229 NA
ATOM   1893  CA  LEU A 271      32.684  40.112 -12.564  1.00 30.19     0.186 C 
ATOM   1894  C   LEU A 271      32.163  41.105 -11.539  1.00 33.07     0.274 C 
ATOM   1895  O   LEU A 271      31.187  41.810 -11.818  1.00 36.46    -0.268 OA
ATOM   1896  CB  LEU A 271      31.535  39.218 -13.058  1.00 29.42     0.034 C 
ATOM   1897  CG  LEU A 271      31.827  38.217 -14.180  1.00 35.63     0.002 C 
ATOM   1898  CD1 LEU A 271      30.724  37.180 -14.265  1.00 31.99     0.000 C 
ATOM   1899  CD2 LEU A 271      31.954  38.915 -15.510  1.00 36.64     0.000 C 
ATOM   1900  N   GLY A 272      32.774  41.166 -10.358  1.00 31.91    -0.226 NA
ATOM   1901  CA  GLY A 272      32.289  42.056  -9.327  1.00 34.76     0.218 C 
ATOM   1902  C   GLY A 272      30.950  41.675  -8.741  1.00 39.21     0.277 C 
ATOM   1903  O   GLY A 272      30.342  42.492  -8.045  1.00 38.13    -0.268 OA
ATOM   1904  N   ILE A 273      30.463  40.462  -9.010  1.00 35.52    -0.229 NA
ATOM   1905  CA  ILE A 273      29.220  39.997  -8.400  1.00 34.15     0.186 C 
ATOM   1906  C   ILE A 273      29.440  39.654  -6.933  1.00 38.26     0.274 C 
ATOM   1907  O   ILE A 273      28.603  39.966  -6.076  1.00 38.28    -0.268 OA
ATOM   1908  CB  ILE A 273      28.659  38.804  -9.197  1.00 33.74     0.032 C 
ATOM   1909  CG1 ILE A 273      28.384  39.243 -10.637  1.00 31.18     0.002 C 
ATOM   1910  CG2 ILE A 273      27.390  38.260  -8.539  1.00 28.43     0.003 C 
ATOM   1911  CD1 ILE A 273      28.151  38.113 -11.615  1.00 30.57     0.000 C 
ATOM   1912  N   LEU A 274      30.566  39.019  -6.621  1.00 36.83    -0.230 NA
ATOM   1913  CA  LEU A 274      30.950  38.735  -5.243  1.00 40.27     0.171 C 
ATOM   1914  C   LEU A 274      32.040  39.695  -4.791  1.00 40.85     0.231 C 
ATOM   1915  O   LEU A 274      33.125  39.717  -5.369  1.00 44.14    -0.286 OA
ATOM   1916  CB  LEU A 274      31.438  37.289  -5.096  1.00 32.62     0.033 C 
ATOM   1917  CG  LEU A 274      30.343  36.223  -5.088  1.00 33.25     0.002 C 
ATOM   1918  CD1 LEU A 274      30.930  34.822  -4.898  1.00 31.74     0.000 C 
ATOM   1919  CD2 LEU A 274      29.340  36.538  -3.989  1.00 30.38     0.000 C 
TER    1920      LEU A 274 
