# Supplementary material for: Integrated in silico–in vitro and pharmacokinetic profiling of Thymus vulgaris-derived metabolites targeting multidrug resistance pathways in extensively drug-resistant Acinetobacter baumannii (muks92)
Source: Front Microbiol. 2025 Dec 17;16:1680686. doi: 10.3389/fmicb.2025.1680686 (PMC12753994; doi:10.3389/fmicb.2025.1680686)
Supplement: Supplementary file 3 [file Data_Sheet_2.zip › gamma trepenin CC(C)C1=CCC(C)=CC1/6t1h/vina_dock.pdb]

MODEL        1
MODEL 1
REMARK VINA RESULT:    -5.556      0.000      0.000
REMARK INTER + INTRA:          -6.028
REMARK INTER:                  -5.880
REMARK INTRA:                  -0.147
REMARK UNBOUND:                -0.147
REMARK SMILES CC1=CCC(C(C)C)=CC1
REMARK SMILES IDX 5 1 9 2 10 3 2 4 1 5 3 6 4 7 6 8 7 9 8 10
REMARK H PARENT
REMARK Flexibility Score: inf
COMPND    vina_dock.pdbqt 
AUTHOR    GENERATED BY OPEN BABEL 3.1.1
ATOM      1  C   LIG     1      30.334  12.835  -4.499  1.00  0.00      LIG
ATOM      2  C   LIG     1      31.306  12.523  -3.613  1.00  0.00      LIG
ATOM      3  C   LIG     1      31.048  12.148  -2.232  1.00  0.00      LIG
ATOM      4  C   LIG     1      29.641  12.096  -1.826  1.00  0.00      LIG
ATOM      5  C   LIG     1      29.325  11.686  -0.460  1.00  0.00      LIG
ATOM      6  C   LIG     1      28.663  12.397  -2.706  1.00  0.00      LIG
ATOM      7  C   LIG     1      28.925  12.796  -4.082  1.00  0.00      LIG
ATOM      8  C   LIG     1      30.656  13.223  -5.888  1.00  0.00      LIG
ATOM      9  C   LIG     1      31.091  12.008  -6.755  1.00  0.00      LIG
ATOM     10  C   LIG     1      29.513  14.034  -6.561  1.00  0.00      LIG
CONECT    1    8    7    7    2                                       
CONECT    2    1    3    3                                            
CONECT    3    2    2    4                                            
CONECT    4    6    6    3    5                                       
CONECT    5    4                                                      
CONECT    6    7    4    4                                            
CONECT    7    1    1    6                                            
CONECT    8    9   10    1                                            
CONECT    9    8                                                      
CONECT   10    8                                                      
MASTER        0    0    0    0    0    0    0    0   10    0   10    0
ENDMDL
MODEL        2
MODEL 2
REMARK VINA RESULT:    -5.391      1.224      1.646
REMARK INTER + INTRA:          -5.854
REMARK INTER:                  -5.700
REMARK INTRA:                  -0.154
REMARK UNBOUND:                -0.147
REMARK SMILES CC1=CCC(C(C)C)=CC1
REMARK SMILES IDX 5 1 9 2 10 3 2 4 1 5 3 6 4 7 6 8 7 9 8 10
REMARK H PARENT
REMARK Flexibility Score: inf
COMPND    vina_dock.pdbqt 
AUTHOR    GENERATED BY OPEN BABEL 3.1.1
ATOM      1  C   LIG     1      29.390  12.789  -4.440  1.00  0.00      LIG
ATOM      2  C   LIG     1      30.720  12.692  -4.222  1.00  0.00      LIG
ATOM      3  C   LIG     1      31.303  12.361  -2.932  1.00  0.00      LIG
ATOM      4  C   LIG     1      30.359  12.104  -1.840  1.00  0.00      LIG
ATOM      5  C   LIG     1      30.892  11.729  -0.533  1.00  0.00      LIG
ATOM      6  C   LIG     1      29.029  12.190  -2.051  1.00  0.00      LIG
ATOM      7  C   LIG     1      28.449  12.547  -3.339  1.00  0.00      LIG
ATOM      8  C   LIG     1      28.854  13.143  -5.772  1.00  0.00      LIG
ATOM      9  C   LIG     1      27.309  13.317  -5.759  1.00  0.00      LIG
ATOM     10  C   LIG     1      29.570  14.374  -6.394  1.00  0.00      LIG
CONECT    1    8    2    2    7                                       
CONECT    2    1    1    3                                            
CONECT    3    2    4    4                                            
CONECT    4    3    3    6    5                                       
CONECT    5    4                                                      
CONECT    6    7    7    4                                            
CONECT    7    1    6    6                                            
CONECT    8   10    9    1                                            
CONECT    9    8                                                      
CONECT   10    8                                                      
MASTER        0    0    0    0    0    0    0    0   10    0   10    0
ENDMDL
MODEL        3
MODEL 3
REMARK VINA RESULT:    -5.363      1.225      2.170
REMARK INTER + INTRA:          -5.824
REMARK INTER:                  -5.672
REMARK INTRA:                  -0.152
REMARK UNBOUND:                -0.147
REMARK SMILES CC1=CCC(C(C)C)=CC1
REMARK SMILES IDX 5 1 9 2 10 3 2 4 1 5 3 6 4 7 6 8 7 9 8 10
REMARK H PARENT
REMARK Flexibility Score: inf
COMPND    vina_dock.pdbqt 
AUTHOR    GENERATED BY OPEN BABEL 3.1.1
ATOM      1  C   LIG     1      29.366  12.824  -4.466  1.00  0.00      LIG
ATOM      2  C   LIG     1      28.525  12.611  -3.429  1.00  0.00      LIG
ATOM      3  C   LIG     1      28.968  12.231  -2.098  1.00  0.00      LIG
ATOM      4  C   LIG     1      30.416  12.103  -1.908  1.00  0.00      LIG
ATOM      5  C   LIG     1      30.916  11.761  -0.579  1.00  0.00      LIG
ATOM      6  C   LIG     1      31.263  12.322  -2.935  1.00  0.00      LIG
ATOM      7  C   LIG     1      30.815  12.679  -4.274  1.00  0.00      LIG
ATOM      8  C   LIG     1      28.857  13.196  -5.803  1.00  0.00      LIG
ATOM      9  C   LIG     1      27.311  13.365  -5.821  1.00  0.00      LIG
ATOM     10  C   LIG     1      29.581  14.439  -6.393  1.00  0.00      LIG
CONECT    1    8    7    7    2                                       
CONECT    2    1    3    3                                            
CONECT    3    2    2    4                                            
CONECT    4    6    6    3    5                                       
CONECT    5    4                                                      
CONECT    6    7    4    4                                            
CONECT    7    1    1    6                                            
CONECT    8   10    9    1                                            
CONECT    9    8                                                      
CONECT   10    8                                                      
MASTER        0    0    0    0    0    0    0    0   10    0   10    0
ENDMDL
MODEL        4
MODEL 4
REMARK VINA RESULT:    -5.219      0.958      4.551
REMARK INTER + INTRA:          -5.671
REMARK INTER:                  -5.519
REMARK INTRA:                  -0.152
REMARK UNBOUND:                -0.147
REMARK SMILES CC1=CCC(C(C)C)=CC1
REMARK SMILES IDX 5 1 9 2 10 3 2 4 1 5 3 6 4 7 6 8 7 9 8 10
REMARK H PARENT
REMARK Flexibility Score: inf
COMPND    vina_dock.pdbqt 
AUTHOR    GENERATED BY OPEN BABEL 3.1.1
ATOM      1  C   LIG     1      30.240  12.156  -2.288  1.00  0.00      LIG
ATOM      2  C   LIG     1      29.024  12.400  -2.826  1.00  0.00      LIG
ATOM      3  C   LIG     1      28.823  12.848  -4.194  1.00  0.00      LIG
ATOM      4  C   LIG     1      30.032  13.009  -5.008  1.00  0.00      LIG
ATOM      5  C   LIG     1      29.883  13.418  -6.402  1.00  0.00      LIG
ATOM      6  C   LIG     1      31.249  12.759  -4.483  1.00  0.00      LIG
ATOM      7  C   LIG     1      31.449  12.335  -3.103  1.00  0.00      LIG
ATOM      8  C   LIG     1      30.384  11.716  -0.884  1.00  0.00      LIG
ATOM      9  C   LIG     1      31.407  12.582  -0.096  1.00  0.00      LIG
ATOM     10  C   LIG     1      29.020  11.618  -0.147  1.00  0.00      LIG
CONECT    1    7    7    2    8                                       
CONECT    2    3    3    1                                            
CONECT    3    4    2    2                                            
CONECT    4    5    6    6    3                                       
CONECT    5    4                                                      
CONECT    6    4    4    7                                            
CONECT    7    6    1    1                                            
CONECT    8    1   10    9                                            
CONECT    9    8                                                      
CONECT   10    8                                                      
MASTER        0    0    0    0    0    0    0    0   10    0   10    0
ENDMDL
MODEL        5
MODEL 5
REMARK VINA RESULT:    -5.077      1.692      4.432
REMARK INTER + INTRA:          -5.521
REMARK INTER:                  -5.365
REMARK INTRA:                  -0.156
REMARK UNBOUND:                -0.147
REMARK SMILES CC1=CCC(C(C)C)=CC1
REMARK SMILES IDX 5 1 9 2 10 3 2 4 1 5 3 6 4 7 6 8 7 9 8 10
REMARK H PARENT
REMARK Flexibility Score: inf
COMPND    vina_dock.pdbqt 
AUTHOR    GENERATED BY OPEN BABEL 3.1.1
ATOM      1  C   LIG     1      29.565  13.198  -5.199  1.00  0.00      LIG
ATOM      2  C   LIG     1      29.891  14.057  -6.190  1.00  0.00      LIG
ATOM      3  C   LIG     1      28.922  14.636  -7.106  1.00  0.00      LIG
ATOM      4  C   LIG     1      27.522  14.258  -6.892  1.00  0.00      LIG
ATOM      5  C   LIG     1      26.503  14.843  -7.760  1.00  0.00      LIG
ATOM      6  C   LIG     1      27.186  13.408  -5.900  1.00  0.00      LIG
ATOM      7  C   LIG     1      28.163  12.810  -5.000  1.00  0.00      LIG
ATOM      8  C   LIG     1      30.597  12.629  -4.306  1.00  0.00      LIG
ATOM      9  C   LIG     1      31.872  13.516  -4.236  1.00  0.00      LIG
ATOM     10  C   LIG     1      30.044  12.299  -2.891  1.00  0.00      LIG
CONECT    1    2    2    7    8                                       
CONECT    2    3    1    1                                            
CONECT    3    4    4    2                                            
CONECT    4    5    3    3    6                                       
CONECT    5    4                                                      
CONECT    6    4    7    7                                            
CONECT    7    6    6    1                                            
CONECT    8    1    9   10                                            
CONECT    9    8                                                      
CONECT   10    8                                                      
MASTER        0    0    0    0    0    0    0    0   10    0   10    0
ENDMDL
MODEL        6
MODEL 6
REMARK VINA RESULT:    -5.076      2.260      4.161
REMARK INTER + INTRA:          -5.520
REMARK INTER:                  -5.376
REMARK INTRA:                  -0.145
REMARK UNBOUND:                -0.147
REMARK SMILES CC1=CCC(C(C)C)=CC1
REMARK SMILES IDX 5 1 9 2 10 3 2 4 1 5 3 6 4 7 6 8 7 9 8 10
REMARK H PARENT
REMARK Flexibility Score: inf
COMPND    vina_dock.pdbqt 
AUTHOR    GENERATED BY OPEN BABEL 3.1.1
ATOM      1  C   LIG     1      27.740  14.234  -6.551  1.00  0.00      LIG
ATOM      2  C   LIG     1      28.979  14.649  -6.895  1.00  0.00      LIG
ATOM      3  C   LIG     1      30.197  14.144  -6.281  1.00  0.00      LIG
ATOM      4  C   LIG     1      30.026  13.113  -5.254  1.00  0.00      LIG
ATOM      5  C   LIG     1      31.220  12.543  -4.634  1.00  0.00      LIG
ATOM      6  C   LIG     1      28.793  12.686  -4.910  1.00  0.00      LIG
ATOM      7  C   LIG     1      27.574  13.213  -5.509  1.00  0.00      LIG
ATOM      8  C   LIG     1      26.535  14.794  -7.200  1.00  0.00      LIG
ATOM      9  C   LIG     1      26.702  16.299  -7.556  1.00  0.00      LIG
ATOM     10  C   LIG     1      26.075  13.958  -8.426  1.00  0.00      LIG
CONECT    1    8    2    2    7                                       
CONECT    2    1    1    3                                            
CONECT    3    2    4    4                                            
CONECT    4    3    3    6    5                                       
CONECT    5    4                                                      
CONECT    6    7    7    4                                            
CONECT    7    1    6    6                                            
CONECT    8   10    9    1                                            
CONECT    9    8                                                      
CONECT   10    8                                                      
MASTER        0    0    0    0    0    0    0    0   10    0   10    0
ENDMDL
MODEL        7
MODEL 7
REMARK VINA RESULT:    -5.056      1.649      4.511
REMARK INTER + INTRA:          -5.499
REMARK INTER:                  -5.343
REMARK INTRA:                  -0.156
REMARK UNBOUND:                -0.147
REMARK SMILES CC1=CCC(C(C)C)=CC1
REMARK SMILES IDX 5 1 9 2 10 3 2 4 1 5 3 6 4 7 6 8 7 9 8 10
REMARK H PARENT
REMARK Flexibility Score: inf
COMPND    vina_dock.pdbqt 
AUTHOR    GENERATED BY OPEN BABEL 3.1.1
ATOM      1  C   LIG     1      29.601  13.162  -5.095  1.00  0.00      LIG
ATOM      2  C   LIG     1      28.322  12.749  -4.950  1.00  0.00      LIG
ATOM      3  C   LIG     1      27.221  13.236  -5.764  1.00  0.00      LIG
ATOM      4  C   LIG     1      27.564  14.210  -6.804  1.00  0.00      LIG
ATOM      5  C   LIG     1      26.501  14.702  -7.676  1.00  0.00      LIG
ATOM      6  C   LIG     1      28.839  14.622  -6.962  1.00  0.00      LIG
ATOM      7  C   LIG     1      29.937  14.151  -6.127  1.00  0.00      LIG
ATOM      8  C   LIG     1      30.679  12.642  -4.227  1.00  0.00      LIG
ATOM      9  C   LIG     1      31.908  13.594  -4.178  1.00  0.00      LIG
ATOM     10  C   LIG     1      30.175  12.276  -2.804  1.00  0.00      LIG
CONECT    1    7    7    2    8                                       
CONECT    2    3    3    1                                            
CONECT    3    4    2    2                                            
CONECT    4    5    6    6    3                                       
CONECT    5    4                                                      
CONECT    6    4    4    7                                            
CONECT    7    6    1    1                                            
CONECT    8    1    9   10                                            
CONECT    9    8                                                      
CONECT   10    8                                                      
MASTER        0    0    0    0    0    0    0    0   10    0   10    0
ENDMDL
MODEL        8
MODEL 8
REMARK VINA RESULT:    -4.886      1.023      4.412
REMARK INTER + INTRA:          -5.319
REMARK INTER:                  -5.165
REMARK INTRA:                  -0.154
REMARK UNBOUND:                -0.147
REMARK SMILES CC1=CCC(C(C)C)=CC1
REMARK SMILES IDX 5 1 9 2 10 3 2 4 1 5 3 6 4 7 6 8 7 9 8 10
REMARK H PARENT
REMARK Flexibility Score: inf
COMPND    vina_dock.pdbqt 
AUTHOR    GENERATED BY OPEN BABEL 3.1.1
ATOM      1  C   LIG     1      29.644  12.591  -3.427  1.00  0.00      LIG
ATOM      2  C   LIG     1      28.369  12.763  -3.840  1.00  0.00      LIG
ATOM      3  C   LIG     1      28.008  13.405  -5.094  1.00  0.00      LIG
ATOM      4  C   LIG     1      29.120  13.854  -5.937  1.00  0.00      LIG
ATOM      5  C   LIG     1      28.813  14.469  -7.225  1.00  0.00      LIG
ATOM      6  C   LIG     1      30.397  13.679  -5.536  1.00  0.00      LIG
ATOM      7  C   LIG     1      30.755  13.059  -4.268  1.00  0.00      LIG
ATOM      8  C   LIG     1      29.952  11.944  -2.134  1.00  0.00      LIG
ATOM      9  C   LIG     1      31.460  12.043  -1.768  1.00  0.00      LIG
ATOM     10  C   LIG     1      29.043  12.454  -0.981  1.00  0.00      LIG
CONECT    1    7    7    2    8                                       
CONECT    2    3    3    1                                            
CONECT    3    4    2    2                                            
CONECT    4    5    6    6    3                                       
CONECT    5    4                                                      
CONECT    6    4    4    7                                            
CONECT    7    6    1    1                                            
CONECT    8    1    9   10                                            
CONECT    9    8                                                      
CONECT   10    8                                                      
MASTER        0    0    0    0    0    0    0    0   10    0   10    0
ENDMDL
MODEL        9
MODEL 9
REMARK VINA RESULT:    -4.792     10.909     12.159
REMARK INTER + INTRA:          -5.220
REMARK INTER:                  -5.067
REMARK INTRA:                  -0.153
REMARK UNBOUND:                -0.147
REMARK SMILES CC1=CCC(C(C)C)=CC1
REMARK SMILES IDX 5 1 9 2 10 3 2 4 1 5 3 6 4 7 6 8 7 9 8 10
REMARK H PARENT
REMARK Flexibility Score: inf
COMPND    vina_dock.pdbqt 
AUTHOR    GENERATED BY OPEN BABEL 3.1.1
ATOM      1  C   LIG     1      27.745  23.067  -1.885  1.00  0.00      LIG
ATOM      2  C   LIG     1      28.667  23.931  -1.408  1.00  0.00      LIG
ATOM      3  C   LIG     1      29.106  25.118  -2.125  1.00  0.00      LIG
ATOM      4  C   LIG     1      28.470  25.364  -3.422  1.00  0.00      LIG
ATOM      5  C   LIG     1      28.847  26.564  -4.165  1.00  0.00      LIG
ATOM      6  C   LIG     1      27.542  24.511  -3.903  1.00  0.00      LIG
ATOM      7  C   LIG     1      27.123  23.309  -3.193  1.00  0.00      LIG
ATOM      8  C   LIG     1      27.347  21.867  -1.118  1.00  0.00      LIG
ATOM      9  C   LIG     1      27.988  21.833   0.299  1.00  0.00      LIG
ATOM     10  C   LIG     1      25.805  21.681  -1.059  1.00  0.00      LIG
CONECT    1    7    7    2    8                                       
CONECT    2    3    3    1                                            
CONECT    3    4    2    2                                            
CONECT    4    5    6    6    3                                       
CONECT    5    4                                                      
CONECT    6    4    4    7                                            
CONECT    7    6    1    1                                            
CONECT    8    1   10    9                                            
CONECT    9    8                                                      
CONECT   10    8                                                      
MASTER        0    0    0    0    0    0    0    0   10    0   10    0
ENDMDL
MODEL       10
MODEL 10
REMARK VINA RESULT:    -4.671     10.691     11.245
REMARK INTER + INTRA:          -5.092
REMARK INTER:                  -4.951
REMARK INTRA:                  -0.141
REMARK UNBOUND:                -0.147
REMARK SMILES CC1=CCC(C(C)C)=CC1
REMARK SMILES IDX 5 1 9 2 10 3 2 4 1 5 3 6 4 7 6 8 7 9 8 10
REMARK H PARENT
REMARK Flexibility Score: inf
COMPND    vina_dock.pdbqt 
AUTHOR    GENERATED BY OPEN BABEL 3.1.1
ATOM      1  C   LIG     1      28.002  23.662  -3.201  1.00  0.00      LIG
ATOM      2  C   LIG     1      28.030  23.232  -1.921  1.00  0.00      LIG
ATOM      3  C   LIG     1      26.933  22.520  -1.286  1.00  0.00      LIG
ATOM      4  C   LIG     1      25.760  22.255  -2.124  1.00  0.00      LIG
ATOM      5  C   LIG     1      24.646  21.508  -1.546  1.00  0.00      LIG
ATOM      6  C   LIG     1      25.727  22.673  -3.406  1.00  0.00      LIG
ATOM      7  C   LIG     1      26.817  23.409  -4.032  1.00  0.00      LIG
ATOM      8  C   LIG     1      29.143  24.395  -3.791  1.00  0.00      LIG
ATOM      9  C   LIG     1      29.805  23.615  -4.961  1.00  0.00      LIG
ATOM     10  C   LIG     1      28.771  25.847  -4.201  1.00  0.00      LIG
CONECT    1    7    7    8    2                                       
CONECT    2    1    3    3                                            
CONECT    3    4    2    2                                            
CONECT    4    6    6    5    3                                       
CONECT    5    4                                                      
CONECT    6    7    4    4                                            
CONECT    7    6    1    1                                            
CONECT    8    9   10    1                                            
CONECT    9    8                                                      
CONECT   10    8                                                      
MASTER        0    0    0    0    0    0    0    0   10    0   10    0
ENDMDL
MODEL       11
MODEL 11
REMARK VINA RESULT:    -4.402     10.817     11.614
REMARK INTER + INTRA:          -4.807
REMARK INTER:                  -4.654
REMARK INTRA:                  -0.153
REMARK UNBOUND:                -0.147
REMARK SMILES CC1=CCC(C(C)C)=CC1
REMARK SMILES IDX 5 1 9 2 10 3 2 4 1 5 3 6 4 7 6 8 7 9 8 10
REMARK H PARENT
REMARK Flexibility Score: inf
COMPND    vina_dock.pdbqt 
AUTHOR    GENERATED BY OPEN BABEL 3.1.1
ATOM      1  C   LIG     1      25.864  22.425  -1.888  1.00  0.00      LIG
ATOM      2  C   LIG     1      27.070  22.597  -1.302  1.00  0.00      LIG
ATOM      3  C   LIG     1      28.268  22.990  -2.026  1.00  0.00      LIG
ATOM      4  C   LIG     1      28.110  23.225  -3.464  1.00  0.00      LIG
ATOM      5  C   LIG     1      29.274  23.661  -4.230  1.00  0.00      LIG
ATOM      6  C   LIG     1      26.908  23.064  -4.055  1.00  0.00      LIG
ATOM      7  C   LIG     1      25.715  22.645  -3.332  1.00  0.00      LIG
ATOM      8  C   LIG     1      24.682  22.009  -1.103  1.00  0.00      LIG
ATOM      9  C   LIG     1      24.499  22.860   0.185  1.00  0.00      LIG
ATOM     10  C   LIG     1      23.384  21.967  -1.958  1.00  0.00      LIG
CONECT    1    7    7    2    8                                       
CONECT    2    3    3    1                                            
CONECT    3    4    2    2                                            
CONECT    4    5    6    6    3                                       
CONECT    5    4                                                      
CONECT    6    4    4    7                                            
CONECT    7    6    1    1                                            
CONECT    8   10    1    9                                            
CONECT    9    8                                                      
CONECT   10    8                                                      
MASTER        0    0    0    0    0    0    0    0   10    0   10    0
ENDMDL
MODEL       12
MODEL 12
REMARK VINA RESULT:    -4.385      9.128     10.283
REMARK INTER + INTRA:          -4.789
REMARK INTER:                  -4.643
REMARK INTRA:                  -0.145
REMARK UNBOUND:                -0.147
REMARK SMILES CC1=CCC(C(C)C)=CC1
REMARK SMILES IDX 5 1 9 2 10 3 2 4 1 5 3 6 4 7 6 8 7 9 8 10
REMARK H PARENT
REMARK Flexibility Score: inf
COMPND    vina_dock.pdbqt 
AUTHOR    GENERATED BY OPEN BABEL 3.1.1
ATOM      1  C   LIG     1      28.825  22.632  -4.189  1.00  0.00      LIG
ATOM      2  C   LIG     1      27.863  23.578  -4.274  1.00  0.00      LIG
ATOM      3  C   LIG     1      26.479  23.357  -3.884  1.00  0.00      LIG
ATOM      4  C   LIG     1      26.159  22.028  -3.354  1.00  0.00      LIG
ATOM      5  C   LIG     1      24.793  21.766  -2.910  1.00  0.00      LIG
ATOM      6  C   LIG     1      27.115  21.081  -3.257  1.00  0.00      LIG
ATOM      7  C   LIG     1      28.495  21.297  -3.672  1.00  0.00      LIG
ATOM      8  C   LIG     1      30.213  22.910  -4.614  1.00  0.00      LIG
ATOM      9  C   LIG     1      31.260  22.181  -3.724  1.00  0.00      LIG
ATOM     10  C   LIG     1      30.442  22.627  -6.125  1.00  0.00      LIG
CONECT    1    8    2    2    7                                       
CONECT    2    1    1    3                                            
CONECT    3    2    4    4                                            
CONECT    4    3    3    6    5                                       
CONECT    5    4                                                      
CONECT    6    7    7    4                                            
CONECT    7    1    6    6                                            
CONECT    8   10    1    9                                            
CONECT    9    8                                                      
CONECT   10    8                                                      
MASTER        0    0    0    0    0    0    0    0   10    0   10    0
ENDMDL
MODEL       13
MODEL 13
REMARK VINA RESULT:    -4.376     11.064     11.743
REMARK INTER + INTRA:          -4.779
REMARK INTER:                  -4.634
REMARK INTRA:                  -0.145
REMARK UNBOUND:                -0.147
REMARK SMILES CC1=CCC(C(C)C)=CC1
REMARK SMILES IDX 5 1 9 2 10 3 2 4 1 5 3 6 4 7 6 8 7 9 8 10
REMARK H PARENT
REMARK Flexibility Score: inf
COMPND    vina_dock.pdbqt 
AUTHOR    GENERATED BY OPEN BABEL 3.1.1
ATOM      1  C   LIG     1      28.400  24.070  -2.723  1.00  0.00      LIG
ATOM      2  C   LIG     1      27.534  23.069  -2.451  1.00  0.00      LIG
ATOM      3  C   LIG     1      27.285  22.560  -1.112  1.00  0.00      LIG
ATOM      4  C   LIG     1      28.019  23.212  -0.024  1.00  0.00      LIG
ATOM      5  C   LIG     1      27.776  22.765   1.345  1.00  0.00      LIG
ATOM      6  C   LIG     1      28.879  24.218  -0.285  1.00  0.00      LIG
ATOM      7  C   LIG     1      29.145  24.709  -1.630  1.00  0.00      LIG
ATOM      8  C   LIG     1      28.623  24.537  -4.108  1.00  0.00      LIG
ATOM      9  C   LIG     1      28.781  26.082  -4.191  1.00  0.00      LIG
ATOM     10  C   LIG     1      29.799  23.798  -4.804  1.00  0.00      LIG
CONECT    1    8    2    2    7                                       
CONECT    2    1    1    3                                            
CONECT    3    2    4    4                                            
CONECT    4    3    3    6    5                                       
CONECT    5    4                                                      
CONECT    6    7    7    4                                            
CONECT    7    1    6    6                                            
CONECT    8   10    9    1                                            
CONECT    9    8                                                      
CONECT   10    8                                                      
MASTER        0    0    0    0    0    0    0    0   10    0   10    0
ENDMDL
MODEL       14
MODEL 14
REMARK VINA RESULT:    -4.366      9.151     10.258
REMARK INTER + INTRA:          -4.769
REMARK INTER:                  -4.626
REMARK INTRA:                  -0.143
REMARK UNBOUND:                -0.147
REMARK SMILES CC1=CCC(C(C)C)=CC1
REMARK SMILES IDX 5 1 9 2 10 3 2 4 1 5 3 6 4 7 6 8 7 9 8 10
REMARK H PARENT
REMARK Flexibility Score: inf
COMPND    vina_dock.pdbqt 
AUTHOR    GENERATED BY OPEN BABEL 3.1.1
ATOM      1  C   LIG     1      28.663  22.605  -3.994  1.00  0.00      LIG
ATOM      2  C   LIG     1      28.357  21.346  -3.610  1.00  0.00      LIG
ATOM      3  C   LIG     1      27.024  20.927  -3.209  1.00  0.00      LIG
ATOM      4  C   LIG     1      25.979  21.954  -3.260  1.00  0.00      LIG
ATOM      5  C   LIG     1      24.613  21.576  -2.905  1.00  0.00      LIG
ATOM      6  C   LIG     1      26.273  23.212  -3.650  1.00  0.00      LIG
ATOM      7  C   LIG     1      27.615  23.634  -4.027  1.00  0.00      LIG
ATOM      8  C   LIG     1      30.041  22.978  -4.377  1.00  0.00      LIG
ATOM      9  C   LIG     1      31.108  22.342  -3.441  1.00  0.00      LIG
ATOM     10  C   LIG     1      30.342  22.690  -5.875  1.00  0.00      LIG
CONECT    1    8    7    7    2                                       
CONECT    2    1    3    3                                            
CONECT    3    2    2    4                                            
CONECT    4    6    6    3    5                                       
CONECT    5    4                                                      
CONECT    6    7    4    4                                            
CONECT    7    1    1    6                                            
CONECT    8   10    1    9                                            
CONECT    9    8                                                      
CONECT   10    8                                                      
MASTER        0    0    0    0    0    0    0    0   10    0   10    0
ENDMDL
MODEL       15
MODEL 15
REMARK VINA RESULT:    -4.364      1.967      4.742
REMARK INTER + INTRA:          -4.767
REMARK INTER:                  -4.617
REMARK INTRA:                  -0.150
REMARK UNBOUND:                -0.147
REMARK SMILES CC1=CCC(C(C)C)=CC1
REMARK SMILES IDX 5 1 9 2 10 3 2 4 1 5 3 6 4 7 6 8 7 9 8 10
REMARK H PARENT
REMARK Flexibility Score: inf
COMPND    vina_dock.pdbqt 
AUTHOR    GENERATED BY OPEN BABEL 3.1.1
ATOM      1  C   LIG     1      29.078  13.408  -2.137  1.00  0.00      LIG
ATOM      2  C   LIG     1      28.942  12.428  -3.058  1.00  0.00      LIG
ATOM      3  C   LIG     1      28.518  12.664  -4.428  1.00  0.00      LIG
ATOM      4  C   LIG     1      28.256  14.058  -4.796  1.00  0.00      LIG
ATOM      5  C   LIG     1      27.866  14.354  -6.172  1.00  0.00      LIG
ATOM      6  C   LIG     1      28.398  15.044  -3.886  1.00  0.00      LIG
ATOM      7  C   LIG     1      28.798  14.802  -2.506  1.00  0.00      LIG
ATOM      8  C   LIG     1      29.500  13.108  -0.752  1.00  0.00      LIG
ATOM      9  C   LIG     1      28.418  13.502   0.293  1.00  0.00      LIG
ATOM     10  C   LIG     1      29.964  11.635  -0.576  1.00  0.00      LIG
CONECT    1    2    2    7    8                                       
CONECT    2    3    1    1                                            
CONECT    3    4    4    2                                            
CONECT    4    5    3    3    6                                       
CONECT    5    4                                                      
CONECT    6    4    7    7                                            
CONECT    7    6    6    1                                            
CONECT    8    1   10    9                                            
CONECT    9    8                                                      
CONECT   10    8                                                      
MASTER        0    0    0    0    0    0    0    0   10    0   10    0
ENDMDL
MODEL       16
MODEL 16
REMARK VINA RESULT:    -4.355      9.853     10.859
REMARK INTER + INTRA:          -4.757
REMARK INTER:                  -4.601
REMARK INTRA:                  -0.156
REMARK UNBOUND:                -0.147
REMARK SMILES CC1=CCC(C(C)C)=CC1
REMARK SMILES IDX 5 1 9 2 10 3 2 4 1 5 3 6 4 7 6 8 7 9 8 10
REMARK H PARENT
REMARK Flexibility Score: inf
COMPND    vina_dock.pdbqt 
AUTHOR    GENERATED BY OPEN BABEL 3.1.1
ATOM      1  C   LIG     1      25.033  22.019  -1.470  1.00  0.00      LIG
ATOM      2  C   LIG     1      26.192  21.983  -0.776  1.00  0.00      LIG
ATOM      3  C   LIG     1      27.343  21.186  -1.170  1.00  0.00      LIG
ATOM      4  C   LIG     1      27.202  20.411  -2.407  1.00  0.00      LIG
ATOM      5  C   LIG     1      28.343  19.625  -2.869  1.00  0.00      LIG
ATOM      6  C   LIG     1      26.052  20.448  -3.111  1.00  0.00      LIG
ATOM      7  C   LIG     1      24.892  21.228  -2.700  1.00  0.00      LIG
ATOM      8  C   LIG     1      23.890  22.838  -1.014  1.00  0.00      LIG
ATOM      9  C   LIG     1      22.535  22.331  -1.585  1.00  0.00      LIG
ATOM     10  C   LIG     1      23.845  22.990   0.532  1.00  0.00      LIG
CONECT    1    7    7    8    2                                       
CONECT    2    1    3    3                                            
CONECT    3    4    2    2                                            
CONECT    4    6    6    5    3                                       
CONECT    5    4                                                      
CONECT    6    7    4    4                                            
CONECT    7    6    1    1                                            
CONECT    8    9    1   10                                            
CONECT    9    8                                                      
CONECT   10    8                                                      
MASTER        0    0    0    0    0    0    0    0   10    0   10    0
ENDMDL
MODEL       17
MODEL 17
REMARK VINA RESULT:    -4.293      1.716      2.559
REMARK INTER + INTRA:          -4.691
REMARK INTER:                  -4.549
REMARK INTRA:                  -0.142
REMARK UNBOUND:                -0.147
REMARK SMILES CC1=CCC(C(C)C)=CC1
REMARK SMILES IDX 5 1 9 2 10 3 2 4 1 5 3 6 4 7 6 8 7 9 8 10
REMARK H PARENT
REMARK Flexibility Score: inf
COMPND    vina_dock.pdbqt 
AUTHOR    GENERATED BY OPEN BABEL 3.1.1
ATOM      1  C   LIG     1      29.168  13.110  -3.118  1.00  0.00      LIG
ATOM      2  C   LIG     1      29.074  14.389  -2.690  1.00  0.00      LIG
ATOM      3  C   LIG     1      28.902  14.761  -1.296  1.00  0.00      LIG
ATOM      4  C   LIG     1      28.855  13.659  -0.331  1.00  0.00      LIG
ATOM      5  C   LIG     1      28.724  13.981   1.088  1.00  0.00      LIG
ATOM      6  C   LIG     1      28.957  12.380  -0.747  1.00  0.00      LIG
ATOM      7  C   LIG     1      29.104  12.009  -2.148  1.00  0.00      LIG
ATOM      8  C   LIG     1      29.328  12.789  -4.552  1.00  0.00      LIG
ATOM      9  C   LIG     1      27.979  12.845  -5.324  1.00  0.00      LIG
ATOM     10  C   LIG     1      30.422  13.654  -5.238  1.00  0.00      LIG
CONECT    1    8    2    2    7                                       
CONECT    2    1    1    3                                            
CONECT    3    2    4    4                                            
CONECT    4    3    3    6    5                                       
CONECT    5    4                                                      
CONECT    6    7    7    4                                            
CONECT    7    1    6    6                                            
CONECT    8    9   10    1                                            
CONECT    9    8                                                      
CONECT   10    8                                                      
MASTER        0    0    0    0    0    0    0    0   10    0   10    0
ENDMDL
MODEL       18
MODEL 18
REMARK VINA RESULT:    -4.277      9.868     11.359
REMARK INTER + INTRA:          -4.674
REMARK INTER:                  -4.520
REMARK INTRA:                  -0.154
REMARK UNBOUND:                -0.147
REMARK SMILES CC1=CCC(C(C)C)=CC1
REMARK SMILES IDX 5 1 9 2 10 3 2 4 1 5 3 6 4 7 6 8 7 9 8 10
REMARK H PARENT
REMARK Flexibility Score: inf
COMPND    vina_dock.pdbqt 
AUTHOR    GENERATED BY OPEN BABEL 3.1.1
ATOM      1  C   LIG     1      28.128  22.382  -3.687  1.00  0.00      LIG
ATOM      2  C   LIG     1      27.186  23.303  -3.384  1.00  0.00      LIG
ATOM      3  C   LIG     1      27.371  24.734  -3.563  1.00  0.00      LIG
ATOM      4  C   LIG     1      28.656  25.156  -4.127  1.00  0.00      LIG
ATOM      5  C   LIG     1      28.878  26.580  -4.365  1.00  0.00      LIG
ATOM      6  C   LIG     1      29.599  24.244  -4.441  1.00  0.00      LIG
ATOM      7  C   LIG     1      29.420  22.812  -4.237  1.00  0.00      LIG
ATOM      8  C   LIG     1      27.889  20.940  -3.470  1.00  0.00      LIG
ATOM      9  C   LIG     1      29.105  20.233  -2.807  1.00  0.00      LIG
ATOM     10  C   LIG     1      26.569  20.663  -2.697  1.00  0.00      LIG
CONECT    1    7    7    8    2                                       
CONECT    2    1    3    3                                            
CONECT    3    4    2    2                                            
CONECT    4    6    6    5    3                                       
CONECT    5    4                                                      
CONECT    6    7    4    4                                            
CONECT    7    6    1    1                                            
CONECT    8    1    9   10                                            
CONECT    9    8                                                      
CONECT   10    8                                                      
MASTER        0    0    0    0    0    0    0    0   10    0   10    0
ENDMDL
MODEL       19
MODEL 19
REMARK VINA RESULT:    -4.237      9.371     10.794
REMARK INTER + INTRA:          -4.632
REMARK INTER:                  -4.488
REMARK INTRA:                  -0.145
REMARK UNBOUND:                -0.147
REMARK SMILES CC1=CCC(C(C)C)=CC1
REMARK SMILES IDX 5 1 9 2 10 3 2 4 1 5 3 6 4 7 6 8 7 9 8 10
REMARK H PARENT
REMARK Flexibility Score: inf
COMPND    vina_dock.pdbqt 
AUTHOR    GENERATED BY OPEN BABEL 3.1.1
ATOM      1  C   LIG     1      29.299  23.318  -3.919  1.00  0.00      LIG
ATOM      2  C   LIG     1      29.885  23.307  -5.137  1.00  0.00      LIG
ATOM      3  C   LIG     1      30.857  22.309  -5.554  1.00  0.00      LIG
ATOM      4  C   LIG     1      31.173  21.263  -4.577  1.00  0.00      LIG
ATOM      5  C   LIG     1      32.114  20.214  -4.960  1.00  0.00      LIG
ATOM      6  C   LIG     1      30.586  21.261  -3.362  1.00  0.00      LIG
ATOM      7  C   LIG     1      29.632  22.276  -2.938  1.00  0.00      LIG
ATOM      8  C   LIG     1      28.327  24.367  -3.544  1.00  0.00      LIG
ATOM      9  C   LIG     1      28.705  25.758  -4.127  1.00  0.00      LIG
ATOM     10  C   LIG     1      26.863  23.974  -3.889  1.00  0.00      LIG
CONECT    1    2    2    8    7                                       
CONECT    2    3    1    1                                            
CONECT    3    2    4    4                                            
CONECT    4    3    3    5    6                                       
CONECT    5    4                                                      
CONECT    6    4    7    7                                            
CONECT    7    1    6    6                                            
CONECT    8    9    1   10                                            
CONECT    9    8                                                      
CONECT   10    8                                                      
MASTER        0    0    0    0    0    0    0    0   10    0   10    0
ENDMDL
MODEL       20
MODEL 20
REMARK VINA RESULT:    -4.149      9.354     10.877
REMARK INTER + INTRA:          -4.539
REMARK INTER:                  -4.398
REMARK INTRA:                  -0.141
REMARK UNBOUND:                -0.147
REMARK SMILES CC1=CCC(C(C)C)=CC1
REMARK SMILES IDX 5 1 9 2 10 3 2 4 1 5 3 6 4 7 6 8 7 9 8 10
REMARK H PARENT
REMARK Flexibility Score: inf
COMPND    vina_dock.pdbqt 
AUTHOR    GENERATED BY OPEN BABEL 3.1.1
ATOM      1  C   LIG     1      27.013  22.488  -3.031  1.00  0.00      LIG
ATOM      2  C   LIG     1      27.475  23.654  -3.534  1.00  0.00      LIG
ATOM      3  C   LIG     1      28.720  23.775  -4.275  1.00  0.00      LIG
ATOM      4  C   LIG     1      29.474  22.535  -4.483  1.00  0.00      LIG
ATOM      5  C   LIG     1      30.712  22.594  -5.255  1.00  0.00      LIG
ATOM      6  C   LIG     1      29.016  21.365  -3.992  1.00  0.00      LIG
ATOM      7  C   LIG     1      27.781  21.251  -3.228  1.00  0.00      LIG
ATOM      8  C   LIG     1      25.745  22.427  -2.273  1.00  0.00      LIG
ATOM      9  C   LIG     1      24.643  21.633  -3.028  1.00  0.00      LIG
ATOM     10  C   LIG     1      25.942  21.905  -0.822  1.00  0.00      LIG
CONECT    1    2    2    7    8                                       
CONECT    2    3    1    1                                            
CONECT    3    4    4    2                                            
CONECT    4    5    3    3    6                                       
CONECT    5    4                                                      
CONECT    6    4    7    7                                            
CONECT    7    6    6    1                                            
CONECT    8    1    9   10                                            
CONECT    9    8                                                      
CONECT   10    8                                                      
MASTER        0    0    0    0    0    0    0    0   10    0   10    0
ENDMDL
END
