# Supplementary material for: Integrated in silico–in vitro and pharmacokinetic profiling of Thymus vulgaris-derived metabolites targeting multidrug resistance pathways in extensively drug-resistant Acinetobacter baumannii (muks92)
Source: Front Microbiol. 2025 Dec 17;16:1680686. doi: 10.3389/fmicb.2025.1680686 (PMC12753994; doi:10.3389/fmicb.2025.1680686)
Supplement: Supplementary file 3 [file Data_Sheet_2.zip › gamma trepenin CC(C)C1=CCC(C)=CC1/8yr0/8yr0_modified.pdb]

HEADER    MEMBRANE PROTEIN                        20-MAR-24   8YR0              
TITLE     CRYO-EM STRUCTURE OF ADEG FROM ACINETOBACTER BAUMANNII                
COMPND    MOL_ID: 1;                                                            
COMPND   2 MOLECULE: CATION/MULTIDRUG EFFLUX PUMP;                              
COMPND   3 CHAIN: A, B, C;                                                      
COMPND   4 SYNONYM: EFFLUX PUMP MEMBRANE TRANSPORTER;                           
COMPND   5 ENGINEERED: YES                                                      
SOURCE    MOL_ID: 1;                                                            
SOURCE   2 ORGANISM_SCIENTIFIC: ACINETOBACTER BAUMANNII;                        
SOURCE   3 ORGANISM_TAXID: 470;                                                 
SOURCE   4 GENE: BEPE, NCTC13305_03603;                                         
SOURCE   5 EXPRESSION_SYSTEM: ESCHERICHIA COLI;                                 
SOURCE   6 EXPRESSION_SYSTEM_TAXID: 562                                         
KEYWDS    EFFLUX PUMP, ACINETOBACTER BAUMANNII, MULTIDRUG RESISTANCE, ADEG,     
KEYWDS   2 MEMBRANE PROTEIN                                                     
EXPDTA    ELECTRON MICROSCOPY                                                   
AUTHOR    Z.OUYANG,Y.WEN,L.ZHU                                                  
REVDAT   2   23-JUL-25 8YR0    1       REMARK                                   
REVDAT   1   01-JAN-25 8YR0    0                                                
JRNL        AUTH   Z.OUYANG,Y.WEN,L.ZHU                                         
JRNL        TITL   CRYO-EM STRUCTURE OF ADEG FROM ACINETOBACTER BAUMANNII       
JRNL        REF    TO BE PUBLISHED                                              
JRNL        REFN                                                                
REMARK   2                                                                      
REMARK   2 RESOLUTION.    3.06 ANGSTROMS.                                       
REMARK   3                                                                      
REMARK   3 REFINEMENT.                                                          
REMARK   3   SOFTWARE PACKAGES      : PHENIX                                    
REMARK   3   RECONSTRUCTION SCHEMA  : NULL                                      
REMARK   3                                                                      
REMARK   3 EM MAP-MODEL FITTING AND REFINEMENT                                  
REMARK   3   PDB ENTRY                    : NULL                                
REMARK   3   REFINEMENT SPACE             : NULL                                
REMARK   3   REFINEMENT PROTOCOL          : NULL                                
REMARK   3   REFINEMENT TARGET            : NULL                                
REMARK   3   OVERALL ANISOTROPIC B VALUE  : NULL                                
REMARK   3                                                                      
REMARK   3 FITTING PROCEDURE : NULL                                             
REMARK   3                                                                      
REMARK   3 EM IMAGE RECONSTRUCTION STATISTICS                                   
REMARK   3   NOMINAL PIXEL SIZE (ANGSTROMS)    : NULL                           
REMARK   3   ACTUAL PIXEL SIZE  (ANGSTROMS)    : NULL                           
REMARK   3   EFFECTIVE RESOLUTION (ANGSTROMS)  : 3.060                          
REMARK   3   NUMBER OF PARTICLES               : 128482                         
REMARK   3   CTF CORRECTION METHOD             : PHASE FLIPPING AND AMPLITUDE   
REMARK   3                                       CORRECTION                     
REMARK   3                                                                      
REMARK   3 EM RECONSTRUCTION MAGNIFICATION CALIBRATION: NULL                    
REMARK   3                                                                      
REMARK   3 OTHER DETAILS: NULL                                                  
REMARK   4                                                                      
REMARK   4 8YR0 COMPLIES WITH FORMAT V. 3.30, 13-JUL-11                         
REMARK 100                                                                      
REMARK 100 THIS ENTRY HAS BEEN PROCESSED BY PDBC ON 22-MAR-24.                  
REMARK 100 THE DEPOSITION ID IS D_1300046047.                                   
REMARK 245                                                                      
REMARK 245 EXPERIMENTAL DETAILS                                                 
REMARK 245   RECONSTRUCTION METHOD          : SINGLE PARTICLE                   
REMARK 245   SPECIMEN TYPE                  : NULL                              
REMARK 245                                                                      
REMARK 245 ELECTRON MICROSCOPE SAMPLE                                           
REMARK 245   SAMPLE TYPE                    : PARTICLE                          
REMARK 245   PARTICLE TYPE                  : POINT                             
REMARK 245   NAME OF SAMPLE                 : MULTIDRUG EFFLUX RND              
REMARK 245                                    TRANSPORTER PERMEASE SUBUNIT      
REMARK 245                                    ADEG                              
REMARK 245   SAMPLE CONCENTRATION (MG ML-1) : NULL                              
REMARK 245   SAMPLE SUPPORT DETAILS         : NULL                              
REMARK 245   SAMPLE VITRIFICATION DETAILS   : NULL                              
REMARK 245   SAMPLE BUFFER                  : NULL                              
REMARK 245   PH                             : 8.00                              
REMARK 245   SAMPLE DETAILS                 : NULL                              
REMARK 245                                                                      
REMARK 245 DATA ACQUISITION                                                     
REMARK 245   DATE OF EXPERIMENT                : NULL                           
REMARK 245   NUMBER OF MICROGRAPHS-IMAGES      : NULL                           
REMARK 245   TEMPERATURE (KELVIN)              : NULL                           
REMARK 245   MICROSCOPE MODEL                  : TFS KRIOS                      
REMARK 245   DETECTOR TYPE                     : GATAN K3 BIOQUANTUM (6K X      
REMARK 245                                       4K)                            
REMARK 245   MINIMUM DEFOCUS (NM)              : 800.00                         
REMARK 245   MAXIMUM DEFOCUS (NM)              : 2400.00                        
REMARK 245   MINIMUM TILT ANGLE (DEGREES)      : NULL                           
REMARK 245   MAXIMUM TILT ANGLE (DEGREES)      : NULL                           
REMARK 245   NOMINAL CS                        : NULL                           
REMARK 245   IMAGING MODE                      : BRIGHT FIELD                   
REMARK 245   ELECTRON DOSE (ELECTRONS NM**-2)  : 4300.00                        
REMARK 245   ILLUMINATION MODE                 : FLOOD BEAM                     
REMARK 245   NOMINAL MAGNIFICATION             : NULL                           
REMARK 245   CALIBRATED MAGNIFICATION          : NULL                           
REMARK 245   SOURCE                            : FIELD EMISSION GUN             
REMARK 245   ACCELERATION VOLTAGE (KV)         : 300                            
REMARK 245   IMAGING DETAILS                   : NULL                           
REMARK 247                                                                      
REMARK 247 ELECTRON MICROSCOPY                                                  
REMARK 247  THE COORDINATES IN THIS ENTRY WERE GENERATED FROM ELECTRON          
REMARK 247  MICROSCOPY DATA. PROTEIN DATA BANK CONVENTIONS REQUIRE              
REMARK 247  THAT CRYST1 AND SCALE RECORDS BE INCLUDED, BUT THE VALUES           
REMARK 247  ON THESE RECORDS ARE MEANINGLESS EXCEPT FOR THE CALCULATION         
REMARK 247  OF THE STRUCTURE FACTORS.                                           
REMARK 300                                                                      
REMARK 300 BIOMOLECULE: 1                                                       
REMARK 300 SEE REMARK 350 FOR THE AUTHOR PROVIDED AND/OR PROGRAM                
REMARK 300 GENERATED ASSEMBLY INFORMATION FOR THE STRUCTURE IN                  
REMARK 300 THIS ENTRY. THE REMARK MAY ALSO PROVIDE INFORMATION ON               
REMARK 300 BURIED SURFACE AREA.                                                 
REMARK 350                                                                      
REMARK 350 COORDINATES FOR A COMPLETE MULTIMER REPRESENTING THE KNOWN           
REMARK 350 BIOLOGICALLY SIGNIFICANT OLIGOMERIZATION STATE OF THE                
REMARK 350 MOLECULE CAN BE GENERATED BY APPLYING BIOMT TRANSFORMATIONS          
REMARK 350 GIVEN BELOW.  BOTH NON-CRYSTALLOGRAPHIC AND                          
REMARK 350 CRYSTALLOGRAPHIC OPERATIONS ARE GIVEN.                               
REMARK 350                                                                      
REMARK 350 BIOMOLECULE: 1                                                       
REMARK 350 AUTHOR DETERMINED BIOLOGICAL UNIT: TRIMERIC                          
REMARK 350 APPLY THE FOLLOWING TO CHAINS: A, B, C                               
REMARK 350   BIOMT1   1  1.000000  0.000000  0.000000        0.00000            
REMARK 350   BIOMT2   1  0.000000  1.000000  0.000000        0.00000            
REMARK 350   BIOMT3   1  0.000000  0.000000  1.000000        0.00000            
REMARK 465                                                                      
REMARK 465 MISSING RESIDUES                                                     
REMARK 465 THE FOLLOWING RESIDUES WERE NOT LOCATED IN THE                       
REMARK 465 EXPERIMENT. (M=MODEL NUMBER; RES=RESIDUE NAME; C=CHAIN               
REMARK 465 IDENTIFIER; SSSEQ=SEQUENCE NUMBER; I=INSERTION CODE.)                
REMARK 465                                                                      
REMARK 465   M RES C SSSEQI                                                     
REMARK 465     SER A   225                                                      
REMARK 465     PRO A   256                                                      
REMARK 465     ASP A   257                                                      
REMARK 465     GLY A   258                                                      
REMARK 465     LYS A   740                                                      
REMARK 465     ALA A   741                                                      
REMARK 465     LYS A   742                                                      
REMARK 465     GLN A   743                                                      
REMARK 465     SER A   799                                                      
REMARK 465     ALA A   800                                                      
REMARK 465     SER B   225                                                      
REMARK 465     PRO B   256                                                      
REMARK 465     ASP B   257                                                      
REMARK 465     GLY B   258                                                      
REMARK 465     LYS B   740                                                      
REMARK 465     ALA B   741                                                      
REMARK 465     LYS B   742                                                      
REMARK 465     GLN B   743                                                      
REMARK 465     SER B   799                                                      
REMARK 465     ALA B   800                                                      
REMARK 465     SER C   225                                                      
REMARK 465     PRO C   256                                                      
REMARK 465     ASP C   257                                                      
REMARK 465     GLY C   258                                                      
REMARK 465     LYS C   740                                                      
REMARK 465     ALA C   741                                                      
REMARK 465     LYS C   742                                                      
REMARK 465     GLN C   743                                                      
REMARK 465     SER C   799                                                      
REMARK 465     ALA C   800                                                      
REMARK 470                                                                      
REMARK 470 MISSING ATOM                                                         
REMARK 470 THE FOLLOWING RESIDUES HAVE MISSING ATOMS (M=MODEL NUMBER;           
REMARK 470 RES=RESIDUE NAME; C=CHAIN IDENTIFIER; SSEQ=SEQUENCE NUMBER;          
REMARK 470 I=INSERTION CODE):                                                   
REMARK 470   M RES CSSEQI  ATOMS                                                
REMARK 470     GLU A  39    CG   CD   OE1  OE2                                  
REMARK 470     LYS A  57    CG   CD   CE   NZ                                   
REMARK 470     GLU A  61    CG   CD   OE1  OE2                                  
REMARK 470     GLU A  68    CG   CD   OE1  OE2                                  
REMARK 470     GLU A  69    CG   CD   OE1  OE2                                  
REMARK 470     GLU A  75    CG   CD   OE1  OE2                                  
REMARK 470     ASP A  76    CG   OD1  OD2                                       
REMARK 470     LYS A  97    CG   CD   CE   NZ                                   
REMARK 470     ASP A 101    CG   OD1  OD2                                       
REMARK 470     ASP A 103    CG   OD1  OD2                                       
REMARK 470     LYS A 104    CG   CD   CE   NZ                                   
REMARK 470     GLN A 107    CG   CD   OE1  NE2                                  
REMARK 470     ASN A 111    CG   OD1  ND2                                       
REMARK 470     SER A 114    OG                                                  
REMARK 470     GLU A 122    CG   CD   OE1  OE2                                  
REMARK 470     ASP A 123    CG   OD1  OD2                                       
REMARK 470     LYS A 133    CG   CD   CE   NZ                                   
REMARK 470     ASP A 148    CG   OD1  OD2                                       
REMARK 470     ASP A 166    CG   OD1  OD2                                       
REMARK 470     ARG A 167    CG   CD   NE   CZ   NH1  NH2                        
REMARK 470     GLU A 176    CG   CD   OE1  OE2                                  
REMARK 470     ASN A 200    CG   OD1  ND2                                       
REMARK 470     GLU A 205    CG   CD   OE1  OE2                                  
REMARK 470     GLN A 238    CG   CD   OE1  NE2                                  
REMARK 470     GLU A 244    CG   CD   OE1  OE2                                  
REMARK 470     GLU A 313    CG   CD   OE1  OE2                                  
REMARK 470     ASP A 317    CG   OD1  OD2                                       
REMARK 470     GLU A 347    CG   CD   OE1  OE2                                  
REMARK 470     GLU A 415    CG   CD   OE1  OE2                                  
REMARK 470     GLU A 422    CG   CD   OE1  OE2                                  
REMARK 470     LYS A 498    CG   CD   CE   NZ                                   
REMARK 470     ASP A 501    CG   OD1  OD2                                       
REMARK 470     LYS A 503    CG   CD   CE   NZ                                   
REMARK 470     ARG A 517    CG   CD   NE   CZ   NH1  NH2                        
REMARK 470     MET A 548    CG   SD   CE                                        
REMARK 470     GLN A 665    CG   CD   OE1  NE2                                  
REMARK 470     LYS A 710    CG   CD   CE   NZ                                   
REMARK 470     MET A 820    CG   SD   CE                                        
REMARK 470     GLU A 850    CG   CD   OE1  OE2                                  
REMARK 470     ARG A 859    CG   CD   NE   CZ   NH1  NH2                        
REMARK 470     LYS A 862    CG   CD   CE   NZ                                   
REMARK 470     LYS A 872    CG   CD   CE   NZ                                   
REMARK 470     GLU A 957    CG   CD   OE1  OE2                                  
REMARK 470     LYS A 967    CG   CD   CE   NZ                                   
REMARK 470     GLU B  39    CG   CD   OE1  OE2                                  
REMARK 470     GLU B  61    CG   CD   OE1  OE2                                  
REMARK 470     GLU B  68    CG   CD   OE1  OE2                                  
REMARK 470     GLU B  69    CG   CD   OE1  OE2                                  
REMARK 470     GLU B  75    CG   CD   OE1  OE2                                  
REMARK 470     ASP B  76    CG   OD1  OD2                                       
REMARK 470     ASP B 101    CG   OD1  OD2                                       
REMARK 470     LYS B 104    CG   CD   CE   NZ                                   
REMARK 470     GLN B 107    CG   CD   OE1  NE2                                  
REMARK 470     GLU B 122    CG   CD   OE1  OE2                                  
REMARK 470     ASP B 166    CG   OD1  OD2                                       
REMARK 470     ARG B 167    CG   CD   NE   CZ   NH1  NH2                        
REMARK 470     GLU B 176    CG   CD   OE1  OE2                                  
REMARK 470     ASN B 200    CG   OD1  ND2                                       
REMARK 470     GLU B 205    CG   CD   OE1  OE2                                  
REMARK 470     GLN B 238    CG   CD   OE1  NE2                                  
REMARK 470     GLU B 313    CG   CD   OE1  OE2                                  
REMARK 470     ASP B 317    CG   OD1  OD2                                       
REMARK 470     ASP B 329    CG   OD1  OD2                                       
REMARK 470     GLU B 347    CG   CD   OE1  OE2                                  
REMARK 470     GLU B 415    CG   CD   OE1  OE2                                  
REMARK 470     GLU B 422    CG   CD   OE1  OE2                                  
REMARK 470     GLU B 429    CG   CD   OE1  OE2                                  
REMARK 470     LYS B 498    CG   CD   CE   NZ                                   
REMARK 470     ASP B 501    CG   OD1  OD2                                       
REMARK 470     LYS B 503    CG   CD   CE   NZ                                   
REMARK 470     ARG B 517    CG   CD   NE   CZ   NH1  NH2                        
REMARK 470     MET B 548    CG   SD   CE                                        
REMARK 470     LYS B 646    CG   CD   CE   NZ                                   
REMARK 470     ASP B 647    CG   OD1  OD2                                       
REMARK 470     GLN B 665    CG   CD   OE1  NE2                                  
REMARK 470     LYS B 710    CG   CD   CE   NZ                                   
REMARK 470     ASP B 735    CG   OD1  OD2                                       
REMARK 470     ASP B 750    CG   OD1  OD2                                       
REMARK 470     GLN B 844    CG   CD   OE1  NE2                                  
REMARK 470     GLU B 846    CG   CD   OE1  OE2                                  
REMARK 470     GLU B 850    CG   CD   OE1  OE2                                  
REMARK 470     GLN B 855    CG   CD   OE1  NE2                                  
REMARK 470     ARG B 859    CG   CD   NE   CZ   NH1  NH2                        
REMARK 470     LYS B 862    CG   CD   CE   NZ                                   
REMARK 470     LYS B 872    CG   CD   CE   NZ                                   
REMARK 470     ASP B 928    CG   OD1  OD2                                       
REMARK 470     GLU B 953    CG   CD   OE1  OE2                                  
REMARK 470     GLU B 957    CG   CD   OE1  OE2                                  
REMARK 470     LYS B 967    CG   CD   CE   NZ                                   
REMARK 470     GLU C  36    CG   CD   OE1  OE2                                  
REMARK 470     GLU C  39    CG   CD   OE1  OE2                                  
REMARK 470     GLU C  61    CG   CD   OE1  OE2                                  
REMARK 470     GLU C  68    CG   CD   OE1  OE2                                  
REMARK 470     GLU C  69    CG   CD   OE1  OE2                                  
REMARK 470     GLU C  75    CG   CD   OE1  OE2                                  
REMARK 470     ASP C  76    CG   OD1  OD2                                       
REMARK 470     LYS C  97    CG   CD   CE   NZ                                   
REMARK 470     ASP C 101    CG   OD1  OD2                                       
REMARK 470     ASP C 103    CG   OD1  OD2                                       
REMARK 470     LYS C 104    CG   CD   CE   NZ                                   
REMARK 470     GLN C 107    CG   CD   OE1  NE2                                  
REMARK 470     GLU C 122    CG   CD   OE1  OE2                                  
REMARK 470     ASP C 123    CG   OD1  OD2                                       
REMARK 470     ARG C 167    CG   CD   NE   CZ   NH1  NH2                        
REMARK 470     GLU C 176    CG   CD   OE1  OE2                                  
REMARK 470     ASN C 200    CG   OD1  ND2                                       
REMARK 470     GLU C 205    CG   CD   OE1  OE2                                  
REMARK 470     GLN C 238    CG   CD   OE1  NE2                                  
REMARK 470     GLU C 244    CG   CD   OE1  OE2                                  
REMARK 470     GLU C 347    CG   CD   OE1  OE2                                  
REMARK 470     GLU C 415    CG   CD   OE1  OE2                                  
REMARK 470     GLU C 429    CG   CD   OE1  OE2                                  
REMARK 470     LYS C 498    CG   CD   CE   NZ                                   
REMARK 470     ASP C 501    CG   OD1  OD2                                       
REMARK 470     LYS C 503    CG   CD   CE   NZ                                   
REMARK 470     ARG C 517    CG   CD   NE   CZ   NH1  NH2                        
REMARK 470     MET C 548    CG   SD   CE                                        
REMARK 470     LYS C 646    CG   CD   CE   NZ                                   
REMARK 470     ASP C 647    CG   OD1  OD2                                       
REMARK 470     GLN C 665    CG   CD   OE1  NE2                                  
REMARK 470     LYS C 710    CG   CD   CE   NZ                                   
REMARK 470     GLN C 713    CG   CD   OE1  NE2                                  
REMARK 470     GLU C 789    CG   CD   OE1  OE2                                  
REMARK 470     MET C 820    CG   SD   CE                                        
REMARK 470     GLU C 850    CG   CD   OE1  OE2                                  
REMARK 470     GLN C 855    CG   CD   OE1  NE2                                  
REMARK 470     ARG C 859    CG   CD   NE   CZ   NH1  NH2                        
REMARK 470     LYS C 862    CG   CD   CE   NZ                                   
REMARK 470     GLU C 899    CG   CD   OE1  OE2                                  
REMARK 470     ASP C 928    CG   OD1  OD2                                       
REMARK 470     LYS C 967    CG   CD   CE   NZ                                   
REMARK 470     GLU C1003    CG   CD   OE1  OE2                                  
REMARK 500                                                                      
REMARK 500 GEOMETRY AND STEREOCHEMISTRY                                         
REMARK 500 SUBTOPIC: TORSION ANGLES                                             
REMARK 500                                                                      
REMARK 500 TORSION ANGLES OUTSIDE THE EXPECTED RAMACHANDRAN REGIONS:            
REMARK 500 (M=MODEL NUMBER; RES=RESIDUE NAME; C=CHAIN IDENTIFIER;               
REMARK 500 SSEQ=SEQUENCE NUMBER; I=INSERTION CODE).                             
REMARK 500                                                                      
REMARK 500 STANDARD TABLE:                                                      
REMARK 500 FORMAT:(10X,I3,1X,A3,1X,A1,I4,A1,4X,F7.2,3X,F7.2)                    
REMARK 500                                                                      
REMARK 500 EXPECTED VALUES: GJ KLEYWEGT AND TA JONES (1996). PHI/PSI-           
REMARK 500 CHOLOGY: RAMACHANDRAN REVISITED. STRUCTURE 4, 1395 - 1400            
REMARK 500                                                                      
REMARK 500  M RES CSSEQI        PSI       PHI                                   
REMARK 500    ASP A  76       61.57     62.80                                   
REMARK 500    PRO A 319     -179.55    -66.85                                   
REMARK 500    VAL A 327      -65.48   -105.44                                   
REMARK 500    SER A 662        5.58    -66.71                                   
REMARK 500    ASN A 765     -173.06     59.71                                   
REMARK 500    LEU A 868      -62.68     62.46                                   
REMARK 500    TYR B  37       74.46     53.67                                   
REMARK 500    TYR B  51       89.87   -151.56                                   
REMARK 500    ARG B 119       31.10    -92.84                                   
REMARK 500    LEU B 179      119.62   -160.66                                   
REMARK 500    SER B 662        1.51    -66.68                                   
REMARK 500    VAL B 764      -65.11   -104.61                                   
REMARK 500    ASP B 867     -137.95     65.94                                   
REMARK 500    LEU B 909       31.56    -88.29                                   
REMARK 500    ASN C 765     -175.39     60.09                                   
REMARK 500    ASP C 867     -135.58     67.87                                   
REMARK 500    ALA C 926     -178.32     59.60                                   
REMARK 500    ASN C 930     -165.50    -79.82                                   
REMARK 500                                                                      
REMARK 500 REMARK: NULL                                                         
REMARK 610                                                                      
REMARK 610 MISSING HETEROATOM                                                   
REMARK 610 THE FOLLOWING RESIDUES HAVE MISSING ATOMS (M=MODEL NUMBER;           
REMARK 610 RES=RESIDUE NAME; C=CHAIN IDENTIFIER; SSEQ=SEQUENCE NUMBER;          
REMARK 610 I=INSERTION CODE):                                                   
REMARK 610   M RES C SSEQI                                                      
REMARK 610     LMT A 1102                                                       
REMARK 610     LMT B 1102                                                       
REMARK 610     LMT C 1102                                                       
REMARK 900                                                                      
REMARK 900 RELATED ENTRIES                                                      
REMARK 900 RELATED ID: EMD-39532   RELATED DB: EMDB                             
REMARK 900 CRYO-EM STRUCTURE OF ADEG FROM ACINETOBACTER BAUMANNII               
DBREF1 8YR0 A    2  1039  UNP                  A0AAQ1V714_ACIBA                 
DBREF2 8YR0 A     A0AAQ1V714                          2        1039             
DBREF1 8YR0 B    2  1039  UNP                  A0AAQ1V714_ACIBA                 
DBREF2 8YR0 B     A0AAQ1V714                          2        1039             
DBREF1 8YR0 C    2  1039  UNP                  A0AAQ1V714_ACIBA                 
DBREF2 8YR0 C     A0AAQ1V714                          2        1039             
SEQRES   1 A 1038  ASN ILE SER LYS PHE PHE ILE ASP ARG PRO ILE PHE ALA          
SEQRES   2 A 1038  GLY VAL LEU SER VAL LEU ILE LEU LEU ALA GLY LEU LEU          
SEQRES   3 A 1038  SER VAL PHE GLN LEU PRO ILE SER GLU TYR PRO GLU VAL          
SEQRES   4 A 1038  VAL PRO PRO SER VAL VAL VAL ARG ALA GLN TYR PRO GLY          
SEQRES   5 A 1038  ALA ASN PRO LYS VAL ILE ALA GLU THR VAL ALA SER PRO          
SEQRES   6 A 1038  LEU GLU GLU SER ILE ASN GLY VAL GLU ASP MET LEU TYR          
SEQRES   7 A 1038  MET GLN SER GLN ALA ASN SER ASP GLY ASN LEU THR ILE          
SEQRES   8 A 1038  THR VAL ASN PHE LYS LEU GLY ILE ASP PRO ASP LYS ALA          
SEQRES   9 A 1038  GLN GLN LEU VAL GLN ASN ARG VAL SER GLN ALA MET PRO          
SEQRES  10 A 1038  ARG LEU PRO GLU ASP VAL GLN ARG LEU GLY VAL THR THR          
SEQRES  11 A 1038  LEU LYS SER SER PRO THR LEU THR MET VAL VAL HIS LEU          
SEQRES  12 A 1038  THR SER PRO ASP ASN ARG TYR ASP MET THR TYR LEU ARG          
SEQRES  13 A 1038  ASN TYR ALA VAL LEU ASN VAL LYS ASP ARG LEU ALA ARG          
SEQRES  14 A 1038  LEU GLN GLY VAL GLY GLU VAL GLY LEU PHE GLY SER GLY          
SEQRES  15 A 1038  ASP TYR ALA MET ARG VAL TRP LEU ASP PRO GLN LYS VAL          
SEQRES  16 A 1038  ALA GLN ARG ASN LEU THR ALA THR GLU ILE VAL ASN ALA          
SEQRES  17 A 1038  ILE ARG GLU GLN ASN ILE GLN VAL ALA ALA GLY THR ILE          
SEQRES  18 A 1038  GLY ALA SER PRO SER ASN SER PRO LEU GLN LEU SER VAL          
SEQRES  19 A 1038  ASN ALA GLN GLY ARG LEU THR THR GLU GLN GLU PHE ALA          
SEQRES  20 A 1038  ASP ILE ILE LEU LYS THR ALA PRO ASP GLY ALA VAL THR          
SEQRES  21 A 1038  ARG LEU GLY ASP VAL ALA ARG VAL GLU LEU ALA ALA SER          
SEQRES  22 A 1038  GLN TYR GLY LEU ARG SER LEU LEU ASP ASN LYS GLN ALA          
SEQRES  23 A 1038  VAL ALA ILE PRO ILE PHE GLN ALA PRO GLY ALA ASN ALA          
SEQRES  24 A 1038  LEU GLN VAL SER ASP GLN VAL ARG SER THR MET LYS GLU          
SEQRES  25 A 1038  LEU SER LYS ASP PHE PRO SER SER ILE LYS TYR ASP ILE          
SEQRES  26 A 1038  VAL TYR ASP PRO THR GLN PHE VAL ARG ALA SER ILE LYS          
SEQRES  27 A 1038  ALA VAL VAL HIS THR LEU LEU GLU ALA ILE ALA LEU VAL          
SEQRES  28 A 1038  VAL VAL VAL VAL ILE LEU PHE LEU GLN THR TRP ARG ALA          
SEQRES  29 A 1038  SER ILE ILE PRO LEU LEU ALA VAL PRO VAL SER ILE ILE          
SEQRES  30 A 1038  GLY THR PHE ALA LEU MET LEU ALA PHE GLY TYR SER ILE          
SEQRES  31 A 1038  ASN ALA LEU SER LEU PHE GLY MET VAL LEU ALA ILE GLY          
SEQRES  32 A 1038  ILE VAL VAL ASP ASP ALA ILE VAL VAL VAL GLU ASN VAL          
SEQRES  33 A 1038  GLU ARG ASN ILE GLU ALA GLY LEU ASN PRO ARG GLU ALA          
SEQRES  34 A 1038  THR TYR ARG ALA MET ARG GLU VAL SER GLY PRO ILE ILE          
SEQRES  35 A 1038  ALA ILE ALA LEU THR LEU VAL ALA VAL PHE VAL PRO LEU          
SEQRES  36 A 1038  ALA PHE MET THR GLY LEU THR GLY GLN PHE TYR LYS GLN          
SEQRES  37 A 1038  PHE ALA MET THR ILE ALA ILE SER THR VAL ILE SER ALA          
SEQRES  38 A 1038  PHE ASN SER LEU THR LEU SER PRO ALA LEU ALA ALA LEU          
SEQRES  39 A 1038  LEU LEU LYS GLY HIS ASP ALA LYS PRO ASP ALA LEU THR          
SEQRES  40 A 1038  ARG ILE MET ASN ARG VAL PHE GLY ARG PHE PHE ALA LEU          
SEQRES  41 A 1038  PHE ASN ARG VAL PHE SER ARG ALA SER ASP ARG TYR SER          
SEQRES  42 A 1038  GLN GLY VAL SER ARG VAL ILE SER HIS LYS ALA SER ALA          
SEQRES  43 A 1038  MET GLY VAL TYR ALA ALA LEU LEU GLY LEU THR VAL GLY          
SEQRES  44 A 1038  ILE SER TYR ILE VAL PRO GLY GLY PHE VAL PRO ALA GLN          
SEQRES  45 A 1038  ASP LYS GLN TYR LEU ILE SER PHE ALA GLN LEU PRO ASN          
SEQRES  46 A 1038  GLY ALA SER LEU ASP ARG THR GLU ALA VAL ILE ARG LYS          
SEQRES  47 A 1038  MET SER ASP THR ALA LEU LYS GLN PRO GLY VAL GLU SER          
SEQRES  48 A 1038  ALA VAL ALA PHE PRO GLY LEU SER ILE ASN GLY PHE THR          
SEQRES  49 A 1038  ASN SER SER SER ALA GLY ILE VAL PHE VAL THR LEU LYS          
SEQRES  50 A 1038  PRO PHE ASP GLU ARG LYS ALA LYS ASP LEU SER ALA ASN          
SEQRES  51 A 1038  ALA ILE ALA GLY ALA LEU ASN GLN LYS TYR SER ALA ILE          
SEQRES  52 A 1038  GLN ASP ALA TYR ILE ALA VAL PHE PRO PRO PRO PRO VAL          
SEQRES  53 A 1038  MET GLY LEU GLY THR MET GLY GLY PHE LYS LEU GLN LEU          
SEQRES  54 A 1038  GLU ASP ARG GLY ALA LEU GLY TYR SER ALA LEU ASN ASP          
SEQRES  55 A 1038  ALA ALA GLN ASN PHE MET LYS ALA ALA GLN SER ALA PRO          
SEQRES  56 A 1038  GLU LEU GLY PRO MET PHE SER SER TYR GLN ILE ASN VAL          
SEQRES  57 A 1038  PRO GLN LEU ASN VAL ASP LEU ASP ARG VAL LYS ALA LYS          
SEQRES  58 A 1038  GLN GLN GLY VAL ALA VAL THR ASP VAL PHE ASN THR MET          
SEQRES  59 A 1038  GLN ILE TYR LEU GLY SER GLN TYR VAL ASN ASP PHE ASN          
SEQRES  60 A 1038  ARG PHE GLY ARG VAL TYR GLN VAL ARG ALA GLN ALA ASP          
SEQRES  61 A 1038  ALA PRO PHE ARG ALA ASN PRO GLU ASP ILE LEU GLN LEU          
SEQRES  62 A 1038  LYS THR ARG ASN SER ALA GLY GLN MET VAL PRO LEU SER          
SEQRES  63 A 1038  SER LEU VAL ASN VAL THR GLN THR TYR GLY PRO GLU MET          
SEQRES  64 A 1038  VAL VAL ARG TYR ASN GLY TYR THR SER ALA ASP ILE ASN          
SEQRES  65 A 1038  GLY GLY PRO ALA PRO GLY TYR SER SER SER GLN ALA GLU          
SEQRES  66 A 1038  ALA ALA VAL GLU ARG ILE ALA ALA GLN THR LEU PRO ARG          
SEQRES  67 A 1038  GLY ILE LYS PHE GLU TRP THR ASP LEU THR TYR GLN LYS          
SEQRES  68 A 1038  ILE LEU ALA GLY ASN ALA GLY LEU TRP VAL PHE PRO ILE          
SEQRES  69 A 1038  SER VAL LEU LEU VAL PHE LEU VAL LEU ALA ALA GLN TYR          
SEQRES  70 A 1038  GLU SER LEU THR LEU PRO LEU ALA VAL ILE LEU ILE VAL          
SEQRES  71 A 1038  PRO MET GLY ILE LEU ALA ALA LEU THR GLY VAL TRP LEU          
SEQRES  72 A 1038  THR ALA GLY ASP ASN ASN ILE PHE THR GLN ILE GLY LEU          
SEQRES  73 A 1038  MET VAL LEU VAL GLY LEU ALA CYS LYS ASN ALA ILE LEU          
SEQRES  74 A 1038  ILE VAL GLU PHE ALA ARG GLU LEU GLU MET GLN GLY ALA          
SEQRES  75 A 1038  THR ALA PHE LYS ALA ALA VAL GLU ALA SER ARG LEU ARG          
SEQRES  76 A 1038  LEU ARG PRO ILE LEU MET THR SER ILE ALA PHE ILE MET          
SEQRES  77 A 1038  GLY VAL VAL PRO LEU VAL THR SER THR GLY ALA GLY SER          
SEQRES  78 A 1038  GLU MET ARG HIS ALA MET GLY VAL ALA VAL PHE PHE GLY          
SEQRES  79 A 1038  MET ILE GLY VAL THR PHE PHE GLY LEU PHE LEU THR PRO          
SEQRES  80 A 1038  ALA PHE TYR VAL LEU ILE ARG SER LEU ASN SER                  
SEQRES   1 B 1038  ASN ILE SER LYS PHE PHE ILE ASP ARG PRO ILE PHE ALA          
SEQRES   2 B 1038  GLY VAL LEU SER VAL LEU ILE LEU LEU ALA GLY LEU LEU          
SEQRES   3 B 1038  SER VAL PHE GLN LEU PRO ILE SER GLU TYR PRO GLU VAL          
SEQRES   4 B 1038  VAL PRO PRO SER VAL VAL VAL ARG ALA GLN TYR PRO GLY          
SEQRES   5 B 1038  ALA ASN PRO LYS VAL ILE ALA GLU THR VAL ALA SER PRO          
SEQRES   6 B 1038  LEU GLU GLU SER ILE ASN GLY VAL GLU ASP MET LEU TYR          
SEQRES   7 B 1038  MET GLN SER GLN ALA ASN SER ASP GLY ASN LEU THR ILE          
SEQRES   8 B 1038  THR VAL ASN PHE LYS LEU GLY ILE ASP PRO ASP LYS ALA          
SEQRES   9 B 1038  GLN GLN LEU VAL GLN ASN ARG VAL SER GLN ALA MET PRO          
SEQRES  10 B 1038  ARG LEU PRO GLU ASP VAL GLN ARG LEU GLY VAL THR THR          
SEQRES  11 B 1038  LEU LYS SER SER PRO THR LEU THR MET VAL VAL HIS LEU          
SEQRES  12 B 1038  THR SER PRO ASP ASN ARG TYR ASP MET THR TYR LEU ARG          
SEQRES  13 B 1038  ASN TYR ALA VAL LEU ASN VAL LYS ASP ARG LEU ALA ARG          
SEQRES  14 B 1038  LEU GLN GLY VAL GLY GLU VAL GLY LEU PHE GLY SER GLY          
SEQRES  15 B 1038  ASP TYR ALA MET ARG VAL TRP LEU ASP PRO GLN LYS VAL          
SEQRES  16 B 1038  ALA GLN ARG ASN LEU THR ALA THR GLU ILE VAL ASN ALA          
SEQRES  17 B 1038  ILE ARG GLU GLN ASN ILE GLN VAL ALA ALA GLY THR ILE          
SEQRES  18 B 1038  GLY ALA SER PRO SER ASN SER PRO LEU GLN LEU SER VAL          
SEQRES  19 B 1038  ASN ALA GLN GLY ARG LEU THR THR GLU GLN GLU PHE ALA          
SEQRES  20 B 1038  ASP ILE ILE LEU LYS THR ALA PRO ASP GLY ALA VAL THR          
SEQRES  21 B 1038  ARG LEU GLY ASP VAL ALA ARG VAL GLU LEU ALA ALA SER          
SEQRES  22 B 1038  GLN TYR GLY LEU ARG SER LEU LEU ASP ASN LYS GLN ALA          
SEQRES  23 B 1038  VAL ALA ILE PRO ILE PHE GLN ALA PRO GLY ALA ASN ALA          
SEQRES  24 B 1038  LEU GLN VAL SER ASP GLN VAL ARG SER THR MET LYS GLU          
SEQRES  25 B 1038  LEU SER LYS ASP PHE PRO SER SER ILE LYS TYR ASP ILE          
SEQRES  26 B 1038  VAL TYR ASP PRO THR GLN PHE VAL ARG ALA SER ILE LYS          
SEQRES  27 B 1038  ALA VAL VAL HIS THR LEU LEU GLU ALA ILE ALA LEU VAL          
SEQRES  28 B 1038  VAL VAL VAL VAL ILE LEU PHE LEU GLN THR TRP ARG ALA          
SEQRES  29 B 1038  SER ILE ILE PRO LEU LEU ALA VAL PRO VAL SER ILE ILE          
SEQRES  30 B 1038  GLY THR PHE ALA LEU MET LEU ALA PHE GLY TYR SER ILE          
SEQRES  31 B 1038  ASN ALA LEU SER LEU PHE GLY MET VAL LEU ALA ILE GLY          
SEQRES  32 B 1038  ILE VAL VAL ASP ASP ALA ILE VAL VAL VAL GLU ASN VAL          
SEQRES  33 B 1038  GLU ARG ASN ILE GLU ALA GLY LEU ASN PRO ARG GLU ALA          
SEQRES  34 B 1038  THR TYR ARG ALA MET ARG GLU VAL SER GLY PRO ILE ILE          
SEQRES  35 B 1038  ALA ILE ALA LEU THR LEU VAL ALA VAL PHE VAL PRO LEU          
SEQRES  36 B 1038  ALA PHE MET THR GLY LEU THR GLY GLN PHE TYR LYS GLN          
SEQRES  37 B 1038  PHE ALA MET THR ILE ALA ILE SER THR VAL ILE SER ALA          
SEQRES  38 B 1038  PHE ASN SER LEU THR LEU SER PRO ALA LEU ALA ALA LEU          
SEQRES  39 B 1038  LEU LEU LYS GLY HIS ASP ALA LYS PRO ASP ALA LEU THR          
SEQRES  40 B 1038  ARG ILE MET ASN ARG VAL PHE GLY ARG PHE PHE ALA LEU          
SEQRES  41 B 1038  PHE ASN ARG VAL PHE SER ARG ALA SER ASP ARG TYR SER          
SEQRES  42 B 1038  GLN GLY VAL SER ARG VAL ILE SER HIS LYS ALA SER ALA          
SEQRES  43 B 1038  MET GLY VAL TYR ALA ALA LEU LEU GLY LEU THR VAL GLY          
SEQRES  44 B 1038  ILE SER TYR ILE VAL PRO GLY GLY PHE VAL PRO ALA GLN          
SEQRES  45 B 1038  ASP LYS GLN TYR LEU ILE SER PHE ALA GLN LEU PRO ASN          
SEQRES  46 B 1038  GLY ALA SER LEU ASP ARG THR GLU ALA VAL ILE ARG LYS          
SEQRES  47 B 1038  MET SER ASP THR ALA LEU LYS GLN PRO GLY VAL GLU SER          
SEQRES  48 B 1038  ALA VAL ALA PHE PRO GLY LEU SER ILE ASN GLY PHE THR          
SEQRES  49 B 1038  ASN SER SER SER ALA GLY ILE VAL PHE VAL THR LEU LYS          
SEQRES  50 B 1038  PRO PHE ASP GLU ARG LYS ALA LYS ASP LEU SER ALA ASN          
SEQRES  51 B 1038  ALA ILE ALA GLY ALA LEU ASN GLN LYS TYR SER ALA ILE          
SEQRES  52 B 1038  GLN ASP ALA TYR ILE ALA VAL PHE PRO PRO PRO PRO VAL          
SEQRES  53 B 1038  MET GLY LEU GLY THR MET GLY GLY PHE LYS LEU GLN LEU          
SEQRES  54 B 1038  GLU ASP ARG GLY ALA LEU GLY TYR SER ALA LEU ASN ASP          
SEQRES  55 B 1038  ALA ALA GLN ASN PHE MET LYS ALA ALA GLN SER ALA PRO          
SEQRES  56 B 1038  GLU LEU GLY PRO MET PHE SER SER TYR GLN ILE ASN VAL          
SEQRES  57 B 1038  PRO GLN LEU ASN VAL ASP LEU ASP ARG VAL LYS ALA LYS          
SEQRES  58 B 1038  GLN GLN GLY VAL ALA VAL THR ASP VAL PHE ASN THR MET          
SEQRES  59 B 1038  GLN ILE TYR LEU GLY SER GLN TYR VAL ASN ASP PHE ASN          
SEQRES  60 B 1038  ARG PHE GLY ARG VAL TYR GLN VAL ARG ALA GLN ALA ASP          
SEQRES  61 B 1038  ALA PRO PHE ARG ALA ASN PRO GLU ASP ILE LEU GLN LEU          
SEQRES  62 B 1038  LYS THR ARG ASN SER ALA GLY GLN MET VAL PRO LEU SER          
SEQRES  63 B 1038  SER LEU VAL ASN VAL THR GLN THR TYR GLY PRO GLU MET          
SEQRES  64 B 1038  VAL VAL ARG TYR ASN GLY TYR THR SER ALA ASP ILE ASN          
SEQRES  65 B 1038  GLY GLY PRO ALA PRO GLY TYR SER SER SER GLN ALA GLU          
SEQRES  66 B 1038  ALA ALA VAL GLU ARG ILE ALA ALA GLN THR LEU PRO ARG          
SEQRES  67 B 1038  GLY ILE LYS PHE GLU TRP THR ASP LEU THR TYR GLN LYS          
SEQRES  68 B 1038  ILE LEU ALA GLY ASN ALA GLY LEU TRP VAL PHE PRO ILE          
SEQRES  69 B 1038  SER VAL LEU LEU VAL PHE LEU VAL LEU ALA ALA GLN TYR          
SEQRES  70 B 1038  GLU SER LEU THR LEU PRO LEU ALA VAL ILE LEU ILE VAL          
SEQRES  71 B 1038  PRO MET GLY ILE LEU ALA ALA LEU THR GLY VAL TRP LEU          
SEQRES  72 B 1038  THR ALA GLY ASP ASN ASN ILE PHE THR GLN ILE GLY LEU          
SEQRES  73 B 1038  MET VAL LEU VAL GLY LEU ALA CYS LYS ASN ALA ILE LEU          
SEQRES  74 B 1038  ILE VAL GLU PHE ALA ARG GLU LEU GLU MET GLN GLY ALA          
SEQRES  75 B 1038  THR ALA PHE LYS ALA ALA VAL GLU ALA SER ARG LEU ARG          
SEQRES  76 B 1038  LEU ARG PRO ILE LEU MET THR SER ILE ALA PHE ILE MET          
SEQRES  77 B 1038  GLY VAL VAL PRO LEU VAL THR SER THR GLY ALA GLY SER          
SEQRES  78 B 1038  GLU MET ARG HIS ALA MET GLY VAL ALA VAL PHE PHE GLY          
SEQRES  79 B 1038  MET ILE GLY VAL THR PHE PHE GLY LEU PHE LEU THR PRO          
SEQRES  80 B 1038  ALA PHE TYR VAL LEU ILE ARG SER LEU ASN SER                  
SEQRES   1 C 1038  ASN ILE SER LYS PHE PHE ILE ASP ARG PRO ILE PHE ALA          
SEQRES   2 C 1038  GLY VAL LEU SER VAL LEU ILE LEU LEU ALA GLY LEU LEU          
SEQRES   3 C 1038  SER VAL PHE GLN LEU PRO ILE SER GLU TYR PRO GLU VAL          
SEQRES   4 C 1038  VAL PRO PRO SER VAL VAL VAL ARG ALA GLN TYR PRO GLY          
SEQRES   5 C 1038  ALA ASN PRO LYS VAL ILE ALA GLU THR VAL ALA SER PRO          
SEQRES   6 C 1038  LEU GLU GLU SER ILE ASN GLY VAL GLU ASP MET LEU TYR          
SEQRES   7 C 1038  MET GLN SER GLN ALA ASN SER ASP GLY ASN LEU THR ILE          
SEQRES   8 C 1038  THR VAL ASN PHE LYS LEU GLY ILE ASP PRO ASP LYS ALA          
SEQRES   9 C 1038  GLN GLN LEU VAL GLN ASN ARG VAL SER GLN ALA MET PRO          
SEQRES  10 C 1038  ARG LEU PRO GLU ASP VAL GLN ARG LEU GLY VAL THR THR          
SEQRES  11 C 1038  LEU LYS SER SER PRO THR LEU THR MET VAL VAL HIS LEU          
SEQRES  12 C 1038  THR SER PRO ASP ASN ARG TYR ASP MET THR TYR LEU ARG          
SEQRES  13 C 1038  ASN TYR ALA VAL LEU ASN VAL LYS ASP ARG LEU ALA ARG          
SEQRES  14 C 1038  LEU GLN GLY VAL GLY GLU VAL GLY LEU PHE GLY SER GLY          
SEQRES  15 C 1038  ASP TYR ALA MET ARG VAL TRP LEU ASP PRO GLN LYS VAL          
SEQRES  16 C 1038  ALA GLN ARG ASN LEU THR ALA THR GLU ILE VAL ASN ALA          
SEQRES  17 C 1038  ILE ARG GLU GLN ASN ILE GLN VAL ALA ALA GLY THR ILE          
SEQRES  18 C 1038  GLY ALA SER PRO SER ASN SER PRO LEU GLN LEU SER VAL          
SEQRES  19 C 1038  ASN ALA GLN GLY ARG LEU THR THR GLU GLN GLU PHE ALA          
SEQRES  20 C 1038  ASP ILE ILE LEU LYS THR ALA PRO ASP GLY ALA VAL THR          
SEQRES  21 C 1038  ARG LEU GLY ASP VAL ALA ARG VAL GLU LEU ALA ALA SER          
SEQRES  22 C 1038  GLN TYR GLY LEU ARG SER LEU LEU ASP ASN LYS GLN ALA          
SEQRES  23 C 1038  VAL ALA ILE PRO ILE PHE GLN ALA PRO GLY ALA ASN ALA          
SEQRES  24 C 1038  LEU GLN VAL SER ASP GLN VAL ARG SER THR MET LYS GLU          
SEQRES  25 C 1038  LEU SER LYS ASP PHE PRO SER SER ILE LYS TYR ASP ILE          
SEQRES  26 C 1038  VAL TYR ASP PRO THR GLN PHE VAL ARG ALA SER ILE LYS          
SEQRES  27 C 1038  ALA VAL VAL HIS THR LEU LEU GLU ALA ILE ALA LEU VAL          
SEQRES  28 C 1038  VAL VAL VAL VAL ILE LEU PHE LEU GLN THR TRP ARG ALA          
SEQRES  29 C 1038  SER ILE ILE PRO LEU LEU ALA VAL PRO VAL SER ILE ILE          
SEQRES  30 C 1038  GLY THR PHE ALA LEU MET LEU ALA PHE GLY TYR SER ILE          
SEQRES  31 C 1038  ASN ALA LEU SER LEU PHE GLY MET VAL LEU ALA ILE GLY          
SEQRES  32 C 1038  ILE VAL VAL ASP ASP ALA ILE VAL VAL VAL GLU ASN VAL          
SEQRES  33 C 1038  GLU ARG ASN ILE GLU ALA GLY LEU ASN PRO ARG GLU ALA          
SEQRES  34 C 1038  THR TYR ARG ALA MET ARG GLU VAL SER GLY PRO ILE ILE          
SEQRES  35 C 1038  ALA ILE ALA LEU THR LEU VAL ALA VAL PHE VAL PRO LEU          
SEQRES  36 C 1038  ALA PHE MET THR GLY LEU THR GLY GLN PHE TYR LYS GLN          
SEQRES  37 C 1038  PHE ALA MET THR ILE ALA ILE SER THR VAL ILE SER ALA          
SEQRES  38 C 1038  PHE ASN SER LEU THR LEU SER PRO ALA LEU ALA ALA LEU          
SEQRES  39 C 1038  LEU LEU LYS GLY HIS ASP ALA LYS PRO ASP ALA LEU THR          
SEQRES  40 C 1038  ARG ILE MET ASN ARG VAL PHE GLY ARG PHE PHE ALA LEU          
SEQRES  41 C 1038  PHE ASN ARG VAL PHE SER ARG ALA SER ASP ARG TYR SER          
SEQRES  42 C 1038  GLN GLY VAL SER ARG VAL ILE SER HIS LYS ALA SER ALA          
SEQRES  43 C 1038  MET GLY VAL TYR ALA ALA LEU LEU GLY LEU THR VAL GLY          
SEQRES  44 C 1038  ILE SER TYR ILE VAL PRO GLY GLY PHE VAL PRO ALA GLN          
SEQRES  45 C 1038  ASP LYS GLN TYR LEU ILE SER PHE ALA GLN LEU PRO ASN          
SEQRES  46 C 1038  GLY ALA SER LEU ASP ARG THR GLU ALA VAL ILE ARG LYS          
SEQRES  47 C 1038  MET SER ASP THR ALA LEU LYS GLN PRO GLY VAL GLU SER          
SEQRES  48 C 1038  ALA VAL ALA PHE PRO GLY LEU SER ILE ASN GLY PHE THR          
SEQRES  49 C 1038  ASN SER SER SER ALA GLY ILE VAL PHE VAL THR LEU LYS          
SEQRES  50 C 1038  PRO PHE ASP GLU ARG LYS ALA LYS ASP LEU SER ALA ASN          
SEQRES  51 C 1038  ALA ILE ALA GLY ALA LEU ASN GLN LYS TYR SER ALA ILE          
SEQRES  52 C 1038  GLN ASP ALA TYR ILE ALA VAL PHE PRO PRO PRO PRO VAL          
SEQRES  53 C 1038  MET GLY LEU GLY THR MET GLY GLY PHE LYS LEU GLN LEU          
SEQRES  54 C 1038  GLU ASP ARG GLY ALA LEU GLY TYR SER ALA LEU ASN ASP          
SEQRES  55 C 1038  ALA ALA GLN ASN PHE MET LYS ALA ALA GLN SER ALA PRO          
SEQRES  56 C 1038  GLU LEU GLY PRO MET PHE SER SER TYR GLN ILE ASN VAL          
SEQRES  57 C 1038  PRO GLN LEU ASN VAL ASP LEU ASP ARG VAL LYS ALA LYS          
SEQRES  58 C 1038  GLN GLN GLY VAL ALA VAL THR ASP VAL PHE ASN THR MET          
SEQRES  59 C 1038  GLN ILE TYR LEU GLY SER GLN TYR VAL ASN ASP PHE ASN          
SEQRES  60 C 1038  ARG PHE GLY ARG VAL TYR GLN VAL ARG ALA GLN ALA ASP          
SEQRES  61 C 1038  ALA PRO PHE ARG ALA ASN PRO GLU ASP ILE LEU GLN LEU          
SEQRES  62 C 1038  LYS THR ARG ASN SER ALA GLY GLN MET VAL PRO LEU SER          
SEQRES  63 C 1038  SER LEU VAL ASN VAL THR GLN THR TYR GLY PRO GLU MET          
SEQRES  64 C 1038  VAL VAL ARG TYR ASN GLY TYR THR SER ALA ASP ILE ASN          
SEQRES  65 C 1038  GLY GLY PRO ALA PRO GLY TYR SER SER SER GLN ALA GLU          
SEQRES  66 C 1038  ALA ALA VAL GLU ARG ILE ALA ALA GLN THR LEU PRO ARG          
SEQRES  67 C 1038  GLY ILE LYS PHE GLU TRP THR ASP LEU THR TYR GLN LYS          
SEQRES  68 C 1038  ILE LEU ALA GLY ASN ALA GLY LEU TRP VAL PHE PRO ILE          
SEQRES  69 C 1038  SER VAL LEU LEU VAL PHE LEU VAL LEU ALA ALA GLN TYR          
SEQRES  70 C 1038  GLU SER LEU THR LEU PRO LEU ALA VAL ILE LEU ILE VAL          
SEQRES  71 C 1038  PRO MET GLY ILE LEU ALA ALA LEU THR GLY VAL TRP LEU          
SEQRES  72 C 1038  THR ALA GLY ASP ASN ASN ILE PHE THR GLN ILE GLY LEU          
SEQRES  73 C 1038  MET VAL LEU VAL GLY LEU ALA CYS LYS ASN ALA ILE LEU          
SEQRES  74 C 1038  ILE VAL GLU PHE ALA ARG GLU LEU GLU MET GLN GLY ALA          
SEQRES  75 C 1038  THR ALA PHE LYS ALA ALA VAL GLU ALA SER ARG LEU ARG          
SEQRES  76 C 1038  LEU ARG PRO ILE LEU MET THR SER ILE ALA PHE ILE MET          
SEQRES  77 C 1038  GLY VAL VAL PRO LEU VAL THR SER THR GLY ALA GLY SER          
SEQRES  78 C 1038  GLU MET ARG HIS ALA MET GLY VAL ALA VAL PHE PHE GLY          
SEQRES  79 C 1038  MET ILE GLY VAL THR PHE PHE GLY LEU PHE LEU THR PRO          
SEQRES  80 C 1038  ALA PHE TYR VAL LEU ILE ARG SER LEU ASN SER                  
HET    LMT  A1101      35                                                       
HET    LMT  A1102      32                                                       
HET    LMT  B1101      35                                                       
HET    LMT  B1102      32                                                       
HET    LMT  C1101      35                                                       
HET    LMT  C1102      32                                                       
HETNAM     LMT DODECYL-BETA-D-MALTOSIDE                                         
FORMUL   4  LMT    6(C24 H46 O11)                                               
HELIX    1 AA1 ASN A    2  ASP A    9  1                                   8    
HELIX    2 AA2 ARG A   10  PHE A   30  1                                  21    
HELIX    3 AA3 ASN A   55  VAL A   63  1                                   9    
HELIX    4 AA4 VAL A   63  ASN A   72  1                                  10    
HELIX    5 AA5 ASP A  101  SER A  114  1                                  14    
HELIX    6 AA6 GLN A  115  LEU A  120  5                                   6    
HELIX    7 AA7 PRO A  121  GLY A  128  1                                   8    
HELIX    8 AA8 ASP A  152  ARG A  170  1                                  19    
HELIX    9 AA9 ASP A  192  ARG A  199  1                                   8    
HELIX   10 AB1 THR A  202  GLN A  213  1                                  12    
HELIX   11 AB2 THR A  243  ASP A  249  1                                   7    
HELIX   12 AB3 ALA A  300  SER A  315  1                                  16    
HELIX   13 AB4 LYS A  316  PHE A  318  5                                   3    
HELIX   14 AB5 THR A  331  GLN A  361  1                                  31    
HELIX   15 AB6 TRP A  363  ALA A  365  5                                   3    
HELIX   16 AB7 SER A  366  PHE A  387  1                                  22    
HELIX   17 AB8 ASN A  392  GLY A  424  1                                  33    
HELIX   18 AB9 ASN A  426  GLU A  437  1                                  12    
HELIX   19 AC1 VAL A  438  VAL A  454  1                                  17    
HELIX   20 AC2 PRO A  455  PHE A  458  5                                   4    
HELIX   21 AC3 GLY A  461  LEU A  497  1                                  37    
HELIX   22 AC4 ASP A  505  PHE A  515  1                                  11    
HELIX   23 AC5 ARG A  517  ILE A  541  1                                  25    
HELIX   24 AC6 HIS A  543  VAL A  565  1                                  23    
HELIX   25 AC7 SER A  589  LEU A  605  1                                  17    
HELIX   26 AC8 ALA A  645  LEU A  648  5                                   4    
HELIX   27 AC9 SER A  649  SER A  662  1                                  14    
HELIX   28 AD1 GLY A  697  SER A  714  1                                  18    
HELIX   29 AD2 ALA A  747  LEU A  759  1                                  13    
HELIX   30 AD3 ALA A  782  ALA A  786  5                                   5    
HELIX   31 AD4 ASN A  787  GLN A  793  5                                   7    
HELIX   32 AD5 SER A  842  LEU A  857  1                                  16    
HELIX   33 AD6 LEU A  868  GLY A  876  1                                   9    
HELIX   34 AD7 TRP A  881  GLU A  899  1                                  19    
HELIX   35 AD8 THR A  902  LEU A  909  1                                   8    
HELIX   36 AD9 VAL A  911  THR A  925  1                                  15    
HELIX   37 AE1 ASN A  930  GLY A  962  1                                  33    
HELIX   38 AE2 THR A  964  ARG A  976  1                                  13    
HELIX   39 AE3 ARG A  976  VAL A  991  1                                  16    
HELIX   40 AE4 VAL A  991  THR A  996  1                                   6    
HELIX   41 AE5 GLY A 1001  SER A 1039  1                                  39    
HELIX   42 AE6 ILE B    3  ASP B    9  1                                   7    
HELIX   43 AE7 ARG B   10  VAL B   29  1                                  20    
HELIX   44 AE8 PHE B   30  LEU B   32  5                                   3    
HELIX   45 AE9 ASN B   55  THR B   62  1                                   8    
HELIX   46 AF1 VAL B   63  ASN B   72  1                                  10    
HELIX   47 AF2 ASP B  101  SER B  114  1                                  14    
HELIX   48 AF3 GLN B  115  LEU B  120  5                                   6    
HELIX   49 AF4 PRO B  121  LEU B  127  1                                   7    
HELIX   50 AF5 ASP B  152  ARG B  170  1                                  19    
HELIX   51 AF6 ASP B  192  ARG B  199  1                                   8    
HELIX   52 AF7 THR B  202  GLN B  213  1                                  12    
HELIX   53 AF8 THR B  243  ASP B  249  1                                   7    
HELIX   54 AF9 ASN B  299  SER B  315  1                                  17    
HELIX   55 AG1 LYS B  316  PHE B  318  5                                   3    
HELIX   56 AG2 THR B  331  LEU B  360  1                                  30    
HELIX   57 AG3 TRP B  363  SER B  366  5                                   4    
HELIX   58 AG4 ILE B  367  GLY B  388  1                                  22    
HELIX   59 AG5 ASN B  392  LEU B  425  1                                  34    
HELIX   60 AG6 ASN B  426  GLU B  437  1                                  12    
HELIX   61 AG7 VAL B  438  VAL B  454  1                                  17    
HELIX   62 AG8 PRO B  455  PHE B  458  5                                   4    
HELIX   63 AG9 GLY B  461  LEU B  497  1                                  37    
HELIX   64 AH1 ASP B  505  HIS B  543  1                                  39    
HELIX   65 AH2 LYS B  544  SER B  562  1                                  19    
HELIX   66 AH3 SER B  589  LYS B  606  1                                  18    
HELIX   67 AH4 ALA B  645  LEU B  648  5                                   4    
HELIX   68 AH5 SER B  649  SER B  662  1                                  14    
HELIX   69 AH6 GLY B  697  SER B  714  1                                  18    
HELIX   70 AH7 ALA B  747  LEU B  759  1                                  13    
HELIX   71 AH8 ALA B  782  ALA B  786  5                                   5    
HELIX   72 AH9 ASN B  787  GLN B  793  5                                   7    
HELIX   73 AI1 SER B  841  LEU B  857  1                                  17    
HELIX   74 AI2 THR B  866  ALA B  875  1                                  10    
HELIX   75 AI3 ALA B  878  LEU B  880  5                                   3    
HELIX   76 AI4 TRP B  881  TYR B  898  1                                  18    
HELIX   77 AI5 THR B  902  LEU B  909  1                                   8    
HELIX   78 AI6 VAL B  911  THR B  925  1                                  15    
HELIX   79 AI7 ASN B  930  ILE B  935  1                                   6    
HELIX   80 AI8 GLY B  936  GLY B  962  1                                  27    
HELIX   81 AI9 THR B  964  ARG B  976  1                                  13    
HELIX   82 AJ1 ARG B  976  VAL B  991  1                                  16    
HELIX   83 AJ2 VAL B  991  THR B  996  1                                   6    
HELIX   84 AJ3 GLY B 1001  LEU B 1026  1                                  26    
HELIX   85 AJ4 LEU B 1026  SER B 1039  1                                  14    
HELIX   86 AJ5 ILE C    3  ASP C    9  1                                   7    
HELIX   87 AJ6 ARG C   10  PHE C   30  1                                  21    
HELIX   88 AJ7 ASN C   55  VAL C   63  1                                   9    
HELIX   89 AJ8 VAL C   63  ASN C   72  1                                  10    
HELIX   90 AJ9 ASP C  101  MET C  117  1                                  17    
HELIX   91 AK1 PRO C  118  LEU C  120  5                                   3    
HELIX   92 AK2 PRO C  121  GLY C  128  1                                   8    
HELIX   93 AK3 ASP C  152  VAL C  164  1                                  13    
HELIX   94 AK4 VAL C  164  ARG C  170  1                                   7    
HELIX   95 AK5 ASP C  192  ARG C  199  1                                   8    
HELIX   96 AK6 THR C  202  GLN C  213  1                                  12    
HELIX   97 AK7 THR C  243  ASP C  249  1                                   7    
HELIX   98 AK8 ASN C  299  LYS C  316  1                                  18    
HELIX   99 AK9 THR C  331  GLN C  361  1                                  31    
HELIX  100 AL1 SER C  366  LEU C  371  1                                   6    
HELIX  101 AL2 ALA C  372  GLY C  388  1                                  17    
HELIX  102 AL3 ASN C  392  GLY C  424  1                                  33    
HELIX  103 AL4 ASN C  426  GLU C  437  1                                  12    
HELIX  104 AL5 VAL C  438  VAL C  454  1                                  17    
HELIX  105 AL6 PRO C  455  PHE C  458  5                                   4    
HELIX  106 AL7 GLY C  461  LEU C  497  1                                  37    
HELIX  107 AL8 ASP C  505  PHE C  515  1                                  11    
HELIX  108 AL9 ARG C  517  HIS C  543  1                                  27    
HELIX  109 AM1 LYS C  544  SER C  562  1                                  19    
HELIX  110 AM2 SER C  589  LYS C  606  1                                  18    
HELIX  111 AM3 ALA C  645  LEU C  648  5                                   4    
HELIX  112 AM4 SER C  649  SER C  662  1                                  14    
HELIX  113 AM5 GLY C  697  ALA C  715  1                                  19    
HELIX  114 AM6 ALA C  747  GLY C  760  1                                  14    
HELIX  115 AM7 ALA C  782  ALA C  786  5                                   5    
HELIX  116 AM8 ASN C  787  GLN C  793  5                                   7    
HELIX  117 AM9 SER C  841  LEU C  857  1                                  17    
HELIX  118 AN1 THR C  866  GLY C  876  1                                  11    
HELIX  119 AN2 ALA C  878  LEU C  880  5                                   3    
HELIX  120 AN3 TRP C  881  GLU C  899  1                                  19    
HELIX  121 AN4 PRO C  904  LEU C  909  1                                   6    
HELIX  122 AN5 VAL C  911  LEU C  924  1                                  14    
HELIX  123 AN6 ASN C  930  GLN C  961  1                                  32    
HELIX  124 AN7 THR C  964  LEU C  975  1                                  12    
HELIX  125 AN8 ARG C  976  VAL C  991  1                                  16    
HELIX  126 AN9 VAL C  991  THR C  996  1                                   6    
HELIX  127 AO1 GLY C 1001  SER C 1039  1                                  39    
SHEET    1 AA1 7 THR A 130  LYS A 133  0                                        
SHEET    2 AA1 7 SER A  44  GLN A  50 -1  N  ARG A  48   O  THR A 130           
SHEET    3 AA1 7 ASN A  89  PHE A  96 -1  O  LEU A  90   N  ALA A  49           
SHEET    4 AA1 7 MET A  77  ASN A  85 -1  N  GLN A  83   O  THR A  91           
SHEET    5 AA1 7 VAL A 821  TYR A 824 -1  O  ARG A 823   N  SER A  82           
SHEET    6 AA1 7 TYR A 827  GLY A 834 -1  O  TYR A 827   N  TYR A 824           
SHEET    7 AA1 7 PHE A 722  SER A 723 -1  N  PHE A 722   O  ASN A 833           
SHEET    1 AA2 8 THR A 130  LYS A 133  0                                        
SHEET    2 AA2 8 SER A  44  GLN A  50 -1  N  ARG A  48   O  THR A 130           
SHEET    3 AA2 8 ASN A  89  PHE A  96 -1  O  LEU A  90   N  ALA A  49           
SHEET    4 AA2 8 MET A  77  ASN A  85 -1  N  GLN A  83   O  THR A  91           
SHEET    5 AA2 8 VAL A 821  TYR A 824 -1  O  ARG A 823   N  SER A  82           
SHEET    6 AA2 8 TYR A 827  GLY A 834 -1  O  TYR A 827   N  TYR A 824           
SHEET    7 AA2 8 PHE A 686  ASP A 692 -1  N  LEU A 688   O  ILE A 832           
SHEET    8 AA2 8 ILE A 861  TRP A 865 -1  O  LYS A 862   N  GLU A 691           
SHEET    1 AA3 4 VAL A 174  VAL A 177  0                                        
SHEET    2 AA3 4 LYS A 285  GLN A 294 -1  O  PHE A 293   N  GLU A 176           
SHEET    3 AA3 4 LEU A 138  THR A 145 -1  N  MET A 140   O  ILE A 292           
SHEET    4 AA3 4 LYS A 323  TYR A 328 -1  O  LYS A 323   N  THR A 145           
SHEET    1 AA4 7 VAL A 174  VAL A 177  0                                        
SHEET    2 AA4 7 LYS A 285  GLN A 294 -1  O  PHE A 293   N  GLU A 176           
SHEET    3 AA4 7 LEU A 281  LEU A 282 -1  N  LEU A 282   O  LYS A 285           
SHEET    4 AA4 7 VAL A 610  LEU A 619 -1  O  ALA A 615   N  LEU A 281           
SHEET    5 AA4 7 ASN A 626  LEU A 637 -1  O  PHE A 634   N  VAL A 614           
SHEET    6 AA4 7 LEU A 578  GLN A 583 -1  N  LEU A 578   O  VAL A 635           
SHEET    7 AA4 7 TYR A 668  PHE A 672 -1  O  TYR A 668   N  GLN A 583           
SHEET    1 AA5 4 ALA A 267  ALA A 273  0                                        
SHEET    2 AA5 4 TYR A 185  LEU A 191 -1  N  TRP A 190   O  ARG A 268           
SHEET    3 AA5 4 ARG A 772  ALA A 780  1  O  GLN A 779   N  LEU A 191           
SHEET    4 AA5 4 GLN A 762  ARG A 769 -1  N  ARG A 769   O  ARG A 772           
SHEET    1 AA6 3 SER A 234  ASN A 236  0                                        
SHEET    2 AA6 3 VAL B 729  LEU B 736  1  O  LEU B 732   N  SER A 234           
SHEET    3 AA6 3 VAL B 810  GLY B 817 -1  O  GLY B 817   N  VAL B 729           
SHEET    1 AA7 2 ILE A 251  LYS A 253  0                                        
SHEET    2 AA7 2 THR A 261  ARG A 262 -1  O  THR A 261   N  LEU A 252           
SHEET    1 AA8 3 VAL A 810  GLY A 817  0                                        
SHEET    2 AA8 3 VAL A 729  LEU A 736 -1  N  ASN A 733   O  THR A 813           
SHEET    3 AA8 3 VAL C 235  ASN C 236  1  O  ASN C 236   N  VAL A 734           
SHEET    1 AA9 2 LYS A 795  ARG A 797  0                                        
SHEET    2 AA9 2 MET A 803  PRO A 805 -1  O  VAL A 804   N  THR A 796           
SHEET    1 AB1 7 THR B 130  LYS B 133  0                                        
SHEET    2 AB1 7 SER B  44  GLN B  50 -1  N  ARG B  48   O  THR B 130           
SHEET    3 AB1 7 ASN B  89  PHE B  96 -1  O  LEU B  90   N  ALA B  49           
SHEET    4 AB1 7 MET B  77  ALA B  84 -1  N  GLN B  83   O  THR B  91           
SHEET    5 AB1 7 VAL B 821  TYR B 824 -1  O  VAL B 821   N  ALA B  84           
SHEET    6 AB1 7 TYR B 827  GLY B 834 -1  O  TYR B 827   N  TYR B 824           
SHEET    7 AB1 7 PHE B 722  SER B 723 -1  N  PHE B 722   O  ASN B 833           
SHEET    1 AB2 8 THR B 130  LYS B 133  0                                        
SHEET    2 AB2 8 SER B  44  GLN B  50 -1  N  ARG B  48   O  THR B 130           
SHEET    3 AB2 8 ASN B  89  PHE B  96 -1  O  LEU B  90   N  ALA B  49           
SHEET    4 AB2 8 MET B  77  ALA B  84 -1  N  GLN B  83   O  THR B  91           
SHEET    5 AB2 8 VAL B 821  TYR B 824 -1  O  VAL B 821   N  ALA B  84           
SHEET    6 AB2 8 TYR B 827  GLY B 834 -1  O  TYR B 827   N  TYR B 824           
SHEET    7 AB2 8 PHE B 686  ASP B 692 -1  N  LEU B 690   O  ALA B 830           
SHEET    8 AB2 8 ILE B 861  TRP B 865 -1  O  LYS B 862   N  GLU B 691           
SHEET    1 AB3 8 LYS B 323  TYR B 328  0                                        
SHEET    2 AB3 8 LEU B 138  THR B 145 -1  N  HIS B 143   O  ASP B 325           
SHEET    3 AB3 8 LYS B 285  PHE B 293 -1  O  VAL B 288   N  LEU B 144           
SHEET    4 AB3 8 LEU B 281  LEU B 282 -1  N  LEU B 282   O  LYS B 285           
SHEET    5 AB3 8 VAL B 610  LEU B 619 -1  O  ALA B 615   N  LEU B 281           
SHEET    6 AB3 8 ASN B 626  LEU B 637 -1  O  PHE B 634   N  VAL B 614           
SHEET    7 AB3 8 TYR B 577  GLN B 583 -1  N  ALA B 582   O  GLY B 631           
SHEET    8 AB3 8 TYR B 668  PHE B 672 -1  O  PHE B 672   N  ILE B 579           
SHEET    1 AB4 4 ALA B 267  ALA B 273  0                                        
SHEET    2 AB4 4 TYR B 185  LEU B 191 -1  N  ARG B 188   O  GLU B 270           
SHEET    3 AB4 4 ARG B 772  ALA B 780  1  O  GLN B 779   N  LEU B 191           
SHEET    4 AB4 4 GLN B 762  ARG B 769 -1  N  VAL B 764   O  VAL B 776           
SHEET    1 AB5 4 GLY B 220  ILE B 222  0                                        
SHEET    2 AB5 4 LEU B 233  ASN B 236 -1  O  LEU B 233   N  ILE B 222           
SHEET    3 AB5 4 VAL C 729  LEU C 736  1  O  LEU C 732   N  SER B 234           
SHEET    4 AB5 4 VAL C 810  GLY C 817 -1  O  THR C 813   N  ASN C 733           
SHEET    1 AB6 2 ILE B 251  LYS B 253  0                                        
SHEET    2 AB6 2 THR B 261  ARG B 262 -1  O  THR B 261   N  LEU B 252           
SHEET    1 AB7 2 LYS B 795  ARG B 797  0                                        
SHEET    2 AB7 2 MET B 803  PRO B 805 -1  O  VAL B 804   N  THR B 796           
SHEET    1 AB8 7 THR C 130  LYS C 133  0                                        
SHEET    2 AB8 7 SER C  44  GLN C  50 -1  N  VAL C  46   O  LEU C 132           
SHEET    3 AB8 7 ASN C  89  PHE C  96 -1  O  LEU C  90   N  ALA C  49           
SHEET    4 AB8 7 MET C  77  ALA C  84 -1  N  GLN C  81   O  THR C  93           
SHEET    5 AB8 7 VAL C 821  TYR C 824 -1  O  ARG C 823   N  SER C  82           
SHEET    6 AB8 7 TYR C 827  GLY C 834 -1  O  TYR C 827   N  TYR C 824           
SHEET    7 AB8 7 MET C 721  SER C 723 -1  N  PHE C 722   O  ASN C 833           
SHEET    1 AB9 8 THR C 130  LYS C 133  0                                        
SHEET    2 AB9 8 SER C  44  GLN C  50 -1  N  VAL C  46   O  LEU C 132           
SHEET    3 AB9 8 ASN C  89  PHE C  96 -1  O  LEU C  90   N  ALA C  49           
SHEET    4 AB9 8 MET C  77  ALA C  84 -1  N  GLN C  81   O  THR C  93           
SHEET    5 AB9 8 VAL C 821  TYR C 824 -1  O  ARG C 823   N  SER C  82           
SHEET    6 AB9 8 TYR C 827  GLY C 834 -1  O  TYR C 827   N  TYR C 824           
SHEET    7 AB9 8 PHE C 686  ASP C 692 -1  N  LEU C 690   O  ALA C 830           
SHEET    8 AB9 8 ILE C 861  TRP C 865 -1  O  GLU C 864   N  GLN C 689           
SHEET    1 AC1 4 VAL C 174  VAL C 177  0                                        
SHEET    2 AC1 4 ILE C 292  GLN C 294 -1  O  PHE C 293   N  GLU C 176           
SHEET    3 AC1 4 LEU C 138  THR C 145 -1  N  MET C 140   O  ILE C 292           
SHEET    4 AC1 4 LYS C 323  TYR C 328 -1  O  ASP C 325   N  HIS C 143           
SHEET    1 AC2 4 ALA C 267  ALA C 273  0                                        
SHEET    2 AC2 4 TYR C 185  LEU C 191 -1  N  TRP C 190   O  ARG C 268           
SHEET    3 AC2 4 ARG C 772  ALA C 780  1  O  GLN C 775   N  MET C 187           
SHEET    4 AC2 4 GLN C 762  ARG C 769 -1  N  ARG C 769   O  ARG C 772           
SHEET    1 AC3 2 ILE C 251  LYS C 253  0                                        
SHEET    2 AC3 2 THR C 261  ARG C 262 -1  O  THR C 261   N  LEU C 252           
SHEET    1 AC4 5 LEU C 281  LEU C 282  0                                        
SHEET    2 AC4 5 VAL C 610  LEU C 619 -1  O  ALA C 615   N  LEU C 281           
SHEET    3 AC4 5 ASN C 626  LEU C 637 -1  O  ILE C 632   N  PHE C 616           
SHEET    4 AC4 5 TYR C 577  GLN C 583 -1  N  LEU C 578   O  VAL C 635           
SHEET    5 AC4 5 TYR C 668  PHE C 672 -1  O  TYR C 668   N  GLN C 583           
SHEET    1 AC5 2 LYS C 795  THR C 796  0                                        
SHEET    2 AC5 2 VAL C 804  PRO C 805 -1  O  VAL C 804   N  THR C 796           
CRYST1    1.000    1.000    1.000  90.00  90.00  90.00 P 1                      
ORIGX1      1.000000  0.000000  0.000000        0.00000                         
ORIGX2      0.000000  1.000000  0.000000        0.00000                         
ORIGX3      0.000000  0.000000  1.000000        0.00000                         
SCALE1      1.000000  0.000000  0.000000        0.00000                         
SCALE2      0.000000  1.000000  0.000000        0.00000                         
SCALE3      0.000000  0.000000  1.000000        0.00000                         
ATOM      1  N   ASN A   2     223.673 228.779 260.215  1.00113.81           N  
ATOM      2  CA  ASN A   2     223.668 229.959 259.359  1.00117.75           C  
ATOM      3  C   ASN A   2     224.661 229.800 258.212  1.00120.50           C  
ATOM      4  O   ASN A   2     225.761 229.281 258.400  1.00120.75           O  
ATOM      5  CB  ASN A   2     223.994 231.213 260.171  1.00119.48           C  
ATOM      6  CG  ASN A   2     223.657 232.490 259.430  1.00120.60           C  
ATOM      7  OD1 ASN A   2     224.311 233.517 259.609  1.00121.71           O  
ATOM      8  ND2 ASN A   2     222.629 232.433 258.591  1.00116.00           N  
ATOM      9  N   ILE A   3     224.262 230.247 257.019  1.00121.54           N  
ATOM     10  CA  ILE A   3     225.124 230.117 255.849  1.00121.17           C  
ATOM     11  C   ILE A   3     226.380 230.966 256.007  1.00118.18           C  
ATOM     12  O   ILE A   3     227.490 230.520 255.692  1.00117.67           O  
ATOM     13  CB  ILE A   3     224.343 230.479 254.571  1.00119.82           C  
ATOM     14  CG1 ILE A   3     225.295 230.679 253.388  1.00118.21           C  
ATOM     15  CG2 ILE A   3     223.485 231.718 254.795  1.00117.67           C  
ATOM     16  CD1 ILE A   3     225.992 229.411 252.939  1.00116.71           C  
ATOM     17  N   SER A   4     226.232 232.195 256.504  1.00108.01           N  
ATOM     18  CA  SER A   4     227.370 233.093 256.641  1.00103.92           C  
ATOM     19  C   SER A   4     228.312 232.689 257.767  1.00111.15           C  
ATOM     20  O   SER A   4     229.512 232.974 257.680  1.00118.27           O  
ATOM     21  CB  SER A   4     226.885 234.526 256.864  1.00106.20           C  
ATOM     22  OG  SER A   4     226.098 234.620 258.038  1.00117.23           O  
ATOM     23  N   LYS A   5     227.800 232.044 258.818  1.00108.29           N  
ATOM     24  CA  LYS A   5     228.660 231.617 259.915  1.00106.95           C  
ATOM     25  C   LYS A   5     229.673 230.577 259.455  1.00107.97           C  
ATOM     26  O   LYS A   5     230.785 230.510 259.993  1.00112.67           O  
ATOM     27  CB  LYS A   5     227.808 231.069 261.061  1.00109.92           C  
ATOM     28  CG  LYS A   5     228.600 230.585 262.262  1.00116.02           C  
ATOM     29  CD  LYS A   5     228.620 231.634 263.361  1.00115.25           C  
ATOM     30  CE  LYS A   5     229.173 231.064 264.655  1.00115.66           C  
ATOM     31  NZ  LYS A   5     228.580 229.736 264.968  1.00113.51           N  
ATOM     32  N   PHE A   6     229.308 229.759 258.465  1.00112.71           N  
ATOM     33  CA  PHE A   6     230.259 228.818 257.885  1.00113.50           C  
ATOM     34  C   PHE A   6     231.455 229.552 257.289  1.00117.91           C  
ATOM     35  O   PHE A   6     232.607 229.185 257.542  1.00124.52           O  
ATOM     36  CB  PHE A   6     229.557 227.970 256.821  1.00116.30           C  
ATOM     37  CG  PHE A   6     230.234 226.655 256.521  1.00117.66           C  
ATOM     38  CD1 PHE A   6     229.531 225.639 255.895  1.00122.46           C  
ATOM     39  CD2 PHE A   6     231.556 226.427 256.868  1.00115.91           C  
ATOM     40  CE1 PHE A   6     230.134 224.429 255.613  1.00122.64           C  
ATOM     41  CE2 PHE A   6     232.164 225.219 256.588  1.00118.68           C  
ATOM     42  CZ  PHE A   6     231.452 224.218 255.961  1.00122.13           C  
ATOM     43  N   PHE A   7     231.203 230.605 256.513  1.00111.54           N  
ATOM     44  CA  PHE A   7     232.272 231.317 255.827  1.00104.35           C  
ATOM     45  C   PHE A   7     232.976 232.340 256.707  1.00104.09           C  
ATOM     46  O   PHE A   7     234.033 232.846 256.314  1.00111.94           O  
ATOM     47  CB  PHE A   7     231.719 232.011 254.579  1.00104.59           C  
ATOM     48  CG  PHE A   7     231.438 231.071 253.441  1.00105.63           C  
ATOM     49  CD1 PHE A   7     232.474 230.509 252.717  1.00110.77           C  
ATOM     50  CD2 PHE A   7     230.136 230.746 253.102  1.00108.54           C  
ATOM     51  CE1 PHE A   7     232.217 229.641 251.671  1.00113.93           C  
ATOM     52  CE2 PHE A   7     229.872 229.880 252.058  1.00112.82           C  
ATOM     53  CZ  PHE A   7     230.913 229.327 251.341  1.00114.68           C  
ATOM     54  N   ILE A   8     232.412 232.667 257.873  1.00107.40           N  
ATOM     55  CA  ILE A   8     233.067 233.621 258.767  1.00109.56           C  
ATOM     56  C   ILE A   8     234.426 233.098 259.219  1.00116.54           C  
ATOM     57  O   ILE A   8     235.434 233.813 259.156  1.00122.47           O  
ATOM     58  CB  ILE A   8     232.165 233.942 259.974  1.00110.32           C  
ATOM     59  CG1 ILE A   8     231.022 234.869 259.567  1.00106.96           C  
ATOM     60  CG2 ILE A   8     232.978 234.579 261.088  1.00107.11           C  
ATOM     61  CD1 ILE A   8     231.481 236.118 258.867  1.00108.02           C  
ATOM     62  N   ASP A   9     234.480 231.846 259.673  1.00124.34           N  
ATOM     63  CA  ASP A   9     235.694 231.316 260.278  1.00125.50           C  
ATOM     64  C   ASP A   9     236.665 230.719 259.267  1.00127.61           C  
ATOM     65  O   ASP A   9     237.775 230.338 259.653  1.00129.37           O  
ATOM     66  CB  ASP A   9     235.336 230.265 261.331  1.00124.26           C  
ATOM     67  CG  ASP A   9     234.271 230.751 262.295  1.00127.79           C  
ATOM     68  OD1 ASP A   9     234.331 231.929 262.704  1.00129.08           O  
ATOM     69  OD2 ASP A   9     233.376 229.954 262.648  1.00128.25           O  
ATOM     70  N   ARG A  10     236.283 230.625 257.996  1.00120.81           N  
ATOM     71  CA  ARG A  10     237.165 230.123 256.940  1.00120.49           C  
ATOM     72  C   ARG A  10     237.189 231.128 255.801  1.00123.35           C  
ATOM     73  O   ARG A  10     236.582 230.914 254.745  1.00131.43           O  
ATOM     74  CB  ARG A  10     236.719 228.744 256.446  1.00120.60           C  
ATOM     75  CG  ARG A  10     236.630 227.676 257.525  1.00120.88           C  
ATOM     76  CD  ARG A  10     235.265 227.654 258.187  1.00123.72           C  
ATOM     77  NE  ARG A  10     235.235 226.783 259.355  1.00126.93           N  
ATOM     78  CZ  ARG A  10     235.151 225.461 259.300  1.00127.34           C  
ATOM     79  NH1 ARG A  10     235.081 224.820 258.145  1.00122.97           N  
ATOM     80  NH2 ARG A  10     235.133 224.765 260.433  1.00128.32           N  
ATOM     81  N   PRO A  11     237.880 232.257 255.986  1.00110.91           N  
ATOM     82  CA  PRO A  11     237.942 233.255 254.907  1.00120.35           C  
ATOM     83  C   PRO A  11     238.602 232.737 253.642  1.00119.46           C  
ATOM     84  O   PRO A  11     238.232 233.166 252.541  1.00122.32           O  
ATOM     85  CB  PRO A  11     238.745 234.400 255.536  1.00117.77           C  
ATOM     86  CG  PRO A  11     239.565 233.744 256.593  1.00110.65           C  
ATOM     87  CD  PRO A  11     238.729 232.623 257.133  1.00104.21           C  
ATOM     88  N   ILE A  12     239.570 231.827 253.762  1.00108.48           N  
ATOM     89  CA  ILE A  12     240.256 231.341 252.572  1.00111.72           C  
ATOM     90  C   ILE A  12     239.339 230.470 251.725  1.00112.06           C  
ATOM     91  O   ILE A  12     239.563 230.322 250.521  1.00115.71           O  
ATOM     92  CB  ILE A  12     241.552 230.609 252.961  1.00106.27           C  
ATOM     93  CG1 ILE A  12     241.291 229.615 254.091  1.00109.49           C  
ATOM     94  CG2 ILE A  12     242.628 231.609 253.351  1.00111.72           C  
ATOM     95  CD1 ILE A  12     242.540 228.945 254.586  1.00110.88           C  
ATOM     96  N   PHE A  13     238.288 229.896 252.313  1.00110.81           N  
ATOM     97  CA  PHE A  13     237.298 229.195 251.500  1.00111.83           C  
ATOM     98  C   PHE A  13     236.607 230.159 250.542  1.00119.41           C  
ATOM     99  O   PHE A  13     236.496 229.893 249.336  1.00128.87           O  
ATOM    100  CB  PHE A  13     236.277 228.501 252.401  1.00110.09           C  
ATOM    101  CG  PHE A  13     235.707 227.238 251.816  1.00113.20           C  
ATOM    102  CD1 PHE A  13     235.825 226.966 250.463  1.00121.26           C  
ATOM    103  CD2 PHE A  13     235.049 226.325 252.621  1.00113.60           C  
ATOM    104  CE1 PHE A  13     235.299 225.808 249.925  1.00120.60           C  
ATOM    105  CE2 PHE A  13     234.521 225.164 252.089  1.00117.48           C  
ATOM    106  CZ  PHE A  13     234.647 224.906 250.739  1.00120.14           C  
ATOM    107  N   ALA A  14     236.149 231.301 251.062  1.00105.81           N  
ATOM    108  CA  ALA A  14     235.593 232.334 250.197  1.00109.15           C  
ATOM    109  C   ALA A  14     236.641 232.847 249.221  1.00113.44           C  
ATOM    110  O   ALA A  14     236.317 233.196 248.079  1.00121.54           O  
ATOM    111  CB  ALA A  14     235.033 233.480 251.038  1.00109.19           C  
ATOM    112  N   GLY A  15     237.902 232.900 249.652  1.00103.76           N  
ATOM    113  CA  GLY A  15     238.960 233.333 248.754  1.00106.22           C  
ATOM    114  C   GLY A  15     239.118 232.421 247.551  1.00111.34           C  
ATOM    115  O   GLY A  15     239.199 232.884 246.411  1.00114.06           O  
ATOM    116  N   VAL A  16     239.164 231.108 247.790  1.00104.24           N  
ATOM    117  CA  VAL A  16     239.303 230.163 246.683  1.00104.27           C  
ATOM    118  C   VAL A  16     238.049 230.165 245.817  1.00110.62           C  
ATOM    119  O   VAL A  16     238.131 230.015 244.592  1.00119.83           O  
ATOM    120  CB  VAL A  16     239.662 228.749 247.188  1.00100.34           C  
ATOM    121  CG1 VAL A  16     240.777 228.812 248.219  1.00104.33           C  
ATOM    122  CG2 VAL A  16     238.447 228.023 247.751  1.00103.89           C  
ATOM    123  N   LEU A  17     236.872 230.357 246.424  1.00110.95           N  
ATOM    124  CA  LEU A  17     235.657 230.440 245.616  1.00112.31           C  
ATOM    125  C   LEU A  17     235.691 231.650 244.687  1.00115.87           C  
ATOM    126  O   LEU A  17     235.400 231.535 243.487  1.00126.34           O  
ATOM    127  CB  LEU A  17     234.428 230.490 246.522  1.00111.32           C  
ATOM    128  CG  LEU A  17     233.152 229.831 245.991  1.00117.73           C  
ATOM    129  CD1 LEU A  17     233.478 228.649 245.089  1.00120.08           C  
ATOM    130  CD2 LEU A  17     232.257 229.402 247.140  1.00113.95           C  
ATOM    131  N   SER A  18     236.064 232.815 245.220  1.00102.11           N  
ATOM    132  CA  SER A  18     236.138 234.021 244.403  1.00105.86           C  
ATOM    133  C   SER A  18     237.220 233.902 243.338  1.00109.86           C  
ATOM    134  O   SER A  18     237.039 234.376 242.211  1.00112.26           O  
ATOM    135  CB  SER A  18     236.386 235.240 245.288  1.00106.23           C  
ATOM    136  OG  SER A  18     235.719 235.104 246.530  1.00106.89           O  
ATOM    137  N   VAL A  19     238.351 233.280 243.673  1.00107.19           N  
ATOM    138  CA  VAL A  19     239.414 233.105 242.689  1.00110.37           C  
ATOM    139  C   VAL A  19     238.958 232.165 241.579  1.00113.40           C  
ATOM    140  O   VAL A  19     239.270 232.376 240.403  1.00119.22           O  
ATOM    141  CB  VAL A  19     240.702 232.611 243.373  1.00109.09           C  
ATOM    142  CG1 VAL A  19     241.653 231.998 242.359  1.00111.49           C  
ATOM    143  CG2 VAL A  19     241.376 233.757 244.109  1.00109.29           C  
ATOM    144  N   LEU A  20     238.202 231.121 241.929  1.00112.41           N  
ATOM    145  CA  LEU A  20     237.658 230.228 240.911  1.00114.65           C  
ATOM    146  C   LEU A  20     236.694 230.964 239.989  1.00119.54           C  
ATOM    147  O   LEU A  20     236.731 230.782 238.765  1.00123.01           O  
ATOM    148  CB  LEU A  20     236.961 229.041 241.573  1.00108.92           C  
ATOM    149  CG  LEU A  20     236.691 227.828 240.679  1.00121.37           C  
ATOM    150  CD1 LEU A  20     237.842 227.595 239.709  1.00124.68           C  
ATOM    151  CD2 LEU A  20     236.434 226.591 241.523  1.00119.80           C  
ATOM    152  N   ILE A  21     235.827 231.805 240.559  1.00104.72           N  
ATOM    153  CA  ILE A  21     234.916 232.593 239.732  1.00101.07           C  
ATOM    154  C   ILE A  21     235.699 233.536 238.823  1.00 99.56           C  
ATOM    155  O   ILE A  21     235.373 233.696 237.638  1.00108.42           O  
ATOM    156  CB  ILE A  21     233.914 233.358 240.616  1.00102.80           C  
ATOM    157  CG1 ILE A  21     233.104 232.385 241.473  1.00107.38           C  
ATOM    158  CG2 ILE A  21     232.987 234.209 239.764  1.00101.36           C  
ATOM    159  CD1 ILE A  21     232.274 233.061 242.542  1.00105.74           C  
ATOM    160  N   LEU A  22     236.741 234.172 239.362  1.00 98.17           N  
ATOM    161  CA  LEU A  22     237.555 235.094 238.577  1.00101.73           C  
ATOM    162  C   LEU A  22     238.246 234.376 237.424  1.00106.58           C  
ATOM    163  O   LEU A  22     238.286 234.882 236.298  1.00112.84           O  
ATOM    164  CB  LEU A  22     238.583 235.772 239.483  1.00 99.81           C  
ATOM    165  CG  LEU A  22     238.864 237.256 239.250  1.00103.02           C  
ATOM    166  CD1 LEU A  22     237.719 238.101 239.769  1.00109.49           C  
ATOM    167  CD2 LEU A  22     240.169 237.656 239.920  1.00103.29           C  
ATOM    168  N   LEU A  23     238.807 233.194 237.691  1.00103.60           N  
ATOM    169  CA  LEU A  23     239.463 232.429 236.635  1.00100.47           C  
ATOM    170  C   LEU A  23     238.466 231.984 235.576  1.00101.03           C  
ATOM    171  O   LEU A  23     238.766 232.029 234.377  1.00109.03           O  
ATOM    172  CB  LEU A  23     240.195 231.220 237.221  1.00 99.44           C  
ATOM    173  CG  LEU A  23     241.309 231.429 238.252  1.00105.35           C  
ATOM    174  CD1 LEU A  23     242.344 230.320 238.140  1.00105.22           C  
ATOM    175  CD2 LEU A  23     241.972 232.793 238.108  1.00103.12           C  
ATOM    176  N   ALA A  24     237.275 231.551 235.998  1.00 86.22           N  
ATOM    177  CA  ALA A  24     236.253 231.158 235.034  1.00 88.98           C  
ATOM    178  C   ALA A  24     235.880 232.328 234.133  1.00 93.08           C  
ATOM    179  O   ALA A  24     235.809 232.185 232.907  1.00 98.91           O  
ATOM    180  CB  ALA A  24     235.021 230.622 235.764  1.00 93.81           C  
ATOM    181  N   GLY A  25     235.665 233.505 234.724  1.00 99.66           N  
ATOM    182  CA  GLY A  25     235.335 234.673 233.922  1.00 94.39           C  
ATOM    183  C   GLY A  25     236.457 235.079 232.984  1.00 94.56           C  
ATOM    184  O   GLY A  25     236.216 235.421 231.822  1.00100.04           O  
ATOM    185  N   LEU A  26     237.698 235.053 233.477  1.00102.89           N  
ATOM    186  CA  LEU A  26     238.835 235.460 232.658  1.00100.93           C  
ATOM    187  C   LEU A  26     239.046 234.505 231.490  1.00100.71           C  
ATOM    188  O   LEU A  26     239.406 234.931 230.387  1.00102.95           O  
ATOM    189  CB  LEU A  26     240.093 235.546 233.523  1.00104.09           C  
ATOM    190  CG  LEU A  26     241.197 236.501 233.067  1.00108.42           C  
ATOM    191  CD1 LEU A  26     240.618 237.674 232.289  1.00108.93           C  
ATOM    192  CD2 LEU A  26     241.988 236.996 234.267  1.00104.59           C  
ATOM    193  N   LEU A  27     238.841 233.206 231.715  1.00106.97           N  
ATOM    194  CA  LEU A  27     238.968 232.248 230.622  1.00106.60           C  
ATOM    195  C   LEU A  27     237.796 232.353 229.654  1.00111.86           C  
ATOM    196  O   LEU A  27     237.958 232.129 228.449  1.00115.37           O  
ATOM    197  CB  LEU A  27     239.083 230.828 231.179  1.00106.04           C  
ATOM    198  CG  LEU A  27     240.492 230.266 231.387  1.00106.94           C  
ATOM    199  CD1 LEU A  27     241.431 231.308 231.979  1.00105.04           C  
ATOM    200  CD2 LEU A  27     240.442 229.032 232.273  1.00108.20           C  
ATOM    201  N   SER A  28     236.608 232.694 230.160  1.00117.20           N  
ATOM    202  CA  SER A  28     235.420 232.719 229.314  1.00112.38           C  
ATOM    203  C   SER A  28     235.339 233.976 228.455  1.00117.63           C  
ATOM    204  O   SER A  28     234.772 233.932 227.358  1.00118.13           O  
ATOM    205  CB  SER A  28     234.168 232.591 230.179  1.00115.22           C  
ATOM    206  OG  SER A  28     233.020 233.038 229.483  1.00118.61           O  
ATOM    207  N   VAL A  29     235.883 235.099 228.931  1.00116.19           N  
ATOM    208  CA  VAL A  29     235.669 236.372 228.243  1.00109.09           C  
ATOM    209  C   VAL A  29     236.292 236.358 226.849  1.00107.07           C  
ATOM    210  O   VAL A  29     235.758 236.965 225.912  1.00111.48           O  
ATOM    211  CB  VAL A  29     236.199 237.540 229.097  1.00106.51           C  
ATOM    212  CG1 VAL A  29     237.689 237.395 229.354  1.00108.38           C  
ATOM    213  CG2 VAL A  29     235.892 238.874 228.433  1.00104.22           C  
ATOM    214  N   PHE A  30     237.418 235.661 226.679  1.00109.51           N  
ATOM    215  CA  PHE A  30     238.126 235.698 225.404  1.00113.34           C  
ATOM    216  C   PHE A  30     237.488 234.826 224.331  1.00113.33           C  
ATOM    217  O   PHE A  30     237.930 234.877 223.178  1.00117.58           O  
ATOM    218  CB  PHE A  30     239.586 235.289 225.602  1.00114.71           C  
ATOM    219  CG  PHE A  30     240.379 236.269 226.414  1.00117.25           C  
ATOM    220  CD1 PHE A  30     240.196 237.630 226.245  1.00116.76           C  
ATOM    221  CD2 PHE A  30     241.306 235.832 227.343  1.00116.98           C  
ATOM    222  CE1 PHE A  30     240.921 238.540 226.987  1.00115.61           C  
ATOM    223  CE2 PHE A  30     242.036 236.737 228.090  1.00119.16           C  
ATOM    224  CZ  PHE A  30     241.843 238.093 227.911  1.00118.41           C  
ATOM    225  N   GLN A  31     236.471 234.033 224.669  1.00109.97           N  
ATOM    226  CA  GLN A  31     235.771 233.206 223.695  1.00108.54           C  
ATOM    227  C   GLN A  31     234.351 233.697 223.436  1.00112.29           C  
ATOM    228  O   GLN A  31     233.429 232.885 223.316  1.00109.65           O  
ATOM    229  CB  GLN A  31     235.758 231.747 224.150  1.00109.98           C  
ATOM    230  CG  GLN A  31     237.015 231.319 224.889  1.00113.26           C  
ATOM    231  CD  GLN A  31     237.022 229.840 225.223  1.00117.29           C  
ATOM    232  OE1 GLN A  31     236.317 229.047 224.600  1.00119.14           O  
ATOM    233  NE2 GLN A  31     237.824 229.461 226.212  1.00112.97           N  
ATOM    234  N   LEU A  32     234.155 235.013 223.353  1.00114.87           N  
ATOM    235  CA  LEU A  32     232.829 235.582 223.167  1.00111.94           C  
ATOM    236  C   LEU A  32     232.757 236.302 221.831  1.00109.71           C  
ATOM    237  O   LEU A  32     233.616 237.154 221.554  1.00112.05           O  
ATOM    238  CB  LEU A  32     232.501 236.544 224.302  1.00108.59           C  
ATOM    239  CG  LEU A  32     231.848 235.921 225.536  1.00106.68           C  
ATOM    240  CD1 LEU A  32     231.289 236.997 226.447  1.00107.68           C  
ATOM    241  CD2 LEU A  32     230.752 234.955 225.122  1.00108.26           C  
ATOM    242  N   PRO A  33     231.777 235.999 220.981  1.00103.72           N  
ATOM    243  CA  PRO A  33     231.644 236.736 219.719  1.00106.35           C  
ATOM    244  C   PRO A  33     231.315 238.200 219.973  1.00106.60           C  
ATOM    245  O   PRO A  33     230.653 238.546 220.953  1.00103.81           O  
ATOM    246  CB  PRO A  33     230.498 236.014 219.002  1.00104.74           C  
ATOM    247  CG  PRO A  33     229.739 235.323 220.083  1.00103.50           C  
ATOM    248  CD  PRO A  33     230.734 234.973 221.146  1.00103.44           C  
ATOM    249  N   ILE A  34     231.788 239.063 219.076  1.00112.13           N  
ATOM    250  CA  ILE A  34     231.632 240.503 219.224  1.00108.80           C  
ATOM    251  C   ILE A  34     231.035 241.077 217.947  1.00110.95           C  
ATOM    252  O   ILE A  34     231.439 240.740 216.832  1.00117.77           O  
ATOM    253  CB  ILE A  34     232.969 241.198 219.558  1.00104.20           C  
ATOM    254  CG1 ILE A  34     233.575 240.604 220.828  1.00110.40           C  
ATOM    255  CG2 ILE A  34     232.772 242.697 219.717  1.00105.34           C  
ATOM    256  CD1 ILE A  34     235.037 240.921 221.015  1.00111.53           C  
ATOM    257  N   SER A  35     230.060 241.961 218.127  1.00123.56           N  
ATOM    258  CA  SER A  35     229.434 242.674 217.020  1.00123.77           C  
ATOM    259  C   SER A  35     228.849 243.969 217.571  1.00124.74           C  
ATOM    260  O   SER A  35     228.542 244.078 218.762  1.00128.54           O  
ATOM    261  CB  SER A  35     228.366 241.820 216.334  1.00126.13           C  
ATOM    262  OG  SER A  35     227.512 241.208 217.286  1.00129.45           O  
ATOM    263  N   GLU A  36     228.698 244.953 216.688  1.00116.81           N  
ATOM    264  CA  GLU A  36     228.114 246.243 217.032  1.00113.47           C  
ATOM    265  C   GLU A  36     226.634 246.152 217.371  1.00113.25           C  
ATOM    266  O   GLU A  36     226.184 246.782 218.333  1.00109.35           O  
ATOM    267  CB  GLU A  36     228.312 247.233 215.877  1.00116.13           C  
ATOM    268  CG  GLU A  36     227.572 248.564 216.018  1.00115.48           C  
ATOM    269  CD  GLU A  36     227.853 249.297 217.322  1.00124.45           C  
ATOM    270  OE1 GLU A  36     228.876 249.013 217.981  1.00131.84           O  
ATOM    271  OE2 GLU A  36     227.033 250.162 217.694  1.00128.29           O  
ATOM    272  N   TYR A  37     225.869 245.379 216.608  1.00116.94           N  
ATOM    273  CA  TYR A  37     224.442 245.222 216.830  1.00112.54           C  
ATOM    274  C   TYR A  37     224.073 243.748 216.767  1.00120.79           C  
ATOM    275  O   TYR A  37     224.693 242.979 216.025  1.00122.53           O  
ATOM    276  CB  TYR A  37     223.632 245.999 215.783  1.00113.83           C  
ATOM    277  CG  TYR A  37     223.425 247.456 216.127  1.00115.34           C  
ATOM    278  CD1 TYR A  37     223.154 247.851 217.429  1.00117.50           C  
ATOM    279  CD2 TYR A  37     223.510 248.437 215.149  1.00117.93           C  
ATOM    280  CE1 TYR A  37     222.967 249.184 217.746  1.00119.12           C  
ATOM    281  CE2 TYR A  37     223.325 249.771 215.456  1.00115.43           C  
ATOM    282  CZ  TYR A  37     223.055 250.138 216.755  1.00116.55           C  
ATOM    283  OH  TYR A  37     222.870 251.465 217.066  1.00119.73           O  
ATOM    284  N   PRO A  38     223.072 243.326 217.534  1.00121.99           N  
ATOM    285  CA  PRO A  38     222.630 241.929 217.471  1.00123.70           C  
ATOM    286  C   PRO A  38     221.919 241.630 216.159  1.00127.76           C  
ATOM    287  O   PRO A  38     221.682 242.505 215.324  1.00132.38           O  
ATOM    288  CB  PRO A  38     221.682 241.795 218.666  1.00119.52           C  
ATOM    289  CG  PRO A  38     221.222 243.183 218.945  1.00115.51           C  
ATOM    290  CD  PRO A  38     222.350 244.095 218.562  1.00112.08           C  
ATOM    291  N   GLU A  39     221.573 240.357 215.988  1.00124.72           N  
ATOM    292  CA  GLU A  39     220.910 239.889 214.773  1.00124.35           C  
ATOM    293  C   GLU A  39     219.472 240.390 214.766  1.00124.98           C  
ATOM    294  O   GLU A  39     218.597 239.820 215.420  1.00124.66           O  
ATOM    295  CB  GLU A  39     220.963 238.368 214.691  1.00121.85           C  
ATOM    296  N   VAL A  40     219.222 241.465 214.020  1.00117.42           N  
ATOM    297  CA  VAL A  40     217.890 242.052 213.932  1.00113.82           C  
ATOM    298  C   VAL A  40     217.388 241.938 212.499  1.00118.04           C  
ATOM    299  O   VAL A  40     216.180 241.838 212.255  1.00121.54           O  
ATOM    300  CB  VAL A  40     217.898 243.518 214.404  1.00111.63           C  
ATOM    301  CG1 VAL A  40     216.483 244.067 214.477  1.00114.56           C  
ATOM    302  CG2 VAL A  40     218.590 243.635 215.752  1.00112.68           C  
ATOM    303  N   VAL A  41     218.310 241.939 211.545  1.00117.55           N  
ATOM    304  CA  VAL A  41     217.926 241.842 210.133  1.00117.01           C  
ATOM    305  C   VAL A  41     217.444 240.425 209.840  1.00121.09           C  
ATOM    306  O   VAL A  41     218.193 239.459 210.074  1.00121.64           O  
ATOM    307  CB  VAL A  41     219.103 242.219 209.234  1.00119.19           C  
ATOM    308  CG1 VAL A  41     218.611 242.578 207.840  1.00119.66           C  
ATOM    309  CG2 VAL A  41     219.883 243.375 209.842  1.00121.86           C  
ATOM    310  N   PRO A  42     216.220 240.245 209.352  1.00119.68           N  
ATOM    311  CA  PRO A  42     215.734 238.900 209.021  1.00116.13           C  
ATOM    312  C   PRO A  42     216.582 238.267 207.933  1.00120.63           C  
ATOM    313  O   PRO A  42     217.038 238.958 207.009  1.00125.22           O  
ATOM    314  CB  PRO A  42     214.299 239.151 208.533  1.00116.00           C  
ATOM    315  CG  PRO A  42     213.925 240.479 209.105  1.00116.93           C  
ATOM    316  CD  PRO A  42     215.191 241.276 209.137  1.00117.08           C  
ATOM    317  N   PRO A  43     216.821 236.961 208.010  1.00108.08           N  
ATOM    318  CA  PRO A  43     217.609 236.295 206.968  1.00109.58           C  
ATOM    319  C   PRO A  43     216.894 236.315 205.627  1.00109.07           C  
ATOM    320  O   PRO A  43     215.664 236.290 205.549  1.00116.29           O  
ATOM    321  CB  PRO A  43     217.758 234.862 207.495  1.00104.60           C  
ATOM    322  CG  PRO A  43     216.627 234.687 208.450  1.00104.64           C  
ATOM    323  CD  PRO A  43     216.404 236.031 209.072  1.00100.48           C  
ATOM    324  N   SER A  44     217.689 236.360 204.560  1.00 92.56           N  
ATOM    325  CA  SER A  44     217.149 236.368 203.209  1.00 89.63           C  
ATOM    326  C   SER A  44     218.176 235.774 202.258  1.00 93.70           C  
ATOM    327  O   SER A  44     219.377 235.753 202.542  1.00104.45           O  
ATOM    328  CB  SER A  44     216.765 237.784 202.765  1.00 95.54           C  
ATOM    329  OG  SER A  44     217.873 238.459 202.196  1.00100.01           O  
ATOM    330  N   VAL A  45     217.686 235.287 201.119  1.00 84.25           N  
ATOM    331  CA  VAL A  45     218.542 234.741 200.071  1.00 92.83           C  
ATOM    332  C   VAL A  45     218.146 235.371 198.742  1.00 89.24           C  
ATOM    333  O   VAL A  45     216.975 235.701 198.517  1.00 96.11           O  
ATOM    334  CB  VAL A  45     218.475 233.197 199.999  1.00 92.85           C  
ATOM    335  CG1 VAL A  45     218.501 232.585 201.393  1.00 96.46           C  
ATOM    336  CG2 VAL A  45     217.253 232.733 199.234  1.00 89.07           C  
ATOM    337  N   VAL A  46     219.131 235.553 197.863  1.00 79.24           N  
ATOM    338  CA  VAL A  46     218.936 236.229 196.587  1.00 79.12           C  
ATOM    339  C   VAL A  46     219.379 235.305 195.460  1.00 78.83           C  
ATOM    340  O   VAL A  46     220.365 234.569 195.595  1.00 88.56           O  
ATOM    341  CB  VAL A  46     219.684 237.576 196.533  1.00 86.16           C  
ATOM    342  CG1 VAL A  46     219.440 238.370 197.806  1.00 89.64           C  
ATOM    343  CG2 VAL A  46     221.176 237.372 196.324  1.00 90.77           C  
ATOM    344  N   VAL A  47     218.632 235.331 194.360  1.00 85.15           N  
ATOM    345  CA  VAL A  47     218.976 234.619 193.137  1.00 90.34           C  
ATOM    346  C   VAL A  47     219.125 235.646 192.023  1.00 88.54           C  
ATOM    347  O   VAL A  47     218.394 236.646 191.982  1.00106.58           O  
ATOM    348  CB  VAL A  47     217.930 233.545 192.783  1.00 85.25           C  
ATOM    349  CG1 VAL A  47     217.677 232.640 193.976  1.00 87.99           C  
ATOM    350  CG2 VAL A  47     216.633 234.171 192.310  1.00 89.56           C  
ATOM    351  N   ARG A  48     220.098 235.420 191.148  1.00 86.15           N  
ATOM    352  CA  ARG A  48     220.431 236.332 190.066  1.00 91.01           C  
ATOM    353  C   ARG A  48     220.490 235.570 188.752  1.00 97.07           C  
ATOM    354  O   ARG A  48     221.017 234.450 188.689  1.00108.37           O  
ATOM    355  CB  ARG A  48     221.769 237.034 190.321  1.00102.36           C  
ATOM    356  CG  ARG A  48     221.974 237.482 191.756  1.00105.44           C  
ATOM    357  CD  ARG A  48     223.414 237.905 192.002  1.00105.61           C  
ATOM    358  NE  ARG A  48     223.601 238.494 193.323  1.00109.60           N  
ATOM    359  CZ  ARG A  48     223.096 239.659 193.709  1.00109.68           C  
ATOM    360  NH1 ARG A  48     222.382 240.411 192.888  1.00103.79           N  
ATOM    361  NH2 ARG A  48     223.319 240.083 194.950  1.00111.49           N  
ATOM    362  N   ALA A  49     219.944 236.192 187.709  1.00 97.10           N  
ATOM    363  CA  ALA A  49     219.960 235.643 186.364  1.00 94.93           C  
ATOM    364  C   ALA A  49     220.290 236.756 185.381  1.00 98.07           C  
ATOM    365  O   ALA A  49     220.046 237.937 185.641  1.00105.95           O  
ATOM    366  CB  ALA A  49     218.619 234.993 186.000  1.00 96.68           C  
ATOM    367  N   GLN A  50     220.843 236.364 184.237  1.00100.35           N  
ATOM    368  CA  GLN A  50     221.249 237.309 183.212  1.00102.85           C  
ATOM    369  C   GLN A  50     220.659 236.904 181.870  1.00101.99           C  
ATOM    370  O   GLN A  50     220.542 235.717 181.554  1.00106.86           O  
ATOM    371  CB  GLN A  50     222.776 237.399 183.106  1.00103.31           C  
ATOM    372  CG  GLN A  50     223.280 238.741 182.607  1.00108.06           C  
ATOM    373  CD  GLN A  50     224.745 238.705 182.225  1.00114.20           C  
ATOM    374  OE1 GLN A  50     225.534 237.972 182.819  1.00112.45           O  
ATOM    375  NE2 GLN A  50     225.117 239.500 181.229  1.00114.24           N  
ATOM    376  N   TYR A  51     220.289 237.909 181.085  1.00 99.44           N  
ATOM    377  CA  TYR A  51     219.738 237.715 179.752  1.00 92.63           C  
ATOM    378  C   TYR A  51     220.164 238.890 178.882  1.00 99.35           C  
ATOM    379  O   TYR A  51     219.394 239.842 178.702  1.00108.35           O  
ATOM    380  CB  TYR A  51     218.213 237.596 179.803  1.00 97.30           C  
ATOM    381  CG  TYR A  51     217.591 236.973 178.571  1.00 94.42           C  
ATOM    382  CD1 TYR A  51     218.378 236.506 177.528  1.00 96.13           C  
ATOM    383  CD2 TYR A  51     216.213 236.854 178.453  1.00 98.38           C  
ATOM    384  CE1 TYR A  51     217.811 235.938 176.403  1.00 99.71           C  
ATOM    385  CE2 TYR A  51     215.637 236.288 177.331  1.00 99.45           C  
ATOM    386  CZ  TYR A  51     216.441 235.832 176.311  1.00100.56           C  
ATOM    387  OH  TYR A  51     215.873 235.267 175.192  1.00105.40           O  
ATOM    388  N   PRO A  52     221.383 238.868 178.343  1.00 98.83           N  
ATOM    389  CA  PRO A  52     221.867 240.017 177.569  1.00102.08           C  
ATOM    390  C   PRO A  52     221.027 240.261 176.326  1.00 99.31           C  
ATOM    391  O   PRO A  52     220.559 239.325 175.673  1.00 96.96           O  
ATOM    392  CB  PRO A  52     223.303 239.619 177.207  1.00102.81           C  
ATOM    393  CG  PRO A  52     223.298 238.127 177.245  1.00101.55           C  
ATOM    394  CD  PRO A  52     222.340 237.749 178.338  1.00 99.53           C  
ATOM    395  N   GLY A  53     220.843 241.539 176.003  1.00106.33           N  
ATOM    396  CA  GLY A  53     220.070 241.926 174.843  1.00109.87           C  
ATOM    397  C   GLY A  53     218.571 241.847 175.010  1.00109.14           C  
ATOM    398  O   GLY A  53     217.850 241.906 174.009  1.00116.80           O  
ATOM    399  N   ALA A  54     218.078 241.720 176.236  1.00 99.44           N  
ATOM    400  CA  ALA A  54     216.654 241.591 176.498  1.00 99.86           C  
ATOM    401  C   ALA A  54     216.077 242.900 177.024  1.00103.71           C  
ATOM    402  O   ALA A  54     216.775 243.723 177.620  1.00108.58           O  
ATOM    403  CB  ALA A  54     216.386 240.462 177.496  1.00 98.80           C  
ATOM    404  N   ASN A  55     214.779 243.078 176.794  1.00108.82           N  
ATOM    405  CA  ASN A  55     213.929 244.195 177.177  1.00104.45           C  
ATOM    406  C   ASN A  55     213.246 243.903 178.509  1.00109.39           C  
ATOM    407  O   ASN A  55     212.886 242.752 178.777  1.00118.32           O  
ATOM    408  CB  ASN A  55     212.878 244.456 176.096  1.00101.36           C  
ATOM    409  CG  ASN A  55     211.659 245.185 176.620  1.00107.14           C  
ATOM    410  OD1 ASN A  55     211.683 246.399 176.819  1.00109.24           O  
ATOM    411  ND2 ASN A  55     210.579 244.447 176.832  1.00110.70           N  
ATOM    412  N   PRO A  56     213.078 244.920 179.363  1.00 94.58           N  
ATOM    413  CA  PRO A  56     212.544 244.666 180.715  1.00 90.10           C  
ATOM    414  C   PRO A  56     211.218 243.919 180.742  1.00 93.07           C  
ATOM    415  O   PRO A  56     211.029 243.047 181.599  1.00 96.68           O  
ATOM    416  CB  PRO A  56     212.398 246.076 181.308  1.00 92.66           C  
ATOM    417  CG  PRO A  56     213.087 247.019 180.362  1.00101.58           C  
ATOM    418  CD  PRO A  56     213.706 246.245 179.248  1.00 97.09           C  
ATOM    419  N   LYS A  57     210.293 244.227 179.830  1.00 92.20           N  
ATOM    420  CA  LYS A  57     209.032 243.491 179.795  1.00 86.44           C  
ATOM    421  C   LYS A  57     209.258 242.031 179.418  1.00 88.59           C  
ATOM    422  O   LYS A  57     208.626 241.131 179.984  1.00 93.69           O  
ATOM    423  CB  LYS A  57     208.058 244.156 178.823  1.00 82.78           C  
ATOM    424  N   VAL A  58     210.160 241.778 178.467  1.00 91.85           N  
ATOM    425  CA  VAL A  58     210.418 240.411 178.023  1.00 88.25           C  
ATOM    426  C   VAL A  58     211.003 239.579 179.158  1.00 87.64           C  
ATOM    427  O   VAL A  58     210.576 238.443 179.398  1.00 96.39           O  
ATOM    428  CB  VAL A  58     211.339 240.418 176.788  1.00 90.15           C  
ATOM    429  CG1 VAL A  58     212.128 239.120 176.695  1.00 90.45           C  
ATOM    430  CG2 VAL A  58     210.527 240.643 175.524  1.00 94.67           C  
ATOM    431  N   ILE A  59     211.985 240.127 179.878  1.00 84.67           N  
ATOM    432  CA  ILE A  59     212.599 239.376 180.970  1.00 85.40           C  
ATOM    433  C   ILE A  59     211.630 239.245 182.139  1.00 84.67           C  
ATOM    434  O   ILE A  59     211.650 238.249 182.872  1.00 86.21           O  
ATOM    435  CB  ILE A  59     213.934 240.023 181.392  1.00 83.89           C  
ATOM    436  CG1 ILE A  59     214.631 239.178 182.459  1.00 84.43           C  
ATOM    437  CG2 ILE A  59     213.724 241.435 181.897  1.00 90.14           C  
ATOM    438  CD1 ILE A  59     216.128 239.373 182.505  1.00 94.71           C  
ATOM    439  N   ALA A  60     210.761 240.241 182.330  1.00 93.47           N  
ATOM    440  CA  ALA A  60     209.772 240.155 183.399  1.00 92.40           C  
ATOM    441  C   ALA A  60     208.727 239.082 183.119  1.00 90.44           C  
ATOM    442  O   ALA A  60     208.280 238.399 184.047  1.00 87.83           O  
ATOM    443  CB  ALA A  60     209.097 241.511 183.602  1.00 98.10           C  
ATOM    444  N   GLU A  61     208.326 238.920 181.859  1.00104.27           N  
ATOM    445  CA  GLU A  61     207.274 237.969 181.511  1.00100.68           C  
ATOM    446  C   GLU A  61     207.818 236.556 181.303  1.00102.58           C  
ATOM    447  O   GLU A  61     207.371 235.610 181.959  1.00105.87           O  
ATOM    448  CB  GLU A  61     206.532 238.446 180.257  1.00 95.92           C  
ATOM    449  N   THR A  62     208.779 236.399 180.391  1.00102.09           N  
ATOM    450  CA  THR A  62     209.226 235.065 180.005  1.00100.05           C  
ATOM    451  C   THR A  62     210.080 234.402 181.080  1.00 98.83           C  
ATOM    452  O   THR A  62     209.979 233.188 181.290  1.00102.29           O  
ATOM    453  CB  THR A  62     210.000 235.131 178.688  1.00 99.50           C  
ATOM    454  OG1 THR A  62     211.261 235.777 178.904  1.00105.12           O  
ATOM    455  CG2 THR A  62     209.211 235.903 177.642  1.00104.08           C  
ATOM    456  N   VAL A  63     210.920 235.166 181.769  1.00 91.81           N  
ATOM    457  CA  VAL A  63     211.926 234.607 182.670  1.00 97.24           C  
ATOM    458  C   VAL A  63     211.447 234.582 184.115  1.00 98.03           C  
ATOM    459  O   VAL A  63     211.520 233.551 184.782  1.00102.21           O  
ATOM    460  CB  VAL A  63     213.253 235.387 182.536  1.00102.34           C  
ATOM    461  CG1 VAL A  63     214.335 234.740 183.384  1.00 92.77           C  
ATOM    462  CG2 VAL A  63     213.684 235.454 181.080  1.00102.73           C  
ATOM    463  N   ALA A  64     210.955 235.715 184.621  1.00 97.61           N  
ATOM    464  CA  ALA A  64     210.672 235.819 186.049  1.00 96.15           C  
ATOM    465  C   ALA A  64     209.397 235.076 186.432  1.00 94.51           C  
ATOM    466  O   ALA A  64     209.274 234.595 187.565  1.00 93.31           O  
ATOM    467  CB  ALA A  64     210.577 237.288 186.457  1.00 98.43           C  
ATOM    468  N   SER A  65     208.434 234.987 185.515  1.00104.25           N  
ATOM    469  CA  SER A  65     207.147 234.379 185.853  1.00 96.91           C  
ATOM    470  C   SER A  65     207.255 232.904 186.223  1.00101.04           C  
ATOM    471  O   SER A  65     206.691 232.514 187.261  1.00105.77           O  
ATOM    472  CB  SER A  65     206.154 234.599 184.707  1.00100.02           C  
ATOM    473  OG  SER A  65     206.333 235.873 184.113  1.00112.05           O  
ATOM    474  N   PRO A  66     207.912 232.033 185.440  1.00100.72           N  
ATOM    475  CA  PRO A  66     208.018 230.628 185.876  1.00 97.59           C  
ATOM    476  C   PRO A  66     208.743 230.469 187.198  1.00101.37           C  
ATOM    477  O   PRO A  66     208.329 229.663 188.043  1.00106.54           O  
ATOM    478  CB  PRO A  66     208.786 229.965 184.724  1.00 95.36           C  
ATOM    479  CG  PRO A  66     208.529 230.835 183.550  1.00 99.53           C  
ATOM    480  CD  PRO A  66     208.512 232.223 184.107  1.00 97.56           C  
ATOM    481  N   LEU A  67     209.813 231.238 187.404  1.00 98.28           N  
ATOM    482  CA  LEU A  67     210.574 231.138 188.644  1.00 95.09           C  
ATOM    483  C   LEU A  67     209.732 231.560 189.841  1.00 91.00           C  
ATOM    484  O   LEU A  67     209.756 230.902 190.887  1.00 88.64           O  
ATOM    485  CB  LEU A  67     211.840 231.987 188.544  1.00 88.38           C  
ATOM    486  CG  LEU A  67     213.009 231.601 189.449  1.00 95.26           C  
ATOM    487  CD1 LEU A  67     213.092 230.093 189.585  1.00 98.56           C  
ATOM    488  CD2 LEU A  67     214.310 232.165 188.906  1.00 94.07           C  
ATOM    489  N   GLU A  68     208.974 232.651 189.703  1.00103.15           N  
ATOM    490  CA  GLU A  68     208.113 233.096 190.793  1.00102.67           C  
ATOM    491  C   GLU A  68     206.986 232.103 191.049  1.00100.95           C  
ATOM    492  O   GLU A  68     206.620 231.854 192.203  1.00104.96           O  
ATOM    493  CB  GLU A  68     207.547 234.482 190.482  1.00105.67           C  
ATOM    494  N   GLU A  69     206.421 231.529 189.984  1.00108.54           N  
ATOM    495  CA  GLU A  69     205.328 230.576 190.153  1.00107.37           C  
ATOM    496  C   GLU A  69     205.811 229.283 190.798  1.00105.64           C  
ATOM    497  O   GLU A  69     205.035 228.590 191.466  1.00108.50           O  
ATOM    498  CB  GLU A  69     204.668 230.290 188.805  1.00105.61           C  
ATOM    499  N   SER A  70     207.079 228.927 190.589  1.00 99.73           N  
ATOM    500  CA  SER A  70     207.594 227.695 191.176  1.00101.56           C  
ATOM    501  C   SER A  70     208.116 227.906 192.594  1.00103.58           C  
ATOM    502  O   SER A  70     208.003 227.007 193.435  1.00105.46           O  
ATOM    503  CB  SER A  70     208.695 227.112 190.290  1.00102.47           C  
ATOM    504  OG  SER A  70     209.681 226.457 191.069  1.00104.41           O  
ATOM    505  N   ILE A  71     208.693 229.075 192.879  1.00114.66           N  
ATOM    506  CA  ILE A  71     209.410 229.260 194.139  1.00115.31           C  
ATOM    507  C   ILE A  71     208.439 229.369 195.313  1.00113.14           C  
ATOM    508  O   ILE A  71     208.717 228.871 196.411  1.00116.97           O  
ATOM    509  CB  ILE A  71     210.350 230.478 194.052  1.00111.78           C  
ATOM    510  CG1 ILE A  71     211.315 230.497 195.239  1.00107.60           C  
ATOM    511  CG2 ILE A  71     209.572 231.784 193.973  1.00116.97           C  
ATOM    512  CD1 ILE A  71     212.537 231.355 195.011  1.00113.51           C  
ATOM    513  N   ASN A  72     207.295 230.020 195.109  1.00128.74           N  
ATOM    514  CA  ASN A  72     206.389 230.289 196.219  1.00130.40           C  
ATOM    515  C   ASN A  72     205.785 228.997 196.758  1.00129.26           C  
ATOM    516  O   ASN A  72     205.326 228.139 196.000  1.00127.75           O  
ATOM    517  CB  ASN A  72     205.283 231.253 195.785  1.00127.41           C  
ATOM    518  CG  ASN A  72     204.571 230.799 194.527  1.00132.97           C  
ATOM    519  OD1 ASN A  72     204.977 229.833 193.884  1.00136.53           O  
ATOM    520  ND2 ASN A  72     203.500 231.498 194.168  1.00130.43           N  
ATOM    521  N   GLY A  73     205.792 228.864 198.082  1.00129.61           N  
ATOM    522  CA  GLY A  73     205.236 227.689 198.723  1.00130.30           C  
ATOM    523  C   GLY A  73     206.081 227.126 199.848  1.00134.41           C  
ATOM    524  O   GLY A  73     205.608 226.283 200.615  1.00137.48           O  
ATOM    525  N   VAL A  74     207.328 227.581 199.964  1.00117.58           N  
ATOM    526  CA  VAL A  74     208.214 227.099 201.018  1.00112.08           C  
ATOM    527  C   VAL A  74     207.748 227.640 202.363  1.00114.78           C  
ATOM    528  O   VAL A  74     207.022 228.637 202.444  1.00115.97           O  
ATOM    529  CB  VAL A  74     209.679 227.484 200.730  1.00109.94           C  
ATOM    530  CG1 VAL A  74     210.231 226.650 199.591  1.00110.67           C  
ATOM    531  CG2 VAL A  74     209.785 228.953 200.405  1.00107.72           C  
ATOM    532  N   GLU A  75     208.168 226.969 203.431  1.00113.59           N  
ATOM    533  CA  GLU A  75     207.681 227.297 204.763  1.00114.28           C  
ATOM    534  C   GLU A  75     208.324 228.573 205.294  1.00112.23           C  
ATOM    535  O   GLU A  75     209.508 228.837 205.066  1.00114.05           O  
ATOM    536  CB  GLU A  75     207.952 226.140 205.724  1.00113.57           C  
ATOM    537  N   ASP A  76     207.521 229.367 206.006  1.00110.87           N  
ATOM    538  CA  ASP A  76     207.988 230.522 206.774  1.00113.24           C  
ATOM    539  C   ASP A  76     208.615 231.593 205.877  1.00113.83           C  
ATOM    540  O   ASP A  76     209.790 231.940 206.003  1.00114.07           O  
ATOM    541  CB  ASP A  76     208.966 230.084 207.871  1.00113.79           C  
ATOM    542  N   MET A  77     207.800 232.124 204.970  1.00122.20           N  
ATOM    543  CA  MET A  77     208.162 233.297 204.190  1.00119.34           C  
ATOM    544  C   MET A  77     207.375 234.510 204.666  1.00122.97           C  
ATOM    545  O   MET A  77     206.345 234.384 205.334  1.00127.39           O  
ATOM    546  CB  MET A  77     207.906 233.097 202.694  1.00119.41           C  
ATOM    547  CG  MET A  77     208.884 232.181 201.989  1.00124.87           C  
ATOM    548  SD  MET A  77     208.663 232.218 200.197  1.00133.36           S  
ATOM    549  CE  MET A  77     207.086 233.053 200.044  1.00120.65           C  
ATOM    550  N   LEU A  78     207.880 235.691 204.316  1.00116.09           N  
ATOM    551  CA  LEU A  78     207.148 236.935 204.530  1.00117.83           C  
ATOM    552  C   LEU A  78     206.709 237.543 203.200  1.00119.37           C  
ATOM    553  O   LEU A  78     205.529 237.852 203.011  1.00122.72           O  
ATOM    554  CB  LEU A  78     208.005 237.923 205.328  1.00115.97           C  
ATOM    555  CG  LEU A  78     208.832 237.318 206.463  1.00117.72           C  
ATOM    556  CD1 LEU A  78     209.862 238.314 206.972  1.00119.16           C  
ATOM    557  CD2 LEU A  78     207.929 236.849 207.591  1.00119.45           C  
ATOM    558  N   TYR A  79     207.648 237.713 202.273  1.00110.54           N  
ATOM    559  CA  TYR A  79     207.343 238.247 200.952  1.00111.90           C  
ATOM    560  C   TYR A  79     208.492 237.902 200.013  1.00110.40           C  
ATOM    561  O   TYR A  79     209.531 237.384 200.432  1.00113.33           O  
ATOM    562  CB  TYR A  79     207.110 239.760 201.002  1.00110.04           C  
ATOM    563  CG  TYR A  79     207.878 240.458 202.100  1.00104.99           C  
ATOM    564  CD1 TYR A  79     209.230 240.737 201.956  1.00107.67           C  
ATOM    565  CD2 TYR A  79     207.254 240.835 203.281  1.00107.20           C  
ATOM    566  CE1 TYR A  79     209.936 241.374 202.955  1.00108.58           C  
ATOM    567  CE2 TYR A  79     207.954 241.471 204.286  1.00114.10           C  
ATOM    568  CZ  TYR A  79     209.294 241.739 204.117  1.00115.68           C  
ATOM    569  OH  TYR A  79     209.996 242.373 205.114  1.00120.91           O  
ATOM    570  N   MET A  80     208.292 238.198 198.732  1.00106.05           N  
ATOM    571  CA  MET A  80     209.326 238.046 197.717  1.00106.64           C  
ATOM    572  C   MET A  80     209.364 239.323 196.896  1.00109.16           C  
ATOM    573  O   MET A  80     208.337 239.990 196.748  1.00116.53           O  
ATOM    574  CB  MET A  80     209.052 236.843 196.809  1.00106.35           C  
ATOM    575  CG  MET A  80     208.970 235.509 197.525  1.00115.99           C  
ATOM    576  SD  MET A  80     208.216 234.222 196.509  1.00133.94           S  
ATOM    577  CE  MET A  80     208.203 235.007 194.899  1.00109.30           C  
ATOM    578  N   GLN A  81     210.536 239.667 196.370  1.00 95.58           N  
ATOM    579  CA  GLN A  81     210.660 240.819 195.491  1.00 93.02           C  
ATOM    580  C   GLN A  81     211.478 240.433 194.271  1.00 97.97           C  
ATOM    581  O   GLN A  81     212.455 239.688 194.381  1.00107.69           O  
ATOM    582  CB  GLN A  81     211.309 242.005 196.211  1.00102.27           C  
ATOM    583  CG  GLN A  81     211.076 243.337 195.524  1.00102.34           C  
ATOM    584  CD  GLN A  81     211.096 244.501 196.491  1.00105.87           C  
ATOM    585  OE1 GLN A  81     211.222 244.314 197.701  1.00110.16           O  
ATOM    586  NE2 GLN A  81     210.963 245.712 195.964  1.00 99.87           N  
ATOM    587  N   SER A  82     211.074 240.932 193.106  1.00 96.27           N  
ATOM    588  CA  SER A  82     211.802 240.691 191.871  1.00 94.98           C  
ATOM    589  C   SER A  82     212.051 242.019 191.177  1.00 97.38           C  
ATOM    590  O   SER A  82     211.157 242.865 191.103  1.00105.46           O  
ATOM    591  CB  SER A  82     211.034 239.746 190.942  1.00 98.84           C  
ATOM    592  OG  SER A  82     210.695 238.544 191.608  1.00111.38           O  
ATOM    593  N   GLN A  83     213.268 242.198 190.674  1.00 92.05           N  
ATOM    594  CA  GLN A  83     213.636 243.416 189.967  1.00 86.96           C  
ATOM    595  C   GLN A  83     214.251 243.038 188.631  1.00 93.90           C  
ATOM    596  O   GLN A  83     215.191 242.236 188.580  1.00103.81           O  
ATOM    597  CB  GLN A  83     214.608 244.265 190.790  1.00 84.60           C  
ATOM    598  CG  GLN A  83     214.647 245.721 190.366  1.00 95.61           C  
ATOM    599  CD  GLN A  83     215.063 246.644 191.490  1.00105.66           C  
ATOM    600  OE1 GLN A  83     215.015 246.274 192.663  1.00104.48           O  
ATOM    601  NE2 GLN A  83     215.467 247.859 191.138  1.00107.25           N  
ATOM    602  N   ALA A  84     213.712 243.613 187.560  1.00 81.80           N  
ATOM    603  CA  ALA A  84     214.236 243.456 186.211  1.00 83.17           C  
ATOM    604  C   ALA A  84     214.722 244.816 185.732  1.00 91.96           C  
ATOM    605  O   ALA A  84     213.984 245.806 185.809  1.00101.77           O  
ATOM    606  CB  ALA A  84     213.173 242.894 185.268  1.00 88.36           C  
ATOM    607  N   ASN A  85     215.956 244.858 185.238  1.00111.29           N  
ATOM    608  CA  ASN A  85     216.622 246.092 184.851  1.00106.06           C  
ATOM    609  C   ASN A  85     216.827 246.094 183.341  1.00112.58           C  
ATOM    610  O   ASN A  85     216.792 245.039 182.700  1.00119.50           O  
ATOM    611  CB  ASN A  85     217.959 246.234 185.599  1.00109.29           C  
ATOM    612  CG  ASN A  85     218.800 247.395 185.103  1.00119.58           C  
ATOM    613  OD1 ASN A  85     218.284 248.357 184.533  1.00122.82           O  
ATOM    614  ND2 ASN A  85     220.105 247.314 185.329  1.00123.45           N  
ATOM    615  N   SER A  86     217.032 247.289 182.776  1.00120.16           N  
ATOM    616  CA  SER A  86     217.077 247.445 181.326  1.00119.16           C  
ATOM    617  C   SER A  86     218.229 246.680 180.685  1.00115.80           C  
ATOM    618  O   SER A  86     218.097 246.198 179.554  1.00118.84           O  
ATOM    619  CB  SER A  86     217.175 248.929 180.967  1.00118.40           C  
ATOM    620  OG  SER A  86     217.234 249.110 179.564  1.00116.32           O  
ATOM    621  N   ASP A  87     219.363 246.557 181.377  1.00113.33           N  
ATOM    622  CA  ASP A  87     220.522 245.909 180.773  1.00116.73           C  
ATOM    623  C   ASP A  87     220.367 244.399 180.649  1.00119.35           C  
ATOM    624  O   ASP A  87     221.206 243.761 180.004  1.00117.37           O  
ATOM    625  CB  ASP A  87     221.791 246.237 181.566  1.00117.92           C  
ATOM    626  CG  ASP A  87     221.638 245.982 183.053  1.00119.50           C  
ATOM    627  OD1 ASP A  87     220.990 244.987 183.437  1.00117.84           O  
ATOM    628  OD2 ASP A  87     222.173 246.784 183.847  1.00120.01           O  
ATOM    629  N   GLY A  88     219.330 243.816 181.243  1.00117.86           N  
ATOM    630  CA  GLY A  88     219.114 242.386 181.148  1.00111.25           C  
ATOM    631  C   GLY A  88     219.583 241.616 182.365  1.00110.17           C  
ATOM    632  O   GLY A  88     220.207 240.560 182.238  1.00115.64           O  
ATOM    633  N   ASN A  89     219.287 242.138 183.553  1.00101.53           N  
ATOM    634  CA  ASN A  89     219.627 241.475 184.802  1.00 93.57           C  
ATOM    635  C   ASN A  89     218.365 241.307 185.632  1.00 96.03           C  
ATOM    636  O   ASN A  89     217.558 242.233 185.752  1.00109.39           O  
ATOM    637  CB  ASN A  89     220.674 242.269 185.596  1.00 98.42           C  
ATOM    638  CG  ASN A  89     222.093 241.944 185.177  1.00105.47           C  
ATOM    639  OD1 ASN A  89     222.550 242.366 184.115  1.00103.72           O  
ATOM    640  ND2 ASN A  89     222.799 241.192 186.012  1.00107.89           N  
ATOM    641  N   LEU A  90     218.199 240.119 186.211  1.00 85.31           N  
ATOM    642  CA  LEU A  90     217.041 239.813 187.039  1.00 92.07           C  
ATOM    643  C   LEU A  90     217.521 239.401 188.421  1.00 94.05           C  
ATOM    644  O   LEU A  90     218.371 238.514 188.546  1.00102.72           O  
ATOM    645  CB  LEU A  90     216.193 238.698 186.419  1.00 89.93           C  
ATOM    646  CG  LEU A  90     215.149 238.056 187.335  1.00 86.92           C  
ATOM    647  CD1 LEU A  90     214.035 239.041 187.645  1.00 85.77           C  
ATOM    648  CD2 LEU A  90     214.591 236.785 186.716  1.00 97.69           C  
ATOM    649  N   THR A  91     216.974 240.043 189.453  1.00 79.81           N  
ATOM    650  CA  THR A  91     217.348 239.759 190.835  1.00 74.93           C  
ATOM    651  C   THR A  91     216.089 239.496 191.644  1.00 80.73           C  
ATOM    652  O   THR A  91     215.218 240.366 191.735  1.00 94.68           O  
ATOM    653  CB  THR A  91     218.139 240.920 191.445  1.00 87.97           C  
ATOM    654  OG1 THR A  91     219.077 241.420 190.485  1.00 95.51           O  
ATOM    655  CG2 THR A  91     218.888 240.460 192.684  1.00 93.59           C  
ATOM    656  N   ILE A  92     215.994 238.308 192.235  1.00 78.70           N  
ATOM    657  CA  ILE A  92     214.852 237.933 193.063  1.00 78.71           C  
ATOM    658  C   ILE A  92     215.356 237.689 194.477  1.00 80.52           C  
ATOM    659  O   ILE A  92     216.189 236.803 194.700  1.00 91.98           O  
ATOM    660  CB  ILE A  92     214.127 236.693 192.518  1.00 73.55           C  
ATOM    661  CG1 ILE A  92     213.874 236.835 191.016  1.00 82.70           C  
ATOM    662  CG2 ILE A  92     212.824 236.463 193.270  1.00 70.82           C  
ATOM    663  CD1 ILE A  92     212.936 235.790 190.448  1.00 85.27           C  
ATOM    664  N   THR A  93     214.841 238.458 195.431  1.00 91.73           N  
ATOM    665  CA  THR A  93     215.221 238.339 196.832  1.00 97.27           C  
ATOM    666  C   THR A  93     214.030 237.848 197.643  1.00 93.84           C  
ATOM    667  O   THR A  93     212.912 238.358 197.495  1.00105.54           O  
ATOM    668  CB  THR A  93     215.751 239.673 197.383  1.00 98.94           C  
ATOM    669  OG1 THR A  93     216.139 239.513 198.754  1.00 99.71           O  
ATOM    670  CG2 THR A  93     214.719 240.790 197.258  1.00 98.57           C  
ATOM    671  N   VAL A  94     214.263 236.836 198.476  1.00 85.98           N  
ATOM    672  CA  VAL A  94     213.216 236.288 199.327  1.00 89.28           C  
ATOM    673  C   VAL A  94     213.711 236.259 200.766  1.00 95.75           C  
ATOM    674  O   VAL A  94     214.805 235.767 201.065  1.00106.95           O  
ATOM    675  CB  VAL A  94     212.760 234.886 198.858  1.00 89.98           C  
ATOM    676  CG1 VAL A  94     213.939 233.942 198.731  1.00 96.05           C  
ATOM    677  CG2 VAL A  94     211.716 234.318 199.808  1.00 92.77           C  
ATOM    678  N   ASN A  95     212.891 236.808 201.660  1.00 95.77           N  
ATOM    679  CA  ASN A  95     213.206 236.896 203.076  1.00102.44           C  
ATOM    680  C   ASN A  95     212.419 235.842 203.839  1.00102.91           C  
ATOM    681  O   ASN A  95     211.381 235.358 203.382  1.00113.65           O  
ATOM    682  CB  ASN A  95     212.896 238.290 203.639  1.00104.54           C  
ATOM    683  CG  ASN A  95     213.162 239.393 202.638  1.00110.37           C  
ATOM    684  OD1 ASN A  95     212.556 239.435 201.567  1.00110.49           O  
ATOM    685  ND2 ASN A  95     214.066 240.301 202.985  1.00106.73           N  
ATOM    686  N   PHE A  96     212.928 235.496 205.017  1.00100.31           N  
ATOM    687  CA  PHE A  96     212.323 234.488 205.873  1.00 97.50           C  
ATOM    688  C   PHE A  96     212.062 235.085 207.249  1.00102.15           C  
ATOM    689  O   PHE A  96     212.587 236.144 207.604  1.00103.97           O  
ATOM    690  CB  PHE A  96     213.214 233.244 205.987  1.00 95.46           C  
ATOM    691  CG  PHE A  96     213.272 232.425 204.731  1.00 97.82           C  
ATOM    692  CD1 PHE A  96     214.166 232.740 203.723  1.00100.57           C  
ATOM    693  CD2 PHE A  96     212.430 231.340 204.556  1.00103.56           C  
ATOM    694  CE1 PHE A  96     214.218 231.989 202.565  1.00104.43           C  
ATOM    695  CE2 PHE A  96     212.477 230.586 203.402  1.00104.53           C  
ATOM    696  CZ  PHE A  96     213.372 230.909 202.405  1.00105.51           C  
ATOM    697  N   LYS A  97     211.230 234.394 208.021  1.00119.96           N  
ATOM    698  CA  LYS A  97     210.930 234.832 209.373  1.00113.88           C  
ATOM    699  C   LYS A  97     212.171 234.724 210.254  1.00118.37           C  
ATOM    700  O   LYS A  97     213.095 233.951 209.985  1.00125.69           O  
ATOM    701  CB  LYS A  97     209.790 234.005 209.965  1.00111.06           C  
ATOM    702  N   LEU A  98     212.180 235.516 211.323  1.00128.52           N  
ATOM    703  CA  LEU A  98     213.331 235.556 212.214  1.00131.77           C  
ATOM    704  C   LEU A  98     213.479 234.231 212.954  1.00131.09           C  
ATOM    705  O   LEU A  98     212.501 233.635 213.413  1.00131.02           O  
ATOM    706  CB  LEU A  98     213.190 236.719 213.201  1.00130.35           C  
ATOM    707  CG  LEU A  98     214.207 236.917 214.329  1.00133.82           C  
ATOM    708  CD1 LEU A  98     214.335 238.399 214.635  1.00131.63           C  
ATOM    709  CD2 LEU A  98     213.806 236.165 215.591  1.00136.04           C  
ATOM    710  N   GLY A  99     214.725 233.772 213.068  1.00128.71           N  
ATOM    711  CA  GLY A  99     215.031 232.519 213.721  1.00129.37           C  
ATOM    712  C   GLY A  99     215.320 231.361 212.791  1.00130.62           C  
ATOM    713  O   GLY A  99     215.815 230.326 213.254  1.00133.64           O  
ATOM    714  N   ILE A 100     215.029 231.496 211.498  1.00128.60           N  
ATOM    715  CA  ILE A 100     215.272 230.411 210.555  1.00132.87           C  
ATOM    716  C   ILE A 100     216.755 230.358 210.216  1.00134.40           C  
ATOM    717  O   ILE A 100     217.379 231.385 209.918  1.00133.82           O  
ATOM    718  CB  ILE A 100     214.414 230.590 209.293  1.00128.72           C  
ATOM    719  CG1 ILE A 100     212.920 230.465 209.618  1.00128.01           C  
ATOM    720  CG2 ILE A 100     214.807 229.575 208.229  1.00128.73           C  
ATOM    721  CD1 ILE A 100     212.596 229.570 210.802  1.00127.47           C  
ATOM    722  N   ASP A 101     217.328 229.160 210.270  1.00132.00           N  
ATOM    723  CA  ASP A 101     218.738 228.990 209.938  1.00126.46           C  
ATOM    724  C   ASP A 101     218.963 229.291 208.460  1.00130.98           C  
ATOM    725  O   ASP A 101     218.222 228.783 207.610  1.00133.93           O  
ATOM    726  CB  ASP A 101     219.197 227.572 210.266  1.00124.93           C  
ATOM    727  N   PRO A 102     219.959 230.112 208.114  1.00125.43           N  
ATOM    728  CA  PRO A 102     220.169 230.448 206.695  1.00128.08           C  
ATOM    729  C   PRO A 102     220.469 229.244 205.817  1.00132.05           C  
ATOM    730  O   PRO A 102     220.084 229.232 204.641  1.00133.49           O  
ATOM    731  CB  PRO A 102     221.351 231.428 206.742  1.00124.01           C  
ATOM    732  CG  PRO A 102     221.351 231.966 208.140  1.00123.69           C  
ATOM    733  CD  PRO A 102     220.888 230.832 209.000  1.00123.07           C  
ATOM    734  N   ASP A 103     221.151 228.230 206.355  1.00132.62           N  
ATOM    735  CA  ASP A 103     221.509 227.067 205.547  1.00133.15           C  
ATOM    736  C   ASP A 103     220.272 226.315 205.069  1.00135.37           C  
ATOM    737  O   ASP A 103     220.190 225.926 203.897  1.00138.52           O  
ATOM    738  CB  ASP A 103     222.427 226.140 206.343  1.00132.89           C  
ATOM    739  N   LYS A 104     219.300 226.103 205.960  1.00129.04           N  
ATOM    740  CA  LYS A 104     218.083 225.396 205.571  1.00129.04           C  
ATOM    741  C   LYS A 104     217.297 226.182 204.529  1.00130.24           C  
ATOM    742  O   LYS A 104     216.773 225.604 203.567  1.00131.82           O  
ATOM    743  CB  LYS A 104     217.220 225.124 206.803  1.00124.81           C  
ATOM    744  N   ALA A 105     217.202 227.502 204.705  1.00117.11           N  
ATOM    745  CA  ALA A 105     216.500 228.330 203.732  1.00117.95           C  
ATOM    746  C   ALA A 105     217.181 228.277 202.371  1.00117.83           C  
ATOM    747  O   ALA A 105     216.512 228.167 201.336  1.00120.29           O  
ATOM    748  CB  ALA A 105     216.414 229.770 204.236  1.00115.61           C  
ATOM    749  N   GLN A 106     218.515 228.348 202.355  1.00109.76           N  
ATOM    750  CA  GLN A 106     219.246 228.269 201.096  1.00108.45           C  
ATOM    751  C   GLN A 106     219.032 226.919 200.425  1.00114.66           C  
ATOM    752  O   GLN A 106     218.860 226.840 199.203  1.00116.10           O  
ATOM    753  CB  GLN A 106     220.734 228.523 201.334  1.00110.76           C  
ATOM    754  CG  GLN A 106     221.526 228.764 200.060  1.00117.58           C  
ATOM    755  CD  GLN A 106     222.996 228.434 200.215  1.00125.15           C  
ATOM    756  OE1 GLN A 106     223.606 228.730 201.242  1.00124.21           O  
ATOM    757  NE2 GLN A 106     223.574 227.817 199.191  1.00122.23           N  
ATOM    758  N   GLN A 107     219.040 225.840 201.212  1.00113.34           N  
ATOM    759  CA  GLN A 107     218.813 224.513 200.648  1.00104.39           C  
ATOM    760  C   GLN A 107     217.418 224.400 200.043  1.00116.92           C  
ATOM    761  O   GLN A 107     217.252 223.858 198.942  1.00124.14           O  
ATOM    762  CB  GLN A 107     219.020 223.445 201.720  1.00101.47           C  
ATOM    763  N   LEU A 108     216.403 224.906 200.747  1.00117.71           N  
ATOM    764  CA  LEU A 108     215.038 224.848 200.230  1.00111.57           C  
ATOM    765  C   LEU A 108     214.903 225.658 198.947  1.00107.37           C  
ATOM    766  O   LEU A 108     214.275 225.214 197.975  1.00109.71           O  
ATOM    767  CB  LEU A 108     214.058 225.349 201.290  1.00103.81           C  
ATOM    768  CG  LEU A 108     213.872 224.467 202.525  1.00106.22           C  
ATOM    769  CD1 LEU A 108     212.700 224.956 203.357  1.00105.20           C  
ATOM    770  CD2 LEU A 108     213.675 223.015 202.122  1.00108.87           C  
ATOM    771  N   VAL A 109     215.497 226.854 198.923  1.00 97.76           N  
ATOM    772  CA  VAL A 109     215.421 227.696 197.734  1.00 93.34           C  
ATOM    773  C   VAL A 109     216.122 227.024 196.561  1.00 99.58           C  
ATOM    774  O   VAL A 109     215.631 227.059 195.427  1.00105.08           O  
ATOM    775  CB  VAL A 109     216.007 229.089 198.032  1.00100.25           C  
ATOM    776  CG1 VAL A 109     216.311 229.833 196.741  1.00101.76           C  
ATOM    777  CG2 VAL A 109     215.045 229.884 198.898  1.00 97.10           C  
ATOM    778  N   GLN A 110     217.275 226.397 196.814  1.00113.22           N  
ATOM    779  CA  GLN A 110     217.972 225.672 195.756  1.00111.52           C  
ATOM    780  C   GLN A 110     217.125 224.527 195.221  1.00115.05           C  
ATOM    781  O   GLN A 110     217.027 224.330 194.003  1.00117.60           O  
ATOM    782  CB  GLN A 110     219.309 225.146 196.275  1.00112.86           C  
ATOM    783  CG  GLN A 110     220.508 225.980 195.872  1.00115.75           C  
ATOM    784  CD  GLN A 110     221.069 225.580 194.522  1.00120.70           C  
ATOM    785  OE1 GLN A 110     220.462 224.798 193.791  1.00120.79           O  
ATOM    786  NE2 GLN A 110     222.238 226.111 194.186  1.00121.62           N  
ATOM    787  N   ASN A 111     216.502 223.761 196.120  1.00111.73           N  
ATOM    788  CA  ASN A 111     215.670 222.644 195.688  1.00109.92           C  
ATOM    789  C   ASN A 111     214.504 223.125 194.836  1.00116.01           C  
ATOM    790  O   ASN A 111     214.125 222.467 193.860  1.00119.47           O  
ATOM    791  CB  ASN A 111     215.163 221.866 196.902  1.00107.82           C  
ATOM    792  N   ARG A 112     213.919 224.272 195.190  1.00116.81           N  
ATOM    793  CA  ARG A 112     212.781 224.769 194.422  1.00111.03           C  
ATOM    794  C   ARG A 112     213.210 225.351 193.079  1.00110.69           C  
ATOM    795  O   ARG A 112     212.507 225.186 192.075  1.00109.55           O  
ATOM    796  CB  ARG A 112     212.002 225.798 195.237  1.00108.12           C  
ATOM    797  CG  ARG A 112     211.351 225.207 196.469  1.00114.87           C  
ATOM    798  CD  ARG A 112     209.944 224.729 196.153  1.00110.15           C  
ATOM    799  NE  ARG A 112     209.154 224.497 197.355  1.00118.93           N  
ATOM    800  CZ  ARG A 112     207.829 224.449 197.381  1.00121.16           C  
ATOM    801  NH1 ARG A 112     207.110 224.617 196.284  1.00116.01           N  
ATOM    802  NH2 ARG A 112     207.211 224.228 198.538  1.00120.42           N  
ATOM    803  N   VAL A 113     214.354 226.039 193.033  1.00105.99           N  
ATOM    804  CA  VAL A 113     214.770 226.662 191.778  1.00102.47           C  
ATOM    805  C   VAL A 113     215.286 225.608 190.804  1.00110.44           C  
ATOM    806  O   VAL A 113     215.193 225.777 189.582  1.00109.87           O  
ATOM    807  CB  VAL A 113     215.817 227.766 192.030  1.00101.70           C  
ATOM    808  CG1 VAL A 113     217.065 227.200 192.672  1.00107.60           C  
ATOM    809  CG2 VAL A 113     216.162 228.496 190.738  1.00101.66           C  
ATOM    810  N   SER A 114     215.829 224.501 191.321  1.00119.03           N  
ATOM    811  CA  SER A 114     216.343 223.455 190.443  1.00113.73           C  
ATOM    812  C   SER A 114     215.250 222.802 189.606  1.00114.36           C  
ATOM    813  O   SER A 114     215.561 222.149 188.604  1.00110.63           O  
ATOM    814  CB  SER A 114     217.071 222.392 191.267  1.00110.76           C  
ATOM    815  N   GLN A 115     213.981 222.957 189.992  1.00125.85           N  
ATOM    816  CA  GLN A 115     212.902 222.292 189.268  1.00125.50           C  
ATOM    817  C   GLN A 115     212.458 223.081 188.042  1.00126.63           C  
ATOM    818  O   GLN A 115     211.984 222.488 187.066  1.00127.21           O  
ATOM    819  CB  GLN A 115     211.714 222.060 190.201  1.00121.77           C  
ATOM    820  CG  GLN A 115     211.695 220.689 190.854  1.00123.94           C  
ATOM    821  CD  GLN A 115     211.090 220.717 192.242  1.00125.08           C  
ATOM    822  OE1 GLN A 115     209.909 221.018 192.411  1.00127.44           O  
ATOM    823  NE2 GLN A 115     211.900 220.404 193.247  1.00122.21           N  
ATOM    824  N   ALA A 116     212.598 224.404 188.067  1.00124.69           N  
ATOM    825  CA  ALA A 116     212.087 225.262 187.005  1.00123.60           C  
ATOM    826  C   ALA A 116     213.106 225.543 185.908  1.00123.67           C  
ATOM    827  O   ALA A 116     212.812 226.328 185.000  1.00123.53           O  
ATOM    828  CB  ALA A 116     211.591 226.586 187.593  1.00122.68           C  
ATOM    829  N   MET A 117     214.290 224.935 185.972  1.00132.17           N  
ATOM    830  CA  MET A 117     215.320 225.201 184.968  1.00131.47           C  
ATOM    831  C   MET A 117     214.908 224.836 183.545  1.00131.86           C  
ATOM    832  O   MET A 117     215.131 225.658 182.639  1.00135.66           O  
ATOM    833  CB  MET A 117     216.617 224.488 185.367  1.00132.71           C  
ATOM    834  CG  MET A 117     217.166 224.914 186.719  1.00137.82           C  
ATOM    835  SD  MET A 117     217.966 226.532 186.686  1.00149.88           S  
ATOM    836  CE  MET A 117     218.664 226.549 185.036  1.00133.51           C  
ATOM    837  N   PRO A 118     214.332 223.659 183.261  1.00126.31           N  
ATOM    838  CA  PRO A 118     214.054 223.307 181.856  1.00127.91           C  
ATOM    839  C   PRO A 118     213.066 224.229 181.157  1.00126.65           C  
ATOM    840  O   PRO A 118     213.056 224.262 179.919  1.00123.65           O  
ATOM    841  CB  PRO A 118     213.499 221.879 181.951  1.00124.87           C  
ATOM    842  CG  PRO A 118     213.022 221.742 183.348  1.00122.93           C  
ATOM    843  CD  PRO A 118     213.965 222.557 184.169  1.00125.65           C  
ATOM    844  N   ARG A 119     212.242 224.975 181.894  1.00125.75           N  
ATOM    845  CA  ARG A 119     211.270 225.860 181.263  1.00126.42           C  
ATOM    846  C   ARG A 119     211.866 227.201 180.856  1.00126.85           C  
ATOM    847  O   ARG A 119     211.196 227.976 180.165  1.00126.43           O  
ATOM    848  CB  ARG A 119     210.083 226.089 182.199  1.00125.16           C  
ATOM    849  CG  ARG A 119     208.858 225.261 181.853  1.00130.01           C  
ATOM    850  CD  ARG A 119     207.645 225.705 182.654  1.00131.40           C  
ATOM    851  NE  ARG A 119     207.902 225.703 184.089  1.00132.51           N  
ATOM    852  CZ  ARG A 119     207.968 224.611 184.840  1.00135.00           C  
ATOM    853  NH1 ARG A 119     207.799 223.405 184.323  1.00133.71           N  
ATOM    854  NH2 ARG A 119     208.206 224.733 186.142  1.00134.07           N  
ATOM    855  N   LEU A 120     213.097 227.491 181.261  1.00116.51           N  
ATOM    856  CA  LEU A 120     213.728 228.762 180.951  1.00113.16           C  
ATOM    857  C   LEU A 120     214.274 228.766 179.525  1.00111.55           C  
ATOM    858  O   LEU A 120     214.516 227.708 178.938  1.00114.00           O  
ATOM    859  CB  LEU A 120     214.847 229.042 181.949  1.00109.92           C  
ATOM    860  CG  LEU A 120     214.395 229.303 183.388  1.00108.59           C  
ATOM    861  CD1 LEU A 120     215.520 229.919 184.204  1.00114.21           C  
ATOM    862  CD2 LEU A 120     213.160 230.189 183.415  1.00109.96           C  
ATOM    863  N   PRO A 121     214.470 229.956 178.936  1.00106.22           N  
ATOM    864  CA  PRO A 121     215.012 230.025 177.570  1.00108.67           C  
ATOM    865  C   PRO A 121     216.419 229.458 177.459  1.00116.65           C  
ATOM    866  O   PRO A 121     217.113 229.292 178.467  1.00121.12           O  
ATOM    867  CB  PRO A 121     214.988 231.528 177.260  1.00104.93           C  
ATOM    868  CG  PRO A 121     213.948 232.084 178.172  1.00105.23           C  
ATOM    869  CD  PRO A 121     214.058 231.282 179.428  1.00105.95           C  
ATOM    870  N   GLU A 122     216.842 229.154 176.229  1.00120.39           N  
ATOM    871  CA  GLU A 122     218.132 228.504 176.018  1.00120.17           C  
ATOM    872  C   GLU A 122     219.287 229.393 176.463  1.00123.38           C  
ATOM    873  O   GLU A 122     220.260 228.911 177.053  1.00124.55           O  
ATOM    874  CB  GLU A 122     218.286 228.117 174.547  1.00117.58           C  
ATOM    875  N   ASP A 123     219.206 230.694 176.174  1.00116.32           N  
ATOM    876  CA  ASP A 123     220.294 231.600 176.533  1.00108.88           C  
ATOM    877  C   ASP A 123     220.477 231.682 178.044  1.00109.31           C  
ATOM    878  O   ASP A 123     221.610 231.670 178.541  1.00115.73           O  
ATOM    879  CB  ASP A 123     220.035 232.989 175.948  1.00103.33           C  
ATOM    880  N   VAL A 124     219.373 231.767 178.790  1.00 97.30           N  
ATOM    881  CA  VAL A 124     219.460 231.852 180.245  1.00 98.46           C  
ATOM    882  C   VAL A 124     220.056 230.575 180.820  1.00113.01           C  
ATOM    883  O   VAL A 124     220.890 230.617 181.734  1.00114.90           O  
ATOM    884  CB  VAL A 124     218.075 232.152 180.847  1.00 99.97           C  
ATOM    885  CG1 VAL A 124     218.189 232.387 182.343  1.00101.55           C  
ATOM    886  CG2 VAL A 124     217.451 233.354 180.160  1.00105.80           C  
ATOM    887  N   GLN A 125     219.633 229.419 180.303  1.00122.67           N  
ATOM    888  CA  GLN A 125     220.189 228.152 180.770  1.00114.61           C  
ATOM    889  C   GLN A 125     221.676 228.054 180.457  1.00115.90           C  
ATOM    890  O   GLN A 125     222.463 227.587 181.288  1.00119.66           O  
ATOM    891  CB  GLN A 125     219.430 226.986 180.139  1.00110.05           C  
ATOM    892  CG  GLN A 125     217.965 226.910 180.532  1.00114.14           C  
ATOM    893  CD  GLN A 125     217.193 225.902 179.706  1.00119.76           C  
ATOM    894  OE1 GLN A 125     217.045 226.058 178.494  1.00122.21           O  
ATOM    895  NE2 GLN A 125     216.696 224.858 180.359  1.00120.17           N  
ATOM    896  N   ARG A 126     222.078 228.487 179.259  1.00115.79           N  
ATOM    897  CA  ARG A 126     223.487 228.427 178.884  1.00112.79           C  
ATOM    898  C   ARG A 126     224.329 229.335 179.771  1.00113.66           C  
ATOM    899  O   ARG A 126     225.429 228.958 180.192  1.00117.16           O  
ATOM    900  CB  ARG A 126     223.651 228.800 177.409  1.00113.89           C  
ATOM    901  CG  ARG A 126     223.686 227.598 176.476  1.00121.27           C  
ATOM    902  CD  ARG A 126     223.575 228.006 175.011  1.00125.35           C  
ATOM    903  NE  ARG A 126     224.536 229.034 174.628  1.00122.63           N  
ATOM    904  CZ  ARG A 126     225.840 228.831 174.492  1.00121.47           C  
ATOM    905  NH1 ARG A 126     226.383 227.643 174.708  1.00116.86           N  
ATOM    906  NH2 ARG A 126     226.619 229.843 174.122  1.00123.96           N  
ATOM    907  N   LEU A 127     223.828 230.537 180.068  1.00105.83           N  
ATOM    908  CA  LEU A 127     224.538 231.420 180.990  1.00104.76           C  
ATOM    909  C   LEU A 127     224.469 230.897 182.419  1.00107.19           C  
ATOM    910  O   LEU A 127     225.485 230.864 183.124  1.00111.24           O  
ATOM    911  CB  LEU A 127     223.969 232.837 180.912  1.00107.22           C  
ATOM    912  CG  LEU A 127     224.591 233.812 179.908  1.00104.77           C  
ATOM    913  CD1 LEU A 127     226.023 234.139 180.303  1.00104.33           C  
ATOM    914  CD2 LEU A 127     224.531 233.277 178.483  1.00106.68           C  
ATOM    915  N   GLY A 128     223.287 230.487 182.863  1.00121.20           N  
ATOM    916  CA  GLY A 128     223.111 229.948 184.194  1.00121.21           C  
ATOM    917  C   GLY A 128     222.682 231.000 185.205  1.00121.41           C  
ATOM    918  O   GLY A 128     222.991 232.185 185.092  1.00120.20           O  
ATOM    919  N   VAL A 129     221.954 230.538 186.220  1.00111.97           N  
ATOM    920  CA  VAL A 129     221.493 231.385 187.310  1.00113.26           C  
ATOM    921  C   VAL A 129     222.240 230.977 188.573  1.00109.09           C  
ATOM    922  O   VAL A 129     222.713 229.846 188.704  1.00111.99           O  
ATOM    923  CB  VAL A 129     219.967 231.291 187.522  1.00105.54           C  
ATOM    924  CG1 VAL A 129     219.241 231.406 186.193  1.00104.10           C  
ATOM    925  CG2 VAL A 129     219.599 229.993 188.221  1.00101.55           C  
ATOM    926  N   THR A 130     222.355 231.919 189.508  1.00115.30           N  
ATOM    927  CA  THR A 130     223.103 231.650 190.731  1.00113.04           C  
ATOM    928  C   THR A 130     222.304 232.106 191.943  1.00114.42           C  
ATOM    929  O   THR A 130     221.564 233.088 191.869  1.00126.71           O  
ATOM    930  CB  THR A 130     224.485 232.324 190.701  1.00121.75           C  
ATOM    931  OG1 THR A 130     225.312 231.772 191.734  1.00125.47           O  
ATOM    932  CG2 THR A 130     224.378 233.833 190.881  1.00122.44           C  
ATOM    933  N   THR A 131     222.429 231.375 193.046  1.00105.96           N  
ATOM    934  CA  THR A 131     221.713 231.682 194.278  1.00112.45           C  
ATOM    935  C   THR A 131     222.696 231.755 195.438  1.00115.40           C  
ATOM    936  O   THR A 131     223.690 231.021 195.462  1.00121.17           O  
ATOM    937  CB  THR A 131     220.630 230.636 194.561  1.00112.30           C  
ATOM    938  OG1 THR A 131     219.947 230.968 195.776  1.00113.78           O  
ATOM    939  CG2 THR A 131     221.237 229.253 194.684  1.00113.57           C  
ATOM    940  N   LEU A 132     222.430 232.652 196.386  1.00114.37           N  
ATOM    941  CA  LEU A 132     223.324 232.818 197.522  1.00112.37           C  
ATOM    942  C   LEU A 132     222.578 233.458 198.684  1.00118.18           C  
ATOM    943  O   LEU A 132     221.684 234.287 198.489  1.00126.59           O  
ATOM    944  CB  LEU A 132     224.548 233.662 197.140  1.00115.50           C  
ATOM    945  CG  LEU A 132     225.633 233.877 198.195  1.00120.86           C  
ATOM    946  CD1 LEU A 132     226.811 232.957 197.930  1.00117.70           C  
ATOM    947  CD2 LEU A 132     226.077 235.329 198.209  1.00118.76           C  
ATOM    948  N   LYS A 133     222.965 233.069 199.897  1.00102.71           N  
ATOM    949  CA  LYS A 133     222.424 233.694 201.096  1.00 97.92           C  
ATOM    950  C   LYS A 133     223.029 235.079 201.289  1.00100.68           C  
ATOM    951  O   LYS A 133     224.205 235.308 200.994  1.00110.12           O  
ATOM    952  CB  LYS A 133     222.699 232.823 202.321  1.00 93.54           C  
ATOM    953  N   SER A 134     222.217 236.006 201.788  1.00102.01           N  
ATOM    954  CA  SER A 134     222.654 237.386 201.948  1.00109.17           C  
ATOM    955  C   SER A 134     223.305 237.601 203.308  1.00119.12           C  
ATOM    956  O   SER A 134     222.814 237.119 204.333  1.00122.78           O  
ATOM    957  CB  SER A 134     221.471 238.340 201.779  1.00110.42           C  
ATOM    958  OG  SER A 134     220.783 238.520 203.004  1.00114.39           O  
ATOM    959  N   SER A 135     224.417 238.335 203.310  1.00126.98           N  
ATOM    960  CA  SER A 135     225.117 238.694 204.539  1.00126.09           C  
ATOM    961  C   SER A 135     225.001 240.196 204.761  1.00125.39           C  
ATOM    962  O   SER A 135     225.610 240.975 204.011  1.00124.26           O  
ATOM    963  CB  SER A 135     226.587 238.277 204.465  1.00123.70           C  
ATOM    964  OG  SER A 135     227.255 238.556 205.682  1.00130.45           O  
ATOM    965  N   PRO A 136     224.244 240.650 205.761  1.00124.76           N  
ATOM    966  CA  PRO A 136     224.003 242.092 205.912  1.00125.05           C  
ATOM    967  C   PRO A 136     225.184 242.871 206.478  1.00130.49           C  
ATOM    968  O   PRO A 136     225.478 243.978 206.015  1.00130.40           O  
ATOM    969  CB  PRO A 136     222.790 242.147 206.852  1.00124.91           C  
ATOM    970  CG  PRO A 136     222.679 240.772 207.483  1.00128.09           C  
ATOM    971  CD  PRO A 136     223.728 239.875 206.899  1.00124.06           C  
ATOM    972  N   THR A 137     225.867 242.302 207.472  1.00132.67           N  
ATOM    973  CA  THR A 137     226.861 243.046 208.239  1.00129.13           C  
ATOM    974  C   THR A 137     228.121 243.313 207.425  1.00130.78           C  
ATOM    975  O   THR A 137     228.614 242.441 206.705  1.00135.44           O  
ATOM    976  CB  THR A 137     227.222 242.284 209.512  1.00128.98           C  
ATOM    977  OG1 THR A 137     226.058 241.620 210.016  1.00132.21           O  
ATOM    978  CG2 THR A 137     227.748 243.241 210.570  1.00131.29           C  
ATOM    979  N   LEU A 138     228.646 244.529 207.562  1.00113.82           N  
ATOM    980  CA  LEU A 138     229.883 244.966 206.928  1.00109.32           C  
ATOM    981  C   LEU A 138     230.919 245.244 208.005  1.00111.52           C  
ATOM    982  O   LEU A 138     230.570 245.716 209.092  1.00119.91           O  
ATOM    983  CB  LEU A 138     229.642 246.216 206.076  1.00105.21           C  
ATOM    984  CG  LEU A 138     230.808 246.817 205.291  1.00104.23           C  
ATOM    985  CD1 LEU A 138     230.927 246.158 203.929  1.00105.22           C  
ATOM    986  CD2 LEU A 138     230.586 248.315 205.122  1.00108.24           C  
ATOM    987  N   THR A 139     232.189 244.965 207.705  1.00109.28           N  
ATOM    988  CA  THR A 139     233.218 245.188 208.710  1.00114.10           C  
ATOM    989  C   THR A 139     234.305 246.143 208.227  1.00117.22           C  
ATOM    990  O   THR A 139     234.941 246.817 209.047  1.00124.60           O  
ATOM    991  CB  THR A 139     233.846 243.851 209.117  1.00105.84           C  
ATOM    992  OG1 THR A 139     234.818 244.079 210.136  1.00113.94           O  
ATOM    993  CG2 THR A 139     234.560 243.224 207.942  1.00105.47           C  
ATOM    994  N   MET A 140     234.519 246.215 206.912  1.00102.39           N  
ATOM    995  CA  MET A 140     235.533 247.045 206.267  1.00 93.88           C  
ATOM    996  C   MET A 140     235.239 247.120 204.775  1.00100.39           C  
ATOM    997  O   MET A 140     234.578 246.246 204.205  1.00108.94           O  
ATOM    998  CB  MET A 140     236.978 246.526 206.427  1.00 89.39           C  
ATOM    999  CG  MET A 140     237.412 245.912 207.746  1.00106.22           C  
ATOM   1000  SD  MET A 140     239.203 245.822 207.825  1.00114.94           S  
ATOM   1001  CE  MET A 140     239.579 247.495 207.301  1.00101.71           C  
ATOM   1002  N   VAL A 141     235.763 248.170 204.145  1.00101.78           N  
ATOM   1003  CA  VAL A 141     235.890 248.255 202.695  1.00 97.87           C  
ATOM   1004  C   VAL A 141     237.304 248.720 202.379  1.00101.00           C  
ATOM   1005  O   VAL A 141     237.900 249.486 203.147  1.00114.81           O  
ATOM   1006  CB  VAL A 141     234.842 249.201 202.062  1.00 96.77           C  
ATOM   1007  CG1 VAL A 141     233.476 248.986 202.681  1.00105.13           C  
ATOM   1008  CG2 VAL A 141     235.249 250.667 202.201  1.00100.70           C  
ATOM   1009  N   VAL A 142     237.858 248.248 201.262  1.00 87.90           N  
ATOM   1010  CA  VAL A 142     239.214 248.615 200.870  1.00 96.49           C  
ATOM   1011  C   VAL A 142     239.233 248.863 199.367  1.00 98.14           C  
ATOM   1012  O   VAL A 142     238.592 248.134 198.598  1.00102.20           O  
ATOM   1013  CB  VAL A 142     240.255 247.543 201.267  1.00 91.64           C  
ATOM   1014  CG1 VAL A 142     240.010 247.001 202.663  1.00101.89           C  
ATOM   1015  CG2 VAL A 142     240.323 246.413 200.285  1.00 92.69           C  
ATOM   1016  N   HIS A 143     239.938 249.907 198.954  1.00103.15           N  
ATOM   1017  CA  HIS A 143     240.066 250.242 197.547  1.00 96.19           C  
ATOM   1018  C   HIS A 143     241.462 249.888 197.063  1.00101.13           C  
ATOM   1019  O   HIS A 143     242.407 249.804 197.849  1.00113.32           O  
ATOM   1020  CB  HIS A 143     239.779 251.725 197.308  1.00100.11           C  
ATOM   1021  CG  HIS A 143     238.321 252.043 197.219  1.00100.84           C  
ATOM   1022  ND1 HIS A 143     237.421 251.682 198.198  1.00108.07           N  
ATOM   1023  CD2 HIS A 143     237.604 252.685 196.267  1.00100.86           C  
ATOM   1024  CE1 HIS A 143     236.212 252.083 197.851  1.00111.45           C  
ATOM   1025  NE2 HIS A 143     236.295 252.695 196.684  1.00106.29           N  
ATOM   1026  N   LEU A 144     241.575 249.660 195.759  1.00 84.27           N  
ATOM   1027  CA  LEU A 144     242.845 249.376 195.108  1.00 85.64           C  
ATOM   1028  C   LEU A 144     242.966 250.343 193.944  1.00 87.48           C  
ATOM   1029  O   LEU A 144     242.058 250.424 193.110  1.00 91.74           O  
ATOM   1030  CB  LEU A 144     242.914 247.920 194.636  1.00 79.70           C  
ATOM   1031  CG  LEU A 144     244.302 247.312 194.423  1.00 90.66           C  
ATOM   1032  CD1 LEU A 144     244.334 245.857 194.863  1.00 88.92           C  
ATOM   1033  CD2 LEU A 144     244.733 247.443 192.971  1.00 97.84           C  
ATOM   1034  N   THR A 145     244.070 251.081 193.892  1.00105.00           N  
ATOM   1035  CA  THR A 145     244.191 252.221 192.997  1.00100.94           C  
ATOM   1036  C   THR A 145     245.391 252.050 192.077  1.00105.99           C  
ATOM   1037  O   THR A 145     246.282 251.231 192.315  1.00114.80           O  
ATOM   1038  CB  THR A 145     244.321 253.534 193.780  1.00105.74           C  
ATOM   1039  OG1 THR A 145     245.370 253.411 194.746  1.00116.44           O  
ATOM   1040  CG2 THR A 145     243.027 253.846 194.498  1.00105.99           C  
ATOM   1041  N   SER A 146     245.389 252.835 191.005  1.00117.54           N  
ATOM   1042  CA  SER A 146     246.518 252.927 190.080  1.00121.16           C  
ATOM   1043  C   SER A 146     246.876 254.397 189.920  1.00124.94           C  
ATOM   1044  O   SER A 146     246.354 255.070 189.013  1.00128.33           O  
ATOM   1045  CB  SER A 146     246.178 252.300 188.731  1.00125.18           C  
ATOM   1046  OG  SER A 146     247.218 252.521 187.797  1.00125.83           O  
ATOM   1047  N   PRO A 147     247.737 254.944 190.781  1.00134.25           N  
ATOM   1048  CA  PRO A 147     247.989 256.395 190.750  1.00133.03           C  
ATOM   1049  C   PRO A 147     248.597 256.894 189.450  1.00135.87           C  
ATOM   1050  O   PRO A 147     248.350 258.045 189.068  1.00131.81           O  
ATOM   1051  CB  PRO A 147     248.943 256.608 191.934  1.00129.23           C  
ATOM   1052  CG  PRO A 147     249.593 255.285 192.145  1.00129.79           C  
ATOM   1053  CD  PRO A 147     248.578 254.249 191.769  1.00132.10           C  
ATOM   1054  N   ASP A 148     249.381 256.072 188.757  1.00138.07           N  
ATOM   1055  CA  ASP A 148     250.090 256.505 187.560  1.00132.95           C  
ATOM   1056  C   ASP A 148     249.219 256.492 186.311  1.00136.50           C  
ATOM   1057  O   ASP A 148     249.699 256.876 185.239  1.00138.15           O  
ATOM   1058  CB  ASP A 148     251.324 255.627 187.332  1.00130.22           C  
ATOM   1059  N   ASN A 149     247.961 256.060 186.425  1.00143.65           N  
ATOM   1060  CA  ASN A 149     247.037 255.984 185.292  1.00141.80           C  
ATOM   1061  C   ASN A 149     247.598 255.105 184.176  1.00140.71           C  
ATOM   1062  O   ASN A 149     247.374 255.353 182.990  1.00141.12           O  
ATOM   1063  CB  ASN A 149     246.689 257.377 184.765  1.00139.81           C  
ATOM   1064  CG  ASN A 149     245.860 258.178 185.746  1.00141.15           C  
ATOM   1065  OD1 ASN A 149     246.393 258.965 186.528  1.00145.20           O  
ATOM   1066  ND2 ASN A 149     244.547 257.983 185.710  1.00136.22           N  
ATOM   1067  N   ARG A 150     248.335 254.064 184.562  1.00126.15           N  
ATOM   1068  CA  ARG A 150     248.876 253.107 183.609  1.00127.76           C  
ATOM   1069  C   ARG A 150     247.943 251.934 183.348  1.00132.37           C  
ATOM   1070  O   ARG A 150     248.036 251.311 182.284  1.00131.46           O  
ATOM   1071  CB  ARG A 150     250.229 252.575 184.102  1.00125.62           C  
ATOM   1072  CG  ARG A 150     251.005 251.779 183.067  1.00124.96           C  
ATOM   1073  CD  ARG A 150     252.494 252.049 183.162  1.00127.33           C  
ATOM   1074  NE  ARG A 150     253.173 251.052 183.981  1.00132.72           N  
ATOM   1075  CZ  ARG A 150     253.857 250.025 183.495  1.00135.37           C  
ATOM   1076  NH1 ARG A 150     253.974 249.826 182.192  1.00135.44           N  
ATOM   1077  NH2 ARG A 150     254.437 249.175 184.337  1.00131.00           N  
ATOM   1078  N   TYR A 151     247.038 251.635 184.276  1.00124.22           N  
ATOM   1079  CA  TYR A 151     246.135 250.502 184.153  1.00121.92           C  
ATOM   1080  C   TYR A 151     244.696 250.985 184.256  1.00120.74           C  
ATOM   1081  O   TYR A 151     244.374 251.887 185.033  1.00122.74           O  
ATOM   1082  CB  TYR A 151     246.424 249.445 185.224  1.00117.89           C  
ATOM   1083  CG  TYR A 151     247.771 248.777 185.062  1.00120.15           C  
ATOM   1084  CD1 TYR A 151     248.183 248.299 183.826  1.00120.98           C  
ATOM   1085  CD2 TYR A 151     248.631 248.631 186.141  1.00117.82           C  
ATOM   1086  CE1 TYR A 151     249.412 247.690 183.670  1.00123.40           C  
ATOM   1087  CE2 TYR A 151     249.862 248.022 185.995  1.00120.81           C  
ATOM   1088  CZ  TYR A 151     250.247 247.554 184.757  1.00126.67           C  
ATOM   1089  OH  TYR A 151     251.472 246.949 184.606  1.00124.49           O  
ATOM   1090  N   ASP A 152     243.831 250.365 183.462  1.00121.78           N  
ATOM   1091  CA  ASP A 152     242.439 250.764 183.357  1.00117.48           C  
ATOM   1092  C   ASP A 152     241.600 250.008 184.386  1.00116.89           C  
ATOM   1093  O   ASP A 152     242.121 249.322 185.270  1.00123.33           O  
ATOM   1094  CB  ASP A 152     241.941 250.536 181.929  1.00126.13           C  
ATOM   1095  CG  ASP A 152     242.060 249.088 181.495  1.00129.30           C  
ATOM   1096  OD1 ASP A 152     242.927 248.374 182.039  1.00128.42           O  
ATOM   1097  OD2 ASP A 152     241.287 248.665 180.611  1.00129.89           O  
ATOM   1098  N   MET A 153     240.276 250.134 184.269  1.00107.25           N  
ATOM   1099  CA  MET A 153     239.366 249.542 185.246  1.00109.65           C  
ATOM   1100  C   MET A 153     239.366 248.020 185.178  1.00111.55           C  
ATOM   1101  O   MET A 153     239.492 247.348 186.212  1.00118.54           O  
ATOM   1102  CB  MET A 153     237.954 250.060 184.996  1.00120.25           C  
ATOM   1103  CG  MET A 153     237.663 251.419 185.582  1.00121.13           C  
ATOM   1104  SD  MET A 153     236.082 251.478 186.429  1.00133.14           S  
ATOM   1105  CE  MET A 153     235.951 253.244 186.667  1.00116.78           C  
ATOM   1106  N   THR A 154     239.219 247.464 183.972  1.00101.15           N  
ATOM   1107  CA  THR A 154     239.054 246.023 183.817  1.00101.23           C  
ATOM   1108  C   THR A 154     240.283 245.264 184.291  1.00106.07           C  
ATOM   1109  O   THR A 154     240.162 244.215 184.936  1.00110.33           O  
ATOM   1110  CB  THR A 154     238.761 245.689 182.356  1.00100.55           C  
ATOM   1111  OG1 THR A 154     239.999 245.555 181.646  1.00105.65           O  
ATOM   1112  CG2 THR A 154     237.932 246.791 181.719  1.00103.66           C  
ATOM   1113  N   TYR A 155     241.475 245.768 183.965  1.00 94.79           N  
ATOM   1114  CA  TYR A 155     242.694 245.086 184.382  1.00 92.63           C  
ATOM   1115  C   TYR A 155     242.818 245.075 185.899  1.00 93.43           C  
ATOM   1116  O   TYR A 155     243.214 244.065 186.487  1.00103.19           O  
ATOM   1117  CB  TYR A 155     243.914 245.740 183.726  1.00 89.46           C  
ATOM   1118  CG  TYR A 155     245.251 245.345 184.326  1.00 97.74           C  
ATOM   1119  CD1 TYR A 155     246.032 244.369 183.723  1.00103.68           C  
ATOM   1120  CD2 TYR A 155     245.754 245.976 185.457  1.00 99.91           C  
ATOM   1121  CE1 TYR A 155     247.253 244.004 184.250  1.00100.64           C  
ATOM   1122  CE2 TYR A 155     246.976 245.615 185.992  1.00103.13           C  
ATOM   1123  CZ  TYR A 155     247.722 244.632 185.382  1.00 99.23           C  
ATOM   1124  OH  TYR A 155     248.942 244.271 185.905  1.00101.19           O  
ATOM   1125  N   LEU A 156     242.480 246.191 186.549  1.00 85.55           N  
ATOM   1126  CA  LEU A 156     242.530 246.241 188.008  1.00 83.23           C  
ATOM   1127  C   LEU A 156     241.535 245.267 188.627  1.00 81.59           C  
ATOM   1128  O   LEU A 156     241.862 244.556 189.588  1.00 83.67           O  
ATOM   1129  CB  LEU A 156     242.259 247.665 188.490  1.00 85.56           C  
ATOM   1130  CG  LEU A 156     243.227 248.253 189.515  1.00 86.38           C  
ATOM   1131  CD1 LEU A 156     244.656 248.199 189.003  1.00 90.21           C  
ATOM   1132  CD2 LEU A 156     242.833 249.679 189.843  1.00 84.22           C  
ATOM   1133  N   ARG A 157     240.313 245.217 188.088  1.00 89.70           N  
ATOM   1134  CA  ARG A 157     239.316 244.293 188.622  1.00 88.04           C  
ATOM   1135  C   ARG A 157     239.771 242.846 188.463  1.00 92.06           C  
ATOM   1136  O   ARG A 157     239.644 242.040 189.394  1.00100.71           O  
ATOM   1137  CB  ARG A 157     237.971 244.518 187.930  1.00 89.09           C  
ATOM   1138  CG  ARG A 157     237.025 243.323 187.949  1.00 79.58           C  
ATOM   1139  CD  ARG A 157     236.583 242.964 189.362  1.00 92.57           C  
ATOM   1140  NE  ARG A 157     235.384 242.134 189.363  1.00 88.68           N  
ATOM   1141  CZ  ARG A 157     234.153 242.593 189.187  1.00 86.49           C  
ATOM   1142  NH1 ARG A 157     233.917 243.879 188.989  1.00 92.23           N  
ATOM   1143  NH2 ARG A 157     233.133 241.740 189.212  1.00 82.44           N  
ATOM   1144  N   ASN A 158     240.321 242.499 187.297  1.00 95.49           N  
ATOM   1145  CA  ASN A 158     240.744 241.120 187.077  1.00 93.35           C  
ATOM   1146  C   ASN A 158     241.976 240.775 187.904  1.00 98.30           C  
ATOM   1147  O   ASN A 158     242.142 239.625 188.322  1.00107.65           O  
ATOM   1148  CB  ASN A 158     240.999 240.872 185.594  1.00 91.29           C  
ATOM   1149  CG  ASN A 158     240.092 239.803 185.026  1.00106.80           C  
ATOM   1150  OD1 ASN A 158     239.445 239.063 185.767  1.00107.39           O  
ATOM   1151  ND2 ASN A 158     240.035 239.717 183.706  1.00109.32           N  
ATOM   1152  N   TYR A 159     242.857 241.749 188.144  1.00 94.33           N  
ATOM   1153  CA  TYR A 159     243.988 241.511 189.035  1.00 89.68           C  
ATOM   1154  C   TYR A 159     243.517 241.255 190.459  1.00 88.33           C  
ATOM   1155  O   TYR A 159     244.062 240.391 191.155  1.00 91.65           O  
ATOM   1156  CB  TYR A 159     244.954 242.694 188.992  1.00 95.03           C  
ATOM   1157  CG  TYR A 159     246.249 242.437 189.725  1.00 95.83           C  
ATOM   1158  CD1 TYR A 159     247.287 241.745 189.117  1.00 94.85           C  
ATOM   1159  CD2 TYR A 159     246.434 242.884 191.025  1.00 95.32           C  
ATOM   1160  CE1 TYR A 159     248.473 241.506 189.785  1.00 94.16           C  
ATOM   1161  CE2 TYR A 159     247.615 242.651 191.700  1.00 95.99           C  
ATOM   1162  CZ  TYR A 159     248.631 241.962 191.075  1.00 98.76           C  
ATOM   1163  OH  TYR A 159     249.810 241.727 191.744  1.00103.93           O  
ATOM   1164  N   ALA A 160     242.512 242.006 190.914  1.00 91.71           N  
ATOM   1165  CA  ALA A 160     241.940 241.739 192.230  1.00 94.75           C  
ATOM   1166  C   ALA A 160     241.300 240.357 192.281  1.00 94.03           C  
ATOM   1167  O   ALA A 160     241.413 239.650 193.289  1.00 98.45           O  
ATOM   1168  CB  ALA A 160     240.919 242.818 192.590  1.00 97.45           C  
ATOM   1169  N   VAL A 161     240.619 239.960 191.204  1.00 94.65           N  
ATOM   1170  CA  VAL A 161     239.972 238.650 191.162  1.00 92.89           C  
ATOM   1171  C   VAL A 161     241.008 237.532 191.201  1.00 98.85           C  
ATOM   1172  O   VAL A 161     240.829 236.523 191.895  1.00103.06           O  
ATOM   1173  CB  VAL A 161     239.072 238.544 189.915  1.00 91.83           C  
ATOM   1174  CG1 VAL A 161     238.843 237.088 189.534  1.00 90.77           C  
ATOM   1175  CG2 VAL A 161     237.749 239.250 190.151  1.00 96.39           C  
ATOM   1176  N   LEU A 162     242.108 237.695 190.461  1.00115.78           N  
ATOM   1177  CA  LEU A 162     243.041 236.594 190.235  1.00114.52           C  
ATOM   1178  C   LEU A 162     243.681 236.111 191.532  1.00119.08           C  
ATOM   1179  O   LEU A 162     243.774 234.903 191.775  1.00120.66           O  
ATOM   1180  CB  LEU A 162     244.120 237.023 189.239  1.00108.92           C  
ATOM   1181  CG  LEU A 162     243.817 236.847 187.751  1.00109.03           C  
ATOM   1182  CD1 LEU A 162     244.846 237.580 186.905  1.00114.00           C  
ATOM   1183  CD2 LEU A 162     243.788 235.374 187.395  1.00102.20           C  
ATOM   1184  N   ASN A 163     244.131 237.030 192.371  1.00107.19           N  
ATOM   1185  CA  ASN A 163     244.969 236.593 193.484  1.00106.91           C  
ATOM   1186  C   ASN A 163     244.553 237.153 194.837  1.00104.68           C  
ATOM   1187  O   ASN A 163     244.866 236.546 195.863  1.00105.32           O  
ATOM   1188  CB  ASN A 163     246.439 236.957 193.176  1.00 99.55           C  
ATOM   1189  CG  ASN A 163     246.811 238.360 193.620  1.00 99.70           C  
ATOM   1190  OD1 ASN A 163     247.009 238.623 194.807  1.00103.24           O  
ATOM   1191  ND2 ASN A 163     246.908 239.273 192.661  1.00104.77           N  
ATOM   1192  N   VAL A 164     243.862 238.292 194.871  1.00102.81           N  
ATOM   1193  CA  VAL A 164     243.555 238.927 196.151  1.00 99.21           C  
ATOM   1194  C   VAL A 164     242.304 238.313 196.772  1.00 93.07           C  
ATOM   1195  O   VAL A 164     242.280 237.987 197.965  1.00 98.06           O  
ATOM   1196  CB  VAL A 164     243.415 240.450 195.972  1.00 95.70           C  
ATOM   1197  CG1 VAL A 164     242.527 241.041 197.053  1.00 97.31           C  
ATOM   1198  CG2 VAL A 164     244.784 241.112 195.984  1.00 95.07           C  
ATOM   1199  N   LYS A 165     241.247 238.146 195.972  1.00 92.33           N  
ATOM   1200  CA  LYS A 165     239.979 237.649 196.499  1.00 95.16           C  
ATOM   1201  C   LYS A 165     240.099 236.229 197.039  1.00103.26           C  
ATOM   1202  O   LYS A 165     239.503 235.911 198.075  1.00105.71           O  
ATOM   1203  CB  LYS A 165     238.901 237.714 195.417  1.00100.43           C  
ATOM   1204  CG  LYS A 165     237.538 237.209 195.860  1.00102.95           C  
ATOM   1205  CD  LYS A 165     236.547 237.215 194.708  1.00102.78           C  
ATOM   1206  CE  LYS A 165     235.508 236.115 194.857  1.00103.18           C  
ATOM   1207  NZ  LYS A 165     235.919 235.093 195.857  1.00110.67           N  
ATOM   1208  N   ASP A 166     240.853 235.365 196.355  1.00111.79           N  
ATOM   1209  CA  ASP A 166     241.003 233.989 196.816  1.00110.36           C  
ATOM   1210  C   ASP A 166     241.676 233.934 198.182  1.00106.55           C  
ATOM   1211  O   ASP A 166     241.285 233.138 199.044  1.00103.16           O  
ATOM   1212  CB  ASP A 166     241.794 233.175 195.793  1.00114.87           C  
ATOM   1213  N   ARG A 167     242.693 234.771 198.397  1.00105.53           N  
ATOM   1214  CA  ARG A 167     243.363 234.796 199.693  1.00103.19           C  
ATOM   1215  C   ARG A 167     242.515 235.486 200.754  1.00101.35           C  
ATOM   1216  O   ARG A 167     242.618 235.152 201.939  1.00 98.22           O  
ATOM   1217  CB  ARG A 167     244.721 235.487 199.569  1.00 97.70           C  
ATOM   1218  N   LEU A 168     241.674 236.439 200.356  1.00102.44           N  
ATOM   1219  CA  LEU A 168     240.822 237.155 201.296  1.00 95.17           C  
ATOM   1220  C   LEU A 168     239.502 236.446 201.569  1.00101.94           C  
ATOM   1221  O   LEU A 168     238.709 236.939 202.378  1.00106.12           O  
ATOM   1222  CB  LEU A 168     240.541 238.574 200.789  1.00 94.13           C  
ATOM   1223  CG  LEU A 168     241.527 239.661 201.220  1.00 93.61           C  
ATOM   1224  CD1 LEU A 168     241.260 240.957 200.473  1.00 98.42           C  
ATOM   1225  CD2 LEU A 168     241.456 239.881 202.722  1.00 97.13           C  
ATOM   1226  N   ALA A 169     239.237 235.321 200.911  1.00113.60           N  
ATOM   1227  CA  ALA A 169     238.021 234.560 201.159  1.00111.10           C  
ATOM   1228  C   ALA A 169     238.226 233.382 202.104  1.00110.73           C  
ATOM   1229  O   ALA A 169     237.238 232.816 202.581  1.00108.91           O  
ATOM   1230  CB  ALA A 169     237.434 234.052 199.836  1.00110.19           C  
ATOM   1231  N   ARG A 170     239.471 233.000 202.385  1.00124.45           N  
ATOM   1232  CA  ARG A 170     239.763 231.806 203.166  1.00122.75           C  
ATOM   1233  C   ARG A 170     240.051 232.094 204.636  1.00123.86           C  
ATOM   1234  O   ARG A 170     240.375 231.164 205.381  1.00130.25           O  
ATOM   1235  CB  ARG A 170     240.939 231.046 202.549  1.00125.16           C  
ATOM   1236  CG  ARG A 170     240.554 230.152 201.380  1.00128.62           C  
ATOM   1237  CD  ARG A 170     241.740 229.337 200.891  1.00129.98           C  
ATOM   1238  NE  ARG A 170     241.632 229.006 199.475  1.00132.76           N  
ATOM   1239  CZ  ARG A 170     242.380 229.538 198.520  1.00132.01           C  
ATOM   1240  NH1 ARG A 170     243.308 230.442 198.791  1.00129.49           N  
ATOM   1241  NH2 ARG A 170     242.196 229.153 197.260  1.00129.61           N  
ATOM   1242  N   LEU A 171     239.946 233.346 205.076  1.00115.02           N  
ATOM   1243  CA  LEU A 171     240.173 233.633 206.484  1.00116.58           C  
ATOM   1244  C   LEU A 171     239.003 233.142 207.333  1.00120.44           C  
ATOM   1245  O   LEU A 171     237.972 232.691 206.827  1.00123.91           O  
ATOM   1246  CB  LEU A 171     240.388 235.128 206.723  1.00112.06           C  
ATOM   1247  CG  LEU A 171     241.393 235.877 205.850  1.00116.66           C  
ATOM   1248  CD1 LEU A 171     240.665 236.726 204.836  1.00119.26           C  
ATOM   1249  CD2 LEU A 171     242.309 236.734 206.705  1.00118.15           C  
ATOM   1250  N   GLN A 172     239.179 233.241 208.648  1.00137.36           N  
ATOM   1251  CA  GLN A 172     238.184 232.760 209.598  1.00137.06           C  
ATOM   1252  C   GLN A 172     237.249 233.899 209.986  1.00135.62           C  
ATOM   1253  O   GLN A 172     237.695 234.927 210.507  1.00136.78           O  
ATOM   1254  CB  GLN A 172     238.873 232.183 210.832  1.00136.56           C  
ATOM   1255  CG  GLN A 172     237.944 231.929 212.008  1.00139.04           C  
ATOM   1256  CD  GLN A 172     236.884 230.890 211.703  1.00142.14           C  
ATOM   1257  OE1 GLN A 172     237.065 230.035 210.836  1.00144.67           O  
ATOM   1258  NE2 GLN A 172     235.767 230.960 212.417  1.00140.27           N  
ATOM   1259  N   GLY A 173     235.953 233.716 209.738  1.00123.23           N  
ATOM   1260  CA  GLY A 173     234.940 234.693 210.071  1.00127.58           C  
ATOM   1261  C   GLY A 173     234.397 235.464 208.887  1.00128.27           C  
ATOM   1262  O   GLY A 173     233.378 236.153 209.029  1.00127.94           O  
ATOM   1263  N   VAL A 174     235.042 235.373 207.728  1.00110.95           N  
ATOM   1264  CA  VAL A 174     234.591 236.095 206.542  1.00104.79           C  
ATOM   1265  C   VAL A 174     233.369 235.390 205.969  1.00110.95           C  
ATOM   1266  O   VAL A 174     233.412 234.191 205.672  1.00114.31           O  
ATOM   1267  CB  VAL A 174     235.710 236.195 205.497  1.00104.90           C  
ATOM   1268  CG1 VAL A 174     235.207 236.914 204.254  1.00104.63           C  
ATOM   1269  CG2 VAL A 174     236.913 236.916 206.079  1.00106.80           C  
ATOM   1270  N   GLY A 175     232.277 236.134 205.811  1.00113.15           N  
ATOM   1271  CA  GLY A 175     231.078 235.593 205.203  1.00114.16           C  
ATOM   1272  C   GLY A 175     231.146 235.609 203.690  1.00118.46           C  
ATOM   1273  O   GLY A 175     231.036 234.562 203.045  1.00124.31           O  
ATOM   1274  N   GLU A 176     231.331 236.794 203.113  1.00114.74           N  
ATOM   1275  CA  GLU A 176     231.472 236.934 201.673  1.00112.56           C  
ATOM   1276  C   GLU A 176     232.166 238.252 201.368  1.00111.54           C  
ATOM   1277  O   GLU A 176     232.156 239.179 202.183  1.00116.47           O  
ATOM   1278  CB  GLU A 176     230.114 236.875 200.962  1.00110.00           C  
ATOM   1279  N   VAL A 177     232.772 238.325 200.186  1.00101.60           N  
ATOM   1280  CA  VAL A 177     233.397 239.543 199.684  1.00103.63           C  
ATOM   1281  C   VAL A 177     232.823 239.824 198.302  1.00102.90           C  
ATOM   1282  O   VAL A 177     232.567 238.893 197.526  1.00110.40           O  
ATOM   1283  CB  VAL A 177     234.934 239.439 199.653  1.00 97.34           C  
ATOM   1284  CG1 VAL A 177     235.456 238.812 200.938  1.00103.26           C  
ATOM   1285  CG2 VAL A 177     235.410 238.633 198.455  1.00 99.07           C  
ATOM   1286  N   GLY A 178     232.570 241.101 198.016  1.00100.39           N  
ATOM   1287  CA  GLY A 178     232.070 241.522 196.728  1.00104.69           C  
ATOM   1288  C   GLY A 178     233.145 242.205 195.894  1.00110.58           C  
ATOM   1289  O   GLY A 178     234.291 242.362 196.302  1.00116.58           O  
ATOM   1290  N   LEU A 179     232.745 242.606 194.691  1.00103.94           N  
ATOM   1291  CA  LEU A 179     233.628 243.341 193.791  1.00100.45           C  
ATOM   1292  C   LEU A 179     232.775 244.253 192.926  1.00105.58           C  
ATOM   1293  O   LEU A 179     231.886 243.776 192.214  1.00109.51           O  
ATOM   1294  CB  LEU A 179     234.462 242.392 192.927  1.00 97.41           C  
ATOM   1295  CG  LEU A 179     235.734 241.822 193.562  1.00 98.13           C  
ATOM   1296  CD1 LEU A 179     235.996 240.404 193.093  1.00100.06           C  
ATOM   1297  CD2 LEU A 179     236.926 242.715 193.258  1.00 99.71           C  
ATOM   1298  N   PHE A 180     233.041 245.555 192.988  1.00110.47           N  
ATOM   1299  CA  PHE A 180     232.284 246.552 192.244  1.00106.60           C  
ATOM   1300  C   PHE A 180     233.214 247.277 191.285  1.00105.92           C  
ATOM   1301  O   PHE A 180     234.188 247.906 191.712  1.00110.94           O  
ATOM   1302  CB  PHE A 180     231.603 247.548 193.188  1.00106.54           C  
ATOM   1303  CG  PHE A 180     230.456 246.962 193.963  1.00106.42           C  
ATOM   1304  CD1 PHE A 180     230.680 246.035 194.967  1.00109.83           C  
ATOM   1305  CD2 PHE A 180     229.154 247.341 193.687  1.00110.07           C  
ATOM   1306  CE1 PHE A 180     229.626 245.494 195.678  1.00111.49           C  
ATOM   1307  CE2 PHE A 180     228.096 246.805 194.397  1.00112.77           C  
ATOM   1308  CZ  PHE A 180     228.333 245.880 195.394  1.00114.91           C  
ATOM   1309  N   GLY A 181     232.909 247.188 189.995  1.00 87.16           N  
ATOM   1310  CA  GLY A 181     233.740 247.784 188.970  1.00 84.72           C  
ATOM   1311  C   GLY A 181     233.387 247.255 187.597  1.00 90.54           C  
ATOM   1312  O   GLY A 181     232.230 246.913 187.336  1.00100.37           O  
ATOM   1313  N   SER A 182     234.373 247.178 186.710  1.00 85.72           N  
ATOM   1314  CA  SER A 182     234.146 246.654 185.375  1.00 91.25           C  
ATOM   1315  C   SER A 182     234.102 245.128 185.415  1.00103.14           C  
ATOM   1316  O   SER A 182     234.399 244.494 186.430  1.00108.27           O  
ATOM   1317  CB  SER A 182     235.224 247.155 184.416  1.00 96.70           C  
ATOM   1318  OG  SER A 182     234.729 247.220 183.089  1.00 99.41           O  
ATOM   1319  N   GLY A 183     233.718 244.527 184.292  1.00101.56           N  
ATOM   1320  CA  GLY A 183     233.620 243.087 184.213  1.00 95.83           C  
ATOM   1321  C   GLY A 183     234.963 242.414 184.003  1.00 98.93           C  
ATOM   1322  O   GLY A 183     236.012 243.051 183.926  1.00108.87           O  
ATOM   1323  N   ASP A 184     234.916 241.088 183.907  1.00105.71           N  
ATOM   1324  CA  ASP A 184     236.111 240.286 183.706  1.00109.79           C  
ATOM   1325  C   ASP A 184     236.492 240.262 182.226  1.00113.36           C  
ATOM   1326  O   ASP A 184     235.835 240.868 181.376  1.00117.53           O  
ATOM   1327  CB  ASP A 184     235.899 238.875 184.250  1.00112.83           C  
ATOM   1328  CG  ASP A 184     235.494 238.869 185.710  1.00122.71           C  
ATOM   1329  OD1 ASP A 184     235.117 239.942 186.228  1.00129.09           O  
ATOM   1330  OD2 ASP A 184     235.552 237.793 186.341  1.00121.45           O  
ATOM   1331  N   TYR A 185     237.569 239.548 181.914  1.00 88.64           N  
ATOM   1332  CA  TYR A 185     238.103 239.545 180.560  1.00 83.05           C  
ATOM   1333  C   TYR A 185     237.223 238.730 179.620  1.00 90.18           C  
ATOM   1334  O   TYR A 185     236.549 237.779 180.025  1.00 89.93           O  
ATOM   1335  CB  TYR A 185     239.525 238.989 180.549  1.00 85.10           C  
ATOM   1336  CG  TYR A 185     240.587 240.047 180.729  1.00 81.25           C  
ATOM   1337  CD1 TYR A 185     240.279 241.392 180.593  1.00 87.89           C  
ATOM   1338  CD2 TYR A 185     241.892 239.702 181.045  1.00 87.24           C  
ATOM   1339  CE1 TYR A 185     241.242 242.365 180.759  1.00 91.25           C  
ATOM   1340  CE2 TYR A 185     242.863 240.669 181.215  1.00 91.44           C  
ATOM   1341  CZ  TYR A 185     242.532 241.999 181.070  1.00 94.00           C  
ATOM   1342  OH  TYR A 185     243.494 242.968 181.236  1.00101.83           O  
ATOM   1343  N   ALA A 186     237.240 239.120 178.349  1.00 96.00           N  
ATOM   1344  CA  ALA A 186     236.497 238.425 177.310  1.00 82.13           C  
ATOM   1345  C   ALA A 186     237.077 238.809 175.959  1.00 85.29           C  
ATOM   1346  O   ALA A 186     237.646 239.892 175.787  1.00101.41           O  
ATOM   1347  CB  ALA A 186     235.001 238.752 177.368  1.00 84.07           C  
ATOM   1348  N   MET A 187     236.925 237.899 175.000  1.00 79.90           N  
ATOM   1349  CA  MET A 187     237.334 238.130 173.621  1.00 84.73           C  
ATOM   1350  C   MET A 187     236.169 238.779 172.886  1.00 90.66           C  
ATOM   1351  O   MET A 187     235.190 238.109 172.544  1.00101.03           O  
ATOM   1352  CB  MET A 187     237.752 236.824 172.949  1.00 82.06           C  
ATOM   1353  CG  MET A 187     239.243 236.558 173.001  1.00 92.93           C  
ATOM   1354  SD  MET A 187     240.183 237.848 172.164  1.00116.10           S  
ATOM   1355  CE  MET A 187     241.749 237.742 173.024  1.00104.06           C  
ATOM   1356  N   ARG A 188     236.276 240.080 172.645  1.00 86.26           N  
ATOM   1357  CA  ARG A 188     235.232 240.844 171.982  1.00 80.68           C  
ATOM   1358  C   ARG A 188     235.574 241.013 170.509  1.00 87.76           C  
ATOM   1359  O   ARG A 188     236.672 241.466 170.165  1.00 94.84           O  
ATOM   1360  CB  ARG A 188     235.054 242.212 172.642  1.00 85.95           C  
ATOM   1361  CG  ARG A 188     234.635 242.151 174.098  1.00 88.69           C  
ATOM   1362  CD  ARG A 188     233.206 241.656 174.217  1.00 85.62           C  
ATOM   1363  NE  ARG A 188     232.398 242.521 175.067  1.00 97.49           N  
ATOM   1364  CZ  ARG A 188     231.073 242.529 175.081  1.00 97.31           C  
ATOM   1365  NH1 ARG A 188     230.369 241.732 174.295  1.00 92.97           N  
ATOM   1366  NH2 ARG A 188     230.438 243.362 175.900  1.00 98.71           N  
ATOM   1367  N   VAL A 189     234.633 240.649 169.648  1.00 84.64           N  
ATOM   1368  CA  VAL A 189     234.759 240.846 168.208  1.00 85.48           C  
ATOM   1369  C   VAL A 189     233.686 241.856 167.812  1.00 90.22           C  
ATOM   1370  O   VAL A 189     232.492 241.677 168.067  1.00 95.76           O  
ATOM   1371  CB  VAL A 189     234.650 239.538 167.417  1.00 76.89           C  
ATOM   1372  CG1 VAL A 189     235.755 238.587 167.835  1.00 83.74           C  
ATOM   1373  CG2 VAL A 189     233.303 238.864 167.629  1.00 78.70           C  
ATOM   1374  N   TRP A 190     234.120 242.969 167.229  1.00 80.85           N  
ATOM   1375  CA  TRP A 190     233.210 243.991 166.729  1.00 86.21           C  
ATOM   1376  C   TRP A 190     233.093 243.833 165.219  1.00 90.52           C  
ATOM   1377  O   TRP A 190     234.102 243.849 164.504  1.00 94.90           O  
ATOM   1378  CB  TRP A 190     233.709 245.380 167.112  1.00 82.99           C  
ATOM   1379  CG  TRP A 190     234.311 245.439 168.481  1.00 82.47           C  
ATOM   1380  CD1 TRP A 190     235.637 245.406 168.795  1.00 91.25           C  
ATOM   1381  CD2 TRP A 190     233.608 245.548 169.724  1.00 84.50           C  
ATOM   1382  NE1 TRP A 190     235.804 245.484 170.157  1.00 88.90           N  
ATOM   1383  CE2 TRP A 190     234.573 245.573 170.750  1.00 84.87           C  
ATOM   1384  CE3 TRP A 190     232.255 245.627 170.070  1.00 85.72           C  
ATOM   1385  CZ2 TRP A 190     234.229 245.673 172.096  1.00 84.98           C  
ATOM   1386  CZ3 TRP A 190     231.916 245.726 171.406  1.00 88.75           C  
ATOM   1387  CH2 TRP A 190     232.898 245.748 172.402  1.00 88.25           C  
ATOM   1388  N   LEU A 191     231.865 243.681 164.737  1.00 92.56           N  
ATOM   1389  CA  LEU A 191     231.593 243.415 163.334  1.00 92.19           C  
ATOM   1390  C   LEU A 191     231.202 244.698 162.612  1.00 96.28           C  
ATOM   1391  O   LEU A 191     230.594 245.601 163.193  1.00109.44           O  
ATOM   1392  CB  LEU A 191     230.474 242.382 163.186  1.00 89.45           C  
ATOM   1393  CG  LEU A 191     230.494 241.166 164.116  1.00 88.33           C  
ATOM   1394  CD1 LEU A 191     229.223 240.352 163.948  1.00 83.30           C  
ATOM   1395  CD2 LEU A 191     231.713 240.306 163.855  1.00 90.79           C  
ATOM   1396  N   ASP A 192     231.560 244.767 161.335  1.00 97.19           N  
ATOM   1397  CA  ASP A 192     231.140 245.860 160.468  1.00 99.57           C  
ATOM   1398  C   ASP A 192     230.110 245.312 159.492  1.00106.09           C  
ATOM   1399  O   ASP A 192     230.472 244.534 158.594  1.00111.32           O  
ATOM   1400  CB  ASP A 192     232.335 246.452 159.718  1.00109.47           C  
ATOM   1401  CG  ASP A 192     231.997 247.744 158.985  1.00120.75           C  
ATOM   1402  OD1 ASP A 192     230.865 247.883 158.477  1.00123.95           O  
ATOM   1403  OD2 ASP A 192     232.876 248.628 158.916  1.00120.51           O  
ATOM   1404  N   PRO A 193     228.830 245.672 159.625  1.00102.97           N  
ATOM   1405  CA  PRO A 193     227.811 245.084 158.737  1.00106.54           C  
ATOM   1406  C   PRO A 193     228.047 245.368 157.263  1.00109.12           C  
ATOM   1407  O   PRO A 193     227.652 244.559 156.414  1.00111.70           O  
ATOM   1408  CB  PRO A 193     226.505 245.719 159.238  1.00101.51           C  
ATOM   1409  CG  PRO A 193     226.926 246.920 160.029  1.00105.76           C  
ATOM   1410  CD  PRO A 193     228.238 246.559 160.638  1.00105.11           C  
ATOM   1411  N   GLN A 194     228.682 246.494 156.933  1.00115.68           N  
ATOM   1412  CA  GLN A 194     228.927 246.822 155.532  1.00114.45           C  
ATOM   1413  C   GLN A 194     229.867 245.810 154.885  1.00115.39           C  
ATOM   1414  O   GLN A 194     229.599 245.313 153.784  1.00122.18           O  
ATOM   1415  CB  GLN A 194     229.494 248.237 155.418  1.00115.25           C  
ATOM   1416  CG  GLN A 194     229.507 248.798 154.004  1.00122.00           C  
ATOM   1417  CD  GLN A 194     228.278 248.407 153.207  1.00127.29           C  
ATOM   1418  OE1 GLN A 194     228.317 247.481 152.397  1.00128.34           O  
ATOM   1419  NE2 GLN A 194     227.177 249.112 153.436  1.00125.26           N  
ATOM   1420  N   LYS A 195     230.972 245.487 155.560  1.00 99.84           N  
ATOM   1421  CA  LYS A 195     231.912 244.512 155.014  1.00100.55           C  
ATOM   1422  C   LYS A 195     231.300 243.118 154.973  1.00106.35           C  
ATOM   1423  O   LYS A 195     231.570 242.341 154.050  1.00112.00           O  
ATOM   1424  CB  LYS A 195     233.201 244.508 155.833  1.00103.91           C  
ATOM   1425  CG  LYS A 195     233.718 245.891 156.175  1.00104.98           C  
ATOM   1426  CD  LYS A 195     235.236 245.910 156.211  1.00102.72           C  
ATOM   1427  CE  LYS A 195     235.754 246.916 157.223  1.00104.55           C  
ATOM   1428  NZ  LYS A 195     237.234 247.046 157.156  1.00108.90           N  
ATOM   1429  N   VAL A 196     230.481 242.780 155.971  1.00105.16           N  
ATOM   1430  CA  VAL A 196     229.822 241.476 155.987  1.00104.55           C  
ATOM   1431  C   VAL A 196     228.879 241.348 154.797  1.00110.56           C  
ATOM   1432  O   VAL A 196     228.860 240.325 154.102  1.00117.01           O  
ATOM   1433  CB  VAL A 196     229.086 241.265 157.322  1.00101.42           C  
ATOM   1434  CG1 VAL A 196     227.994 240.220 157.172  1.00106.47           C  
ATOM   1435  CG2 VAL A 196     230.066 240.862 158.411  1.00 99.73           C  
ATOM   1436  N   ALA A 197     228.087 242.391 154.539  1.00116.80           N  
ATOM   1437  CA  ALA A 197     227.184 242.376 153.396  1.00117.65           C  
ATOM   1438  C   ALA A 197     227.926 242.456 152.069  1.00116.08           C  
ATOM   1439  O   ALA A 197     227.390 242.014 151.047  1.00114.27           O  
ATOM   1440  CB  ALA A 197     226.183 243.527 153.501  1.00121.06           C  
ATOM   1441  N   GLN A 198     229.139 243.013 152.061  1.00127.02           N  
ATOM   1442  CA  GLN A 198     229.909 243.091 150.823  1.00126.67           C  
ATOM   1443  C   GLN A 198     230.275 241.705 150.309  1.00127.37           C  
ATOM   1444  O   GLN A 198     230.246 241.456 149.098  1.00131.79           O  
ATOM   1445  CB  GLN A 198     231.168 243.931 151.041  1.00129.08           C  
ATOM   1446  CG  GLN A 198     232.074 244.024 149.825  1.00127.41           C  
ATOM   1447  CD  GLN A 198     231.611 245.067 148.827  1.00133.14           C  
ATOM   1448  OE1 GLN A 198     230.600 245.738 149.035  1.00133.19           O  
ATOM   1449  NE2 GLN A 198     232.350 245.206 147.732  1.00135.34           N  
ATOM   1450  N   ARG A 199     230.615 240.786 151.212  1.00122.29           N  
ATOM   1451  CA  ARG A 199     231.066 239.454 150.841  1.00124.50           C  
ATOM   1452  C   ARG A 199     229.922 238.454 150.719  1.00125.00           C  
ATOM   1453  O   ARG A 199     230.173 237.243 150.717  1.00124.17           O  
ATOM   1454  CB  ARG A 199     232.093 238.946 151.857  1.00123.81           C  
ATOM   1455  CG  ARG A 199     233.404 239.718 151.870  1.00123.70           C  
ATOM   1456  CD  ARG A 199     233.840 240.120 150.471  1.00130.58           C  
ATOM   1457  NE  ARG A 199     235.275 239.952 150.280  1.00134.85           N  
ATOM   1458  CZ  ARG A 199     236.191 240.821 150.684  1.00133.54           C  
ATOM   1459  NH1 ARG A 199     235.857 241.937 151.311  1.00129.62           N  
ATOM   1460  NH2 ARG A 199     237.476 240.564 150.453  1.00130.65           N  
ATOM   1461  N   ASN A 200     228.680 238.933 150.603  1.00121.97           N  
ATOM   1462  CA  ASN A 200     227.498 238.070 150.545  1.00121.52           C  
ATOM   1463  C   ASN A 200     227.480 237.097 151.723  1.00116.47           C  
ATOM   1464  O   ASN A 200     227.234 235.898 151.571  1.00113.57           O  
ATOM   1465  CB  ASN A 200     227.422 237.327 149.209  1.00120.66           C  
ATOM   1466  N   LEU A 201     227.749 237.631 152.911  1.00116.63           N  
ATOM   1467  CA  LEU A 201     227.902 236.850 154.128  1.00115.00           C  
ATOM   1468  C   LEU A 201     226.840 237.257 155.142  1.00116.99           C  
ATOM   1469  O   LEU A 201     226.296 238.364 155.094  1.00122.97           O  
ATOM   1470  CB  LEU A 201     229.305 237.036 154.724  1.00114.29           C  
ATOM   1471  CG  LEU A 201     229.801 236.018 155.753  1.00116.13           C  
ATOM   1472  CD1 LEU A 201     229.612 234.601 155.239  1.00119.19           C  
ATOM   1473  CD2 LEU A 201     231.260 236.277 156.098  1.00117.27           C  
ATOM   1474  N   THR A 202     226.543 236.342 156.062  1.00110.56           N  
ATOM   1475  CA  THR A 202     225.550 236.560 157.101  1.00111.48           C  
ATOM   1476  C   THR A 202     226.163 236.302 158.473  1.00117.80           C  
ATOM   1477  O   THR A 202     227.170 235.601 158.608  1.00121.64           O  
ATOM   1478  CB  THR A 202     224.320 235.663 156.900  1.00108.01           C  
ATOM   1479  OG1 THR A 202     223.314 236.005 157.862  1.00112.35           O  
ATOM   1480  CG2 THR A 202     224.689 234.196 157.058  1.00109.96           C  
ATOM   1481  N   ALA A 203     225.538 236.890 159.497  1.00104.83           N  
ATOM   1482  CA  ALA A 203     226.060 236.777 160.855  1.00 97.01           C  
ATOM   1483  C   ALA A 203     225.982 235.349 161.381  1.00107.70           C  
ATOM   1484  O   ALA A 203     226.878 234.905 162.111  1.00113.14           O  
ATOM   1485  CB  ALA A 203     225.305 237.725 161.786  1.00 91.72           C  
ATOM   1486  N   THR A 204     224.919 234.620 161.040  1.00110.14           N  
ATOM   1487  CA  THR A 204     224.789 233.249 161.522  1.00109.99           C  
ATOM   1488  C   THR A 204     225.927 232.375 161.012  1.00108.56           C  
ATOM   1489  O   THR A 204     226.473 231.555 161.760  1.00107.48           O  
ATOM   1490  CB  THR A 204     223.439 232.667 161.103  1.00109.00           C  
ATOM   1491  OG1 THR A 204     222.429 233.679 161.199  1.00103.24           O  
ATOM   1492  CG2 THR A 204     223.066 231.497 162.001  1.00111.90           C  
ATOM   1493  N   GLU A 205     226.302 232.539 159.741  1.00103.11           N  
ATOM   1494  CA  GLU A 205     227.367 231.718 159.172  1.00105.38           C  
ATOM   1495  C   GLU A 205     228.697 231.966 159.873  1.00104.42           C  
ATOM   1496  O   GLU A 205     229.421 231.018 160.198  1.00107.99           O  
ATOM   1497  CB  GLU A 205     227.494 231.989 157.673  1.00105.33           C  
ATOM   1498  N   ILE A 206     229.038 233.233 160.116  1.00 96.94           N  
ATOM   1499  CA  ILE A 206     230.316 233.536 160.757  1.00104.61           C  
ATOM   1500  C   ILE A 206     230.303 233.082 162.213  1.00100.84           C  
ATOM   1501  O   ILE A 206     231.317 232.603 162.736  1.00106.79           O  
ATOM   1502  CB  ILE A 206     230.658 235.032 160.611  1.00 97.33           C  
ATOM   1503  CG1 ILE A 206     231.981 235.362 161.299  1.00103.89           C  
ATOM   1504  CG2 ILE A 206     229.566 235.912 161.165  1.00 97.56           C  
ATOM   1505  CD1 ILE A 206     232.424 236.789 161.081  1.00108.53           C  
ATOM   1506  N   VAL A 207     229.155 233.206 162.887  1.00 90.39           N  
ATOM   1507  CA  VAL A 207     229.052 232.715 164.261  1.00 96.31           C  
ATOM   1508  C   VAL A 207     229.265 231.205 164.300  1.00104.04           C  
ATOM   1509  O   VAL A 207     229.983 230.680 165.162  1.00107.80           O  
ATOM   1510  CB  VAL A 207     227.696 233.114 164.874  1.00 98.22           C  
ATOM   1511  CG1 VAL A 207     227.286 232.132 165.963  1.00 95.16           C  
ATOM   1512  CG2 VAL A 207     227.761 234.529 165.424  1.00100.40           C  
ATOM   1513  N   ASN A 208     228.648 230.484 163.360  1.00105.27           N  
ATOM   1514  CA  ASN A 208     228.828 229.037 163.297  1.00 98.36           C  
ATOM   1515  C   ASN A 208     230.274 228.669 162.990  1.00100.16           C  
ATOM   1516  O   ASN A 208     230.803 227.700 163.544  1.00108.23           O  
ATOM   1517  CB  ASN A 208     227.888 228.435 162.254  1.00 99.69           C  
ATOM   1518  CG  ASN A 208     226.428 228.598 162.623  1.00109.61           C  
ATOM   1519  OD1 ASN A 208     226.066 228.567 163.799  1.00105.89           O  
ATOM   1520  ND2 ASN A 208     225.579 228.775 161.617  1.00112.01           N  
ATOM   1521  N   ALA A 209     230.923 229.420 162.097  1.00 96.81           N  
ATOM   1522  CA  ALA A 209     232.326 229.156 161.791  1.00 96.92           C  
ATOM   1523  C   ALA A 209     233.204 229.355 163.020  1.00100.08           C  
ATOM   1524  O   ALA A 209     234.095 228.541 163.296  1.00106.77           O  
ATOM   1525  CB  ALA A 209     232.792 230.052 160.645  1.00 93.00           C  
ATOM   1526  N   ILE A 210     232.960 230.428 163.775  1.00 89.90           N  
ATOM   1527  CA  ILE A 210     233.714 230.663 165.003  1.00 83.17           C  
ATOM   1528  C   ILE A 210     233.483 229.529 165.994  1.00 82.85           C  
ATOM   1529  O   ILE A 210     234.424 229.048 166.637  1.00 85.32           O  
ATOM   1530  CB  ILE A 210     233.343 232.029 165.610  1.00 84.18           C  
ATOM   1531  CG1 ILE A 210     233.810 233.167 164.702  1.00 90.82           C  
ATOM   1532  CG2 ILE A 210     233.939 232.179 167.000  1.00 81.31           C  
ATOM   1533  CD1 ILE A 210     233.230 234.515 165.073  1.00 89.18           C  
ATOM   1534  N   ARG A 211     232.232 229.083 166.133  1.00 95.74           N  
ATOM   1535  CA  ARG A 211     231.936 228.000 167.066  1.00 96.53           C  
ATOM   1536  C   ARG A 211     232.620 226.702 166.652  1.00 99.55           C  
ATOM   1537  O   ARG A 211     233.128 225.962 167.503  1.00101.98           O  
ATOM   1538  CB  ARG A 211     230.425 227.793 167.172  1.00 92.53           C  
ATOM   1539  CG  ARG A 211     229.981 227.168 168.485  1.00 91.34           C  
ATOM   1540  CD  ARG A 211     228.565 226.618 168.391  1.00 98.27           C  
ATOM   1541  NE  ARG A 211     227.594 227.641 168.018  1.00 96.01           N  
ATOM   1542  CZ  ARG A 211     227.224 228.649 168.796  1.00101.72           C  
ATOM   1543  NH1 ARG A 211     227.703 228.791 170.021  1.00102.64           N  
ATOM   1544  NH2 ARG A 211     226.344 229.533 168.336  1.00103.80           N  
ATOM   1545  N   GLU A 212     232.643 226.407 165.353  1.00114.45           N  
ATOM   1546  CA  GLU A 212     233.169 225.141 164.858  1.00111.49           C  
ATOM   1547  C   GLU A 212     234.681 225.136 164.678  1.00109.88           C  
ATOM   1548  O   GLU A 212     235.259 224.059 164.497  1.00111.47           O  
ATOM   1549  CB  GLU A 212     232.504 224.780 163.525  1.00113.78           C  
ATOM   1550  CG  GLU A 212     233.035 225.565 162.334  1.00119.84           C  
ATOM   1551  CD  GLU A 212     233.005 224.768 161.044  1.00121.77           C  
ATOM   1552  OE1 GLU A 212     231.926 224.251 160.688  1.00121.99           O  
ATOM   1553  OE2 GLU A 212     234.060 224.664 160.382  1.00125.47           O  
ATOM   1554  N   GLN A 213     235.339 226.296 164.720  1.00104.44           N  
ATOM   1555  CA  GLN A 213     236.784 226.357 164.531  1.00102.35           C  
ATOM   1556  C   GLN A 213     237.532 226.637 165.831  1.00106.41           C  
ATOM   1557  O   GLN A 213     238.739 226.896 165.801  1.00105.26           O  
ATOM   1558  CB  GLN A 213     237.143 227.408 163.480  1.00104.39           C  
ATOM   1559  CG  GLN A 213     236.720 227.046 162.071  1.00105.39           C  
ATOM   1560  CD  GLN A 213     237.522 227.786 161.022  1.00111.11           C  
ATOM   1561  OE1 GLN A 213     238.703 228.073 161.217  1.00111.95           O  
ATOM   1562  NE2 GLN A 213     236.882 228.107 159.905  1.00113.64           N  
ATOM   1563  N   ASN A 214     236.846 226.595 166.970  1.00102.58           N  
ATOM   1564  CA  ASN A 214     237.472 226.853 168.264  1.00 96.95           C  
ATOM   1565  C   ASN A 214     237.015 225.806 169.278  1.00104.34           C  
ATOM   1566  O   ASN A 214     236.619 226.119 170.401  1.00103.94           O  
ATOM   1567  CB  ASN A 214     237.164 228.270 168.744  1.00 95.95           C  
ATOM   1568  CG  ASN A 214     237.940 228.646 169.993  1.00 98.24           C  
ATOM   1569  OD1 ASN A 214     239.153 228.453 170.065  1.00107.70           O  
ATOM   1570  ND2 ASN A 214     237.242 229.183 170.986  1.00 92.98           N  
ATOM   1571  N   ILE A 215     237.054 224.539 168.881  1.00111.61           N  
ATOM   1572  CA  ILE A 215     236.638 223.445 169.748  1.00105.26           C  
ATOM   1573  C   ILE A 215     237.849 222.581 170.071  1.00107.38           C  
ATOM   1574  O   ILE A 215     238.780 222.453 169.269  1.00110.16           O  
ATOM   1575  CB  ILE A 215     235.506 222.606 169.110  1.00102.27           C  
ATOM   1576  CG1 ILE A 215     234.807 221.749 170.167  1.00106.61           C  
ATOM   1577  CG2 ILE A 215     236.033 221.750 167.966  1.00104.65           C  
ATOM   1578  CD1 ILE A 215     234.070 222.551 171.216  1.00110.06           C  
ATOM   1579  N   GLN A 216     237.845 222.010 171.273  1.00115.22           N  
ATOM   1580  CA  GLN A 216     238.913 221.107 171.671  1.00115.19           C  
ATOM   1581  C   GLN A 216     238.698 219.726 171.058  1.00118.63           C  
ATOM   1582  O   GLN A 216     237.583 219.340 170.697  1.00124.86           O  
ATOM   1583  CB  GLN A 216     239.000 221.011 173.195  1.00114.27           C  
ATOM   1584  CG  GLN A 216     238.156 219.908 173.809  1.00114.19           C  
ATOM   1585  CD  GLN A 216     236.689 220.275 173.890  1.00116.97           C  
ATOM   1586  OE1 GLN A 216     236.316 221.433 173.699  1.00122.50           O  
ATOM   1587  NE2 GLN A 216     235.847 219.290 174.176  1.00115.49           N  
ATOM   1588  N   VAL A 217     239.791 218.978 170.938  1.00118.26           N  
ATOM   1589  CA  VAL A 217     239.787 217.673 170.291  1.00117.50           C  
ATOM   1590  C   VAL A 217     240.131 216.610 171.322  1.00120.32           C  
ATOM   1591  O   VAL A 217     241.113 216.741 172.061  1.00126.95           O  
ATOM   1592  CB  VAL A 217     240.775 217.620 169.108  1.00116.03           C  
ATOM   1593  CG1 VAL A 217     240.399 216.497 168.155  1.00116.14           C  
ATOM   1594  CG2 VAL A 217     240.812 218.955 168.383  1.00120.45           C  
ATOM   1595  N   ALA A 218     239.321 215.556 171.367  1.00116.59           N  
ATOM   1596  CA  ALA A 218     239.562 214.401 172.225  1.00116.67           C  
ATOM   1597  C   ALA A 218     239.993 213.244 171.335  1.00118.20           C  
ATOM   1598  O   ALA A 218     239.242 212.825 170.448  1.00123.20           O  
ATOM   1599  CB  ALA A 218     238.316 214.045 173.033  1.00114.55           C  
ATOM   1600  N   ALA A 219     241.197 212.732 171.567  1.00113.62           N  
ATOM   1601  CA  ALA A 219     241.762 211.663 170.761  1.00111.84           C  
ATOM   1602  C   ALA A 219     242.050 210.448 171.631  1.00114.98           C  
ATOM   1603  O   ALA A 219     242.472 210.574 172.784  1.00117.84           O  
ATOM   1604  CB  ALA A 219     243.046 212.116 170.057  1.00113.83           C  
ATOM   1605  N   GLY A 220     241.819 209.267 171.062  1.00124.47           N  
ATOM   1606  CA  GLY A 220     242.037 208.036 171.788  1.00127.30           C  
ATOM   1607  C   GLY A 220     243.501 207.649 171.869  1.00125.55           C  
ATOM   1608  O   GLY A 220     244.372 208.235 171.227  1.00129.71           O  
ATOM   1609  N   THR A 221     243.766 206.637 172.689  1.00112.76           N  
ATOM   1610  CA  THR A 221     245.121 206.143 172.859  1.00112.09           C  
ATOM   1611  C   THR A 221     245.446 205.090 171.801  1.00108.07           C  
ATOM   1612  O   THR A 221     244.584 204.327 171.356  1.00113.18           O  
ATOM   1613  CB  THR A 221     245.302 205.555 174.259  1.00119.39           C  
ATOM   1614  OG1 THR A 221     244.586 206.355 175.208  1.00123.72           O  
ATOM   1615  CG2 THR A 221     246.772 205.531 174.644  1.00118.66           C  
ATOM   1616  N   ILE A 222     246.713 205.055 171.401  1.00 92.81           N  
ATOM   1617  CA  ILE A 222     247.214 204.082 170.439  1.00 92.96           C  
ATOM   1618  C   ILE A 222     247.812 202.920 171.218  1.00 94.08           C  
ATOM   1619  O   ILE A 222     248.707 203.114 172.048  1.00103.49           O  
ATOM   1620  CB  ILE A 222     248.251 204.707 169.492  1.00 97.38           C  
ATOM   1621  CG1 ILE A 222     247.557 205.534 168.409  1.00101.69           C  
ATOM   1622  CG2 ILE A 222     249.126 203.630 168.866  1.00 99.65           C  
ATOM   1623  CD1 ILE A 222     246.932 204.702 167.310  1.00 98.89           C  
ATOM   1624  N   GLY A 223     247.318 201.714 170.957  1.00102.76           N  
ATOM   1625  CA  GLY A 223     247.781 200.540 171.667  1.00105.29           C  
ATOM   1626  C   GLY A 223     247.182 200.340 173.039  1.00104.89           C  
ATOM   1627  O   GLY A 223     247.759 199.603 173.846  1.00110.01           O  
ATOM   1628  N   ALA A 224     246.051 200.973 173.333  1.00 95.94           N  
ATOM   1629  CA  ALA A 224     245.404 200.833 174.632  1.00103.52           C  
ATOM   1630  C   ALA A 224     244.844 199.428 174.820  1.00100.50           C  
ATOM   1631  O   ALA A 224     244.102 199.167 175.766  1.00 97.53           O  
ATOM   1632  CB  ALA A 224     244.302 201.866 174.787  1.00102.70           C  
ATOM   1633  N   PRO A 226     242.763 195.975 175.190  1.00114.74           N  
ATOM   1634  CA  PRO A 226     242.612 194.651 174.581  1.00117.13           C  
ATOM   1635  C   PRO A 226     243.641 194.384 173.486  1.00119.50           C  
ATOM   1636  O   PRO A 226     243.740 193.259 172.997  1.00117.27           O  
ATOM   1637  CB  PRO A 226     241.201 194.704 174.002  1.00113.51           C  
ATOM   1638  CG  PRO A 226     240.462 195.586 174.950  1.00115.31           C  
ATOM   1639  CD  PRO A 226     241.458 196.599 175.472  1.00109.67           C  
ATOM   1640  N   SER A 227     244.394 195.412 173.108  1.00133.91           N  
ATOM   1641  CA  SER A 227     245.396 195.268 172.067  1.00136.84           C  
ATOM   1642  C   SER A 227     246.593 194.471 172.578  1.00136.88           C  
ATOM   1643  O   SER A 227     246.864 194.404 173.780  1.00133.83           O  
ATOM   1644  CB  SER A 227     245.852 196.639 171.565  1.00136.08           C  
ATOM   1645  OG  SER A 227     246.930 196.515 170.654  1.00139.74           O  
ATOM   1646  N   ASN A 228     247.314 193.861 171.639  1.00136.34           N  
ATOM   1647  CA  ASN A 228     248.486 193.054 171.950  1.00133.66           C  
ATOM   1648  C   ASN A 228     249.787 193.835 171.817  1.00132.74           C  
ATOM   1649  O   ASN A 228     250.866 193.254 171.979  1.00131.77           O  
ATOM   1650  CB  ASN A 228     248.527 191.814 171.056  1.00132.40           C  
ATOM   1651  CG  ASN A 228     247.239 191.016 171.107  1.00134.90           C  
ATOM   1652  OD1 ASN A 228     246.255 191.442 171.712  1.00133.94           O  
ATOM   1653  ND2 ASN A 228     247.239 189.852 170.468  1.00136.36           N  
ATOM   1654  N   SER A 229     249.714 195.130 171.523  1.00124.04           N  
ATOM   1655  CA  SER A 229     250.919 195.931 171.398  1.00122.53           C  
ATOM   1656  C   SER A 229     251.600 196.083 172.758  1.00126.77           C  
ATOM   1657  O   SER A 229     250.931 196.185 173.790  1.00126.67           O  
ATOM   1658  CB  SER A 229     250.589 197.306 170.823  1.00124.22           C  
ATOM   1659  OG  SER A 229     250.292 198.234 171.852  1.00126.73           O  
ATOM   1660  N   PRO A 230     252.936 196.097 172.787  1.00109.81           N  
ATOM   1661  CA  PRO A 230     253.647 196.202 174.068  1.00105.58           C  
ATOM   1662  C   PRO A 230     253.718 197.612 174.628  1.00107.13           C  
ATOM   1663  O   PRO A 230     254.160 197.779 175.773  1.00112.02           O  
ATOM   1664  CB  PRO A 230     255.047 195.682 173.725  1.00104.36           C  
ATOM   1665  CG  PRO A 230     255.224 196.052 172.293  1.00103.38           C  
ATOM   1666  CD  PRO A 230     253.862 195.938 171.652  1.00104.87           C  
ATOM   1667  N   LEU A 231     253.307 198.624 173.869  1.00105.35           N  
ATOM   1668  CA  LEU A 231     253.365 200.009 174.311  1.00 98.24           C  
ATOM   1669  C   LEU A 231     252.049 200.707 174.009  1.00102.10           C  
ATOM   1670  O   LEU A 231     251.393 200.409 173.006  1.00108.64           O  
ATOM   1671  CB  LEU A 231     254.512 200.767 173.631  1.00 99.33           C  
ATOM   1672  CG  LEU A 231     255.891 200.678 174.284  1.00104.60           C  
ATOM   1673  CD1 LEU A 231     256.637 199.456 173.776  1.00108.29           C  
ATOM   1674  CD2 LEU A 231     256.688 201.946 174.027  1.00103.34           C  
ATOM   1675  N   GLN A 232     251.668 201.635 174.881  1.00 99.86           N  
ATOM   1676  CA  GLN A 232     250.524 202.508 174.658  1.00101.37           C  
ATOM   1677  C   GLN A 232     250.982 203.958 174.745  1.00103.33           C  
ATOM   1678  O   GLN A 232     251.708 204.330 175.672  1.00107.44           O  
ATOM   1679  CB  GLN A 232     249.406 202.226 175.666  1.00 94.08           C  
ATOM   1680  CG  GLN A 232     249.805 202.371 177.121  1.00102.86           C  
ATOM   1681  CD  GLN A 232     248.606 202.492 178.039  1.00110.93           C  
ATOM   1682  OE1 GLN A 232     247.660 201.709 177.951  1.00104.42           O  
ATOM   1683  NE2 GLN A 232     248.635 203.481 178.924  1.00115.64           N  
ATOM   1684  N   LEU A 233     250.573 204.767 173.770  1.00102.06           N  
ATOM   1685  CA  LEU A 233     250.986 206.164 173.673  1.00 99.89           C  
ATOM   1686  C   LEU A 233     249.749 207.024 173.446  1.00108.84           C  
ATOM   1687  O   LEU A 233     248.963 206.759 172.530  1.00112.87           O  
ATOM   1688  CB  LEU A 233     252.002 206.360 172.547  1.00 95.88           C  
ATOM   1689  CG  LEU A 233     253.153 205.357 172.452  1.00 97.02           C  
ATOM   1690  CD1 LEU A 233     252.887 204.331 171.364  1.00101.17           C  
ATOM   1691  CD2 LEU A 233     254.468 206.078 172.202  1.00103.48           C  
ATOM   1692  N   SER A 234     249.581 208.050 174.276  1.00100.65           N  
ATOM   1693  CA  SER A 234     248.446 208.951 174.136  1.00 92.71           C  
ATOM   1694  C   SER A 234     248.616 209.847 172.914  1.00 96.08           C  
ATOM   1695  O   SER A 234     249.736 210.112 172.469  1.00105.89           O  
ATOM   1696  CB  SER A 234     248.288 209.802 175.396  1.00100.13           C  
ATOM   1697  OG  SER A 234     247.435 210.907 175.159  1.00112.94           O  
ATOM   1698  N   VAL A 235     247.493 210.311 172.371  1.00 95.52           N  
ATOM   1699  CA  VAL A 235     247.472 211.175 171.196  1.00 98.75           C  
ATOM   1700  C   VAL A 235     246.818 212.495 171.577  1.00105.85           C  
ATOM   1701  O   VAL A 235     245.729 212.509 172.163  1.00114.10           O  
ATOM   1702  CB  VAL A 235     246.729 210.514 170.022  1.00 98.27           C  
ATOM   1703  CG1 VAL A 235     246.745 211.422 168.805  1.00 97.55           C  
ATOM   1704  CG2 VAL A 235     247.350 209.166 169.693  1.00102.46           C  
ATOM   1705  N   ASN A 236     247.478 213.602 171.241  1.00117.01           N  
ATOM   1706  CA  ASN A 236     246.961 214.935 171.508  1.00123.01           C  
ATOM   1707  C   ASN A 236     247.072 215.789 170.252  1.00122.67           C  
ATOM   1708  O   ASN A 236     247.966 215.591 169.425  1.00125.67           O  
ATOM   1709  CB  ASN A 236     247.705 215.610 172.670  1.00118.89           C  
ATOM   1710  CG  ASN A 236     249.208 215.429 172.585  1.00118.53           C  
ATOM   1711  OD1 ASN A 236     249.742 215.047 171.545  1.00119.99           O  
ATOM   1712  ND2 ASN A 236     249.899 215.705 173.684  1.00118.98           N  
ATOM   1713  N   ALA A 237     246.153 216.741 170.118  1.00122.43           N  
ATOM   1714  CA  ALA A 237     246.106 217.617 168.954  1.00122.59           C  
ATOM   1715  C   ALA A 237     245.940 219.053 169.439  1.00128.79           C  
ATOM   1716  O   ALA A 237     245.894 219.323 170.643  1.00129.61           O  
ATOM   1717  CB  ALA A 237     244.982 217.192 168.001  1.00123.65           C  
ATOM   1718  N   GLN A 238     245.848 219.982 168.491  1.00130.91           N  
ATOM   1719  CA  GLN A 238     245.668 221.396 168.790  1.00126.66           C  
ATOM   1720  C   GLN A 238     244.181 221.707 168.877  1.00124.87           C  
ATOM   1721  O   GLN A 238     243.427 221.431 167.938  1.00122.42           O  
ATOM   1722  CB  GLN A 238     246.331 222.269 167.724  1.00122.49           C  
ATOM   1723  N   GLY A 239     243.764 222.278 170.004  1.00118.15           N  
ATOM   1724  CA  GLY A 239     242.362 222.565 170.226  1.00122.70           C  
ATOM   1725  C   GLY A 239     242.023 224.039 170.292  1.00121.34           C  
ATOM   1726  O   GLY A 239     241.935 224.715 169.262  1.00120.08           O  
ATOM   1727  N   ARG A 240     241.828 224.545 171.506  1.00105.89           N  
ATOM   1728  CA  ARG A 240     241.356 225.907 171.699  1.00102.56           C  
ATOM   1729  C   ARG A 240     242.429 226.927 171.332  1.00109.87           C  
ATOM   1730  O   ARG A 240     243.625 226.718 171.555  1.00109.55           O  
ATOM   1731  CB  ARG A 240     240.920 226.114 173.149  1.00100.82           C  
ATOM   1732  CG  ARG A 240     239.752 225.241 173.571  1.00100.15           C  
ATOM   1733  CD  ARG A 240     238.592 226.079 174.076  1.00103.57           C  
ATOM   1734  NE  ARG A 240     237.726 225.328 174.977  1.00 96.98           N  
ATOM   1735  CZ  ARG A 240     237.862 225.302 176.295  1.00102.42           C  
ATOM   1736  NH1 ARG A 240     238.831 225.965 176.904  1.00105.25           N  
ATOM   1737  NH2 ARG A 240     237.004 224.590 177.021  1.00102.87           N  
ATOM   1738  N   LEU A 241     241.984 228.042 170.757  1.00120.58           N  
ATOM   1739  CA  LEU A 241     242.860 229.166 170.471  1.00115.12           C  
ATOM   1740  C   LEU A 241     243.144 229.953 171.748  1.00123.72           C  
ATOM   1741  O   LEU A 241     242.406 229.875 172.734  1.00126.22           O  
ATOM   1742  CB  LEU A 241     242.237 230.079 169.415  1.00115.65           C  
ATOM   1743  CG  LEU A 241     241.773 229.409 168.120  1.00115.68           C  
ATOM   1744  CD1 LEU A 241     241.269 230.447 167.132  1.00118.66           C  
ATOM   1745  CD2 LEU A 241     242.895 228.587 167.510  1.00117.67           C  
ATOM   1746  N   THR A 242     244.235 230.722 171.723  1.00143.18           N  
ATOM   1747  CA  THR A 242     244.704 231.405 172.922  1.00142.12           C  
ATOM   1748  C   THR A 242     245.111 232.859 172.725  1.00140.96           C  
ATOM   1749  O   THR A 242     245.254 233.570 173.725  1.00140.32           O  
ATOM   1750  CB  THR A 242     245.895 230.650 173.533  1.00142.96           C  
ATOM   1751  OG1 THR A 242     246.719 230.125 172.484  1.00143.75           O  
ATOM   1752  CG2 THR A 242     245.409 229.508 174.412  1.00142.76           C  
ATOM   1753  N   THR A 243     245.301 233.329 171.495  1.00135.91           N  
ATOM   1754  CA  THR A 243     245.788 234.680 171.262  1.00135.68           C  
ATOM   1755  C   THR A 243     244.906 235.389 170.243  1.00138.40           C  
ATOM   1756  O   THR A 243     244.126 234.766 169.519  1.00141.26           O  
ATOM   1757  CB  THR A 243     247.249 234.684 170.786  1.00136.70           C  
ATOM   1758  OG1 THR A 243     247.813 235.987 170.980  1.00140.64           O  
ATOM   1759  CG2 THR A 243     247.336 234.317 169.315  1.00138.58           C  
ATOM   1760  N   GLU A 244     245.039 236.719 170.206  1.00124.97           N  
ATOM   1761  CA  GLU A 244     244.223 237.528 169.307  1.00119.85           C  
ATOM   1762  C   GLU A 244     244.547 237.257 167.843  1.00123.50           C  
ATOM   1763  O   GLU A 244     243.641 237.263 167.001  1.00126.64           O  
ATOM   1764  CB  GLU A 244     244.410 239.012 169.623  1.00116.13           C  
ATOM   1765  N   GLN A 245     245.822 237.032 167.518  1.00127.71           N  
ATOM   1766  CA  GLN A 245     246.194 236.766 166.131  1.00129.67           C  
ATOM   1767  C   GLN A 245     245.565 235.472 165.630  1.00132.03           C  
ATOM   1768  O   GLN A 245     245.101 235.399 164.485  1.00135.37           O  
ATOM   1769  CB  GLN A 245     247.716 236.713 165.998  1.00128.66           C  
ATOM   1770  CG  GLN A 245     248.223 236.954 164.586  1.00132.48           C  
ATOM   1771  CD  GLN A 245     247.567 238.153 163.929  1.00133.18           C  
ATOM   1772  OE1 GLN A 245     247.707 239.284 164.394  1.00133.16           O  
ATOM   1773  NE2 GLN A 245     246.846 237.910 162.841  1.00131.34           N  
ATOM   1774  N   GLU A 246     245.538 234.439 166.476  1.00123.07           N  
ATOM   1775  CA  GLU A 246     244.907 233.182 166.090  1.00121.55           C  
ATOM   1776  C   GLU A 246     243.419 233.371 165.831  1.00123.32           C  
ATOM   1777  O   GLU A 246     242.866 232.790 164.889  1.00128.11           O  
ATOM   1778  CB  GLU A 246     245.135 232.128 167.172  1.00120.06           C  
ATOM   1779  CG  GLU A 246     246.511 231.488 167.131  1.00128.54           C  
ATOM   1780  CD  GLU A 246     246.744 230.538 168.287  1.00131.05           C  
ATOM   1781  OE1 GLU A 246     246.654 230.983 169.451  1.00128.68           O  
ATOM   1782  OE2 GLU A 246     247.018 229.346 168.034  1.00132.07           O  
ATOM   1783  N   PHE A 247     242.753 234.176 166.660  1.00102.64           N  
ATOM   1784  CA  PHE A 247     241.343 234.472 166.428  1.00100.93           C  
ATOM   1785  C   PHE A 247     241.151 235.239 165.126  1.00 97.73           C  
ATOM   1786  O   PHE A 247     240.197 234.984 164.383  1.00105.23           O  
ATOM   1787  CB  PHE A 247     240.776 235.261 167.607  1.00104.03           C  
ATOM   1788  CG  PHE A 247     239.980 234.425 168.565  1.00102.93           C  
ATOM   1789  CD1 PHE A 247     238.745 233.916 168.203  1.00102.39           C  
ATOM   1790  CD2 PHE A 247     240.471 234.142 169.828  1.00 98.34           C  
ATOM   1791  CE1 PHE A 247     238.014 233.145 169.083  1.00102.84           C  
ATOM   1792  CE2 PHE A 247     239.744 233.372 170.713  1.00 96.58           C  
ATOM   1793  CZ  PHE A 247     238.514 232.873 170.340  1.00101.83           C  
ATOM   1794  N   ALA A 248     242.049 236.182 164.834  1.00 96.01           N  
ATOM   1795  CA  ALA A 248     241.949 236.960 163.606  1.00101.11           C  
ATOM   1796  C   ALA A 248     242.296 236.145 162.367  1.00106.31           C  
ATOM   1797  O   ALA A 248     241.949 236.557 161.255  1.00111.23           O  
ATOM   1798  CB  ALA A 248     242.853 238.190 163.688  1.00101.12           C  
ATOM   1799  N   ASP A 249     242.971 235.010 162.527  1.00113.03           N  
ATOM   1800  CA  ASP A 249     243.351 234.174 161.395  1.00114.05           C  
ATOM   1801  C   ASP A 249     242.307 233.118 161.050  1.00115.45           C  
ATOM   1802  O   ASP A 249     242.615 232.189 160.297  1.00116.05           O  
ATOM   1803  CB  ASP A 249     244.696 233.492 161.670  1.00113.85           C  
ATOM   1804  CG  ASP A 249     245.857 234.465 161.647  1.00123.81           C  
ATOM   1805  OD1 ASP A 249     245.785 235.464 160.900  1.00125.82           O  
ATOM   1806  OD2 ASP A 249     246.845 234.231 162.375  1.00127.63           O  
ATOM   1807  N   ILE A 250     241.088 233.233 161.580  1.00103.35           N  
ATOM   1808  CA  ILE A 250     240.049 232.253 161.283  1.00 95.82           C  
ATOM   1809  C   ILE A 250     239.552 232.451 159.859  1.00103.81           C  
ATOM   1810  O   ILE A 250     239.263 233.576 159.432  1.00109.06           O  
ATOM   1811  CB  ILE A 250     238.908 232.367 162.305  1.00 95.95           C  
ATOM   1812  CG1 ILE A 250     239.267 231.615 163.587  1.00 96.75           C  
ATOM   1813  CG2 ILE A 250     237.606 231.835 161.728  1.00 98.54           C  
ATOM   1814  CD1 ILE A 250     238.252 231.780 164.694  1.00 95.25           C  
ATOM   1815  N   ILE A 251     239.449 231.352 159.114  1.00109.95           N  
ATOM   1816  CA  ILE A 251     238.970 231.380 157.736  1.00109.70           C  
ATOM   1817  C   ILE A 251     237.463 231.156 157.738  1.00108.00           C  
ATOM   1818  O   ILE A 251     236.968 230.208 158.359  1.00108.71           O  
ATOM   1819  CB  ILE A 251     239.688 230.321 156.882  1.00107.93           C  
ATOM   1820  CG1 ILE A 251     241.011 230.873 156.347  1.00113.22           C  
ATOM   1821  CG2 ILE A 251     238.804 229.864 155.729  1.00107.39           C  
ATOM   1822  CD1 ILE A 251     241.692 229.967 155.344  1.00115.17           C  
ATOM   1823  N   LEU A 252     236.731 232.032 157.048  1.00119.17           N  
ATOM   1824  CA  LEU A 252     235.274 231.967 157.009  1.00121.50           C  
ATOM   1825  C   LEU A 252     234.753 231.441 155.675  1.00124.08           C  
ATOM   1826  O   LEU A 252     233.992 230.470 155.642  1.00123.76           O  
ATOM   1827  CB  LEU A 252     234.681 233.352 157.302  1.00117.90           C  
ATOM   1828  CG  LEU A 252     235.250 234.088 158.515  1.00117.60           C  
ATOM   1829  CD1 LEU A 252     234.922 235.572 158.446  1.00117.28           C  
ATOM   1830  CD2 LEU A 252     234.732 233.478 159.806  1.00117.81           C  
ATOM   1831  N   LYS A 253     235.150 232.068 154.570  1.00138.68           N  
ATOM   1832  CA  LYS A 253     234.657 231.711 153.246  1.00134.74           C  
ATOM   1833  C   LYS A 253     235.833 231.548 152.295  1.00134.95           C  
ATOM   1834  O   LYS A 253     236.763 232.361 152.309  1.00134.60           O  
ATOM   1835  CB  LYS A 253     233.684 232.774 152.720  1.00137.40           C  
ATOM   1836  CG  LYS A 253     233.604 232.868 151.205  1.00137.98           C  
ATOM   1837  CD  LYS A 253     232.283 233.472 150.759  1.00138.90           C  
ATOM   1838  CE  LYS A 253     231.112 232.589 151.156  1.00138.24           C  
ATOM   1839  NZ  LYS A 253     229.807 233.195 150.774  1.00139.52           N  
ATOM   1840  N   THR A 254     235.788 230.502 151.475  1.00153.67           N  
ATOM   1841  CA  THR A 254     236.829 230.220 150.497  1.00157.17           C  
ATOM   1842  C   THR A 254     236.297 230.482 149.094  1.00157.31           C  
ATOM   1843  O   THR A 254     235.204 230.025 148.744  1.00154.04           O  
ATOM   1844  CB  THR A 254     237.312 228.773 150.614  1.00155.84           C  
ATOM   1845  OG1 THR A 254     237.448 228.424 151.997  1.00155.82           O  
ATOM   1846  CG2 THR A 254     238.655 228.602 149.920  1.00153.92           C  
ATOM   1847  N   ALA A 255     237.067 231.218 148.299  1.00160.85           N  
ATOM   1848  CA  ALA A 255     236.666 231.541 146.934  1.00158.86           C  
ATOM   1849  C   ALA A 255     237.864 231.533 145.989  1.00158.93           C  
ATOM   1850  O   ALA A 255     238.920 230.990 146.313  1.00158.63           O  
ATOM   1851  CB  ALA A 255     235.969 232.892 146.894  1.00155.15           C  
ATOM   1852  N   ALA A 259     240.671 233.150 146.461  1.00160.28           N  
ATOM   1853  CA  ALA A 259     240.605 234.185 147.485  1.00161.48           C  
ATOM   1854  C   ALA A 259     240.077 233.618 148.798  1.00161.03           C  
ATOM   1855  O   ALA A 259     239.125 232.838 148.811  1.00159.73           O  
ATOM   1856  CB  ALA A 259     239.733 235.338 147.016  1.00159.43           C  
ATOM   1857  N   VAL A 260     240.703 234.013 149.903  1.00159.19           N  
ATOM   1858  CA  VAL A 260     240.327 233.562 151.238  1.00158.46           C  
ATOM   1859  C   VAL A 260     239.917 234.774 152.062  1.00158.46           C  
ATOM   1860  O   VAL A 260     240.623 235.790 152.079  1.00159.06           O  
ATOM   1861  CB  VAL A 260     241.471 232.789 151.916  1.00157.60           C  
ATOM   1862  CG1 VAL A 260     241.563 231.382 151.350  1.00156.38           C  
ATOM   1863  CG2 VAL A 260     242.792 233.521 151.733  1.00157.65           C  
ATOM   1864  N   THR A 261     238.776 234.670 152.736  1.00139.20           N  
ATOM   1865  CA  THR A 261     238.255 235.742 153.575  1.00137.97           C  
ATOM   1866  C   THR A 261     238.501 235.392 155.037  1.00137.99           C  
ATOM   1867  O   THR A 261     237.955 234.406 155.544  1.00137.29           O  
ATOM   1868  CB  THR A 261     236.765 235.963 153.319  1.00135.63           C  
ATOM   1869  OG1 THR A 261     236.514 235.957 151.908  1.00138.94           O  
ATOM   1870  CG2 THR A 261     236.318 237.293 153.902  1.00136.32           C  
ATOM   1871  N   ARG A 262     239.316 236.198 155.709  1.00133.73           N  
ATOM   1872  CA  ARG A 262     239.668 235.979 157.103  1.00129.39           C  
ATOM   1873  C   ARG A 262     238.780 236.810 158.023  1.00132.62           C  
ATOM   1874  O   ARG A 262     237.947 237.605 157.583  1.00138.60           O  
ATOM   1875  CB  ARG A 262     241.142 236.318 157.344  1.00127.31           C  
ATOM   1876  CG  ARG A 262     242.096 235.695 156.344  1.00129.76           C  
ATOM   1877  CD  ARG A 262     242.382 234.246 156.693  1.00133.55           C  
ATOM   1878  NE  ARG A 262     243.184 233.585 155.671  1.00138.16           N  
ATOM   1879  CZ  ARG A 262     244.332 232.965 155.905  1.00137.95           C  
ATOM   1880  NH1 ARG A 262     244.848 232.903 157.121  1.00134.51           N  
ATOM   1881  NH2 ARG A 262     244.979 232.393 154.893  1.00138.15           N  
ATOM   1882  N   LEU A 263     238.963 236.600 159.328  1.00106.52           N  
ATOM   1883  CA  LEU A 263     238.257 237.398 160.323  1.00104.35           C  
ATOM   1884  C   LEU A 263     238.870 238.780 160.505  1.00108.48           C  
ATOM   1885  O   LEU A 263     238.160 239.710 160.900  1.00113.79           O  
ATOM   1886  CB  LEU A 263     238.231 236.663 161.663  1.00102.44           C  
ATOM   1887  CG  LEU A 263     237.182 237.139 162.668  1.00100.30           C  
ATOM   1888  CD1 LEU A 263     235.850 237.354 161.979  1.00104.23           C  
ATOM   1889  CD2 LEU A 263     237.042 236.149 163.811  1.00103.27           C  
ATOM   1890  N   GLY A 264     240.166 238.933 160.230  1.00117.80           N  
ATOM   1891  CA  GLY A 264     240.825 240.202 160.494  1.00117.44           C  
ATOM   1892  C   GLY A 264     240.295 241.344 159.646  1.00118.66           C  
ATOM   1893  O   GLY A 264     240.086 242.452 160.145  1.00118.60           O  
ATOM   1894  N   ASP A 265     240.066 241.092 158.360  1.00128.50           N  
ATOM   1895  CA  ASP A 265     239.652 242.137 157.432  1.00130.15           C  
ATOM   1896  C   ASP A 265     238.143 242.340 157.390  1.00130.18           C  
ATOM   1897  O   ASP A 265     237.667 243.161 156.600  1.00134.13           O  
ATOM   1898  CB  ASP A 265     240.175 241.831 156.023  1.00133.68           C  
ATOM   1899  CG  ASP A 265     239.863 240.415 155.575  1.00134.57           C  
ATOM   1900  OD1 ASP A 265     238.987 239.769 156.186  1.00133.03           O  
ATOM   1901  OD2 ASP A 265     240.496 239.947 154.605  1.00133.96           O  
ATOM   1902  N   VAL A 266     237.384 241.617 158.211  1.00104.82           N  
ATOM   1903  CA  VAL A 266     235.931 241.749 158.237  1.00103.88           C  
ATOM   1904  C   VAL A 266     235.505 242.347 159.571  1.00107.46           C  
ATOM   1905  O   VAL A 266     234.607 243.195 159.629  1.00111.38           O  
ATOM   1906  CB  VAL A 266     235.247 240.392 157.990  1.00101.74           C  
ATOM   1907  CG1 VAL A 266     233.761 240.474 158.296  1.00102.81           C  
ATOM   1908  CG2 VAL A 266     235.476 239.938 156.557  1.00109.64           C  
ATOM   1909  N   ALA A 267     236.159 241.923 160.650  1.00104.57           N  
ATOM   1910  CA  ALA A 267     235.814 242.362 161.993  1.00 99.07           C  
ATOM   1911  C   ALA A 267     237.088 242.663 162.767  1.00 97.88           C  
ATOM   1912  O   ALA A 267     238.187 242.273 162.368  1.00105.02           O  
ATOM   1913  CB  ALA A 267     234.983 241.308 162.732  1.00 99.63           C  
ATOM   1914  N   ARG A 268     236.929 243.367 163.884  1.00 97.66           N  
ATOM   1915  CA  ARG A 268     238.048 243.733 164.745  1.00100.17           C  
ATOM   1916  C   ARG A 268     237.948 242.948 166.045  1.00105.97           C  
ATOM   1917  O   ARG A 268     236.950 243.060 166.763  1.00112.31           O  
ATOM   1918  CB  ARG A 268     238.060 245.235 165.026  1.00100.44           C  
ATOM   1919  CG  ARG A 268     238.854 245.623 166.264  1.00104.61           C  
ATOM   1920  CD  ARG A 268     239.094 247.122 166.330  1.00105.69           C  
ATOM   1921  NE  ARG A 268     237.853 247.878 166.208  1.00108.42           N  
ATOM   1922  CZ  ARG A 268     237.213 248.434 167.228  1.00108.41           C  
ATOM   1923  NH1 ARG A 268     237.672 248.338 168.466  1.00 96.81           N  
ATOM   1924  NH2 ARG A 268     236.086 249.101 167.001  1.00108.82           N  
ATOM   1925  N   VAL A 269     238.980 242.167 166.351  1.00 86.34           N  
ATOM   1926  CA  VAL A 269     239.012 241.333 167.547  1.00 86.69           C  
ATOM   1927  C   VAL A 269     239.921 241.992 168.574  1.00 92.01           C  
ATOM   1928  O   VAL A 269     240.906 242.650 168.217  1.00 95.50           O  
ATOM   1929  CB  VAL A 269     239.472 239.896 167.226  1.00 81.55           C  
ATOM   1930  CG1 VAL A 269     238.789 239.396 165.965  1.00 90.74           C  
ATOM   1931  CG2 VAL A 269     240.982 239.825 167.070  1.00 97.87           C  
ATOM   1932  N   GLU A 270     239.565 241.850 169.851  1.00 98.81           N  
ATOM   1933  CA  GLU A 270     240.350 242.418 170.938  1.00 93.42           C  
ATOM   1934  C   GLU A 270     239.953 241.741 172.245  1.00 95.85           C  
ATOM   1935  O   GLU A 270     238.995 240.966 172.301  1.00109.26           O  
ATOM   1936  CB  GLU A 270     240.172 243.940 171.007  1.00100.74           C  
ATOM   1937  CG  GLU A 270     239.089 244.412 171.961  1.00109.23           C  
ATOM   1938  CD  GLU A 270     239.189 245.892 172.263  1.00117.13           C  
ATOM   1939  OE1 GLU A 270     238.437 246.678 171.649  1.00112.57           O  
ATOM   1940  OE2 GLU A 270     240.020 246.271 173.114  1.00111.34           O  
ATOM   1941  N   LEU A 271     240.717 242.019 173.299  1.00 78.64           N  
ATOM   1942  CA  LEU A 271     240.427 241.534 174.644  1.00 82.91           C  
ATOM   1943  C   LEU A 271     239.946 242.720 175.472  1.00 89.94           C  
ATOM   1944  O   LEU A 271     240.640 243.737 175.566  1.00103.57           O  
ATOM   1945  CB  LEU A 271     241.660 240.884 175.268  1.00 82.74           C  
ATOM   1946  CG  LEU A 271     241.564 240.505 176.746  1.00 87.72           C  
ATOM   1947  CD1 LEU A 271     240.949 239.125 176.904  1.00 86.90           C  
ATOM   1948  CD2 LEU A 271     242.934 240.559 177.399  1.00 92.68           C  
ATOM   1949  N   ALA A 272     238.764 242.591 176.071  1.00 81.91           N  
ATOM   1950  CA  ALA A 272     238.155 243.698 176.800  1.00 86.30           C  
ATOM   1951  C   ALA A 272     237.318 243.131 177.940  1.00 89.54           C  
ATOM   1952  O   ALA A 272     237.481 241.976 178.340  1.00 94.49           O  
ATOM   1953  CB  ALA A 272     237.327 244.579 175.855  1.00 83.33           C  
ATOM   1954  N   ALA A 273     236.427 243.958 178.478  1.00 88.00           N  
ATOM   1955  CA  ALA A 273     235.547 243.549 179.561  1.00 83.45           C  
ATOM   1956  C   ALA A 273     234.264 242.940 179.010  1.00 88.92           C  
ATOM   1957  O   ALA A 273     233.816 243.272 177.909  1.00 98.04           O  
ATOM   1958  CB  ALA A 273     235.209 244.736 180.464  1.00 93.33           C  
ATOM   1959  N   SER A 274     233.674 242.041 179.792  1.00102.60           N  
ATOM   1960  CA  SER A 274     232.448 241.358 179.407  1.00101.77           C  
ATOM   1961  C   SER A 274     231.190 242.110 179.818  1.00107.90           C  
ATOM   1962  O   SER A 274     230.091 241.713 179.416  1.00109.43           O  
ATOM   1963  CB  SER A 274     232.418 239.951 180.009  1.00110.92           C  
ATOM   1964  OG  SER A 274     232.634 239.995 181.409  1.00120.30           O  
ATOM   1965  N   GLN A 275     231.315 243.173 180.610  1.00119.83           N  
ATOM   1966  CA  GLN A 275     230.148 243.911 181.073  1.00114.34           C  
ATOM   1967  C   GLN A 275     230.513 245.375 181.264  1.00113.58           C  
ATOM   1968  O   GLN A 275     231.497 245.689 181.939  1.00119.48           O  
ATOM   1969  CB  GLN A 275     229.609 243.323 182.381  1.00113.60           C  
ATOM   1970  CG  GLN A 275     228.356 242.482 182.209  1.00116.56           C  
ATOM   1971  CD  GLN A 275     227.575 242.331 183.498  1.00120.97           C  
ATOM   1972  OE1 GLN A 275     228.075 241.779 184.478  1.00121.41           O  
ATOM   1973  NE2 GLN A 275     226.343 242.823 183.505  1.00118.93           N  
ATOM   1974  N   TYR A 276     229.719 246.260 180.669  1.00 98.03           N  
ATOM   1975  CA  TYR A 276     229.856 247.695 180.851  1.00 99.00           C  
ATOM   1976  C   TYR A 276     228.577 248.257 181.453  1.00104.45           C  
ATOM   1977  O   TYR A 276     227.479 247.751 181.202  1.00110.34           O  
ATOM   1978  CB  TYR A 276     230.160 248.405 179.526  1.00 98.44           C  
ATOM   1979  CG  TYR A 276     231.311 247.810 178.748  1.00101.91           C  
ATOM   1980  CD1 TYR A 276     232.625 248.103 179.084  1.00105.60           C  
ATOM   1981  CD2 TYR A 276     231.084 246.958 177.678  1.00 98.29           C  
ATOM   1982  CE1 TYR A 276     233.681 247.565 178.375  1.00102.29           C  
ATOM   1983  CE2 TYR A 276     232.134 246.414 176.964  1.00 99.40           C  
ATOM   1984  CZ  TYR A 276     233.429 246.721 177.317  1.00 99.80           C  
ATOM   1985  OH  TYR A 276     234.478 246.183 176.609  1.00100.65           O  
ATOM   1986  N   GLY A 277     228.725 249.308 182.254  1.00104.53           N  
ATOM   1987  CA  GLY A 277     227.574 249.942 182.864  1.00106.83           C  
ATOM   1988  C   GLY A 277     227.799 250.374 184.297  1.00112.56           C  
ATOM   1989  O   GLY A 277     226.931 251.012 184.900  1.00117.25           O  
ATOM   1990  N   LEU A 278     228.955 250.033 184.858  1.00 99.14           N  
ATOM   1991  CA  LEU A 278     229.299 250.410 186.221  1.00 89.93           C  
ATOM   1992  C   LEU A 278     230.745 250.880 186.272  1.00 94.21           C  
ATOM   1993  O   LEU A 278     231.660 250.148 185.885  1.00104.67           O  
ATOM   1994  CB  LEU A 278     229.092 249.242 187.194  1.00 87.60           C  
ATOM   1995  CG  LEU A 278     229.374 249.515 188.673  1.00 90.10           C  
ATOM   1996  CD1 LEU A 278     228.786 250.847 189.106  1.00 80.56           C  
ATOM   1997  CD2 LEU A 278     228.836 248.387 189.536  1.00 98.34           C  
ATOM   1998  N   ARG A 279     230.940 252.105 186.753  1.00 93.04           N  
ATOM   1999  CA  ARG A 279     232.263 252.689 186.903  1.00 90.89           C  
ATOM   2000  C   ARG A 279     232.451 253.118 188.350  1.00 98.09           C  
ATOM   2001  O   ARG A 279     231.520 253.607 188.992  1.00106.55           O  
ATOM   2002  CB  ARG A 279     232.460 253.886 185.962  1.00 89.62           C  
ATOM   2003  CG  ARG A 279     232.697 253.503 184.511  1.00 91.22           C  
ATOM   2004  CD  ARG A 279     232.048 254.500 183.565  1.00 91.33           C  
ATOM   2005  NE  ARG A 279     232.159 254.083 182.172  1.00 97.86           N  
ATOM   2006  CZ  ARG A 279     232.160 254.914 181.138  1.00101.84           C  
ATOM   2007  NH1 ARG A 279     232.061 256.223 181.303  1.00100.96           N  
ATOM   2008  NH2 ARG A 279     232.265 254.419 179.908  1.00102.74           N  
ATOM   2009  N   SER A 280     233.662 252.919 188.863  1.00 87.66           N  
ATOM   2010  CA  SER A 280     233.999 253.271 190.235  1.00 90.11           C  
ATOM   2011  C   SER A 280     235.249 254.138 190.258  1.00 89.99           C  
ATOM   2012  O   SER A 280     236.284 253.764 189.701  1.00 96.77           O  
ATOM   2013  CB  SER A 280     234.219 252.018 191.088  1.00 89.34           C  
ATOM   2014  OG  SER A 280     234.826 252.344 192.323  1.00 91.35           O  
ATOM   2015  N   LEU A 281     235.155 255.283 190.929  1.00 89.50           N  
ATOM   2016  CA  LEU A 281     236.251 256.238 190.993  1.00 87.70           C  
ATOM   2017  C   LEU A 281     236.514 256.624 192.440  1.00 92.03           C  
ATOM   2018  O   LEU A 281     235.593 256.659 193.259  1.00101.89           O  
ATOM   2019  CB  LEU A 281     235.948 257.502 190.179  1.00 86.91           C  
ATOM   2020  CG  LEU A 281     235.456 257.315 188.745  1.00 86.99           C  
ATOM   2021  CD1 LEU A 281     234.583 258.488 188.326  1.00 87.30           C  
ATOM   2022  CD2 LEU A 281     236.629 257.147 187.796  1.00 90.97           C  
ATOM   2023  N   LEU A 282     237.776 256.916 192.744  1.00 90.57           N  
ATOM   2024  CA  LEU A 282     238.187 257.419 194.054  1.00 88.00           C  
ATOM   2025  C   LEU A 282     239.044 258.658 193.814  1.00 93.67           C  
ATOM   2026  O   LEU A 282     240.169 258.552 193.317  1.00 97.89           O  
ATOM   2027  CB  LEU A 282     238.947 256.361 194.847  1.00 88.05           C  
ATOM   2028  CG  LEU A 282     239.672 256.863 196.098  1.00 95.78           C  
ATOM   2029  CD1 LEU A 282     238.753 256.816 197.305  1.00 99.43           C  
ATOM   2030  CD2 LEU A 282     240.933 256.061 196.360  1.00 93.96           C  
ATOM   2031  N   ASP A 283     238.507 259.828 194.169  1.00101.67           N  
ATOM   2032  CA  ASP A 283     239.181 261.110 193.956  1.00106.21           C  
ATOM   2033  C   ASP A 283     239.564 261.294 192.488  1.00109.35           C  
ATOM   2034  O   ASP A 283     240.691 261.670 192.157  1.00109.44           O  
ATOM   2035  CB  ASP A 283     240.404 261.247 194.865  1.00108.22           C  
ATOM   2036  CG  ASP A 283     240.059 261.083 196.330  1.00111.94           C  
ATOM   2037  OD1 ASP A 283     238.926 261.434 196.717  1.00116.19           O  
ATOM   2038  OD2 ASP A 283     240.923 260.609 197.097  1.00114.55           O  
ATOM   2039  N   ASN A 284     238.606 261.007 191.603  1.00108.57           N  
ATOM   2040  CA  ASN A 284     238.771 261.167 190.157  1.00107.60           C  
ATOM   2041  C   ASN A 284     239.888 260.283 189.607  1.00109.51           C  
ATOM   2042  O   ASN A 284     240.467 260.576 188.559  1.00111.63           O  
ATOM   2043  CB  ASN A 284     239.011 262.633 189.781  1.00106.23           C  
ATOM   2044  CG  ASN A 284     238.063 263.577 190.491  1.00112.05           C  
ATOM   2045  OD1 ASN A 284     237.107 263.145 191.135  1.00116.00           O  
ATOM   2046  ND2 ASN A 284     238.321 264.874 190.375  1.00112.20           N  
ATOM   2047  N   LYS A 285     240.197 259.195 190.308  1.00106.44           N  
ATOM   2048  CA  LYS A 285     241.212 258.241 189.886  1.00103.76           C  
ATOM   2049  C   LYS A 285     240.574 256.875 189.679  1.00108.40           C  
ATOM   2050  O   LYS A 285     239.779 256.421 190.508  1.00114.20           O  
ATOM   2051  CB  LYS A 285     242.341 258.139 190.918  1.00110.73           C  
ATOM   2052  CG  LYS A 285     243.050 259.452 191.214  1.00114.49           C  
ATOM   2053  CD  LYS A 285     243.403 260.208 189.943  1.00117.15           C  
ATOM   2054  CE  LYS A 285     244.512 259.507 189.172  1.00116.77           C  
ATOM   2055  NZ  LYS A 285     244.972 260.307 188.002  1.00120.58           N  
ATOM   2056  N   GLN A 286     240.917 256.228 188.567  1.00102.80           N  
ATOM   2057  CA  GLN A 286     240.407 254.890 188.302  1.00 96.87           C  
ATOM   2058  C   GLN A 286     240.882 253.922 189.376  1.00 97.25           C  
ATOM   2059  O   GLN A 286     242.068 253.876 189.714  1.00106.87           O  
ATOM   2060  CB  GLN A 286     240.859 254.408 186.925  1.00 96.93           C  
ATOM   2061  CG  GLN A 286     240.989 255.510 185.897  1.00106.60           C  
ATOM   2062  CD  GLN A 286     240.500 255.083 184.531  1.00109.35           C  
ATOM   2063  OE1 GLN A 286     239.381 254.590 184.387  1.00108.15           O  
ATOM   2064  NE2 GLN A 286     241.336 255.270 183.517  1.00110.30           N  
ATOM   2065  N   ALA A 287     239.950 253.142 189.910  1.00 71.55           N  
ATOM   2066  CA  ALA A 287     240.261 252.230 191.000  1.00 79.33           C  
ATOM   2067  C   ALA A 287     239.207 251.132 191.035  1.00 75.39           C  
ATOM   2068  O   ALA A 287     238.254 251.130 190.252  1.00 78.29           O  
ATOM   2069  CB  ALA A 287     240.331 252.976 192.333  1.00 81.58           C  
ATOM   2070  N   VAL A 288     239.389 250.195 191.962  1.00 81.78           N  
ATOM   2071  CA  VAL A 288     238.411 249.144 192.207  1.00 78.73           C  
ATOM   2072  C   VAL A 288     238.136 249.108 193.702  1.00 94.23           C  
ATOM   2073  O   VAL A 288     238.987 249.474 194.515  1.00101.84           O  
ATOM   2074  CB  VAL A 288     238.894 247.771 191.675  1.00 74.55           C  
ATOM   2075  CG1 VAL A 288     239.972 247.186 192.571  1.00 89.05           C  
ATOM   2076  CG2 VAL A 288     237.727 246.807 191.539  1.00 71.67           C  
ATOM   2077  N   ALA A 289     236.930 248.681 194.062  1.00 95.80           N  
ATOM   2078  CA  ALA A 289     236.477 248.668 195.444  1.00 90.74           C  
ATOM   2079  C   ALA A 289     236.081 247.255 195.838  1.00 89.95           C  
ATOM   2080  O   ALA A 289     235.463 246.533 195.050  1.00 97.07           O  
ATOM   2081  CB  ALA A 289     235.290 249.614 195.645  1.00 89.04           C  
ATOM   2082  N   ILE A 290     236.439 246.856 197.054  1.00 92.89           N  
ATOM   2083  CA  ILE A 290     236.042 245.546 197.559  1.00 95.08           C  
ATOM   2084  C   ILE A 290     235.646 245.679 199.026  1.00 99.98           C  
ATOM   2085  O   ILE A 290     236.477 246.048 199.873  1.00106.47           O  
ATOM   2086  CB  ILE A 290     237.151 244.502 197.321  1.00 92.78           C  
ATOM   2087  CG1 ILE A 290     236.776 243.140 197.908  1.00100.19           C  
ATOM   2088  CG2 ILE A 290     238.466 244.970 197.822  1.00 91.78           C  
ATOM   2089  CD1 ILE A 290     237.764 242.035 197.591  1.00101.18           C  
ATOM   2090  N   PRO A 291     234.370 245.482 199.354  1.00 92.86           N  
ATOM   2091  CA  PRO A 291     233.958 245.419 200.758  1.00 96.56           C  
ATOM   2092  C   PRO A 291     233.921 243.991 201.281  1.00 95.82           C  
ATOM   2093  O   PRO A 291     233.685 243.031 200.545  1.00102.46           O  
ATOM   2094  CB  PRO A 291     232.547 246.029 200.738  1.00 94.87           C  
ATOM   2095  CG  PRO A 291     232.069 245.948 199.309  1.00 87.63           C  
ATOM   2096  CD  PRO A 291     233.217 245.491 198.437  1.00 86.80           C  
ATOM   2097  N   ILE A 292     234.142 243.866 202.588  1.00 89.77           N  
ATOM   2098  CA  ILE A 292     234.223 242.574 203.256  1.00 87.92           C  
ATOM   2099  C   ILE A 292     233.084 242.465 204.259  1.00 99.32           C  
ATOM   2100  O   ILE A 292     232.904 243.347 205.105  1.00108.16           O  
ATOM   2101  CB  ILE A 292     235.583 242.390 203.961  1.00 92.70           C  
ATOM   2102  CG1 ILE A 292     236.731 242.639 202.979  1.00 93.76           C  
ATOM   2103  CG2 ILE A 292     235.676 241.004 204.575  1.00 92.13           C  
ATOM   2104  CD1 ILE A 292     238.054 242.054 203.417  1.00 95.73           C  
ATOM   2105  N   PHE A 293     232.316 241.383 204.162  1.00106.05           N  
ATOM   2106  CA  PHE A 293     231.229 241.104 205.088  1.00104.58           C  
ATOM   2107  C   PHE A 293     231.648 239.997 206.046  1.00105.12           C  
ATOM   2108  O   PHE A 293     232.582 239.237 205.778  1.00112.43           O  
ATOM   2109  CB  PHE A 293     229.948 240.706 204.339  1.00101.57           C  
ATOM   2110  CG  PHE A 293     229.502 241.720 203.323  1.00103.49           C  
ATOM   2111  CD1 PHE A 293     228.862 242.883 203.716  1.00104.01           C  
ATOM   2112  CD2 PHE A 293     229.739 241.516 201.976  1.00106.47           C  
ATOM   2113  CE1 PHE A 293     228.457 243.817 202.784  1.00103.59           C  
ATOM   2114  CE2 PHE A 293     229.339 242.449 201.039  1.00109.71           C  
ATOM   2115  CZ  PHE A 293     228.697 243.600 201.444  1.00106.63           C  
ATOM   2116  N   GLN A 294     230.954 239.917 207.178  1.00122.67           N  
ATOM   2117  CA  GLN A 294     231.234 238.892 208.172  1.00126.23           C  
ATOM   2118  C   GLN A 294     230.258 237.732 208.036  1.00131.08           C  
ATOM   2119  O   GLN A 294     229.215 237.841 207.387  1.00136.18           O  
ATOM   2120  CB  GLN A 294     231.143 239.454 209.591  1.00121.32           C  
ATOM   2121  CG  GLN A 294     231.837 240.779 209.806  1.00127.48           C  
ATOM   2122  CD  GLN A 294     231.650 241.293 211.218  1.00132.14           C  
ATOM   2123  OE1 GLN A 294     232.615 241.465 211.960  1.00132.54           O  
ATOM   2124  NE2 GLN A 294     230.401 241.521 211.604  1.00133.27           N  
ATOM   2125  N   ALA A 295     230.615 236.612 208.655  1.00131.64           N  
ATOM   2126  CA  ALA A 295     229.678 235.515 208.810  1.00131.76           C  
ATOM   2127  C   ALA A 295     228.941 235.653 210.140  1.00131.76           C  
ATOM   2128  O   ALA A 295     229.480 236.213 211.098  1.00131.85           O  
ATOM   2129  CB  ALA A 295     230.403 234.176 208.751  1.00130.24           C  
ATOM   2130  N   PRO A 296     227.701 235.170 210.219  1.00140.90           N  
ATOM   2131  CA  PRO A 296     226.942 235.298 211.469  1.00139.28           C  
ATOM   2132  C   PRO A 296     227.645 234.603 212.627  1.00140.82           C  
ATOM   2133  O   PRO A 296     228.231 233.530 212.470  1.00140.97           O  
ATOM   2134  CB  PRO A 296     225.604 234.626 211.144  1.00138.76           C  
ATOM   2135  CG  PRO A 296     225.472 234.725 209.666  1.00141.13           C  
ATOM   2136  CD  PRO A 296     226.859 234.733 209.091  1.00141.34           C  
ATOM   2137  N   GLY A 297     227.573 235.226 213.799  1.00129.33           N  
ATOM   2138  CA  GLY A 297     228.169 234.649 214.995  1.00128.84           C  
ATOM   2139  C   GLY A 297     229.679 234.559 214.970  1.00131.99           C  
ATOM   2140  O   GLY A 297     230.242 233.529 215.359  1.00129.48           O  
ATOM   2141  N   ALA A 298     230.350 235.613 214.520  1.00126.46           N  
ATOM   2142  CA  ALA A 298     231.805 235.669 214.466  1.00122.16           C  
ATOM   2143  C   ALA A 298     232.310 236.832 215.316  1.00121.40           C  
ATOM   2144  O   ALA A 298     231.544 237.505 216.010  1.00123.39           O  
ATOM   2145  CB  ALA A 298     232.293 235.794 213.020  1.00124.22           C  
ATOM   2146  N   ASN A 299     233.619 237.062 215.253  1.00105.28           N  
ATOM   2147  CA  ASN A 299     234.265 238.159 215.959  1.00100.31           C  
ATOM   2148  C   ASN A 299     234.505 239.312 214.993  1.00106.04           C  
ATOM   2149  O   ASN A 299     234.712 239.099 213.795  1.00114.52           O  
ATOM   2150  CB  ASN A 299     235.587 237.704 216.584  1.00 98.88           C  
ATOM   2151  CG  ASN A 299     236.197 238.750 217.503  1.00105.08           C  
ATOM   2152  OD1 ASN A 299     236.472 239.877 217.090  1.00111.92           O  
ATOM   2153  ND2 ASN A 299     236.413 238.377 218.759  1.00102.11           N  
ATOM   2154  N   ALA A 300     234.481 240.535 215.522  1.00105.59           N  
ATOM   2155  CA  ALA A 300     234.539 241.731 214.690  1.00102.57           C  
ATOM   2156  C   ALA A 300     235.960 242.255 214.506  1.00108.18           C  
ATOM   2157  O   ALA A 300     236.367 242.569 213.384  1.00112.13           O  
ATOM   2158  CB  ALA A 300     233.650 242.825 215.286  1.00107.78           C  
ATOM   2159  N   LEU A 301     236.724 242.367 215.594  1.00117.43           N  
ATOM   2160  CA  LEU A 301     238.045 242.982 215.499  1.00118.92           C  
ATOM   2161  C   LEU A 301     239.090 241.999 214.981  1.00119.81           C  
ATOM   2162  O   LEU A 301     240.067 242.402 214.335  1.00123.87           O  
ATOM   2163  CB  LEU A 301     238.446 243.562 216.858  1.00112.98           C  
ATOM   2164  CG  LEU A 301     238.298 242.749 218.151  1.00117.02           C  
ATOM   2165  CD1 LEU A 301     239.323 241.628 218.276  1.00121.93           C  
ATOM   2166  CD2 LEU A 301     238.371 243.672 219.360  1.00114.46           C  
ATOM   2167  N   GLN A 302     238.900 240.703 215.248  1.00120.75           N  
ATOM   2168  CA  GLN A 302     239.869 239.708 214.800  1.00121.84           C  
ATOM   2169  C   GLN A 302     239.950 239.657 213.281  1.00126.74           C  
ATOM   2170  O   GLN A 302     241.049 239.681 212.712  1.00129.75           O  
ATOM   2171  CB  GLN A 302     239.507 238.332 215.356  1.00122.19           C  
ATOM   2172  CG  GLN A 302     239.874 238.128 216.810  1.00130.82           C  
ATOM   2173  CD  GLN A 302     239.882 236.665 217.200  1.00136.21           C  
ATOM   2174  OE1 GLN A 302     239.708 235.785 216.356  1.00132.53           O  
ATOM   2175  NE2 GLN A 302     240.089 236.395 218.483  1.00132.30           N  
ATOM   2176  N   VAL A 303     238.799 239.583 212.611  1.00119.35           N  
ATOM   2177  CA  VAL A 303     238.795 239.526 211.155  1.00117.81           C  
ATOM   2178  C   VAL A 303     239.389 240.802 210.572  1.00121.72           C  
ATOM   2179  O   VAL A 303     240.121 240.760 209.577  1.00130.88           O  
ATOM   2180  CB  VAL A 303     237.370 239.255 210.632  1.00109.07           C  
ATOM   2181  CG1 VAL A 303     236.403 240.337 211.084  1.00111.97           C  
ATOM   2182  CG2 VAL A 303     237.369 239.130 209.117  1.00117.83           C  
ATOM   2183  N   SER A 304     239.113 241.950 211.196  1.00106.46           N  
ATOM   2184  CA  SER A 304     239.685 243.207 210.724  1.00107.40           C  
ATOM   2185  C   SER A 304     241.207 243.185 210.808  1.00112.22           C  
ATOM   2186  O   SER A 304     241.899 243.551 209.847  1.00118.64           O  
ATOM   2187  CB  SER A 304     239.116 244.375 211.529  1.00103.19           C  
ATOM   2188  OG  SER A 304     240.020 245.465 211.553  1.00111.12           O  
ATOM   2189  N   ASP A 305     241.748 242.748 211.949  1.00113.86           N  
ATOM   2190  CA  ASP A 305     243.199 242.711 212.107  1.00114.78           C  
ATOM   2191  C   ASP A 305     243.840 241.737 211.126  1.00117.34           C  
ATOM   2192  O   ASP A 305     244.896 242.029 210.549  1.00123.93           O  
ATOM   2193  CB  ASP A 305     243.564 242.351 213.545  1.00115.90           C  
ATOM   2194  CG  ASP A 305     243.146 243.420 214.534  1.00128.04           C  
ATOM   2195  OD1 ASP A 305     243.113 244.606 214.145  1.00131.10           O  
ATOM   2196  OD2 ASP A 305     242.851 243.078 215.697  1.00128.09           O  
ATOM   2197  N   GLN A 306     243.215 240.574 210.919  1.00110.55           N  
ATOM   2198  CA  GLN A 306     243.748 239.632 209.939  1.00107.89           C  
ATOM   2199  C   GLN A 306     243.708 240.215 208.532  1.00115.44           C  
ATOM   2200  O   GLN A 306     244.625 239.987 207.735  1.00121.70           O  
ATOM   2201  CB  GLN A 306     242.993 238.305 210.001  1.00106.69           C  
ATOM   2202  CG  GLN A 306     242.917 237.712 211.394  1.00113.35           C  
ATOM   2203  CD  GLN A 306     242.930 236.199 211.390  1.00118.54           C  
ATOM   2204  OE1 GLN A 306     243.658 235.574 210.620  1.00118.19           O  
ATOM   2205  NE2 GLN A 306     242.127 235.600 212.261  1.00118.46           N  
ATOM   2206  N   VAL A 307     242.657 240.973 208.207  1.00108.99           N  
ATOM   2207  CA  VAL A 307     242.581 241.611 206.895  1.00103.38           C  
ATOM   2208  C   VAL A 307     243.721 242.604 206.712  1.00109.95           C  
ATOM   2209  O   VAL A 307     244.387 242.614 205.668  1.00118.23           O  
ATOM   2210  CB  VAL A 307     241.210 242.283 206.701  1.00 98.56           C  
ATOM   2211  CG1 VAL A 307     241.245 243.221 205.508  1.00107.71           C  
ATOM   2212  CG2 VAL A 307     240.138 241.232 206.492  1.00101.56           C  
ATOM   2213  N   ARG A 308     243.971 243.450 207.714  1.00103.82           N  
ATOM   2214  CA  ARG A 308     245.077 244.400 207.596  1.00102.48           C  
ATOM   2215  C   ARG A 308     246.409 243.673 207.445  1.00109.44           C  
ATOM   2216  O   ARG A 308     247.240 244.042 206.604  1.00112.88           O  
ATOM   2217  CB  ARG A 308     245.117 245.351 208.794  1.00 99.99           C  
ATOM   2218  CG  ARG A 308     243.763 245.798 209.298  1.00104.63           C  
ATOM   2219  CD  ARG A 308     243.887 246.695 210.519  1.00111.61           C  
ATOM   2220  NE  ARG A 308     244.267 248.059 210.172  1.00113.12           N  
ATOM   2221  CZ  ARG A 308     243.426 249.083 210.134  1.00112.08           C  
ATOM   2222  NH1 ARG A 308     242.140 248.932 210.407  1.00107.36           N  
ATOM   2223  NH2 ARG A 308     243.885 250.290 209.816  1.00111.35           N  
ATOM   2224  N   SER A 309     246.622 242.622 208.242  1.00109.62           N  
ATOM   2225  CA  SER A 309     247.885 241.892 208.176  1.00109.30           C  
ATOM   2226  C   SER A 309     248.086 241.240 206.812  1.00109.88           C  
ATOM   2227  O   SER A 309     249.180 241.314 206.237  1.00111.89           O  
ATOM   2228  CB  SER A 309     247.939 240.841 209.284  1.00108.94           C  
ATOM   2229  OG  SER A 309     247.314 239.639 208.873  1.00114.85           O  
ATOM   2230  N   THR A 310     247.044 240.607 206.265  1.00104.82           N  
ATOM   2231  CA  THR A 310     247.214 239.930 204.985  1.00106.92           C  
ATOM   2232  C   THR A 310     247.341 240.924 203.838  1.00110.38           C  
ATOM   2233  O   THR A 310     248.065 240.657 202.873  1.00115.15           O  
ATOM   2234  CB  THR A 310     246.069 238.945 204.730  1.00104.04           C  
ATOM   2235  OG1 THR A 310     246.327 238.215 203.524  1.00113.91           O  
ATOM   2236  CG2 THR A 310     244.738 239.660 204.595  1.00110.85           C  
ATOM   2237  N   MET A 311     246.677 242.081 203.925  1.00119.06           N  
ATOM   2238  CA  MET A 311     246.874 243.099 202.900  1.00119.14           C  
ATOM   2239  C   MET A 311     248.296 243.642 202.943  1.00122.31           C  
ATOM   2240  O   MET A 311     248.915 243.864 201.894  1.00126.09           O  
ATOM   2241  CB  MET A 311     245.852 244.224 203.064  1.00121.24           C  
ATOM   2242  CG  MET A 311     244.418 243.811 202.746  1.00122.94           C  
ATOM   2243  SD  MET A 311     244.092 243.346 201.030  1.00133.81           S  
ATOM   2244  CE  MET A 311     245.225 244.403 200.130  1.00121.93           C  
ATOM   2245  N   LYS A 312     248.841 243.839 204.146  1.00123.75           N  
ATOM   2246  CA  LYS A 312     250.232 244.265 204.260  1.00122.53           C  
ATOM   2247  C   LYS A 312     251.178 243.212 203.696  1.00126.20           C  
ATOM   2248  O   LYS A 312     252.178 243.548 203.051  1.00126.84           O  
ATOM   2249  CB  LYS A 312     250.572 244.568 205.718  1.00122.99           C  
ATOM   2250  CG  LYS A 312     251.796 245.449 205.893  1.00125.85           C  
ATOM   2251  CD  LYS A 312     252.040 245.779 207.356  1.00130.24           C  
ATOM   2252  CE  LYS A 312     250.797 246.369 208.005  1.00129.49           C  
ATOM   2253  NZ  LYS A 312     250.261 247.526 207.235  1.00127.56           N  
ATOM   2254  N   GLU A 313     250.887 241.932 203.940  1.00114.03           N  
ATOM   2255  CA  GLU A 313     251.720 240.869 203.383  1.00109.68           C  
ATOM   2256  C   GLU A 313     251.666 240.859 201.858  1.00113.94           C  
ATOM   2257  O   GLU A 313     252.701 240.724 201.195  1.00114.97           O  
ATOM   2258  CB  GLU A 313     251.288 239.514 203.944  1.00104.07           C  
ATOM   2259  N   LEU A 314     250.469 241.005 201.283  1.00120.34           N  
ATOM   2260  CA  LEU A 314     250.339 240.975 199.829  1.00114.50           C  
ATOM   2261  C   LEU A 314     250.888 242.238 199.177  1.00113.89           C  
ATOM   2262  O   LEU A 314     251.195 242.227 197.980  1.00116.58           O  
ATOM   2263  CB  LEU A 314     248.877 240.774 199.424  1.00109.23           C  
ATOM   2264  CG  LEU A 314     248.159 239.523 199.931  1.00113.60           C  
ATOM   2265  CD1 LEU A 314     246.768 239.421 199.326  1.00111.13           C  
ATOM   2266  CD2 LEU A 314     248.971 238.277 199.622  1.00117.00           C  
ATOM   2267  N   SER A 315     251.014 243.331 199.933  1.00121.77           N  
ATOM   2268  CA  SER A 315     251.493 244.581 199.351  1.00121.13           C  
ATOM   2269  C   SER A 315     252.923 244.485 198.830  1.00125.28           C  
ATOM   2270  O   SER A 315     253.332 245.330 198.026  1.00124.09           O  
ATOM   2271  CB  SER A 315     251.395 245.710 200.378  1.00127.19           C  
ATOM   2272  OG  SER A 315     251.224 246.962 199.739  1.00128.24           O  
ATOM   2273  N   LYS A 316     253.693 243.485 199.265  1.00134.15           N  
ATOM   2274  CA  LYS A 316     255.086 243.390 198.839  1.00134.13           C  
ATOM   2275  C   LYS A 316     255.212 242.940 197.389  1.00134.89           C  
ATOM   2276  O   LYS A 316     256.163 243.328 196.701  1.00134.91           O  
ATOM   2277  CB  LYS A 316     255.851 242.437 199.757  1.00129.83           C  
ATOM   2278  CG  LYS A 316     256.061 242.975 201.160  1.00130.07           C  
ATOM   2279  CD  LYS A 316     256.400 241.862 202.136  1.00133.77           C  
ATOM   2280  CE  LYS A 316     256.485 242.389 203.559  1.00137.80           C  
ATOM   2281  NZ  LYS A 316     256.058 243.812 203.653  1.00138.84           N  
ATOM   2282  N   ASP A 317     254.274 242.130 196.906  1.00118.41           N  
ATOM   2283  CA  ASP A 317     254.338 241.576 195.560  1.00111.46           C  
ATOM   2284  C   ASP A 317     253.638 242.447 194.522  1.00116.37           C  
ATOM   2285  O   ASP A 317     253.573 242.060 193.351  1.00121.34           O  
ATOM   2286  CB  ASP A 317     253.737 240.168 195.543  1.00112.77           C  
ATOM   2287  N   PHE A 318     253.116 243.602 194.922  1.00120.07           N  
ATOM   2288  CA  PHE A 318     252.403 244.460 193.991  1.00120.01           C  
ATOM   2289  C   PHE A 318     253.362 245.074 192.972  1.00119.57           C  
ATOM   2290  O   PHE A 318     254.533 245.319 193.275  1.00119.27           O  
ATOM   2291  CB  PHE A 318     251.672 245.571 194.738  1.00116.19           C  
ATOM   2292  CG  PHE A 318     250.351 245.149 195.309  1.00117.41           C  
ATOM   2293  CD1 PHE A 318     249.880 243.861 195.123  1.00118.00           C  
ATOM   2294  CD2 PHE A 318     249.578 246.043 196.029  1.00118.20           C  
ATOM   2295  CE1 PHE A 318     248.664 243.472 195.648  1.00118.84           C  
ATOM   2296  CE2 PHE A 318     248.362 245.660 196.556  1.00118.37           C  
ATOM   2297  CZ  PHE A 318     247.904 244.373 196.365  1.00119.25           C  
ATOM   2298  N   PRO A 319     252.886 245.332 191.750  1.00123.82           N  
ATOM   2299  CA  PRO A 319     253.724 246.026 190.763  1.00123.86           C  
ATOM   2300  C   PRO A 319     254.014 247.466 191.158  1.00125.52           C  
ATOM   2301  O   PRO A 319     253.572 247.934 192.212  1.00128.05           O  
ATOM   2302  CB  PRO A 319     252.887 245.954 189.479  1.00120.79           C  
ATOM   2303  CG  PRO A 319     251.967 244.798 189.688  1.00119.87           C  
ATOM   2304  CD  PRO A 319     251.649 244.807 191.152  1.00122.56           C  
ATOM   2305  N   SER A 320     254.763 248.175 190.311  1.00129.29           N  
ATOM   2306  CA  SER A 320     255.196 249.527 190.652  1.00132.06           C  
ATOM   2307  C   SER A 320     254.019 250.490 190.765  1.00130.80           C  
ATOM   2308  O   SER A 320     253.947 251.279 191.715  1.00132.62           O  
ATOM   2309  CB  SER A 320     256.196 250.028 189.612  1.00136.30           C  
ATOM   2310  OG  SER A 320     255.532 250.500 188.452  1.00137.83           O  
ATOM   2311  N   SER A 321     253.088 250.445 189.813  1.00122.67           N  
ATOM   2312  CA  SER A 321     252.011 251.423 189.723  1.00125.67           C  
ATOM   2313  C   SER A 321     250.705 250.916 190.330  1.00126.24           C  
ATOM   2314  O   SER A 321     249.622 251.333 189.915  1.00123.99           O  
ATOM   2315  CB  SER A 321     251.792 251.840 188.270  1.00130.57           C  
ATOM   2316  OG  SER A 321     251.870 250.723 187.401  1.00132.85           O  
ATOM   2317  N   ILE A 322     250.788 250.019 191.309  1.00114.54           N  
ATOM   2318  CA  ILE A 322     249.606 249.486 191.978  1.00110.52           C  
ATOM   2319  C   ILE A 322     249.790 249.627 193.483  1.00111.60           C  
ATOM   2320  O   ILE A 322     250.808 249.202 194.038  1.00118.61           O  
ATOM   2321  CB  ILE A 322     249.349 248.015 191.592  1.00110.95           C  
ATOM   2322  CG1 ILE A 322     248.660 247.937 190.230  1.00108.99           C  
ATOM   2323  CG2 ILE A 322     248.493 247.327 192.641  1.00111.35           C  
ATOM   2324  CD1 ILE A 322     248.745 246.571 189.588  1.00110.39           C  
ATOM   2325  N   LYS A 323     248.799 250.224 194.142  1.00 99.33           N  
ATOM   2326  CA  LYS A 323     248.809 250.375 195.588  1.00107.48           C  
ATOM   2327  C   LYS A 323     247.394 250.209 196.119  1.00104.44           C  
ATOM   2328  O   LYS A 323     246.414 250.397 195.394  1.00107.60           O  
ATOM   2329  CB  LYS A 323     249.370 251.736 196.016  1.00107.00           C  
ATOM   2330  CG  LYS A 323     249.024 252.869 195.070  1.00109.04           C  
ATOM   2331  CD  LYS A 323     249.277 254.224 195.708  1.00111.55           C  
ATOM   2332  CE  LYS A 323     248.561 254.351 197.042  1.00109.79           C  
ATOM   2333  NZ  LYS A 323     248.983 255.571 197.783  1.00113.73           N  
ATOM   2334  N   TYR A 324     247.299 249.854 197.395  1.00106.37           N  
ATOM   2335  CA  TYR A 324     246.025 249.672 198.070  1.00104.30           C  
ATOM   2336  C   TYR A 324     245.797 250.786 199.085  1.00110.66           C  
ATOM   2337  O   TYR A 324     246.704 251.552 199.417  1.00118.32           O  
ATOM   2338  CB  TYR A 324     245.970 248.308 198.763  1.00105.96           C  
ATOM   2339  CG  TYR A 324     246.598 248.297 200.136  1.00110.52           C  
ATOM   2340  CD1 TYR A 324     247.968 248.448 200.293  1.00110.60           C  
ATOM   2341  CD2 TYR A 324     245.823 248.137 201.276  1.00111.02           C  
ATOM   2342  CE1 TYR A 324     248.550 248.441 201.543  1.00108.47           C  
ATOM   2343  CE2 TYR A 324     246.396 248.127 202.532  1.00109.89           C  
ATOM   2344  CZ  TYR A 324     247.760 248.280 202.659  1.00109.26           C  
ATOM   2345  OH  TYR A 324     248.335 248.271 203.908  1.00111.41           O  
ATOM   2346  N   ASP A 325     244.566 250.863 199.583  1.00109.36           N  
ATOM   2347  CA  ASP A 325     244.195 251.926 200.505  1.00111.52           C  
ATOM   2348  C   ASP A 325     243.029 251.466 201.365  1.00111.89           C  
ATOM   2349  O   ASP A 325     242.197 250.666 200.932  1.00113.89           O  
ATOM   2350  CB  ASP A 325     243.829 253.214 199.759  1.00112.91           C  
ATOM   2351  CG  ASP A 325     243.727 254.414 200.681  1.00121.85           C  
ATOM   2352  OD1 ASP A 325     243.989 254.265 201.894  1.00125.38           O  
ATOM   2353  OD2 ASP A 325     243.390 255.513 200.192  1.00121.55           O  
ATOM   2354  N   ILE A 326     242.982 251.985 202.587  1.00119.76           N  
ATOM   2355  CA  ILE A 326     241.901 251.700 203.521  1.00114.06           C  
ATOM   2356  C   ILE A 326     240.968 252.901 203.554  1.00119.86           C  
ATOM   2357  O   ILE A 326     241.396 254.020 203.855  1.00125.47           O  
ATOM   2358  CB  ILE A 326     242.450 251.397 204.924  1.00114.75           C  
ATOM   2359  CG1 ILE A 326     243.270 250.104 204.915  1.00115.14           C  
ATOM   2360  CG2 ILE A 326     241.317 251.319 205.935  1.00114.13           C  
ATOM   2361  CD1 ILE A 326     242.546 248.931 204.301  1.00111.17           C  
ATOM   2362  N   VAL A 327     239.691 252.675 203.253  1.00104.55           N  
ATOM   2363  CA  VAL A 327     238.743 253.779 203.140  1.00103.86           C  
ATOM   2364  C   VAL A 327     237.814 253.840 204.343  1.00106.76           C  
ATOM   2365  O   VAL A 327     237.856 254.801 205.117  1.00110.83           O  
ATOM   2366  CB  VAL A 327     237.935 253.682 201.835  1.00 97.32           C  
ATOM   2367  CG1 VAL A 327     237.302 255.025 201.522  1.00101.70           C  
ATOM   2368  CG2 VAL A 327     238.838 253.247 200.696  1.00 99.43           C  
ATOM   2369  N   TYR A 328     236.970 252.827 204.518  1.00 98.58           N  
ATOM   2370  CA  TYR A 328     235.972 252.834 205.583  1.00 98.25           C  
ATOM   2371  C   TYR A 328     236.066 251.556 206.401  1.00103.69           C  
ATOM   2372  O   TYR A 328     236.212 250.463 205.849  1.00109.57           O  
ATOM   2373  CB  TYR A 328     234.556 252.995 205.026  1.00 98.54           C  
ATOM   2374  CG  TYR A 328     233.525 253.264 206.102  1.00 97.92           C  
ATOM   2375  CD1 TYR A 328     233.809 254.111 207.162  1.00 98.19           C  
ATOM   2376  CD2 TYR A 328     232.275 252.658 206.066  1.00 98.37           C  
ATOM   2377  CE1 TYR A 328     232.879 254.359 208.150  1.00101.37           C  
ATOM   2378  CE2 TYR A 328     231.338 252.899 207.051  1.00 99.23           C  
ATOM   2379  CZ  TYR A 328     231.646 253.750 208.090  1.00101.55           C  
ATOM   2380  OH  TYR A 328     230.712 253.988 209.069  1.00 99.47           O  
ATOM   2381  N   ASP A 329     235.984 251.704 207.720  1.00116.05           N  
ATOM   2382  CA  ASP A 329     235.915 250.588 208.663  1.00114.36           C  
ATOM   2383  C   ASP A 329     234.938 250.882 209.804  1.00113.48           C  
ATOM   2384  O   ASP A 329     235.286 251.533 210.804  1.00113.42           O  
ATOM   2385  CB  ASP A 329     237.318 250.182 209.128  1.00118.75           C  
ATOM   2386  CG  ASP A 329     237.983 251.174 210.098  1.00124.92           C  
ATOM   2387  OD1 ASP A 329     237.483 252.294 210.298  1.00122.92           O  
ATOM   2388  OD2 ASP A 329     239.022 250.813 210.675  1.00121.58           O  
ATOM   2389  N   PRO A 330     233.694 250.403 209.713  1.00119.71           N  
ATOM   2390  CA  PRO A 330     232.717 250.713 210.760  1.00125.81           C  
ATOM   2391  C   PRO A 330     232.858 249.867 212.014  1.00124.31           C  
ATOM   2392  O   PRO A 330     231.955 249.892 212.858  1.00130.61           O  
ATOM   2393  CB  PRO A 330     231.378 250.459 210.040  1.00125.63           C  
ATOM   2394  CG  PRO A 330     231.771 249.604 208.771  1.00124.69           C  
ATOM   2395  CD  PRO A 330     233.215 249.239 208.967  1.00117.99           C  
ATOM   2396  N   THR A 331     233.951 249.134 212.164  1.00116.03           N  
ATOM   2397  CA  THR A 331     234.258 248.422 213.396  1.00119.69           C  
ATOM   2398  C   THR A 331     234.888 249.325 214.450  1.00119.18           C  
ATOM   2399  O   THR A 331     235.111 248.878 215.579  1.00122.54           O  
ATOM   2400  CB  THR A 331     235.175 247.231 213.105  1.00118.34           C  
ATOM   2401  OG1 THR A 331     235.452 246.530 214.321  1.00124.90           O  
ATOM   2402  CG2 THR A 331     236.483 247.698 212.475  1.00120.92           C  
ATOM   2403  N   GLN A 332     235.179 250.582 214.107  1.00113.86           N  
ATOM   2404  CA  GLN A 332     235.775 251.514 215.058  1.00111.68           C  
ATOM   2405  C   GLN A 332     234.824 251.876 216.191  1.00113.53           C  
ATOM   2406  O   GLN A 332     235.267 252.029 217.336  1.00121.31           O  
ATOM   2407  CB  GLN A 332     236.219 252.790 214.343  1.00116.50           C  
ATOM   2408  CG  GLN A 332     235.143 253.395 213.450  1.00120.13           C  
ATOM   2409  CD  GLN A 332     235.454 254.818 213.027  1.00123.84           C  
ATOM   2410  OE1 GLN A 332     235.355 255.162 211.850  1.00122.21           O  
ATOM   2411  NE2 GLN A 332     235.807 255.660 213.992  1.00123.91           N  
ATOM   2412  N   PHE A 333     233.529 252.018 215.889  1.00112.96           N  
ATOM   2413  CA  PHE A 333     232.586 252.542 216.871  1.00117.49           C  
ATOM   2414  C   PHE A 333     232.557 251.680 218.126  1.00118.43           C  
ATOM   2415  O   PHE A 333     232.755 252.187 219.237  1.00125.07           O  
ATOM   2416  CB  PHE A 333     231.191 252.632 216.253  1.00117.91           C  
ATOM   2417  CG  PHE A 333     231.092 253.607 215.112  1.00118.26           C  
ATOM   2418  CD1 PHE A 333     231.060 254.971 215.345  1.00119.05           C  
ATOM   2419  CD2 PHE A 333     231.024 253.155 213.804  1.00117.47           C  
ATOM   2420  CE1 PHE A 333     230.965 255.867 214.296  1.00120.44           C  
ATOM   2421  CE2 PHE A 333     230.929 254.045 212.751  1.00118.51           C  
ATOM   2422  CZ  PHE A 333     230.900 255.403 212.997  1.00120.16           C  
ATOM   2423  N   VAL A 334     232.356 250.371 217.965  1.00110.97           N  
ATOM   2424  CA  VAL A 334     232.410 249.469 219.110  1.00114.02           C  
ATOM   2425  C   VAL A 334     233.783 249.535 219.768  1.00115.27           C  
ATOM   2426  O   VAL A 334     233.897 249.538 221.001  1.00118.40           O  
ATOM   2427  CB  VAL A 334     232.030 248.035 218.690  1.00109.83           C  
ATOM   2428  CG1 VAL A 334     233.021 247.464 217.682  1.00107.24           C  
ATOM   2429  CG2 VAL A 334     231.928 247.133 219.910  1.00106.92           C  
ATOM   2430  N   ARG A 335     234.840 249.638 218.954  1.00110.05           N  
ATOM   2431  CA  ARG A 335     236.185 249.830 219.489  1.00104.04           C  
ATOM   2432  C   ARG A 335     236.230 250.992 220.467  1.00105.62           C  
ATOM   2433  O   ARG A 335     236.875 250.896 221.517  1.00107.13           O  
ATOM   2434  CB  ARG A 335     237.176 250.064 218.349  1.00113.28           C  
ATOM   2435  CG  ARG A 335     238.636 249.996 218.765  1.00114.11           C  
ATOM   2436  CD  ARG A 335     239.212 248.602 218.597  1.00114.54           C  
ATOM   2437  NE  ARG A 335     239.354 248.239 217.192  1.00115.25           N  
ATOM   2438  CZ  ARG A 335     239.868 247.094 216.763  1.00117.95           C  
ATOM   2439  NH1 ARG A 335     240.317 246.180 217.606  1.00119.03           N  
ATOM   2440  NH2 ARG A 335     239.939 246.865 215.455  1.00111.53           N  
ATOM   2441  N   ALA A 336     235.549 252.092 220.146  1.00118.40           N  
ATOM   2442  CA  ALA A 336     235.464 253.203 221.087  1.00119.51           C  
ATOM   2443  C   ALA A 336     234.612 252.829 222.293  1.00119.56           C  
ATOM   2444  O   ALA A 336     235.023 253.029 223.443  1.00126.11           O  
ATOM   2445  CB  ALA A 336     234.901 254.442 220.388  1.00120.43           C  
ATOM   2446  N   SER A 337     233.429 252.258 222.044  1.00115.80           N  
ATOM   2447  CA  SER A 337     232.434 252.109 223.104  1.00116.52           C  
ATOM   2448  C   SER A 337     232.986 251.305 224.272  1.00119.10           C  
ATOM   2449  O   SER A 337     232.989 251.776 225.417  1.00120.63           O  
ATOM   2450  CB  SER A 337     231.170 251.453 222.548  1.00115.56           C  
ATOM   2451  OG  SER A 337     230.334 250.997 223.596  1.00121.49           O  
ATOM   2452  N   ILE A 338     233.515 250.110 223.990  1.00106.86           N  
ATOM   2453  CA  ILE A 338     234.085 249.281 225.049  1.00105.83           C  
ATOM   2454  C   ILE A 338     235.144 250.067 225.810  1.00109.05           C  
ATOM   2455  O   ILE A 338     235.156 250.085 227.047  1.00117.72           O  
ATOM   2456  CB  ILE A 338     234.645 247.967 224.469  1.00104.00           C  
ATOM   2457  CG1 ILE A 338     235.230 247.091 225.580  1.00112.18           C  
ATOM   2458  CG2 ILE A 338     235.667 248.224 223.365  1.00109.33           C  
ATOM   2459  CD1 ILE A 338     235.293 245.619 225.223  1.00113.67           C  
ATOM   2460  N   LYS A 339     236.001 250.787 225.079  1.00112.34           N  
ATOM   2461  CA  LYS A 339     237.020 251.613 225.716  1.00112.39           C  
ATOM   2462  C   LYS A 339     236.387 252.544 226.738  1.00117.47           C  
ATOM   2463  O   LYS A 339     236.731 252.507 227.927  1.00124.75           O  
ATOM   2464  CB  LYS A 339     237.780 252.403 224.647  1.00113.88           C  
ATOM   2465  CG  LYS A 339     239.186 252.850 225.027  1.00115.26           C  
ATOM   2466  CD  LYS A 339     239.523 254.180 224.356  1.00120.07           C  
ATOM   2467  CE  LYS A 339     238.932 255.359 225.112  1.00122.78           C  
ATOM   2468  NZ  LYS A 339     239.195 256.662 224.437  1.00123.14           N  
ATOM   2469  N   ALA A 340     235.380 253.312 226.309  1.00118.61           N  
ATOM   2470  CA  ALA A 340     234.729 254.240 227.224  1.00119.27           C  
ATOM   2471  C   ALA A 340     234.216 253.502 228.446  1.00123.72           C  
ATOM   2472  O   ALA A 340     234.437 253.936 229.586  1.00127.25           O  
ATOM   2473  CB  ALA A 340     233.591 254.973 226.515  1.00120.43           C  
ATOM   2474  N   VAL A 341     233.618 252.327 228.224  1.00114.49           N  
ATOM   2475  CA  VAL A 341     233.042 251.564 229.324  1.00112.37           C  
ATOM   2476  C   VAL A 341     234.087 251.353 230.407  1.00114.99           C  
ATOM   2477  O   VAL A 341     233.861 251.677 231.581  1.00117.12           O  
ATOM   2478  CB  VAL A 341     232.482 250.223 228.811  1.00113.47           C  
ATOM   2479  CG1 VAL A 341     232.515 249.166 229.914  1.00110.57           C  
ATOM   2480  CG2 VAL A 341     231.079 250.402 228.253  1.00114.66           C  
ATOM   2481  N   VAL A 342     235.282 250.897 230.011  1.00115.99           N  
ATOM   2482  CA  VAL A 342     236.304 250.585 231.005  1.00112.24           C  
ATOM   2483  C   VAL A 342     236.602 251.815 231.844  1.00114.98           C  
ATOM   2484  O   VAL A 342     236.594 251.759 233.082  1.00124.80           O  
ATOM   2485  CB  VAL A 342     237.576 250.040 230.331  1.00114.07           C  
ATOM   2486  CG1 VAL A 342     238.437 249.316 231.351  1.00113.53           C  
ATOM   2487  CG2 VAL A 342     237.218 249.105 229.192  1.00115.92           C  
ATOM   2488  N   HIS A 343     236.793 252.961 231.181  1.00118.63           N  
ATOM   2489  CA  HIS A 343     237.092 254.187 231.911  1.00121.77           C  
ATOM   2490  C   HIS A 343     236.061 254.417 232.999  1.00124.69           C  
ATOM   2491  O   HIS A 343     236.410 254.584 234.176  1.00130.09           O  
ATOM   2492  CB  HIS A 343     237.152 255.377 230.953  1.00125.52           C  
ATOM   2493  CG  HIS A 343     238.350 255.369 230.057  1.00130.50           C  
ATOM   2494  ND1 HIS A 343     239.525 254.733 230.395  1.00129.72           N  
ATOM   2495  CD2 HIS A 343     238.558 255.919 228.837  1.00132.07           C  
ATOM   2496  CE1 HIS A 343     240.404 254.891 229.422  1.00129.22           C  
ATOM   2497  NE2 HIS A 343     239.843 255.610 228.467  1.00133.49           N  
ATOM   2498  N   THR A 344     234.778 254.327 232.634  1.00120.86           N  
ATOM   2499  CA  THR A 344     233.720 254.559 233.608  1.00125.55           C  
ATOM   2500  C   THR A 344     233.921 253.666 234.820  1.00125.51           C  
ATOM   2501  O   THR A 344     234.037 254.153 235.953  1.00127.05           O  
ATOM   2502  CB  THR A 344     232.352 254.315 232.970  1.00125.08           C  
ATOM   2503  OG1 THR A 344     231.991 255.445 232.167  1.00127.06           O  
ATOM   2504  CG2 THR A 344     231.291 254.109 234.040  1.00121.85           C  
ATOM   2505  N   LEU A 345     234.079 252.360 234.578  1.00115.17           N  
ATOM   2506  CA  LEU A 345     234.262 251.421 235.677  1.00109.48           C  
ATOM   2507  C   LEU A 345     235.386 251.896 236.580  1.00109.74           C  
ATOM   2508  O   LEU A 345     235.189 252.085 237.788  1.00116.03           O  
ATOM   2509  CB  LEU A 345     234.544 250.019 235.119  1.00113.47           C  
ATOM   2510  CG  LEU A 345     234.680 248.757 235.987  1.00115.02           C  
ATOM   2511  CD1 LEU A 345     234.773 247.540 235.082  1.00112.92           C  
ATOM   2512  CD2 LEU A 345     235.890 248.776 236.914  1.00111.90           C  
ATOM   2513  N   LEU A 346     236.547 252.190 235.986  1.00112.97           N  
ATOM   2514  CA  LEU A 346     237.689 252.611 236.785  1.00111.05           C  
ATOM   2515  C   LEU A 346     237.312 253.804 237.644  1.00114.75           C  
ATOM   2516  O   LEU A 346     237.404 253.752 238.879  1.00118.62           O  
ATOM   2517  CB  LEU A 346     238.870 252.948 235.874  1.00117.06           C  
ATOM   2518  CG  LEU A 346     239.967 251.894 235.709  1.00119.04           C  
ATOM   2519  CD1 LEU A 346     241.284 252.563 235.357  1.00123.53           C  
ATOM   2520  CD2 LEU A 346     240.111 251.047 236.964  1.00118.73           C  
ATOM   2521  N   GLU A 347     236.772 254.849 237.008  1.00118.11           N  
ATOM   2522  CA  GLU A 347     236.409 256.049 237.748  1.00116.04           C  
ATOM   2523  C   GLU A 347     235.464 255.691 238.881  1.00119.06           C  
ATOM   2524  O   GLU A 347     235.698 256.055 240.042  1.00122.44           O  
ATOM   2525  CB  GLU A 347     235.776 257.076 236.809  1.00114.53           C  
ATOM   2526  N   ALA A 348     234.442 254.888 238.567  1.00124.01           N  
ATOM   2527  CA  ALA A 348     233.452 254.520 239.568  1.00121.56           C  
ATOM   2528  C   ALA A 348     234.133 253.973 240.810  1.00121.82           C  
ATOM   2529  O   ALA A 348     233.892 254.452 241.926  1.00125.52           O  
ATOM   2530  CB  ALA A 348     232.470 253.500 238.990  1.00123.79           C  
ATOM   2531  N   ILE A 349     235.060 253.028 240.621  1.00123.44           N  
ATOM   2532  CA  ILE A 349     235.707 252.404 241.771  1.00122.99           C  
ATOM   2533  C   ILE A 349     236.362 253.476 242.626  1.00124.17           C  
ATOM   2534  O   ILE A 349     236.050 253.628 243.816  1.00126.57           O  
ATOM   2535  CB  ILE A 349     236.724 251.344 241.314  1.00124.50           C  
ATOM   2536  CG1 ILE A 349     236.011 250.037 240.963  1.00124.72           C  
ATOM   2537  CG2 ILE A 349     237.769 251.102 242.393  1.00121.56           C  
ATOM   2538  CD1 ILE A 349     236.939 248.954 240.459  1.00124.78           C  
ATOM   2539  N   ALA A 350     237.188 254.316 241.993  1.00120.94           N  
ATOM   2540  CA  ALA A 350     237.861 255.369 242.740  1.00118.12           C  
ATOM   2541  C   ALA A 350     236.841 256.167 243.529  1.00116.64           C  
ATOM   2542  O   ALA A 350     236.951 256.305 244.756  1.00123.69           O  
ATOM   2543  CB  ALA A 350     238.650 256.272 241.791  1.00120.88           C  
ATOM   2544  N   LEU A 351     235.772 256.588 242.846  1.00118.40           N  
ATOM   2545  CA  LEU A 351     234.744 257.395 243.485  1.00121.18           C  
ATOM   2546  C   LEU A 351     234.316 256.777 244.805  1.00123.93           C  
ATOM   2547  O   LEU A 351     234.489 257.385 245.871  1.00129.26           O  
ATOM   2548  CB  LEU A 351     233.549 257.550 242.545  1.00121.83           C  
ATOM   2549  CG  LEU A 351     232.547 258.654 242.874  1.00121.98           C  
ATOM   2550  CD1 LEU A 351     233.248 259.997 242.966  1.00121.12           C  
ATOM   2551  CD2 LEU A 351     231.450 258.687 241.825  1.00126.24           C  
ATOM   2552  N   VAL A 352     233.846 255.525 244.767  1.00114.72           N  
ATOM   2553  CA  VAL A 352     233.211 254.983 245.964  1.00114.22           C  
ATOM   2554  C   VAL A 352     234.216 254.924 247.101  1.00111.54           C  
ATOM   2555  O   VAL A 352     233.884 255.232 248.254  1.00115.93           O  
ATOM   2556  CB  VAL A 352     232.560 253.611 245.694  1.00113.76           C  
ATOM   2557  CG1 VAL A 352     233.543 252.629 245.101  1.00114.16           C  
ATOM   2558  CG2 VAL A 352     231.977 253.058 246.983  1.00113.32           C  
ATOM   2559  N   VAL A 353     235.477 254.610 246.785  1.00106.16           N  
ATOM   2560  CA  VAL A 353     236.479 254.517 247.840  1.00106.23           C  
ATOM   2561  C   VAL A 353     236.546 255.833 248.596  1.00106.59           C  
ATOM   2562  O   VAL A 353     236.346 255.879 249.819  1.00116.88           O  
ATOM   2563  CB  VAL A 353     237.846 254.123 247.255  1.00110.78           C  
ATOM   2564  CG1 VAL A 353     238.937 254.279 248.302  1.00108.40           C  
ATOM   2565  CG2 VAL A 353     237.806 252.696 246.729  1.00112.63           C  
ATOM   2566  N   VAL A 354     236.692 256.938 247.858  1.00100.97           N  
ATOM   2567  CA  VAL A 354     236.787 258.240 248.507  1.00100.46           C  
ATOM   2568  C   VAL A 354     235.562 258.471 249.374  1.00103.44           C  
ATOM   2569  O   VAL A 354     235.673 258.907 250.529  1.00104.81           O  
ATOM   2570  CB  VAL A 354     236.962 259.354 247.460  1.00104.73           C  
ATOM   2571  CG1 VAL A 354     237.415 260.640 248.129  1.00103.53           C  
ATOM   2572  CG2 VAL A 354     237.955 258.925 246.393  1.00108.98           C  
ATOM   2573  N   VAL A 355     234.386 258.099 248.860  1.00112.96           N  
ATOM   2574  CA  VAL A 355     233.150 258.342 249.591  1.00110.78           C  
ATOM   2575  C   VAL A 355     233.228 257.714 250.974  1.00113.06           C  
ATOM   2576  O   VAL A 355     232.997 258.388 251.987  1.00112.81           O  
ATOM   2577  CB  VAL A 355     231.941 257.820 248.791  1.00106.82           C  
ATOM   2578  CG1 VAL A 355     230.797 257.450 249.722  1.00105.36           C  
ATOM   2579  CG2 VAL A 355     231.491 258.861 247.777  1.00111.97           C  
ATOM   2580  N   VAL A 356     233.633 256.442 251.051  1.00118.60           N  
ATOM   2581  CA  VAL A 356     233.649 255.800 252.361  1.00106.83           C  
ATOM   2582  C   VAL A 356     234.713 256.445 253.239  1.00107.40           C  
ATOM   2583  O   VAL A 356     234.481 256.699 254.428  1.00109.40           O  
ATOM   2584  CB  VAL A 356     233.820 254.271 252.232  1.00103.61           C  
ATOM   2585  CG1 VAL A 356     232.881 253.722 251.165  1.00109.64           C  
ATOM   2586  CG2 VAL A 356     235.259 253.877 251.939  1.00112.65           C  
ATOM   2587  N   ILE A 357     235.855 256.811 252.647  1.00120.50           N  
ATOM   2588  CA  ILE A 357     236.877 257.537 253.387  1.00114.83           C  
ATOM   2589  C   ILE A 357     236.349 258.863 253.898  1.00123.14           C  
ATOM   2590  O   ILE A 357     236.690 259.273 255.014  1.00125.51           O  
ATOM   2591  CB  ILE A 357     238.131 257.740 252.510  1.00122.66           C  
ATOM   2592  CG1 ILE A 357     238.955 256.453 252.454  1.00123.85           C  
ATOM   2593  CG2 ILE A 357     238.995 258.877 253.036  1.00122.69           C  
ATOM   2594  CD1 ILE A 357     239.154 255.794 253.801  1.00127.53           C  
ATOM   2595  N   LEU A 358     235.493 259.526 253.122  1.00134.26           N  
ATOM   2596  CA  LEU A 358     234.862 260.753 253.573  1.00129.38           C  
ATOM   2597  C   LEU A 358     233.798 260.503 254.633  1.00127.45           C  
ATOM   2598  O   LEU A 358     233.606 261.356 255.506  1.00128.04           O  
ATOM   2599  CB  LEU A 358     234.251 261.493 252.371  1.00129.62           C  
ATOM   2600  CG  LEU A 358     234.025 263.015 252.327  1.00131.21           C  
ATOM   2601  CD1 LEU A 358     233.355 263.387 251.014  1.00132.08           C  
ATOM   2602  CD2 LEU A 358     233.204 263.561 253.485  1.00132.74           C  
ATOM   2603  N   PHE A 359     233.137 259.343 254.614  1.00135.23           N  
ATOM   2604  CA  PHE A 359     231.942 259.142 255.429  1.00134.54           C  
ATOM   2605  C   PHE A 359     232.210 258.250 256.638  1.00137.56           C  
ATOM   2606  O   PHE A 359     231.642 258.470 257.711  1.00134.47           O  
ATOM   2607  CB  PHE A 359     230.816 258.545 254.571  1.00131.56           C  
ATOM   2608  CG  PHE A 359     229.429 259.009 254.958  1.00133.05           C  
ATOM   2609  CD1 PHE A 359     228.945 260.235 254.535  1.00131.86           C  
ATOM   2610  CD2 PHE A 359     228.621 258.224 255.759  1.00140.15           C  
ATOM   2611  CE1 PHE A 359     227.672 260.652 254.888  1.00136.68           C  
ATOM   2612  CE2 PHE A 359     227.351 258.629 256.111  1.00143.37           C  
ATOM   2613  CZ  PHE A 359     226.879 259.848 255.681  1.00141.34           C  
ATOM   2614  N   LEU A 360     233.071 257.240 256.487  1.00136.04           N  
ATOM   2615  CA  LEU A 360     233.280 256.285 257.571  1.00127.71           C  
ATOM   2616  C   LEU A 360     234.524 256.597 258.394  1.00124.06           C  
ATOM   2617  O   LEU A 360     234.595 256.190 259.559  1.00121.52           O  
ATOM   2618  CB  LEU A 360     233.354 254.865 257.006  1.00125.34           C  
ATOM   2619  CG  LEU A 360     232.777 253.749 257.877  1.00117.18           C  
ATOM   2620  CD1 LEU A 360     231.352 254.078 258.271  1.00122.94           C  
ATOM   2621  CD2 LEU A 360     232.822 252.422 257.139  1.00122.26           C  
ATOM   2622  N   GLN A 361     235.496 257.310 257.818  1.00132.12           N  
ATOM   2623  CA  GLN A 361     236.696 257.765 258.527  1.00132.58           C  
ATOM   2624  C   GLN A 361     237.554 256.606 259.030  1.00132.23           C  
ATOM   2625  O   GLN A 361     238.164 256.690 260.098  1.00130.93           O  
ATOM   2626  CB  GLN A 361     236.336 258.708 259.679  1.00132.89           C  
ATOM   2627  CG  GLN A 361     235.625 259.969 259.223  1.00134.00           C  
ATOM   2628  CD  GLN A 361     234.536 260.407 260.176  1.00135.97           C  
ATOM   2629  OE1 GLN A 361     234.480 259.959 261.321  1.00135.30           O  
ATOM   2630  NE2 GLN A 361     233.661 261.289 259.708  1.00136.44           N  
ATOM   2631  N   THR A 362     237.607 255.518 258.265  1.00141.83           N  
ATOM   2632  CA  THR A 362     238.538 254.423 258.510  1.00142.73           C  
ATOM   2633  C   THR A 362     239.056 253.919 257.170  1.00142.25           C  
ATOM   2634  O   THR A 362     238.313 253.893 256.183  1.00147.91           O  
ATOM   2635  CB  THR A 362     237.886 253.292 259.322  1.00145.66           C  
ATOM   2636  OG1 THR A 362     238.900 252.561 260.022  1.00145.57           O  
ATOM   2637  CG2 THR A 362     237.106 252.338 258.434  1.00143.27           C  
ATOM   2638  N   TRP A 363     240.344 253.569 257.124  1.00132.87           N  
ATOM   2639  CA  TRP A 363     240.953 253.185 255.854  1.00131.64           C  
ATOM   2640  C   TRP A 363     240.708 251.714 255.538  1.00134.96           C  
ATOM   2641  O   TRP A 363     240.725 251.314 254.368  1.00137.25           O  
ATOM   2642  CB  TRP A 363     242.451 253.492 255.876  1.00130.19           C  
ATOM   2643  CG  TRP A 363     243.280 252.453 256.567  1.00135.13           C  
ATOM   2644  CD1 TRP A 363     243.638 252.431 257.882  1.00140.05           C  
ATOM   2645  CD2 TRP A 363     243.884 251.301 255.968  1.00135.42           C  
ATOM   2646  NE1 TRP A 363     244.412 251.326 258.145  1.00140.26           N  
ATOM   2647  CE2 TRP A 363     244.579 250.617 256.985  1.00138.79           C  
ATOM   2648  CE3 TRP A 363     243.897 250.777 254.672  1.00134.14           C  
ATOM   2649  CZ2 TRP A 363     245.280 249.436 256.745  1.00136.71           C  
ATOM   2650  CZ3 TRP A 363     244.592 249.607 254.436  1.00137.03           C  
ATOM   2651  CH2 TRP A 363     245.274 248.949 255.467  1.00136.71           C  
ATOM   2652  N   ARG A 364     240.485 250.893 256.567  1.00133.00           N  
ATOM   2653  CA  ARG A 364     240.350 249.455 256.363  1.00132.28           C  
ATOM   2654  C   ARG A 364     239.052 249.075 255.661  1.00134.99           C  
ATOM   2655  O   ARG A 364     238.954 247.962 255.134  1.00137.46           O  
ATOM   2656  CB  ARG A 364     240.449 248.724 257.704  1.00130.11           C  
ATOM   2657  CG  ARG A 364     241.318 249.432 258.732  1.00129.37           C  
ATOM   2658  CD  ARG A 364     241.756 248.490 259.844  1.00130.85           C  
ATOM   2659  NE  ARG A 364     242.421 247.298 259.331  1.00135.54           N  
ATOM   2660  CZ  ARG A 364     243.736 247.133 259.289  1.00133.32           C  
ATOM   2661  NH1 ARG A 364     244.565 248.065 259.732  1.00133.13           N  
ATOM   2662  NH2 ARG A 364     244.232 246.004 258.791  1.00132.23           N  
ATOM   2663  N   ALA A 365     238.060 249.961 255.639  1.00132.64           N  
ATOM   2664  CA  ALA A 365     236.767 249.661 255.036  1.00131.96           C  
ATOM   2665  C   ALA A 365     236.723 249.931 253.537  1.00134.72           C  
ATOM   2666  O   ALA A 365     235.692 249.675 252.908  1.00137.77           O  
ATOM   2667  CB  ALA A 365     235.662 250.460 255.732  1.00131.53           C  
ATOM   2668  N   SER A 366     237.803 250.440 252.952  1.00127.59           N  
ATOM   2669  CA  SER A 366     237.846 250.743 251.528  1.00125.00           C  
ATOM   2670  C   SER A 366     238.233 249.544 250.671  1.00127.80           C  
ATOM   2671  O   SER A 366     238.298 249.675 249.444  1.00131.54           O  
ATOM   2672  CB  SER A 366     238.819 251.896 251.264  1.00128.40           C  
ATOM   2673  OG  SER A 366     240.154 251.511 251.539  1.00133.98           O  
ATOM   2674  N   ILE A 367     238.499 248.391 251.279  1.00124.69           N  
ATOM   2675  CA  ILE A 367     238.963 247.235 250.521  1.00127.51           C  
ATOM   2676  C   ILE A 367     237.809 246.352 250.045  1.00130.66           C  
ATOM   2677  O   ILE A 367     237.895 245.753 248.965  1.00134.93           O  
ATOM   2678  CB  ILE A 367     239.967 246.432 251.369  1.00125.99           C  
ATOM   2679  CG1 ILE A 367     241.146 247.314 251.790  1.00126.60           C  
ATOM   2680  CG2 ILE A 367     240.488 245.233 250.604  1.00129.81           C  
ATOM   2681  CD1 ILE A 367     241.707 248.177 250.676  1.00127.77           C  
ATOM   2682  N   ILE A 368     236.728 246.261 250.825  1.00125.85           N  
ATOM   2683  CA  ILE A 368     235.649 245.327 250.493  1.00126.96           C  
ATOM   2684  C   ILE A 368     235.005 245.630 249.143  1.00129.78           C  
ATOM   2685  O   ILE A 368     234.906 244.711 248.315  1.00130.52           O  
ATOM   2686  CB  ILE A 368     234.623 245.269 251.640  1.00122.46           C  
ATOM   2687  CG1 ILE A 368     235.285 244.862 252.964  1.00122.64           C  
ATOM   2688  CG2 ILE A 368     233.490 244.317 251.295  1.00123.74           C  
ATOM   2689  CD1 ILE A 368     235.824 246.015 253.793  1.00123.61           C  
ATOM   2690  N   PRO A 369     234.546 246.856 248.852  1.00122.27           N  
ATOM   2691  CA  PRO A 369     234.001 247.105 247.507  1.00122.22           C  
ATOM   2692  C   PRO A 369     235.036 246.961 246.407  1.00124.11           C  
ATOM   2693  O   PRO A 369     234.699 246.498 245.307  1.00126.24           O  
ATOM   2694  CB  PRO A 369     233.473 248.544 247.600  1.00119.90           C  
ATOM   2695  CG  PRO A 369     234.279 249.165 248.672  1.00122.00           C  
ATOM   2696  CD  PRO A 369     234.525 248.080 249.676  1.00116.73           C  
ATOM   2697  N   LEU A 370     236.290 247.328 246.685  1.00122.29           N  
ATOM   2698  CA  LEU A 370     237.334 247.261 245.669  1.00124.81           C  
ATOM   2699  C   LEU A 370     237.635 245.819 245.284  1.00125.36           C  
ATOM   2700  O   LEU A 370     238.061 245.556 244.154  1.00128.88           O  
ATOM   2701  CB  LEU A 370     238.589 247.985 246.174  1.00124.04           C  
ATOM   2702  CG  LEU A 370     239.917 248.002 245.404  1.00128.02           C  
ATOM   2703  CD1 LEU A 370     240.740 249.199 245.848  1.00124.84           C  
ATOM   2704  CD2 LEU A 370     240.731 246.739 245.610  1.00126.28           C  
ATOM   2705  N   LEU A 371     237.420 244.876 246.203  1.00120.20           N  
ATOM   2706  CA  LEU A 371     237.545 243.460 245.877  1.00122.08           C  
ATOM   2707  C   LEU A 371     236.225 242.812 245.482  1.00123.40           C  
ATOM   2708  O   LEU A 371     236.237 241.691 244.958  1.00124.88           O  
ATOM   2709  CB  LEU A 371     238.148 242.688 247.055  1.00120.88           C  
ATOM   2710  CG  LEU A 371     239.471 243.212 247.611  1.00124.85           C  
ATOM   2711  CD1 LEU A 371     239.999 242.283 248.684  1.00122.73           C  
ATOM   2712  CD2 LEU A 371     240.484 243.336 246.493  1.00122.41           C  
ATOM   2713  N   ALA A 372     235.095 243.475 245.721  1.00118.37           N  
ATOM   2714  CA  ALA A 372     233.799 242.894 245.390  1.00117.11           C  
ATOM   2715  C   ALA A 372     233.348 243.212 243.969  1.00118.28           C  
ATOM   2716  O   ALA A 372     232.850 242.323 243.270  1.00117.66           O  
ATOM   2717  CB  ALA A 372     232.740 243.376 246.385  1.00115.75           C  
ATOM   2718  N   VAL A 373     233.496 244.465 243.532  1.00115.81           N  
ATOM   2719  CA  VAL A 373     233.009 244.848 242.203  1.00116.79           C  
ATOM   2720  C   VAL A 373     233.698 244.071 241.084  1.00114.28           C  
ATOM   2721  O   VAL A 373     232.992 243.499 240.232  1.00115.83           O  
ATOM   2722  CB  VAL A 373     233.119 246.372 242.020  1.00115.23           C  
ATOM   2723  CG1 VAL A 373     232.975 246.746 240.553  1.00112.15           C  
ATOM   2724  CG2 VAL A 373     232.072 247.081 242.861  1.00117.63           C  
ATOM   2725  N   PRO A 374     235.035 243.999 241.015  1.00110.47           N  
ATOM   2726  CA  PRO A 374     235.659 243.269 239.899  1.00114.56           C  
ATOM   2727  C   PRO A 374     235.286 241.801 239.848  1.00117.99           C  
ATOM   2728  O   PRO A 374     235.202 241.239 238.751  1.00120.92           O  
ATOM   2729  CB  PRO A 374     237.163 243.461 240.149  1.00113.88           C  
ATOM   2730  CG  PRO A 374     237.256 244.648 241.039  1.00113.55           C  
ATOM   2731  CD  PRO A 374     236.056 244.563 241.915  1.00110.10           C  
ATOM   2732  N   VAL A 375     235.046 241.166 240.997  1.00109.30           N  
ATOM   2733  CA  VAL A 375     234.727 239.740 241.001  1.00104.39           C  
ATOM   2734  C   VAL A 375     233.435 239.483 240.237  1.00107.75           C  
ATOM   2735  O   VAL A 375     233.380 238.626 239.348  1.00115.80           O  
ATOM   2736  CB  VAL A 375     234.647 239.209 242.443  1.00102.38           C  
ATOM   2737  CG1 VAL A 375     233.937 237.864 242.471  1.00103.19           C  
ATOM   2738  CG2 VAL A 375     236.038 239.089 243.040  1.00104.40           C  
ATOM   2739  N   SER A 376     232.379 240.233 240.561  1.00109.37           N  
ATOM   2740  CA  SER A 376     231.109 240.064 239.860  1.00114.59           C  
ATOM   2741  C   SER A 376     231.220 240.506 238.406  1.00116.34           C  
ATOM   2742  O   SER A 376     230.690 239.844 237.499  1.00118.02           O  
ATOM   2743  CB  SER A 376     230.007 240.843 240.578  1.00109.47           C  
ATOM   2744  OG  SER A 376     230.169 240.777 241.983  1.00112.87           O  
ATOM   2745  N   ILE A 377     231.911 241.625 238.163  1.00115.80           N  
ATOM   2746  CA  ILE A 377     232.036 242.134 236.803  1.00112.00           C  
ATOM   2747  C   ILE A 377     232.758 241.139 235.904  1.00114.30           C  
ATOM   2748  O   ILE A 377     232.438 241.034 234.714  1.00113.79           O  
ATOM   2749  CB  ILE A 377     232.741 243.509 236.821  1.00113.79           C  
ATOM   2750  CG1 ILE A 377     231.813 244.581 237.399  1.00113.51           C  
ATOM   2751  CG2 ILE A 377     233.183 243.920 235.424  1.00112.79           C  
ATOM   2752  CD1 ILE A 377     230.343 244.349 237.118  1.00112.92           C  
ATOM   2753  N   ILE A 378     233.701 240.378 236.449  1.00105.65           N  
ATOM   2754  CA  ILE A 378     234.411 239.365 235.676  1.00100.96           C  
ATOM   2755  C   ILE A 378     233.600 238.081 235.570  1.00104.76           C  
ATOM   2756  O   ILE A 378     233.536 237.460 234.505  1.00113.57           O  
ATOM   2757  CB  ILE A 378     235.800 239.112 236.301  1.00100.54           C  
ATOM   2758  CG1 ILE A 378     236.756 240.250 235.940  1.00104.19           C  
ATOM   2759  CG2 ILE A 378     236.368 237.776 235.844  1.00104.88           C  
ATOM   2760  CD1 ILE A 378     236.832 240.536 234.457  1.00108.23           C  
ATOM   2761  N   GLY A 379     232.949 237.669 236.660  1.00 98.46           N  
ATOM   2762  CA  GLY A 379     232.172 236.444 236.645  1.00 96.97           C  
ATOM   2763  C   GLY A 379     230.922 236.512 235.795  1.00 99.62           C  
ATOM   2764  O   GLY A 379     230.338 235.466 235.490  1.00107.53           O  
ATOM   2765  N   THR A 380     230.488 237.717 235.417  1.00100.35           N  
ATOM   2766  CA  THR A 380     229.352 237.823 234.504  1.00102.67           C  
ATOM   2767  C   THR A 380     229.632 237.160 233.157  1.00107.78           C  
ATOM   2768  O   THR A 380     228.723 236.569 232.556  1.00113.14           O  
ATOM   2769  CB  THR A 380     228.973 239.290 234.296  1.00108.20           C  
ATOM   2770  OG1 THR A 380     229.133 240.008 235.526  1.00114.19           O  
ATOM   2771  CG2 THR A 380     227.532 239.403 233.827  1.00104.55           C  
ATOM   2772  N   PHE A 381     230.873 237.248 232.667  1.00105.69           N  
ATOM   2773  CA  PHE A 381     231.179 236.741 231.332  1.00 99.36           C  
ATOM   2774  C   PHE A 381     231.041 235.224 231.266  1.00 99.68           C  
ATOM   2775  O   PHE A 381     230.672 234.675 230.221  1.00102.10           O  
ATOM   2776  CB  PHE A 381     232.588 237.163 230.912  1.00 90.76           C  
ATOM   2777  CG  PHE A 381     232.870 238.628 231.097  1.00 95.27           C  
ATOM   2778  CD1 PHE A 381     232.119 239.587 230.441  1.00 96.71           C  
ATOM   2779  CD2 PHE A 381     233.910 239.044 231.914  1.00105.00           C  
ATOM   2780  CE1 PHE A 381     232.393 240.929 230.607  1.00100.50           C  
ATOM   2781  CE2 PHE A 381     234.182 240.385 232.087  1.00105.14           C  
ATOM   2782  CZ  PHE A 381     233.420 241.330 231.436  1.00104.04           C  
ATOM   2783  N   ALA A 382     231.337 234.529 232.368  1.00107.05           N  
ATOM   2784  CA  ALA A 382     231.194 233.077 232.382  1.00108.80           C  
ATOM   2785  C   ALA A 382     229.751 232.662 232.128  1.00109.73           C  
ATOM   2786  O   ALA A 382     229.481 231.814 231.268  1.00114.42           O  
ATOM   2787  CB  ALA A 382     231.687 232.513 233.714  1.00107.63           C  
ATOM   2788  N   LEU A 383     228.806 233.265 232.852  1.00105.78           N  
ATOM   2789  CA  LEU A 383     227.403 232.917 232.658  1.00106.44           C  
ATOM   2790  C   LEU A 383     226.896 233.406 231.308  1.00111.45           C  
ATOM   2791  O   LEU A 383     226.045 232.757 230.686  1.00111.62           O  
ATOM   2792  CB  LEU A 383     226.554 233.485 233.794  1.00104.11           C  
ATOM   2793  CG  LEU A 383     226.171 232.476 234.879  1.00108.55           C  
ATOM   2794  CD1 LEU A 383     225.318 231.357 234.296  1.00112.82           C  
ATOM   2795  CD2 LEU A 383     227.407 231.914 235.564  1.00110.53           C  
ATOM   2796  N   MET A 384     227.408 234.545 230.831  1.00114.83           N  
ATOM   2797  CA  MET A 384     227.018 235.008 229.502  1.00106.31           C  
ATOM   2798  C   MET A 384     227.424 234.007 228.428  1.00109.02           C  
ATOM   2799  O   MET A 384     226.642 233.713 227.516  1.00115.75           O  
ATOM   2800  CB  MET A 384     227.624 236.381 229.219  1.00104.78           C  
ATOM   2801  CG  MET A 384     227.036 237.496 230.061  1.00108.94           C  
ATOM   2802  SD  MET A 384     227.872 239.065 229.790  1.00121.49           S  
ATOM   2803  CE  MET A 384     227.910 239.115 228.003  1.00113.68           C  
ATOM   2804  N   LEU A 385     228.643 233.470 228.518  1.00110.26           N  
ATOM   2805  CA  LEU A 385     229.064 232.448 227.565  1.00111.92           C  
ATOM   2806  C   LEU A 385     228.259 231.165 227.741  1.00110.62           C  
ATOM   2807  O   LEU A 385     227.904 230.510 226.754  1.00112.24           O  
ATOM   2808  CB  LEU A 385     230.558 232.168 227.710  1.00115.40           C  
ATOM   2809  CG  LEU A 385     231.162 231.115 226.775  1.00113.15           C  
ATOM   2810  CD1 LEU A 385     230.677 231.296 225.340  1.00114.16           C  
ATOM   2811  CD2 LEU A 385     232.679 231.154 226.832  1.00112.34           C  
ATOM   2812  N   ALA A 386     227.965 230.789 228.989  1.00119.56           N  
ATOM   2813  CA  ALA A 386     227.172 229.587 229.227  1.00121.13           C  
ATOM   2814  C   ALA A 386     225.786 229.707 228.605  1.00122.80           C  
ATOM   2815  O   ALA A 386     225.207 228.708 228.163  1.00120.21           O  
ATOM   2816  CB  ALA A 386     227.067 229.314 230.727  1.00119.68           C  
ATOM   2817  N   PHE A 387     225.238 230.921 228.562  1.00128.07           N  
ATOM   2818  CA  PHE A 387     223.930 231.136 227.957  1.00120.91           C  
ATOM   2819  C   PHE A 387     223.995 231.412 226.461  1.00122.53           C  
ATOM   2820  O   PHE A 387     222.946 231.618 225.842  1.00120.86           O  
ATOM   2821  CB  PHE A 387     223.209 232.286 228.662  1.00123.67           C  
ATOM   2822  CG  PHE A 387     222.391 231.850 229.840  1.00125.02           C  
ATOM   2823  CD1 PHE A 387     222.990 231.238 230.927  1.00124.70           C  
ATOM   2824  CD2 PHE A 387     221.022 232.048 229.858  1.00127.72           C  
ATOM   2825  CE1 PHE A 387     222.238 230.833 232.011  1.00125.19           C  
ATOM   2826  CE2 PHE A 387     220.264 231.646 230.939  1.00129.49           C  
ATOM   2827  CZ  PHE A 387     220.873 231.037 232.017  1.00128.94           C  
ATOM   2828  N   GLY A 388     225.185 231.418 225.866  1.00130.25           N  
ATOM   2829  CA  GLY A 388     225.311 231.625 224.437  1.00128.77           C  
ATOM   2830  C   GLY A 388     224.950 233.024 223.983  1.00128.35           C  
ATOM   2831  O   GLY A 388     224.202 233.196 223.016  1.00129.14           O  
ATOM   2832  N   TYR A 389     225.475 234.032 224.673  1.00125.27           N  
ATOM   2833  CA  TYR A 389     225.241 235.428 224.333  1.00123.55           C  
ATOM   2834  C   TYR A 389     226.513 236.027 223.749  1.00125.94           C  
ATOM   2835  O   TYR A 389     227.613 235.487 223.899  1.00132.60           O  
ATOM   2836  CB  TYR A 389     224.782 236.233 225.555  1.00120.90           C  
ATOM   2837  CG  TYR A 389     223.401 235.877 226.044  1.00124.74           C  
ATOM   2838  CD1 TYR A 389     222.394 235.538 225.151  1.00128.87           C  
ATOM   2839  CD2 TYR A 389     223.099 235.886 227.398  1.00127.31           C  
ATOM   2840  CE1 TYR A 389     221.127 235.213 225.593  1.00129.19           C  
ATOM   2841  CE2 TYR A 389     221.836 235.563 227.850  1.00126.55           C  
ATOM   2842  CZ  TYR A 389     220.854 235.228 226.943  1.00127.08           C  
ATOM   2843  OH  TYR A 389     219.594 234.905 227.389  1.00128.70           O  
ATOM   2844  N   SER A 390     226.351 237.160 223.073  1.00116.49           N  
ATOM   2845  CA  SER A 390     227.460 237.915 222.516  1.00116.02           C  
ATOM   2846  C   SER A 390     227.395 239.341 223.041  1.00115.40           C  
ATOM   2847  O   SER A 390     226.314 239.900 223.240  1.00126.59           O  
ATOM   2848  CB  SER A 390     227.430 237.913 220.982  1.00118.04           C  
ATOM   2849  OG  SER A 390     226.670 239.000 220.484  1.00117.37           O  
ATOM   2850  N   ILE A 391     228.564 239.929 223.263  1.00105.77           N  
ATOM   2851  CA  ILE A 391     228.648 241.276 223.812  1.00111.04           C  
ATOM   2852  C   ILE A 391     228.365 242.278 222.702  1.00114.36           C  
ATOM   2853  O   ILE A 391     228.820 242.115 221.563  1.00117.81           O  
ATOM   2854  CB  ILE A 391     230.017 241.528 224.470  1.00112.07           C  
ATOM   2855  CG1 ILE A 391     231.129 241.668 223.431  1.00110.00           C  
ATOM   2856  CG2 ILE A 391     230.349 240.408 225.441  1.00115.90           C  
ATOM   2857  CD1 ILE A 391     232.515 241.724 224.038  1.00114.00           C  
ATOM   2858  N   ASN A 392     227.567 243.291 223.023  1.00107.57           N  
ATOM   2859  CA  ASN A 392     227.225 244.349 222.086  1.00 96.56           C  
ATOM   2860  C   ASN A 392     227.052 245.634 222.885  1.00103.51           C  
ATOM   2861  O   ASN A 392     227.481 245.733 224.038  1.00110.48           O  
ATOM   2862  CB  ASN A 392     225.975 243.982 221.275  1.00 98.40           C  
ATOM   2863  CG  ASN A 392     224.899 243.340 222.122  1.00102.95           C  
ATOM   2864  OD1 ASN A 392     225.021 243.257 223.343  1.00108.49           O  
ATOM   2865  ND2 ASN A 392     223.835 242.878 221.476  1.00105.91           N  
ATOM   2866  N   ALA A 393     226.430 246.635 222.260  1.00107.83           N  
ATOM   2867  CA  ALA A 393     226.218 247.907 222.941  1.00110.31           C  
ATOM   2868  C   ALA A 393     225.321 247.744 224.162  1.00118.77           C  
ATOM   2869  O   ALA A 393     225.626 248.270 225.238  1.00124.06           O  
ATOM   2870  CB  ALA A 393     225.625 248.927 221.971  1.00105.57           C  
ATOM   2871  N   LEU A 394     224.221 247.000 224.023  1.00113.48           N  
ATOM   2872  CA  LEU A 394     223.242 246.926 225.105  1.00114.43           C  
ATOM   2873  C   LEU A 394     223.779 246.143 226.299  1.00114.90           C  
ATOM   2874  O   LEU A 394     223.585 246.551 227.451  1.00122.03           O  
ATOM   2875  CB  LEU A 394     221.942 246.310 224.591  1.00111.11           C  
ATOM   2876  CG  LEU A 394     221.282 247.058 223.430  1.00111.71           C  
ATOM   2877  CD1 LEU A 394     221.444 246.286 222.130  1.00113.17           C  
ATOM   2878  CD2 LEU A 394     219.814 247.328 223.718  1.00114.08           C  
ATOM   2879  N   SER A 395     224.455 245.019 226.049  1.00104.99           N  
ATOM   2880  CA  SER A 395     225.035 244.253 227.149  1.00105.36           C  
ATOM   2881  C   SER A 395     226.114 245.053 227.868  1.00110.42           C  
ATOM   2882  O   SER A 395     226.201 245.023 229.101  1.00118.72           O  
ATOM   2883  CB  SER A 395     225.597 242.929 226.631  1.00100.02           C  
ATOM   2884  OG  SER A 395     226.548 243.144 225.604  1.00108.79           O  
ATOM   2885  N   LEU A 396     226.943 245.776 227.112  1.00106.59           N  
ATOM   2886  CA  LEU A 396     227.964 246.620 227.724  1.00105.85           C  
ATOM   2887  C   LEU A 396     227.334 247.726 228.562  1.00108.44           C  
ATOM   2888  O   LEU A 396     227.819 248.042 229.656  1.00111.41           O  
ATOM   2889  CB  LEU A 396     228.866 247.213 226.642  1.00 99.59           C  
ATOM   2890  CG  LEU A 396     230.073 246.376 226.215  1.00 99.97           C  
ATOM   2891  CD1 LEU A 396     230.899 247.122 225.178  1.00106.12           C  
ATOM   2892  CD2 LEU A 396     230.924 245.997 227.416  1.00103.67           C  
ATOM   2893  N   PHE A 397     226.248 248.327 228.068  1.00114.13           N  
ATOM   2894  CA  PHE A 397     225.577 249.375 228.830  1.00117.23           C  
ATOM   2895  C   PHE A 397     224.980 248.814 230.117  1.00122.82           C  
ATOM   2896  O   PHE A 397     225.050 249.449 231.178  1.00132.41           O  
ATOM   2897  CB  PHE A 397     224.494 250.030 227.973  1.00115.46           C  
ATOM   2898  CG  PHE A 397     225.003 251.141 227.097  1.00121.69           C  
ATOM   2899  CD1 PHE A 397     225.651 252.234 227.642  1.00126.28           C  
ATOM   2900  CD2 PHE A 397     224.821 251.094 225.725  1.00120.90           C  
ATOM   2901  CE1 PHE A 397     226.111 253.253 226.834  1.00127.78           C  
ATOM   2902  CE2 PHE A 397     225.282 252.108 224.912  1.00121.10           C  
ATOM   2903  CZ  PHE A 397     225.927 253.189 225.466  1.00124.43           C  
ATOM   2904  N   GLY A 398     224.395 247.615 230.044  1.00107.83           N  
ATOM   2905  CA  GLY A 398     223.862 246.987 231.245  1.00109.73           C  
ATOM   2906  C   GLY A 398     224.942 246.654 232.256  1.00117.57           C  
ATOM   2907  O   GLY A 398     224.752 246.809 233.467  1.00122.06           O  
ATOM   2908  N   MET A 399     226.089 246.175 231.769  1.00126.73           N  
ATOM   2909  CA  MET A 399     227.240 245.954 232.635  1.00122.53           C  
ATOM   2910  C   MET A 399     227.733 247.242 233.276  1.00124.25           C  
ATOM   2911  O   MET A 399     228.173 247.218 234.431  1.00128.47           O  
ATOM   2912  CB  MET A 399     228.363 245.291 231.840  1.00120.62           C  
ATOM   2913  CG  MET A 399     229.243 244.375 232.667  1.00125.13           C  
ATOM   2914  SD  MET A 399     228.550 242.721 232.802  1.00143.39           S  
ATOM   2915  CE  MET A 399     229.220 241.950 231.338  1.00125.21           C  
ATOM   2916  N   VAL A 400     227.682 248.358 232.548  1.00107.09           N  
ATOM   2917  CA  VAL A 400     228.016 249.650 233.139  1.00104.45           C  
ATOM   2918  C   VAL A 400     227.028 250.010 234.242  1.00108.72           C  
ATOM   2919  O   VAL A 400     227.419 250.500 235.309  1.00114.74           O  
ATOM   2920  CB  VAL A 400     228.069 250.733 232.046  1.00102.37           C  
ATOM   2921  CG1 VAL A 400     227.758 252.097 232.633  1.00104.62           C  
ATOM   2922  CG2 VAL A 400     229.431 250.743 231.391  1.00110.98           C  
ATOM   2923  N   LEU A 401     225.739 249.771 234.010  1.00104.71           N  
ATOM   2924  CA  LEU A 401     224.714 250.211 234.949  1.00104.74           C  
ATOM   2925  C   LEU A 401     224.572 249.309 236.171  1.00108.69           C  
ATOM   2926  O   LEU A 401     224.042 249.761 237.192  1.00114.94           O  
ATOM   2927  CB  LEU A 401     223.361 250.311 234.236  1.00105.73           C  
ATOM   2928  CG  LEU A 401     222.546 251.586 234.463  1.00110.69           C  
ATOM   2929  CD1 LEU A 401     223.449 252.809 234.469  1.00114.27           C  
ATOM   2930  CD2 LEU A 401     221.478 251.714 233.393  1.00108.09           C  
ATOM   2931  N   ALA A 402     225.035 248.058 236.105  1.00110.73           N  
ATOM   2932  CA  ALA A 402     224.916 247.169 237.259  1.00109.76           C  
ATOM   2933  C   ALA A 402     225.919 247.500 238.360  1.00113.96           C  
ATOM   2934  O   ALA A 402     225.797 246.975 239.478  1.00119.98           O  
ATOM   2935  CB  ALA A 402     225.090 245.714 236.823  1.00111.98           C  
ATOM   2936  N   ILE A 403     226.897 248.359 238.068  1.00117.11           N  
ATOM   2937  CA  ILE A 403     227.916 248.703 239.052  1.00118.76           C  
ATOM   2938  C   ILE A 403     227.286 249.387 240.258  1.00115.74           C  
ATOM   2939  O   ILE A 403     227.668 249.126 241.404  1.00120.69           O  
ATOM   2940  CB  ILE A 403     229.004 249.578 238.402  1.00115.35           C  
ATOM   2941  CG1 ILE A 403     230.013 248.703 237.656  1.00114.60           C  
ATOM   2942  CG2 ILE A 403     229.711 250.429 239.444  1.00116.00           C  
ATOM   2943  CD1 ILE A 403     231.041 249.487 236.873  1.00112.77           C  
ATOM   2944  N   GLY A 404     226.316 250.273 240.020  1.00113.18           N  
ATOM   2945  CA  GLY A 404     225.662 250.952 241.127  1.00120.78           C  
ATOM   2946  C   GLY A 404     224.931 249.993 242.047  1.00123.60           C  
ATOM   2947  O   GLY A 404     225.006 250.106 243.273  1.00128.45           O  
ATOM   2948  N   ILE A 405     224.220 249.025 241.464  1.00120.68           N  
ATOM   2949  CA  ILE A 405     223.531 248.025 242.273  1.00124.94           C  
ATOM   2950  C   ILE A 405     224.532 247.219 243.091  1.00127.14           C  
ATOM   2951  O   ILE A 405     224.329 246.987 244.292  1.00129.83           O  
ATOM   2952  CB  ILE A 405     222.666 247.118 241.378  1.00123.90           C  
ATOM   2953  CG1 ILE A 405     221.407 247.858 240.918  1.00127.37           C  
ATOM   2954  CG2 ILE A 405     222.297 245.835 242.109  1.00121.03           C  
ATOM   2955  CD1 ILE A 405     220.381 246.966 240.248  1.00125.97           C  
ATOM   2956  N   VAL A 406     225.633 246.794 242.464  1.00114.77           N  
ATOM   2957  CA  VAL A 406     226.624 245.983 243.174  1.00110.76           C  
ATOM   2958  C   VAL A 406     227.229 246.769 244.334  1.00112.63           C  
ATOM   2959  O   VAL A 406     227.370 246.257 245.455  1.00118.35           O  
ATOM   2960  CB  VAL A 406     227.712 245.495 242.202  1.00112.03           C  
ATOM   2961  CG1 VAL A 406     228.832 244.804 242.966  1.00118.48           C  
ATOM   2962  CG2 VAL A 406     227.116 244.564 241.163  1.00112.97           C  
ATOM   2963  N   VAL A 407     227.600 248.025 244.081  1.00110.89           N  
ATOM   2964  CA  VAL A 407     228.265 248.801 245.120  1.00111.23           C  
ATOM   2965  C   VAL A 407     227.293 249.146 246.242  1.00118.18           C  
ATOM   2966  O   VAL A 407     227.685 249.183 247.413  1.00123.11           O  
ATOM   2967  CB  VAL A 407     228.940 250.056 244.528  1.00114.80           C  
ATOM   2968  CG1 VAL A 407     227.932 251.001 243.902  1.00116.48           C  
ATOM   2969  CG2 VAL A 407     229.750 250.767 245.586  1.00117.76           C  
ATOM   2970  N   ASP A 408     226.019 249.393 245.921  1.00122.01           N  
ATOM   2971  CA  ASP A 408     225.030 249.606 246.973  1.00122.70           C  
ATOM   2972  C   ASP A 408     224.873 248.354 247.827  1.00121.68           C  
ATOM   2973  O   ASP A 408     224.796 248.436 249.062  1.00126.79           O  
ATOM   2974  CB  ASP A 408     223.691 250.018 246.357  1.00123.70           C  
ATOM   2975  CG  ASP A 408     222.569 250.077 247.376  1.00131.08           C  
ATOM   2976  OD1 ASP A 408     222.824 250.516 248.517  1.00134.72           O  
ATOM   2977  OD2 ASP A 408     221.429 249.693 247.032  1.00128.41           O  
ATOM   2978  N   ASP A 409     224.840 247.181 247.182  1.00121.53           N  
ATOM   2979  CA  ASP A 409     224.675 245.936 247.923  1.00126.69           C  
ATOM   2980  C   ASP A 409     225.843 245.731 248.879  1.00124.30           C  
ATOM   2981  O   ASP A 409     225.628 245.404 250.053  1.00126.11           O  
ATOM   2982  CB  ASP A 409     224.519 244.776 246.924  1.00131.45           C  
ATOM   2983  CG  ASP A 409     224.490 243.391 247.570  1.00134.56           C  
ATOM   2984  OD1 ASP A 409     224.974 243.177 248.704  1.00132.67           O  
ATOM   2985  OD2 ASP A 409     223.954 242.487 246.891  1.00137.20           O  
ATOM   2986  N   ALA A 410     227.073 245.975 248.415  1.00111.24           N  
ATOM   2987  CA  ALA A 410     228.237 245.816 249.285  1.00107.54           C  
ATOM   2988  C   ALA A 410     228.237 246.845 250.412  1.00109.95           C  
ATOM   2989  O   ALA A 410     228.487 246.509 251.581  1.00112.88           O  
ATOM   2990  CB  ALA A 410     229.523 245.924 248.465  1.00109.98           C  
ATOM   2991  N   ILE A 411     227.954 248.107 250.080  1.00103.64           N  
ATOM   2992  CA  ILE A 411     228.047 249.173 251.067  1.00101.38           C  
ATOM   2993  C   ILE A 411     226.990 249.037 252.150  1.00106.18           C  
ATOM   2994  O   ILE A 411     227.227 249.471 253.281  1.00102.94           O  
ATOM   2995  CB  ILE A 411     227.969 250.556 250.396  1.00 97.11           C  
ATOM   2996  CG1 ILE A 411     228.550 251.632 251.316  1.00101.43           C  
ATOM   2997  CG2 ILE A 411     226.539 250.917 250.041  1.00102.14           C  
ATOM   2998  CD1 ILE A 411     229.882 251.273 251.940  1.00110.99           C  
ATOM   2999  N   VAL A 412     225.838 248.430 251.849  1.00109.47           N  
ATOM   3000  CA  VAL A 412     224.838 248.202 252.891  1.00102.36           C  
ATOM   3001  C   VAL A 412     225.414 247.318 253.995  1.00106.94           C  
ATOM   3002  O   VAL A 412     225.339 247.647 255.188  1.00113.87           O  
ATOM   3003  CB  VAL A 412     223.565 247.589 252.281  1.00 99.87           C  
ATOM   3004  CG1 VAL A 412     222.744 246.897 253.352  1.00103.15           C  
ATOM   3005  CG2 VAL A 412     222.751 248.660 251.576  1.00106.74           C  
ATOM   3006  N   VAL A 413     226.013 246.190 253.607  1.00110.50           N  
ATOM   3007  CA  VAL A 413     226.595 245.272 254.582  1.00105.42           C  
ATOM   3008  C   VAL A 413     227.751 245.936 255.317  1.00104.75           C  
ATOM   3009  O   VAL A 413     227.895 245.793 256.540  1.00110.41           O  
ATOM   3010  CB  VAL A 413     227.033 243.967 253.891  1.00103.04           C  
ATOM   3011  CG1 VAL A 413     227.905 243.137 254.816  1.00102.00           C  
ATOM   3012  CG2 VAL A 413     225.817 243.171 253.448  1.00107.59           C  
ATOM   3013  N   VAL A 414     228.598 246.668 254.585  1.00101.55           N  
ATOM   3014  CA  VAL A 414     229.745 247.318 255.221  1.00 99.66           C  
ATOM   3015  C   VAL A 414     229.276 248.312 256.279  1.00100.29           C  
ATOM   3016  O   VAL A 414     229.795 248.342 257.405  1.00102.80           O  
ATOM   3017  CB  VAL A 414     230.635 247.996 254.164  1.00103.39           C  
ATOM   3018  CG1 VAL A 414     231.754 248.776 254.835  1.00 99.28           C  
ATOM   3019  CG2 VAL A 414     231.204 246.963 253.209  1.00107.40           C  
ATOM   3020  N   GLU A 415     228.279 249.131 255.936  1.00 99.50           N  
ATOM   3021  CA  GLU A 415     227.772 250.127 256.872  1.00 98.76           C  
ATOM   3022  C   GLU A 415     227.124 249.472 258.082  1.00100.99           C  
ATOM   3023  O   GLU A 415     227.293 249.944 259.211  1.00102.08           O  
ATOM   3024  CB  GLU A 415     226.781 251.054 256.167  1.00 95.15           C  
ATOM   3025  N   ASN A 416     226.374 248.387 257.873  1.00111.96           N  
ATOM   3026  CA  ASN A 416     225.743 247.713 259.005  1.00109.38           C  
ATOM   3027  C   ASN A 416     226.789 247.131 259.953  1.00105.42           C  
ATOM   3028  O   ASN A 416     226.670 247.252 261.180  1.00106.22           O  
ATOM   3029  CB  ASN A 416     224.792 246.624 258.508  1.00111.53           C  
ATOM   3030  CG  ASN A 416     223.704 246.298 259.515  1.00120.21           C  
ATOM   3031  OD1 ASN A 416     223.430 247.079 260.426  1.00118.70           O  
ATOM   3032  ND2 ASN A 416     223.074 245.140 259.351  1.00123.73           N  
ATOM   3033  N   VAL A 417     227.828 246.501 259.398  1.00105.33           N  
ATOM   3034  CA  VAL A 417     228.876 245.932 260.241  1.00102.38           C  
ATOM   3035  C   VAL A 417     229.616 247.026 261.003  1.00107.44           C  
ATOM   3036  O   VAL A 417     229.918 246.866 262.192  1.00112.44           O  
ATOM   3037  CB  VAL A 417     229.836 245.072 259.397  1.00108.18           C  
ATOM   3038  CG1 VAL A 417     231.029 244.626 260.231  1.00108.46           C  
ATOM   3039  CG2 VAL A 417     229.103 243.866 258.830  1.00108.92           C  
ATOM   3040  N   GLU A 418     229.911 248.154 260.350  1.00122.92           N  
ATOM   3041  CA  GLU A 418     230.615 249.234 261.038  1.00117.29           C  
ATOM   3042  C   GLU A 418     229.736 249.852 262.119  1.00119.22           C  
ATOM   3043  O   GLU A 418     230.233 250.240 263.181  1.00122.26           O  
ATOM   3044  CB  GLU A 418     231.082 250.286 260.028  1.00121.17           C  
ATOM   3045  CG  GLU A 418     232.156 251.268 260.523  1.00123.19           C  
ATOM   3046  CD  GLU A 418     231.689 252.237 261.595  1.00126.19           C  
ATOM   3047  OE1 GLU A 418     232.540 252.710 262.377  1.00125.83           O  
ATOM   3048  OE2 GLU A 418     230.482 252.549 261.644  1.00126.47           O  
ATOM   3049  N   ARG A 419     228.430 249.963 261.861  1.00121.26           N  
ATOM   3050  CA  ARG A 419     227.500 250.420 262.887  1.00119.99           C  
ATOM   3051  C   ARG A 419     227.525 249.500 264.100  1.00117.93           C  
ATOM   3052  O   ARG A 419     227.592 249.966 265.245  1.00117.13           O  
ATOM   3053  CB  ARG A 419     226.089 250.498 262.295  1.00122.40           C  
ATOM   3054  CG  ARG A 419     225.191 251.583 262.874  1.00119.82           C  
ATOM   3055  CD  ARG A 419     224.673 251.218 264.259  1.00119.03           C  
ATOM   3056  NE  ARG A 419     224.004 249.921 264.283  1.00126.67           N  
ATOM   3057  CZ  ARG A 419     222.842 249.660 263.700  1.00121.71           C  
ATOM   3058  NH1 ARG A 419     222.182 250.586 263.026  1.00120.53           N  
ATOM   3059  NH2 ARG A 419     222.324 248.439 263.803  1.00119.36           N  
ATOM   3060  N   ASN A 420     227.473 248.187 263.870  1.00120.68           N  
ATOM   3061  CA  ASN A 420     227.504 247.250 264.989  1.00118.61           C  
ATOM   3062  C   ASN A 420     228.820 247.325 265.750  1.00122.73           C  
ATOM   3063  O   ASN A 420     228.831 247.207 266.981  1.00121.40           O  
ATOM   3064  CB  ASN A 420     227.245 245.830 264.496  1.00123.17           C  
ATOM   3065  CG  ASN A 420     225.771 245.506 264.427  1.00122.00           C  
ATOM   3066  OD1 ASN A 420     225.236 245.198 263.363  1.00126.54           O  
ATOM   3067  ND2 ASN A 420     225.099 245.588 265.569  1.00116.19           N  
ATOM   3068  N   ILE A 421     229.935 247.510 265.041  1.00124.25           N  
ATOM   3069  CA  ILE A 421     231.221 247.683 265.712  1.00117.96           C  
ATOM   3070  C   ILE A 421     231.210 248.945 266.567  1.00116.69           C  
ATOM   3071  O   ILE A 421     231.635 248.934 267.729  1.00116.03           O  
ATOM   3072  CB  ILE A 421     232.363 247.712 264.682  1.00119.24           C  
ATOM   3073  CG1 ILE A 421     232.759 246.292 264.287  1.00122.71           C  
ATOM   3074  CG2 ILE A 421     233.570 248.439 265.245  1.00116.56           C  
ATOM   3075  CD1 ILE A 421     233.779 246.236 263.180  1.00125.03           C  
ATOM   3076  N   GLU A 422     230.720 250.055 266.007  1.00131.99           N  
ATOM   3077  CA  GLU A 422     230.686 251.307 266.752  1.00130.53           C  
ATOM   3078  C   GLU A 422     229.692 251.266 267.904  1.00133.11           C  
ATOM   3079  O   GLU A 422     229.766 252.115 268.798  1.00130.73           O  
ATOM   3080  CB  GLU A 422     230.358 252.469 265.816  1.00128.41           C  
ATOM   3081  N   ALA A 423     228.765 250.304 267.901  1.00142.88           N  
ATOM   3082  CA  ALA A 423     227.849 250.161 269.029  1.00141.65           C  
ATOM   3083  C   ALA A 423     228.603 249.849 270.317  1.00141.06           C  
ATOM   3084  O   ALA A 423     228.201 250.287 271.401  1.00135.43           O  
ATOM   3085  CB  ALA A 423     226.813 249.077 268.735  1.00138.70           C  
ATOM   3086  N   GLY A 424     229.696 249.093 270.221  1.00137.91           N  
ATOM   3087  CA  GLY A 424     230.509 248.805 271.388  1.00134.00           C  
ATOM   3088  C   GLY A 424     231.085 247.404 271.435  1.00135.81           C  
ATOM   3089  O   GLY A 424     231.888 247.087 272.317  1.00136.34           O  
ATOM   3090  N   LEU A 425     230.680 246.554 270.496  1.00133.84           N  
ATOM   3091  CA  LEU A 425     231.132 245.172 270.482  1.00132.04           C  
ATOM   3092  C   LEU A 425     232.406 245.020 269.657  1.00135.21           C  
ATOM   3093  O   LEU A 425     232.746 245.872 268.830  1.00141.84           O  
ATOM   3094  CB  LEU A 425     230.044 244.248 269.927  1.00129.52           C  
ATOM   3095  CG  LEU A 425     228.777 243.963 270.745  1.00133.69           C  
ATOM   3096  CD1 LEU A 425     227.903 245.197 270.962  1.00134.25           C  
ATOM   3097  CD2 LEU A 425     227.974 242.845 270.097  1.00134.58           C  
ATOM   3098  N   ASN A 426     233.116 243.920 269.898  1.00133.31           N  
ATOM   3099  CA  ASN A 426     234.298 243.594 269.120  1.00132.01           C  
ATOM   3100  C   ASN A 426     233.889 243.115 267.725  1.00137.40           C  
ATOM   3101  O   ASN A 426     232.737 242.733 267.506  1.00142.98           O  
ATOM   3102  CB  ASN A 426     235.130 242.538 269.846  1.00130.93           C  
ATOM   3103  CG  ASN A 426     234.554 241.149 269.711  1.00137.00           C  
ATOM   3104  OD1 ASN A 426     233.372 240.935 269.960  1.00137.27           O  
ATOM   3105  ND2 ASN A 426     235.388 240.194 269.315  1.00136.33           N  
ATOM   3106  N   PRO A 427     234.818 243.139 266.760  1.00129.47           N  
ATOM   3107  CA  PRO A 427     234.435 242.868 265.361  1.00131.14           C  
ATOM   3108  C   PRO A 427     233.711 241.551 265.127  1.00134.83           C  
ATOM   3109  O   PRO A 427     232.800 241.512 264.292  1.00139.55           O  
ATOM   3110  CB  PRO A 427     235.778 242.895 264.621  1.00124.61           C  
ATOM   3111  CG  PRO A 427     236.664 243.739 265.447  1.00125.92           C  
ATOM   3112  CD  PRO A 427     236.190 243.670 266.867  1.00125.88           C  
ATOM   3113  N   ARG A 428     234.081 240.472 265.815  1.00128.32           N  
ATOM   3114  CA  ARG A 428     233.466 239.175 265.544  1.00123.46           C  
ATOM   3115  C   ARG A 428     231.980 239.160 265.894  1.00125.49           C  
ATOM   3116  O   ARG A 428     231.143 238.785 265.062  1.00125.31           O  
ATOM   3117  CB  ARG A 428     234.201 238.070 266.304  1.00127.97           C  
ATOM   3118  CG  ARG A 428     233.603 236.687 266.109  1.00133.35           C  
ATOM   3119  CD  ARG A 428     234.685 235.621 266.063  1.00134.96           C  
ATOM   3120  NE  ARG A 428     235.767 235.990 265.158  1.00133.55           N  
ATOM   3121  CZ  ARG A 428     236.597 235.127 264.590  1.00130.80           C  
ATOM   3122  NH1 ARG A 428     236.504 233.827 264.816  1.00126.04           N  
ATOM   3123  NH2 ARG A 428     237.545 235.579 263.774  1.00129.50           N  
ATOM   3124  N   GLU A 429     231.640 239.570 267.118  1.00132.86           N  
ATOM   3125  CA  GLU A 429     230.235 239.601 267.512  1.00136.73           C  
ATOM   3126  C   GLU A 429     229.457 240.639 266.721  1.00138.74           C  
ATOM   3127  O   GLU A 429     228.275 240.435 266.420  1.00143.20           O  
ATOM   3128  CB  GLU A 429     230.102 239.871 269.012  1.00136.88           C  
ATOM   3129  CG  GLU A 429     231.011 239.022 269.882  1.00138.46           C  
ATOM   3130  CD  GLU A 429     231.067 237.576 269.438  1.00142.87           C  
ATOM   3131  OE1 GLU A 429     229.994 236.964 269.252  1.00142.97           O  
ATOM   3132  OE2 GLU A 429     232.188 237.053 269.265  1.00144.52           O  
ATOM   3133  N   ALA A 430     230.094 241.760 266.380  1.00121.85           N  
ATOM   3134  CA  ALA A 430     229.434 242.760 265.550  1.00118.84           C  
ATOM   3135  C   ALA A 430     229.085 242.188 264.182  1.00121.46           C  
ATOM   3136  O   ALA A 430     227.983 242.407 263.668  1.00127.49           O  
ATOM   3137  CB  ALA A 430     230.324 243.994 265.413  1.00115.84           C  
ATOM   3138  N   THR A 431     230.017 241.446 263.578  1.00114.67           N  
ATOM   3139  CA  THR A 431     229.746 240.814 262.291  1.00116.45           C  
ATOM   3140  C   THR A 431     228.637 239.778 262.409  1.00118.49           C  
ATOM   3141  O   THR A 431     227.762 239.693 261.539  1.00124.40           O  
ATOM   3142  CB  THR A 431     231.019 240.170 261.740  1.00116.25           C  
ATOM   3143  OG1 THR A 431     232.116 241.081 261.879  1.00129.08           O  
ATOM   3144  CG2 THR A 431     230.843 239.823 260.270  1.00111.81           C  
ATOM   3145  N   TYR A 432     228.661 238.977 263.478  1.00117.99           N  
ATOM   3146  CA  TYR A 432     227.597 237.999 263.694  1.00115.95           C  
ATOM   3147  C   TYR A 432     226.237 238.680 263.776  1.00120.51           C  
ATOM   3148  O   TYR A 432     225.285 238.283 263.092  1.00125.28           O  
ATOM   3149  CB  TYR A 432     227.869 237.199 264.969  1.00118.13           C  
ATOM   3150  CG  TYR A 432     228.928 236.133 264.825  1.00121.54           C  
ATOM   3151  CD1 TYR A 432     229.420 235.778 263.577  1.00123.82           C  
ATOM   3152  CD2 TYR A 432     229.439 235.481 265.939  1.00121.97           C  
ATOM   3153  CE1 TYR A 432     230.386 234.802 263.443  1.00125.76           C  
ATOM   3154  CE2 TYR A 432     230.407 234.505 265.814  1.00119.56           C  
ATOM   3155  CZ  TYR A 432     230.877 234.170 264.565  1.00122.24           C  
ATOM   3156  OH  TYR A 432     231.841 233.197 264.437  1.00120.41           O  
ATOM   3157  N   ARG A 433     226.135 239.725 264.598  1.00122.75           N  
ATOM   3158  CA  ARG A 433     224.865 240.422 264.760  1.00120.19           C  
ATOM   3159  C   ARG A 433     224.420 241.071 263.454  1.00119.42           C  
ATOM   3160  O   ARG A 433     223.239 241.004 263.093  1.00122.29           O  
ATOM   3161  CB  ARG A 433     224.984 241.465 265.870  1.00121.42           C  
ATOM   3162  CG  ARG A 433     223.846 242.465 265.907  1.00128.33           C  
ATOM   3163  CD  ARG A 433     222.573 241.797 266.398  1.00129.97           C  
ATOM   3164  NE  ARG A 433     222.783 241.097 267.660  1.00130.45           N  
ATOM   3165  CZ  ARG A 433     222.986 241.694 268.828  1.00130.60           C  
ATOM   3166  NH1 ARG A 433     222.976 243.012 268.944  1.00127.74           N  
ATOM   3167  NH2 ARG A 433     223.199 240.948 269.908  1.00130.04           N  
ATOM   3168  N   ALA A 434     225.352 241.696 262.729  1.00106.69           N  
ATOM   3169  CA  ALA A 434     225.001 242.366 261.482  1.00108.45           C  
ATOM   3170  C   ALA A 434     224.501 241.378 260.437  1.00112.26           C  
ATOM   3171  O   ALA A 434     223.502 241.638 259.756  1.00120.68           O  
ATOM   3172  CB  ALA A 434     226.203 243.146 260.952  1.00110.29           C  
ATOM   3173  N   MET A 435     225.180 240.236 260.291  1.00117.00           N  
ATOM   3174  CA  MET A 435     224.750 239.243 259.315  1.00116.69           C  
ATOM   3175  C   MET A 435     223.547 238.438 259.784  1.00117.91           C  
ATOM   3176  O   MET A 435     222.951 237.718 258.976  1.00119.67           O  
ATOM   3177  CB  MET A 435     225.901 238.294 258.977  1.00115.37           C  
ATOM   3178  CG  MET A 435     226.954 238.893 258.057  1.00117.38           C  
ATOM   3179  SD  MET A 435     226.257 239.798 256.657  1.00120.06           S  
ATOM   3180  CE  MET A 435     225.297 238.520 255.845  1.00118.42           C  
ATOM   3181  N   ARG A 436     223.180 238.539 261.063  1.00127.32           N  
ATOM   3182  CA  ARG A 436     221.991 237.841 261.539  1.00128.00           C  
ATOM   3183  C   ARG A 436     220.716 238.378 260.901  1.00131.08           C  
ATOM   3184  O   ARG A 436     219.721 237.651 260.799  1.00135.93           O  
ATOM   3185  CB  ARG A 436     221.902 237.947 263.061  1.00128.01           C  
ATOM   3186  CG  ARG A 436     220.876 237.024 263.695  1.00129.47           C  
ATOM   3187  CD  ARG A 436     221.421 235.613 263.843  1.00130.09           C  
ATOM   3188  NE  ARG A 436     222.762 235.605 264.416  1.00134.38           N  
ATOM   3189  CZ  ARG A 436     223.036 235.851 265.690  1.00135.50           C  
ATOM   3190  NH1 ARG A 436     222.081 236.120 266.565  1.00130.47           N  
ATOM   3191  NH2 ARG A 436     224.302 235.822 266.098  1.00137.50           N  
ATOM   3192  N   GLU A 437     220.720 239.636 260.459  1.00128.42           N  
ATOM   3193  CA  GLU A 437     219.507 240.300 259.994  1.00132.13           C  
ATOM   3194  C   GLU A 437     219.681 240.912 258.606  1.00133.42           C  
ATOM   3195  O   GLU A 437     219.070 241.935 258.293  1.00131.42           O  
ATOM   3196  CB  GLU A 437     219.074 241.367 260.998  1.00126.25           C  
ATOM   3197  CG  GLU A 437     220.118 242.449 261.234  1.00124.08           C  
ATOM   3198  CD  GLU A 437     220.025 243.063 262.615  1.00131.13           C  
ATOM   3199  OE1 GLU A 437     219.403 242.444 263.503  1.00133.73           O  
ATOM   3200  OE2 GLU A 437     220.574 244.167 262.813  1.00130.98           O  
ATOM   3201  N   VAL A 438     220.504 240.298 257.759  1.00122.76           N  
ATOM   3202  CA  VAL A 438     220.768 240.852 256.436  1.00114.64           C  
ATOM   3203  C   VAL A 438     220.512 239.797 255.364  1.00121.46           C  
ATOM   3204  O   VAL A 438     220.158 240.126 254.226  1.00129.88           O  
ATOM   3205  CB  VAL A 438     222.206 241.410 256.371  1.00112.60           C  
ATOM   3206  CG1 VAL A 438     222.775 241.356 254.959  1.00121.79           C  
ATOM   3207  CG2 VAL A 438     222.241 242.833 256.910  1.00106.47           C  
ATOM   3208  N   SER A 439     220.628 238.519 255.737  1.00120.43           N  
ATOM   3209  CA  SER A 439     220.553 237.445 254.747  1.00129.58           C  
ATOM   3210  C   SER A 439     219.176 237.369 254.095  1.00132.71           C  
ATOM   3211  O   SER A 439     219.065 237.304 252.862  1.00137.18           O  
ATOM   3212  CB  SER A 439     220.911 236.111 255.400  1.00132.02           C  
ATOM   3213  OG  SER A 439     220.300 235.029 254.720  1.00141.52           O  
ATOM   3214  N   GLY A 440     218.118 237.368 254.900  1.00115.67           N  
ATOM   3215  CA  GLY A 440     216.770 237.288 254.391  1.00117.02           C  
ATOM   3216  C   GLY A 440     216.422 238.419 253.443  1.00120.48           C  
ATOM   3217  O   GLY A 440     215.924 238.196 252.332  1.00123.28           O  
ATOM   3218  N   PRO A 441     216.657 239.664 253.869  1.00115.98           N  
ATOM   3219  CA  PRO A 441     216.423 240.788 252.950  1.00115.89           C  
ATOM   3220  C   PRO A 441     217.232 240.718 251.664  1.00114.77           C  
ATOM   3221  O   PRO A 441     216.695 241.060 250.607  1.00116.58           O  
ATOM   3222  CB  PRO A 441     216.791 242.019 253.796  1.00111.61           C  
ATOM   3223  CG  PRO A 441     217.412 241.484 255.056  1.00112.09           C  
ATOM   3224  CD  PRO A 441     216.823 240.134 255.252  1.00111.29           C  
ATOM   3225  N   ILE A 442     218.495 240.281 251.700  1.00109.36           N  
ATOM   3226  CA  ILE A 442     219.278 240.300 250.465  1.00109.27           C  
ATOM   3227  C   ILE A 442     218.811 239.202 249.512  1.00113.61           C  
ATOM   3228  O   ILE A 442     218.743 239.414 248.293  1.00125.68           O  
ATOM   3229  CB  ILE A 442     220.793 240.221 250.748  1.00105.48           C  
ATOM   3230  CG1 ILE A 442     221.577 240.272 249.435  1.00116.85           C  
ATOM   3231  CG2 ILE A 442     221.164 238.956 251.478  1.00107.68           C  
ATOM   3232  CD1 ILE A 442     223.073 240.148 249.607  1.00118.68           C  
ATOM   3233  N   ILE A 443     218.466 238.019 250.035  1.00104.54           N  
ATOM   3234  CA  ILE A 443     217.943 236.992 249.136  1.00111.44           C  
ATOM   3235  C   ILE A 443     216.585 237.417 248.586  1.00109.94           C  
ATOM   3236  O   ILE A 443     216.258 237.143 247.423  1.00115.29           O  
ATOM   3237  CB  ILE A 443     217.873 235.612 249.821  1.00108.32           C  
ATOM   3238  CG1 ILE A 443     217.163 235.686 251.167  1.00117.39           C  
ATOM   3239  CG2 ILE A 443     219.273 235.036 249.993  1.00106.53           C  
ATOM   3240  CD1 ILE A 443     217.327 234.446 252.020  1.00114.86           C  
ATOM   3241  N   ALA A 444     215.780 238.108 249.400  1.00 94.56           N  
ATOM   3242  CA  ALA A 444     214.512 238.633 248.905  1.00 97.58           C  
ATOM   3243  C   ALA A 444     214.730 239.670 247.811  1.00103.62           C  
ATOM   3244  O   ALA A 444     213.984 239.709 246.826  1.00107.20           O  
ATOM   3245  CB  ALA A 444     213.706 239.231 250.058  1.00101.94           C  
ATOM   3246  N   ILE A 445     215.739 240.529 247.974  1.00 97.49           N  
ATOM   3247  CA  ILE A 445     216.052 241.522 246.949  1.00 94.02           C  
ATOM   3248  C   ILE A 445     216.464 240.834 245.656  1.00 92.76           C  
ATOM   3249  O   ILE A 445     216.039 241.221 244.562  1.00 98.41           O  
ATOM   3250  CB  ILE A 445     217.142 242.491 247.444  1.00 92.87           C  
ATOM   3251  CG1 ILE A 445     216.565 243.488 248.450  1.00 94.77           C  
ATOM   3252  CG2 ILE A 445     217.782 243.221 246.273  1.00 94.16           C  
ATOM   3253  CD1 ILE A 445     217.538 243.894 249.535  1.00 97.22           C  
ATOM   3254  N   ALA A 446     217.300 239.799 245.764  1.00 93.06           N  
ATOM   3255  CA  ALA A 446     217.694 239.053 244.574  1.00 97.09           C  
ATOM   3256  C   ALA A 446     216.481 238.440 243.884  1.00102.22           C  
ATOM   3257  O   ALA A 446     216.342 238.525 242.656  1.00108.11           O  
ATOM   3258  CB  ALA A 446     218.706 237.970 244.944  1.00 92.89           C  
ATOM   3259  N   LEU A 447     215.581 237.835 244.663  1.00107.80           N  
ATOM   3260  CA  LEU A 447     214.413 237.183 244.080  1.00105.58           C  
ATOM   3261  C   LEU A 447     213.490 238.192 243.404  1.00104.06           C  
ATOM   3262  O   LEU A 447     212.993 237.949 242.298  1.00108.45           O  
ATOM   3263  CB  LEU A 447     213.667 236.390 245.153  1.00105.55           C  
ATOM   3264  CG  LEU A 447     214.340 235.078 245.564  1.00105.61           C  
ATOM   3265  CD1 LEU A 447     213.855 234.617 246.930  1.00109.44           C  
ATOM   3266  CD2 LEU A 447     214.116 234.000 244.515  1.00 99.82           C  
ATOM   3267  N   THR A 448     213.253 239.340 244.045  1.00 95.48           N  
ATOM   3268  CA  THR A 448     212.356 240.321 243.438  1.00100.34           C  
ATOM   3269  C   THR A 448     212.998 241.002 242.234  1.00105.80           C  
ATOM   3270  O   THR A 448     212.295 241.358 241.283  1.00108.96           O  
ATOM   3271  CB  THR A 448     211.898 241.363 244.465  1.00100.53           C  
ATOM   3272  OG1 THR A 448     210.987 242.275 243.840  1.00112.11           O  
ATOM   3273  CG2 THR A 448     213.070 242.149 245.012  1.00102.97           C  
ATOM   3274  N   LEU A 449     214.323 241.169 242.235  1.00 94.34           N  
ATOM   3275  CA  LEU A 449     214.989 241.720 241.059  1.00 88.77           C  
ATOM   3276  C   LEU A 449     214.908 240.747 239.888  1.00 87.99           C  
ATOM   3277  O   LEU A 449     214.691 241.158 238.739  1.00 91.45           O  
ATOM   3278  CB  LEU A 449     216.444 242.051 241.392  1.00 92.73           C  
ATOM   3279  CG  LEU A 449     216.768 243.507 241.743  1.00 98.24           C  
ATOM   3280  CD1 LEU A 449     216.684 244.405 240.524  1.00 98.42           C  
ATOM   3281  CD2 LEU A 449     215.858 244.019 242.850  1.00100.65           C  
ATOM   3282  N   VAL A 450     215.065 239.449 240.166  1.00 87.17           N  
ATOM   3283  CA  VAL A 450     214.882 238.440 239.129  1.00 88.69           C  
ATOM   3284  C   VAL A 450     213.450 238.471 238.608  1.00 91.47           C  
ATOM   3285  O   VAL A 450     213.212 238.415 237.395  1.00 98.43           O  
ATOM   3286  CB  VAL A 450     215.265 237.049 239.668  1.00 91.67           C  
ATOM   3287  CG1 VAL A 450     214.558 235.951 238.886  1.00 86.01           C  
ATOM   3288  CG2 VAL A 450     216.772 236.859 239.619  1.00 91.59           C  
ATOM   3289  N   ALA A 451     212.475 238.573 239.514  1.00 93.66           N  
ATOM   3290  CA  ALA A 451     211.078 238.644 239.099  1.00 93.66           C  
ATOM   3291  C   ALA A 451     210.800 239.883 238.258  1.00 95.48           C  
ATOM   3292  O   ALA A 451     209.952 239.844 237.360  1.00 97.27           O  
ATOM   3293  CB  ALA A 451     210.163 238.618 240.322  1.00 94.94           C  
ATOM   3294  N   VAL A 452     211.485 240.991 238.543  1.00 99.35           N  
ATOM   3295  CA  VAL A 452     211.304 242.198 237.744  1.00 96.78           C  
ATOM   3296  C   VAL A 452     211.892 242.016 236.350  1.00 95.83           C  
ATOM   3297  O   VAL A 452     211.261 242.367 235.346  1.00 92.18           O  
ATOM   3298  CB  VAL A 452     211.923 243.413 238.461  1.00 96.20           C  
ATOM   3299  CG1 VAL A 452     212.197 244.536 237.471  1.00 91.96           C  
ATOM   3300  CG2 VAL A 452     211.011 243.899 239.571  1.00 90.99           C  
ATOM   3301  N   PHE A 453     213.100 241.452 236.258  1.00104.07           N  
ATOM   3302  CA  PHE A 453     213.825 241.514 234.990  1.00 98.85           C  
ATOM   3303  C   PHE A 453     213.521 240.341 234.062  1.00 98.93           C  
ATOM   3304  O   PHE A 453     213.391 240.540 232.849  1.00104.61           O  
ATOM   3305  CB  PHE A 453     215.328 241.604 235.245  1.00 99.74           C  
ATOM   3306  CG  PHE A 453     215.774 242.942 235.749  1.00100.54           C  
ATOM   3307  CD1 PHE A 453     215.196 244.102 235.262  1.00 97.65           C  
ATOM   3308  CD2 PHE A 453     216.778 243.046 236.693  1.00102.30           C  
ATOM   3309  CE1 PHE A 453     215.604 245.339 235.715  1.00 96.18           C  
ATOM   3310  CE2 PHE A 453     217.194 244.282 237.145  1.00102.58           C  
ATOM   3311  CZ  PHE A 453     216.604 245.429 236.658  1.00 98.31           C  
ATOM   3312  N   VAL A 454     213.421 239.119 234.592  1.00101.13           N  
ATOM   3313  CA  VAL A 454     213.357 237.938 233.726  1.00 97.06           C  
ATOM   3314  C   VAL A 454     212.179 237.973 232.757  1.00103.36           C  
ATOM   3315  O   VAL A 454     212.395 237.761 231.552  1.00111.37           O  
ATOM   3316  CB  VAL A 454     213.382 236.657 234.580  1.00102.50           C  
ATOM   3317  CG1 VAL A 454     212.955 235.456 233.751  1.00102.90           C  
ATOM   3318  CG2 VAL A 454     214.767 236.442 235.163  1.00105.67           C  
ATOM   3319  N   PRO A 455     210.933 238.223 233.187  1.00 99.04           N  
ATOM   3320  CA  PRO A 455     209.826 238.226 232.215  1.00 98.70           C  
ATOM   3321  C   PRO A 455     209.932 239.313 231.160  1.00 96.51           C  
ATOM   3322  O   PRO A 455     209.360 239.151 230.075  1.00 98.82           O  
ATOM   3323  CB  PRO A 455     208.583 238.423 233.091  1.00 97.53           C  
ATOM   3324  CG  PRO A 455     209.082 239.094 234.305  1.00 98.53           C  
ATOM   3325  CD  PRO A 455     210.453 238.536 234.544  1.00 98.21           C  
ATOM   3326  N   LEU A 456     210.659 240.399 231.428  1.00104.78           N  
ATOM   3327  CA  LEU A 456     210.700 241.520 230.498  1.00102.16           C  
ATOM   3328  C   LEU A 456     211.517 241.212 229.249  1.00100.44           C  
ATOM   3329  O   LEU A 456     211.543 242.030 228.324  1.00105.49           O  
ATOM   3330  CB  LEU A 456     211.252 242.758 231.206  1.00101.63           C  
ATOM   3331  CG  LEU A 456     210.687 244.110 230.771  1.00102.40           C  
ATOM   3332  CD1 LEU A 456     209.171 244.048 230.675  1.00106.83           C  
ATOM   3333  CD2 LEU A 456     211.099 245.182 231.762  1.00108.40           C  
ATOM   3334  N   ALA A 457     212.178 240.058 229.203  1.00112.06           N  
ATOM   3335  CA  ALA A 457     212.913 239.619 228.024  1.00118.12           C  
ATOM   3336  C   ALA A 457     212.061 238.801 227.060  1.00122.41           C  
ATOM   3337  O   ALA A 457     212.589 238.309 226.058  1.00121.58           O  
ATOM   3338  CB  ALA A 457     214.138 238.804 228.444  1.00113.64           C  
ATOM   3339  N   PHE A 458     210.770 238.641 227.337  1.00129.44           N  
ATOM   3340  CA  PHE A 458     209.896 237.793 226.537  1.00125.92           C  
ATOM   3341  C   PHE A 458     209.004 238.576 225.582  1.00125.38           C  
ATOM   3342  O   PHE A 458     208.069 237.998 225.018  1.00125.20           O  
ATOM   3343  CB  PHE A 458     209.032 236.926 227.456  1.00127.33           C  
ATOM   3344  CG  PHE A 458     209.805 235.860 228.173  1.00129.49           C  
ATOM   3345  CD1 PHE A 458     211.071 235.501 227.741  1.00126.55           C  
ATOM   3346  CD2 PHE A 458     209.274 235.221 229.279  1.00130.16           C  
ATOM   3347  CE1 PHE A 458     211.789 234.523 228.394  1.00127.49           C  
ATOM   3348  CE2 PHE A 458     209.990 234.239 229.937  1.00128.27           C  
ATOM   3349  CZ  PHE A 458     211.249 233.890 229.493  1.00128.88           C  
ATOM   3350  N   MET A 459     209.258 239.868 225.394  1.00138.86           N  
ATOM   3351  CA  MET A 459     208.482 240.646 224.439  1.00139.71           C  
ATOM   3352  C   MET A 459     208.764 240.186 223.013  1.00143.77           C  
ATOM   3353  O   MET A 459     209.876 239.765 222.683  1.00143.61           O  
ATOM   3354  CB  MET A 459     208.806 242.133 224.584  1.00137.35           C  
ATOM   3355  CG  MET A 459     208.997 242.591 226.017  1.00142.21           C  
ATOM   3356  SD  MET A 459     208.655 244.348 226.225  1.00147.83           S  
ATOM   3357  CE  MET A 459     206.892 244.392 225.928  1.00141.05           C  
ATOM   3358  N   THR A 460     207.743 240.263 222.168  1.00146.66           N  
ATOM   3359  CA  THR A 460     207.886 239.938 220.758  1.00144.97           C  
ATOM   3360  C   THR A 460     208.229 241.191 219.959  1.00144.22           C  
ATOM   3361  O   THR A 460     207.915 242.316 220.354  1.00144.16           O  
ATOM   3362  CB  THR A 460     206.604 239.301 220.219  1.00145.86           C  
ATOM   3363  OG1 THR A 460     205.468 239.907 220.849  1.00144.91           O  
ATOM   3364  CG2 THR A 460     206.595 237.808 220.506  1.00141.68           C  
ATOM   3365  N   GLY A 461     208.887 240.982 218.825  1.00143.55           N  
ATOM   3366  CA  GLY A 461     209.264 242.084 217.965  1.00144.28           C  
ATOM   3367  C   GLY A 461     210.671 242.590 218.214  1.00146.19           C  
ATOM   3368  O   GLY A 461     211.482 241.998 218.933  1.00147.95           O  
ATOM   3369  N   LEU A 462     210.956 243.731 217.581  1.00141.03           N  
ATOM   3370  CA  LEU A 462     212.281 244.337 217.672  1.00141.75           C  
ATOM   3371  C   LEU A 462     212.587 244.794 219.096  1.00141.28           C  
ATOM   3372  O   LEU A 462     213.719 244.641 219.579  1.00143.83           O  
ATOM   3373  CB  LEU A 462     212.369 245.507 216.689  1.00142.82           C  
ATOM   3374  CG  LEU A 462     213.295 246.695 216.957  1.00144.00           C  
ATOM   3375  CD1 LEU A 462     214.748 246.260 216.952  1.00144.47           C  
ATOM   3376  CD2 LEU A 462     213.062 247.796 215.934  1.00142.17           C  
ATOM   3377  N   THR A 463     211.590 245.360 219.781  1.00133.54           N  
ATOM   3378  CA  THR A 463     211.814 245.886 221.125  1.00134.84           C  
ATOM   3379  C   THR A 463     212.259 244.789 222.083  1.00137.45           C  
ATOM   3380  O   THR A 463     213.234 244.963 222.822  1.00144.42           O  
ATOM   3381  CB  THR A 463     210.545 246.563 221.642  1.00137.28           C  
ATOM   3382  OG1 THR A 463     209.422 245.699 221.432  1.00142.43           O  
ATOM   3383  CG2 THR A 463     210.312 247.879 220.916  1.00135.71           C  
ATOM   3384  N   GLY A 464     211.568 243.649 222.078  1.00136.15           N  
ATOM   3385  CA  GLY A 464     211.991 242.540 222.919  1.00137.54           C  
ATOM   3386  C   GLY A 464     213.355 242.007 222.527  1.00139.98           C  
ATOM   3387  O   GLY A 464     214.135 241.572 223.382  1.00143.61           O  
ATOM   3388  N   GLN A 465     213.661 242.032 221.227  1.00134.58           N  
ATOM   3389  CA  GLN A 465     214.975 241.606 220.763  1.00134.13           C  
ATOM   3390  C   GLN A 465     216.077 242.477 221.350  1.00131.91           C  
ATOM   3391  O   GLN A 465     217.148 241.970 221.700  1.00130.43           O  
ATOM   3392  CB  GLN A 465     215.025 241.638 219.235  1.00131.15           C  
ATOM   3393  CG  GLN A 465     215.146 240.269 218.587  1.00132.67           C  
ATOM   3394  CD  GLN A 465     216.537 239.684 218.712  1.00139.67           C  
ATOM   3395  OE1 GLN A 465     217.507 240.405 218.945  1.00143.17           O  
ATOM   3396  NE2 GLN A 465     216.643 238.369 218.558  1.00137.13           N  
ATOM   3397  N   PHE A 466     215.836 243.785 221.465  1.00117.68           N  
ATOM   3398  CA  PHE A 466     216.808 244.654 222.125  1.00113.69           C  
ATOM   3399  C   PHE A 466     216.780 244.500 223.643  1.00119.96           C  
ATOM   3400  O   PHE A 466     217.804 244.697 224.307  1.00123.88           O  
ATOM   3401  CB  PHE A 466     216.561 246.112 221.735  1.00112.53           C  
ATOM   3402  CG  PHE A 466     217.298 246.544 220.500  1.00123.24           C  
ATOM   3403  CD1 PHE A 466     217.288 245.765 219.356  1.00127.77           C  
ATOM   3404  CD2 PHE A 466     217.997 247.739 220.483  1.00126.54           C  
ATOM   3405  CE1 PHE A 466     217.970 246.167 218.222  1.00126.25           C  
ATOM   3406  CE2 PHE A 466     218.677 248.146 219.353  1.00122.13           C  
ATOM   3407  CZ  PHE A 466     218.663 247.359 218.221  1.00120.68           C  
ATOM   3408  N   TYR A 467     215.622 244.154 224.209  1.00118.51           N  
ATOM   3409  CA  TYR A 467     215.477 244.090 225.660  1.00109.83           C  
ATOM   3410  C   TYR A 467     216.138 242.858 226.266  1.00112.50           C  
ATOM   3411  O   TYR A 467     216.607 242.921 227.413  1.00121.65           O  
ATOM   3412  CB  TYR A 467     213.995 244.081 226.041  1.00107.10           C  
ATOM   3413  CG  TYR A 467     213.367 245.443 226.225  1.00109.71           C  
ATOM   3414  CD1 TYR A 467     213.878 246.353 227.134  1.00114.42           C  
ATOM   3415  CD2 TYR A 467     212.230 245.799 225.513  1.00112.84           C  
ATOM   3416  CE1 TYR A 467     213.292 247.595 227.305  1.00117.63           C  
ATOM   3417  CE2 TYR A 467     211.639 247.033 225.678  1.00110.43           C  
ATOM   3418  CZ  TYR A 467     212.173 247.927 226.575  1.00113.26           C  
ATOM   3419  OH  TYR A 467     211.581 249.157 226.741  1.00117.94           O  
ATOM   3420  N   LYS A 468     216.148 241.740 225.532  1.00112.63           N  
ATOM   3421  CA  LYS A 468     216.503 240.450 226.118  1.00114.53           C  
ATOM   3422  C   LYS A 468     217.929 240.442 226.658  1.00116.77           C  
ATOM   3423  O   LYS A 468     218.174 239.992 227.785  1.00124.55           O  
ATOM   3424  CB  LYS A 468     216.320 239.343 225.079  1.00113.47           C  
ATOM   3425  CG  LYS A 468     217.076 238.064 225.396  1.00115.69           C  
ATOM   3426  CD  LYS A 468     217.155 237.149 224.184  1.00119.26           C  
ATOM   3427  CE  LYS A 468     215.775 236.716 223.722  1.00121.69           C  
ATOM   3428  NZ  LYS A 468     215.843 235.562 222.784  1.00121.64           N  
ATOM   3429  N   GLN A 469     218.888 240.913 225.857  1.00121.80           N  
ATOM   3430  CA  GLN A 469     220.287 240.855 226.271  1.00127.56           C  
ATOM   3431  C   GLN A 469     220.529 241.695 227.517  1.00127.68           C  
ATOM   3432  O   GLN A 469     221.184 241.242 228.463  1.00133.26           O  
ATOM   3433  CB  GLN A 469     221.193 241.315 225.129  1.00123.95           C  
ATOM   3434  CG  GLN A 469     221.296 240.326 223.982  1.00127.69           C  
ATOM   3435  CD  GLN A 469     220.254 240.569 222.910  1.00132.99           C  
ATOM   3436  OE1 GLN A 469     219.057 240.404 223.142  1.00135.32           O  
ATOM   3437  NE2 GLN A 469     220.705 240.964 221.725  1.00132.20           N  
ATOM   3438  N   PHE A 470     219.996 242.918 227.537  1.00 98.61           N  
ATOM   3439  CA  PHE A 470     220.161 243.789 228.696  1.00 96.70           C  
ATOM   3440  C   PHE A 470     219.558 243.159 229.944  1.00105.60           C  
ATOM   3441  O   PHE A 470     220.194 243.123 231.008  1.00113.90           O  
ATOM   3442  CB  PHE A 470     219.521 245.150 228.407  1.00 96.33           C  
ATOM   3443  CG  PHE A 470     219.552 246.104 229.569  1.00102.27           C  
ATOM   3444  CD1 PHE A 470     220.616 246.970 229.744  1.00107.14           C  
ATOM   3445  CD2 PHE A 470     218.503 246.153 230.473  1.00108.83           C  
ATOM   3446  CE1 PHE A 470     220.639 247.855 230.806  1.00108.46           C  
ATOM   3447  CE2 PHE A 470     218.525 247.032 231.537  1.00110.17           C  
ATOM   3448  CZ  PHE A 470     219.595 247.884 231.704  1.00107.83           C  
ATOM   3449  N   ALA A 471     218.331 242.642 229.830  1.00 99.50           N  
ATOM   3450  CA  ALA A 471     217.660 242.076 230.996  1.00 97.98           C  
ATOM   3451  C   ALA A 471     218.416 240.867 231.532  1.00105.81           C  
ATOM   3452  O   ALA A 471     218.640 240.745 232.743  1.00113.85           O  
ATOM   3453  CB  ALA A 471     216.221 241.703 230.643  1.00 98.48           C  
ATOM   3454  N   MET A 472     218.830 239.964 230.639  1.00109.55           N  
ATOM   3455  CA  MET A 472     219.534 238.766 231.083  1.00112.44           C  
ATOM   3456  C   MET A 472     220.882 239.111 231.700  1.00119.24           C  
ATOM   3457  O   MET A 472     221.264 238.538 232.729  1.00126.33           O  
ATOM   3458  CB  MET A 472     219.708 237.800 229.913  1.00112.69           C  
ATOM   3459  CG  MET A 472     218.546 236.841 229.743  1.00117.72           C  
ATOM   3460  SD  MET A 472     217.827 236.360 231.323  1.00136.62           S  
ATOM   3461  CE  MET A 472     218.951 235.058 231.818  1.00122.27           C  
ATOM   3462  N   THR A 473     221.614 240.049 231.092  1.00108.08           N  
ATOM   3463  CA  THR A 473     222.910 240.440 231.631  1.00102.90           C  
ATOM   3464  C   THR A 473     222.762 241.027 233.027  1.00103.37           C  
ATOM   3465  O   THR A 473     223.498 240.656 233.950  1.00107.34           O  
ATOM   3466  CB  THR A 473     223.585 241.441 230.692  1.00 98.25           C  
ATOM   3467  OG1 THR A 473     224.127 240.748 229.560  1.00107.64           O  
ATOM   3468  CG2 THR A 473     224.706 242.178 231.408  1.00101.16           C  
ATOM   3469  N   ILE A 474     221.798 241.933 233.209  1.00 96.22           N  
ATOM   3470  CA  ILE A 474     221.650 242.571 234.512  1.00 96.53           C  
ATOM   3471  C   ILE A 474     221.173 241.565 235.557  1.00 98.11           C  
ATOM   3472  O   ILE A 474     221.597 241.616 236.719  1.00 97.63           O  
ATOM   3473  CB  ILE A 474     220.731 243.805 234.414  1.00 93.39           C  
ATOM   3474  CG1 ILE A 474     220.928 244.715 235.628  1.00 93.35           C  
ATOM   3475  CG2 ILE A 474     219.272 243.414 234.270  1.00100.41           C  
ATOM   3476  CD1 ILE A 474     220.162 246.014 235.542  1.00 98.74           C  
ATOM   3477  N   ALA A 475     220.311 240.618 235.166  1.00 93.98           N  
ATOM   3478  CA  ALA A 475     219.853 239.606 236.116  1.00 96.16           C  
ATOM   3479  C   ALA A 475     220.997 238.700 236.559  1.00102.15           C  
ATOM   3480  O   ALA A 475     221.152 238.416 237.757  1.00109.42           O  
ATOM   3481  CB  ALA A 475     218.721 238.783 235.502  1.00 90.91           C  
ATOM   3482  N   ILE A 476     221.813 238.238 235.609  1.00 97.64           N  
ATOM   3483  CA  ILE A 476     222.962 237.410 235.965  1.00 95.73           C  
ATOM   3484  C   ILE A 476     223.911 238.188 236.867  1.00102.54           C  
ATOM   3485  O   ILE A 476     224.420 237.661 237.868  1.00102.46           O  
ATOM   3486  CB  ILE A 476     223.665 236.899 234.693  1.00 95.91           C  
ATOM   3487  CG1 ILE A 476     222.990 235.622 234.187  1.00100.38           C  
ATOM   3488  CG2 ILE A 476     225.145 236.659 234.949  1.00102.33           C  
ATOM   3489  CD1 ILE A 476     222.952 235.504 232.679  1.00 97.06           C  
ATOM   3490  N   SER A 477     224.146 239.462 236.540  1.00102.47           N  
ATOM   3491  CA  SER A 477     225.062 240.276 237.331  1.00 95.30           C  
ATOM   3492  C   SER A 477     224.565 240.438 238.761  1.00 94.94           C  
ATOM   3493  O   SER A 477     225.343 240.314 239.713  1.00 97.31           O  
ATOM   3494  CB  SER A 477     225.254 241.640 236.670  1.00 98.13           C  
ATOM   3495  OG  SER A 477     226.280 242.374 237.315  1.00101.02           O  
ATOM   3496  N   THR A 478     223.268 240.708 238.940  1.00105.71           N  
ATOM   3497  CA  THR A 478     222.777 240.934 240.296  1.00108.41           C  
ATOM   3498  C   THR A 478     222.748 239.637 241.098  1.00107.32           C  
ATOM   3499  O   THR A 478     223.005 239.650 242.307  1.00108.83           O  
ATOM   3500  CB  THR A 478     221.396 241.599 240.287  1.00105.47           C  
ATOM   3501  OG1 THR A 478     220.920 241.717 241.633  1.00108.60           O  
ATOM   3502  CG2 THR A 478     220.392 240.788 239.500  1.00102.14           C  
ATOM   3503  N   VAL A 479     222.462 238.502 240.450  1.00 99.39           N  
ATOM   3504  CA  VAL A 479     222.513 237.231 241.172  1.00 98.46           C  
ATOM   3505  C   VAL A 479     223.939 236.930 241.631  1.00104.11           C  
ATOM   3506  O   VAL A 479     224.171 236.538 242.788  1.00107.09           O  
ATOM   3507  CB  VAL A 479     221.940 236.098 240.300  1.00 98.62           C  
ATOM   3508  CG1 VAL A 479     222.560 234.760 240.678  1.00 98.95           C  
ATOM   3509  CG2 VAL A 479     220.428 236.042 240.434  1.00103.53           C  
ATOM   3510  N   ILE A 480     224.917 237.118 240.740  1.00106.77           N  
ATOM   3511  CA  ILE A 480     226.307 236.864 241.108  1.00105.03           C  
ATOM   3512  C   ILE A 480     226.751 237.820 242.211  1.00101.96           C  
ATOM   3513  O   ILE A 480     227.475 237.429 243.134  1.00 97.58           O  
ATOM   3514  CB  ILE A 480     227.212 236.950 239.864  1.00106.89           C  
ATOM   3515  CG1 ILE A 480     227.288 235.589 239.169  1.00104.44           C  
ATOM   3516  CG2 ILE A 480     228.608 237.416 240.236  1.00102.42           C  
ATOM   3517  CD1 ILE A 480     227.915 234.506 240.020  1.00102.75           C  
ATOM   3518  N   SER A 481     226.314 239.081 242.143  1.00105.03           N  
ATOM   3519  CA  SER A 481     226.668 240.046 243.179  1.00 98.87           C  
ATOM   3520  C   SER A 481     226.049 239.674 244.520  1.00101.13           C  
ATOM   3521  O   SER A 481     226.675 239.857 245.570  1.00112.10           O  
ATOM   3522  CB  SER A 481     226.229 241.449 242.763  1.00107.57           C  
ATOM   3523  OG  SER A 481     226.262 242.339 243.865  1.00112.89           O  
ATOM   3524  N   ALA A 482     224.814 239.169 244.510  1.00100.40           N  
ATOM   3525  CA  ALA A 482     224.193 238.722 245.752  1.00105.25           C  
ATOM   3526  C   ALA A 482     224.973 237.569 246.368  1.00107.28           C  
ATOM   3527  O   ALA A 482     225.219 237.552 247.581  1.00107.87           O  
ATOM   3528  CB  ALA A 482     222.742 238.315 245.499  1.00106.79           C  
ATOM   3529  N   PHE A 483     225.385 236.601 245.545  1.00112.37           N  
ATOM   3530  CA  PHE A 483     226.197 235.502 246.068  1.00105.97           C  
ATOM   3531  C   PHE A 483     227.528 236.008 246.618  1.00107.67           C  
ATOM   3532  O   PHE A 483     227.985 235.563 247.681  1.00103.74           O  
ATOM   3533  CB  PHE A 483     226.434 234.454 244.982  1.00108.16           C  
ATOM   3534  CG  PHE A 483     227.299 233.310 245.427  1.00111.78           C  
ATOM   3535  CD1 PHE A 483     226.797 232.325 246.260  1.00112.16           C  
ATOM   3536  CD2 PHE A 483     228.620 233.226 245.017  1.00115.26           C  
ATOM   3537  CE1 PHE A 483     227.595 231.273 246.673  1.00114.71           C  
ATOM   3538  CE2 PHE A 483     229.422 232.178 245.427  1.00112.36           C  
ATOM   3539  CZ  PHE A 483     228.909 231.201 246.255  1.00113.88           C  
ATOM   3540  N   ASN A 484     228.165 236.938 245.903  1.00120.54           N  
ATOM   3541  CA  ASN A 484     229.444 237.481 246.346  1.00114.50           C  
ATOM   3542  C   ASN A 484     229.292 238.197 247.683  1.00110.94           C  
ATOM   3543  O   ASN A 484     230.113 238.017 248.587  1.00112.91           O  
ATOM   3544  CB  ASN A 484     229.997 238.418 245.266  1.00116.49           C  
ATOM   3545  CG  ASN A 484     231.366 239.000 245.607  1.00118.20           C  
ATOM   3546  OD1 ASN A 484     231.803 239.006 246.756  1.00115.09           O  
ATOM   3547  ND2 ASN A 484     232.048 239.501 244.586  1.00125.11           N  
ATOM   3548  N   SER A 485     228.237 239.000 247.834  1.00110.35           N  
ATOM   3549  CA  SER A 485     228.015 239.693 249.098  1.00106.94           C  
ATOM   3550  C   SER A 485     227.670 238.724 250.219  1.00108.34           C  
ATOM   3551  O   SER A 485     227.997 238.983 251.382  1.00107.11           O  
ATOM   3552  CB  SER A 485     226.907 240.731 248.944  1.00111.33           C  
ATOM   3553  OG  SER A 485     226.179 240.876 250.151  1.00115.25           O  
ATOM   3554  N   LEU A 486     227.009 237.610 249.896  1.00120.46           N  
ATOM   3555  CA  LEU A 486     226.711 236.616 250.919  1.00119.78           C  
ATOM   3556  C   LEU A 486     227.949 235.857 251.375  1.00118.87           C  
ATOM   3557  O   LEU A 486     228.006 235.440 252.537  1.00114.86           O  
ATOM   3558  CB  LEU A 486     225.665 235.623 250.413  1.00121.10           C  
ATOM   3559  CG  LEU A 486     224.227 235.844 250.880  1.00119.50           C  
ATOM   3560  CD1 LEU A 486     223.266 235.012 250.051  1.00120.66           C  
ATOM   3561  CD2 LEU A 486     224.091 235.516 252.358  1.00114.98           C  
ATOM   3562  N   THR A 487     228.934 235.657 250.498  1.00129.32           N  
ATOM   3563  CA  THR A 487     230.078 234.822 250.854  1.00123.44           C  
ATOM   3564  C   THR A 487     231.318 235.630 251.219  1.00119.37           C  
ATOM   3565  O   THR A 487     231.826 235.491 252.336  1.00120.00           O  
ATOM   3566  CB  THR A 487     230.399 233.851 249.710  1.00127.22           C  
ATOM   3567  OG1 THR A 487     230.776 234.590 248.542  1.00131.00           O  
ATOM   3568  CG2 THR A 487     229.190 232.987 249.390  1.00126.24           C  
ATOM   3569  N   LEU A 488     231.818 236.480 250.320  1.00111.51           N  
ATOM   3570  CA  LEU A 488     233.136 237.078 250.514  1.00108.13           C  
ATOM   3571  C   LEU A 488     233.109 238.200 251.547  1.00107.78           C  
ATOM   3572  O   LEU A 488     233.985 238.276 252.416  1.00109.00           O  
ATOM   3573  CB  LEU A 488     233.670 237.594 249.177  1.00111.62           C  
ATOM   3574  CG  LEU A 488     235.109 238.108 249.152  1.00109.13           C  
ATOM   3575  CD1 LEU A 488     236.042 237.137 249.857  1.00106.43           C  
ATOM   3576  CD2 LEU A 488     235.560 238.346 247.721  1.00111.88           C  
ATOM   3577  N   SER A 489     232.115 239.084 251.463  1.00112.20           N  
ATOM   3578  CA  SER A 489     232.158 240.326 252.233  1.00106.29           C  
ATOM   3579  C   SER A 489     232.205 240.135 253.748  1.00106.55           C  
ATOM   3580  O   SER A 489     233.028 240.809 254.394  1.00112.09           O  
ATOM   3581  CB  SER A 489     230.970 241.215 251.839  1.00110.71           C  
ATOM   3582  OG  SER A 489     230.940 241.437 250.440  1.00116.52           O  
ATOM   3583  N   PRO A 490     231.372 239.292 254.376  1.00105.97           N  
ATOM   3584  CA  PRO A 490     231.448 239.178 255.844  1.00108.16           C  
ATOM   3585  C   PRO A 490     232.805 238.721 256.354  1.00111.52           C  
ATOM   3586  O   PRO A 490     233.266 239.206 257.395  1.00116.80           O  
ATOM   3587  CB  PRO A 490     230.344 238.163 256.171  1.00109.63           C  
ATOM   3588  CG  PRO A 490     229.404 238.240 255.030  1.00112.51           C  
ATOM   3589  CD  PRO A 490     230.257 238.497 253.830  1.00108.80           C  
ATOM   3590  N   ALA A 491     233.465 237.801 255.644  1.00104.72           N  
ATOM   3591  CA  ALA A 491     234.779 237.336 256.081  1.00101.47           C  
ATOM   3592  C   ALA A 491     235.811 238.456 256.023  1.00103.85           C  
ATOM   3593  O   ALA A 491     236.614 238.619 256.949  1.00109.75           O  
ATOM   3594  CB  ALA A 491     235.224 236.148 255.229  1.00100.33           C  
ATOM   3595  N   LEU A 492     235.804 239.239 254.942  1.00103.46           N  
ATOM   3596  CA  LEU A 492     236.722 240.368 254.840  1.00102.00           C  
ATOM   3597  C   LEU A 492     236.440 241.405 255.918  1.00104.40           C  
ATOM   3598  O   LEU A 492     237.371 241.992 256.482  1.00110.67           O  
ATOM   3599  CB  LEU A 492     236.627 240.999 253.451  1.00109.27           C  
ATOM   3600  CG  LEU A 492     237.546 240.419 252.375  1.00111.01           C  
ATOM   3601  CD1 LEU A 492     237.565 241.316 251.149  1.00111.28           C  
ATOM   3602  CD2 LEU A 492     238.950 240.222 252.923  1.00109.74           C  
ATOM   3603  N   ALA A 493     235.160 241.649 256.212  1.00104.75           N  
ATOM   3604  CA  ALA A 493     234.814 242.595 257.268  1.00106.00           C  
ATOM   3605  C   ALA A 493     235.303 242.108 258.626  1.00105.01           C  
ATOM   3606  O   ALA A 493     235.789 242.901 259.440  1.00106.79           O  
ATOM   3607  CB  ALA A 493     233.303 242.826 257.291  1.00103.75           C  
ATOM   3608  N   ALA A 494     235.179 240.806 258.890  1.00101.06           N  
ATOM   3609  CA  ALA A 494     235.668 240.260 260.152  1.00 96.30           C  
ATOM   3610  C   ALA A 494     237.189 240.301 260.233  1.00100.60           C  
ATOM   3611  O   ALA A 494     237.745 240.502 261.318  1.00103.54           O  
ATOM   3612  CB  ALA A 494     235.166 238.829 260.336  1.00 98.84           C  
ATOM   3613  N   LEU A 495     237.874 240.107 259.106  1.00113.29           N  
ATOM   3614  CA  LEU A 495     239.334 240.061 259.111  1.00111.37           C  
ATOM   3615  C   LEU A 495     239.946 241.455 259.219  1.00112.28           C  
ATOM   3616  O   LEU A 495     240.681 241.750 260.167  1.00109.73           O  
ATOM   3617  CB  LEU A 495     239.836 239.355 257.848  1.00107.35           C  
ATOM   3618  CG  LEU A 495     241.146 238.576 257.969  1.00110.80           C  
ATOM   3619  CD1 LEU A 495     241.090 237.611 259.140  1.00111.24           C  
ATOM   3620  CD2 LEU A 495     241.447 237.838 256.674  1.00113.68           C  
ATOM   3621  N   LEU A 496     239.652 242.326 258.251  1.00115.06           N  
ATOM   3622  CA  LEU A 496     240.364 243.597 258.156  1.00110.81           C  
ATOM   3623  C   LEU A 496     239.967 244.560 259.270  1.00114.45           C  
ATOM   3624  O   LEU A 496     240.829 245.236 259.845  1.00120.13           O  
ATOM   3625  CB  LEU A 496     240.118 244.233 256.788  1.00113.32           C  
ATOM   3626  CG  LEU A 496     240.716 243.503 255.585  1.00114.98           C  
ATOM   3627  CD1 LEU A 496     239.945 243.836 254.318  1.00114.70           C  
ATOM   3628  CD2 LEU A 496     242.186 243.856 255.427  1.00118.35           C  
ATOM   3629  N   LEU A 497     238.676 244.648 259.581  1.00118.04           N  
ATOM   3630  CA  LEU A 497     238.205 245.652 260.526  1.00119.20           C  
ATOM   3631  C   LEU A 497     238.731 245.372 261.931  1.00123.99           C  
ATOM   3632  O   LEU A 497     238.849 244.222 262.360  1.00125.64           O  
ATOM   3633  CB  LEU A 497     236.677 245.703 260.537  1.00117.18           C  
ATOM   3634  CG  LEU A 497     236.037 246.543 259.428  1.00119.74           C  
ATOM   3635  CD1 LEU A 497     234.528 246.605 259.594  1.00119.03           C  
ATOM   3636  CD2 LEU A 497     236.635 247.941 259.393  1.00123.92           C  
ATOM   3637  N   LYS A 498     239.048 246.447 262.646  1.00127.92           N  
ATOM   3638  CA  LYS A 498     239.577 246.384 263.999  1.00123.88           C  
ATOM   3639  C   LYS A 498     238.622 247.083 264.959  1.00124.77           C  
ATOM   3640  O   LYS A 498     237.600 247.646 264.559  1.00127.53           O  
ATOM   3641  CB  LYS A 498     240.971 247.019 264.077  1.00119.52           C  
ATOM   3642  N   GLY A 499     238.971 247.044 266.243  1.00142.73           N  
ATOM   3643  CA  GLY A 499     238.143 247.631 267.272  1.00143.34           C  
ATOM   3644  C   GLY A 499     238.293 249.137 267.363  1.00146.62           C  
ATOM   3645  O   GLY A 499     239.090 249.766 266.668  1.00149.05           O  
ATOM   3646  N   HIS A 500     237.496 249.723 268.254  1.00162.47           N  
ATOM   3647  CA  HIS A 500     237.484 251.162 268.473  1.00163.10           C  
ATOM   3648  C   HIS A 500     238.487 251.609 269.528  1.00164.07           C  
ATOM   3649  O   HIS A 500     238.649 252.815 269.738  1.00163.04           O  
ATOM   3650  CB  HIS A 500     236.077 251.621 268.872  1.00162.41           C  
ATOM   3651  CG  HIS A 500     235.697 252.961 268.323  1.00165.37           C  
ATOM   3652  ND1 HIS A 500     234.430 253.243 267.862  1.00166.67           N  
ATOM   3653  CD2 HIS A 500     236.418 254.096 268.159  1.00165.67           C  
ATOM   3654  CE1 HIS A 500     234.385 254.493 267.438  1.00165.74           C  
ATOM   3655  NE2 HIS A 500     235.579 255.033 267.607  1.00166.80           N  
ATOM   3656  N   ASP A 501     239.162 250.673 270.194  1.00173.52           N  
ATOM   3657  CA  ASP A 501     240.121 251.002 271.238  1.00173.08           C  
ATOM   3658  C   ASP A 501     241.544 250.580 270.903  1.00176.59           C  
ATOM   3659  O   ASP A 501     242.443 250.785 271.728  1.00175.56           O  
ATOM   3660  CB  ASP A 501     239.698 250.362 272.568  1.00171.97           C  
ATOM   3661  N   ALA A 502     241.777 250.001 269.729  1.00189.54           N  
ATOM   3662  CA  ALA A 502     243.115 249.571 269.357  1.00188.12           C  
ATOM   3663  C   ALA A 502     244.001 250.774 269.042  1.00188.48           C  
ATOM   3664  O   ALA A 502     243.527 251.862 268.702  1.00187.06           O  
ATOM   3665  CB  ALA A 502     243.062 248.629 268.155  1.00185.59           C  
ATOM   3666  N   LYS A 503     245.307 250.563 269.166  1.00189.16           N  
ATOM   3667  CA  LYS A 503     246.260 251.621 268.869  1.00189.06           C  
ATOM   3668  C   LYS A 503     246.237 251.938 267.376  1.00189.10           C  
ATOM   3669  O   LYS A 503     246.048 251.035 266.552  1.00188.40           O  
ATOM   3670  CB  LYS A 503     247.669 251.210 269.300  1.00186.46           C  
ATOM   3671  N   PRO A 504     246.417 253.200 266.992  1.00184.23           N  
ATOM   3672  CA  PRO A 504     246.394 253.546 265.567  1.00184.09           C  
ATOM   3673  C   PRO A 504     247.557 252.922 264.812  1.00183.99           C  
ATOM   3674  O   PRO A 504     248.647 252.719 265.352  1.00181.27           O  
ATOM   3675  CB  PRO A 504     246.493 255.076 265.571  1.00183.81           C  
ATOM   3676  CG  PRO A 504     247.137 255.410 266.874  1.00182.77           C  
ATOM   3677  CD  PRO A 504     246.651 254.376 267.847  1.00183.24           C  
ATOM   3678  N   ASP A 505     247.307 252.617 263.541  1.00183.05           N  
ATOM   3679  CA  ASP A 505     248.314 252.039 262.666  1.00181.11           C  
ATOM   3680  C   ASP A 505     249.177 253.155 262.076  1.00180.89           C  
ATOM   3681  O   ASP A 505     249.059 254.325 262.448  1.00183.75           O  
ATOM   3682  CB  ASP A 505     247.647 251.196 261.581  1.00180.56           C  
ATOM   3683  CG  ASP A 505     248.416 249.926 261.275  1.00182.98           C  
ATOM   3684  OD1 ASP A 505     249.534 249.763 261.807  1.00182.17           O  
ATOM   3685  OD2 ASP A 505     247.901 249.090 260.504  1.00183.01           O  
ATOM   3686  N   ALA A 506     250.063 252.798 261.144  1.00165.01           N  
ATOM   3687  CA  ALA A 506     250.928 253.798 260.526  1.00164.23           C  
ATOM   3688  C   ALA A 506     250.137 254.719 259.604  1.00164.72           C  
ATOM   3689  O   ALA A 506     250.303 255.944 259.641  1.00164.72           O  
ATOM   3690  CB  ALA A 506     252.061 253.112 259.764  1.00162.26           C  
ATOM   3691  N   LEU A 507     249.269 254.146 258.768  1.00159.32           N  
ATOM   3692  CA  LEU A 507     248.483 254.951 257.840  1.00158.21           C  
ATOM   3693  C   LEU A 507     247.417 255.773 258.551  1.00157.48           C  
ATOM   3694  O   LEU A 507     247.088 256.877 258.098  1.00161.38           O  
ATOM   3695  CB  LEU A 507     247.833 254.054 256.785  1.00158.44           C  
ATOM   3696  CG  LEU A 507     247.635 254.681 255.404  1.00159.07           C  
ATOM   3697  CD1 LEU A 507     248.927 255.314 254.915  1.00157.61           C  
ATOM   3698  CD2 LEU A 507     247.130 253.647 254.411  1.00159.87           C  
ATOM   3699  N   THR A 508     246.862 255.253 259.649  1.00163.25           N  
ATOM   3700  CA  THR A 508     245.850 255.996 260.391  1.00167.40           C  
ATOM   3701  C   THR A 508     246.413 257.286 260.971  1.00167.96           C  
ATOM   3702  O   THR A 508     245.717 258.307 260.996  1.00171.58           O  
ATOM   3703  CB  THR A 508     245.266 255.129 261.507  1.00169.30           C  
ATOM   3704  OG1 THR A 508     246.330 254.579 262.293  1.00171.50           O  
ATOM   3705  CG2 THR A 508     244.433 253.997 260.925  1.00167.27           C  
ATOM   3706  N   ARG A 509     247.662 257.260 261.443  1.00166.32           N  
ATOM   3707  CA  ARG A 509     248.278 258.473 261.973  1.00168.29           C  
ATOM   3708  C   ARG A 509     248.403 259.544 260.897  1.00168.81           C  
ATOM   3709  O   ARG A 509     248.094 260.717 261.138  1.00169.97           O  
ATOM   3710  CB  ARG A 509     249.647 258.144 262.567  1.00167.98           C  
ATOM   3711  CG  ARG A 509     249.584 257.335 263.851  1.00170.58           C  
ATOM   3712  CD  ARG A 509     250.890 257.423 264.625  1.00169.19           C  
ATOM   3713  NE  ARG A 509     251.913 256.537 264.081  1.00170.51           N  
ATOM   3714  CZ  ARG A 509     251.902 255.216 264.193  1.00170.15           C  
ATOM   3715  NH1 ARG A 509     250.940 254.584 264.845  1.00170.26           N  
ATOM   3716  NH2 ARG A 509     252.886 254.510 263.642  1.00166.93           N  
ATOM   3717  N   ILE A 510     248.846 259.158 259.698  1.00162.62           N  
ATOM   3718  CA  ILE A 510     248.961 260.117 258.602  1.00162.89           C  
ATOM   3719  C   ILE A 510     247.589 260.645 258.209  1.00163.86           C  
ATOM   3720  O   ILE A 510     247.416 261.846 257.962  1.00165.38           O  
ATOM   3721  CB  ILE A 510     249.685 259.476 257.403  1.00163.68           C  
ATOM   3722  CG1 ILE A 510     250.996 258.829 257.853  1.00164.44           C  
ATOM   3723  CG2 ILE A 510     249.938 260.511 256.317  1.00161.97           C  
ATOM   3724  CD1 ILE A 510     251.600 257.900 256.823  1.00164.34           C  
ATOM   3725  N   MET A 511     246.592 259.758 258.141  1.00162.85           N  
ATOM   3726  CA  MET A 511     245.245 260.187 257.776  1.00160.16           C  
ATOM   3727  C   MET A 511     244.688 261.178 258.791  1.00160.57           C  
ATOM   3728  O   MET A 511     244.041 262.163 258.418  1.00162.06           O  
ATOM   3729  CB  MET A 511     244.325 258.972 257.648  1.00160.21           C  
ATOM   3730  CG  MET A 511     242.978 259.276 257.014  1.00162.19           C  
ATOM   3731  SD  MET A 511     241.773 257.959 257.272  1.00166.39           S  
ATOM   3732  CE  MET A 511     241.962 257.663 259.028  1.00164.66           C  
ATOM   3733  N   ASN A 512     244.929 260.932 260.080  1.00157.29           N  
ATOM   3734  CA  ASN A 512     244.486 261.865 261.110  1.00157.04           C  
ATOM   3735  C   ASN A 512     245.232 263.191 261.017  1.00159.65           C  
ATOM   3736  O   ASN A 512     244.633 264.259 261.191  1.00162.63           O  
ATOM   3737  CB  ASN A 512     244.669 261.244 262.494  1.00156.63           C  
ATOM   3738  CG  ASN A 512     243.732 260.079 262.737  1.00160.57           C  
ATOM   3739  OD1 ASN A 512     242.699 259.949 262.080  1.00160.80           O  
ATOM   3740  ND2 ASN A 512     244.090 259.221 263.686  1.00161.10           N  
ATOM   3741  N   ARG A 513     246.541 263.144 260.754  1.00160.04           N  
ATOM   3742  CA  ARG A 513     247.327 264.371 260.687  1.00160.48           C  
ATOM   3743  C   ARG A 513     246.886 265.249 259.522  1.00160.51           C  
ATOM   3744  O   ARG A 513     246.714 266.464 259.678  1.00157.94           O  
ATOM   3745  CB  ARG A 513     248.815 264.035 260.575  1.00159.23           C  
ATOM   3746  CG  ARG A 513     249.737 265.112 261.125  1.00158.08           C  
ATOM   3747  CD  ARG A 513     251.167 264.917 260.648  1.00157.00           C  
ATOM   3748  NE  ARG A 513     251.228 264.248 259.354  1.00160.37           N  
ATOM   3749  CZ  ARG A 513     251.505 264.857 258.209  1.00163.78           C  
ATOM   3750  NH1 ARG A 513     251.753 266.156 258.159  1.00161.59           N  
ATOM   3751  NH2 ARG A 513     251.535 264.145 257.086  1.00164.68           N  
ATOM   3752  N   VAL A 514     246.698 264.653 258.343  1.00158.52           N  
ATOM   3753  CA  VAL A 514     246.295 265.437 257.179  1.00155.27           C  
ATOM   3754  C   VAL A 514     244.857 265.921 257.324  1.00157.73           C  
ATOM   3755  O   VAL A 514     244.541 267.073 257.002  1.00159.89           O  
ATOM   3756  CB  VAL A 514     246.493 264.622 255.888  1.00154.05           C  
ATOM   3757  CG1 VAL A 514     246.147 265.465 254.672  1.00154.03           C  
ATOM   3758  CG2 VAL A 514     247.925 264.126 255.793  1.00154.92           C  
ATOM   3759  N   PHE A 515     243.966 265.060 257.809  1.00155.18           N  
ATOM   3760  CA  PHE A 515     242.542 265.369 257.929  1.00152.95           C  
ATOM   3761  C   PHE A 515     242.152 265.262 259.401  1.00154.42           C  
ATOM   3762  O   PHE A 515     241.729 264.201 259.867  1.00155.09           O  
ATOM   3763  CB  PHE A 515     241.710 264.428 257.059  1.00152.90           C  
ATOM   3764  CG  PHE A 515     242.109 264.428 255.610  1.00154.37           C  
ATOM   3765  CD1 PHE A 515     242.350 265.617 254.941  1.00157.49           C  
ATOM   3766  CD2 PHE A 515     242.246 263.237 254.918  1.00153.46           C  
ATOM   3767  CE1 PHE A 515     242.716 265.616 253.608  1.00157.04           C  
ATOM   3768  CE2 PHE A 515     242.613 263.229 253.586  1.00152.53           C  
ATOM   3769  CZ  PHE A 515     242.849 264.420 252.930  1.00154.88           C  
ATOM   3770  N   GLY A 516     242.293 266.365 260.133  1.00161.27           N  
ATOM   3771  CA  GLY A 516     241.973 266.370 261.547  1.00160.90           C  
ATOM   3772  C   GLY A 516     240.700 267.108 261.910  1.00163.59           C  
ATOM   3773  O   GLY A 516     239.940 266.654 262.770  1.00162.65           O  
ATOM   3774  N   ARG A 517     240.450 268.246 261.262  1.00165.19           N  
ATOM   3775  CA  ARG A 517     239.283 269.063 261.573  1.00164.00           C  
ATOM   3776  C   ARG A 517     238.138 268.874 260.588  1.00165.37           C  
ATOM   3777  O   ARG A 517     236.974 269.077 260.963  1.00166.76           O  
ATOM   3778  CB  ARG A 517     239.670 270.544 261.618  1.00159.52           C  
ATOM   3779  N   PHE A 518     238.443 268.499 259.343  1.00158.50           N  
ATOM   3780  CA  PHE A 518     237.396 268.279 258.351  1.00159.20           C  
ATOM   3781  C   PHE A 518     236.435 267.192 258.812  1.00159.10           C  
ATOM   3782  O   PHE A 518     235.214 267.319 258.658  1.00160.59           O  
ATOM   3783  CB  PHE A 518     238.026 267.911 257.006  1.00155.84           C  
ATOM   3784  CG  PHE A 518     237.047 267.855 255.868  1.00158.44           C  
ATOM   3785  CD1 PHE A 518     236.174 268.903 255.633  1.00159.80           C  
ATOM   3786  CD2 PHE A 518     237.003 266.752 255.030  1.00158.96           C  
ATOM   3787  CE1 PHE A 518     235.274 268.853 254.584  1.00159.47           C  
ATOM   3788  CE2 PHE A 518     236.105 266.696 253.981  1.00160.34           C  
ATOM   3789  CZ  PHE A 518     235.240 267.747 253.758  1.00159.55           C  
ATOM   3790  N   PHE A 519     236.972 266.118 259.396  1.00151.88           N  
ATOM   3791  CA  PHE A 519     236.127 265.027 259.868  1.00154.84           C  
ATOM   3792  C   PHE A 519     235.189 265.489 260.978  1.00158.63           C  
ATOM   3793  O   PHE A 519     234.001 265.150 260.974  1.00162.82           O  
ATOM   3794  CB  PHE A 519     236.995 263.863 260.346  1.00152.53           C  
ATOM   3795  CG  PHE A 519     237.643 263.089 259.231  1.00152.86           C  
ATOM   3796  CD1 PHE A 519     237.230 263.254 257.919  1.00154.32           C  
ATOM   3797  CD2 PHE A 519     238.667 262.195 259.497  1.00152.29           C  
ATOM   3798  CE1 PHE A 519     237.826 262.542 256.894  1.00153.75           C  
ATOM   3799  CE2 PHE A 519     239.266 261.480 258.476  1.00152.42           C  
ATOM   3800  CZ  PHE A 519     238.845 261.654 257.174  1.00151.06           C  
ATOM   3801  N   ALA A 520     235.703 266.266 261.936  1.00157.50           N  
ATOM   3802  CA  ALA A 520     234.863 266.742 263.034  1.00158.00           C  
ATOM   3803  C   ALA A 520     233.782 267.694 262.537  1.00157.11           C  
ATOM   3804  O   ALA A 520     232.622 267.614 262.971  1.00157.33           O  
ATOM   3805  CB  ALA A 520     235.728 267.418 264.097  1.00155.08           C  
ATOM   3806  N   LEU A 521     234.144 268.609 261.633  1.00146.33           N  
ATOM   3807  CA  LEU A 521     233.153 269.526 261.078  1.00148.45           C  
ATOM   3808  C   LEU A 521     232.071 268.755 260.332  1.00152.80           C  
ATOM   3809  O   LEU A 521     230.873 269.037 260.487  1.00157.05           O  
ATOM   3810  CB  LEU A 521     233.849 270.538 260.161  1.00148.86           C  
ATOM   3811  CG  LEU A 521     233.231 271.887 259.758  1.00149.85           C  
ATOM   3812  CD1 LEU A 521     234.162 272.600 258.788  1.00149.00           C  
ATOM   3813  CD2 LEU A 521     231.838 271.779 259.152  1.00150.13           C  
ATOM   3814  N   PHE A 522     232.475 267.762 259.537  1.00149.61           N  
ATOM   3815  CA  PHE A 522     231.511 266.952 258.806  1.00150.89           C  
ATOM   3816  C   PHE A 522     230.609 266.179 259.758  1.00154.87           C  
ATOM   3817  O   PHE A 522     229.404 266.053 259.516  1.00158.73           O  
ATOM   3818  CB  PHE A 522     232.247 266.003 257.862  1.00148.35           C  
ATOM   3819  CG  PHE A 522     231.353 265.022 257.174  1.00150.17           C  
ATOM   3820  CD1 PHE A 522     230.614 265.403 256.070  1.00150.66           C  
ATOM   3821  CD2 PHE A 522     231.257 263.719 257.624  1.00150.57           C  
ATOM   3822  CE1 PHE A 522     229.790 264.507 255.431  1.00150.42           C  
ATOM   3823  CE2 PHE A 522     230.434 262.816 256.988  1.00151.28           C  
ATOM   3824  CZ  PHE A 522     229.701 263.215 255.891  1.00152.17           C  
ATOM   3825  N   ASN A 523     231.176 265.650 260.845  1.00147.05           N  
ATOM   3826  CA  ASN A 523     230.382 264.903 261.815  1.00145.17           C  
ATOM   3827  C   ASN A 523     229.330 265.791 262.463  1.00148.49           C  
ATOM   3828  O   ASN A 523     228.169 265.391 262.615  1.00152.32           O  
ATOM   3829  CB  ASN A 523     231.297 264.289 262.876  1.00140.86           C  
ATOM   3830  CG  ASN A 523     232.022 263.057 262.378  1.00145.31           C  
ATOM   3831  OD1 ASN A 523     231.565 262.385 261.454  1.00147.62           O  
ATOM   3832  ND2 ASN A 523     233.164 262.756 262.986  1.00145.34           N  
ATOM   3833  N   ARG A 524     229.718 267.008 262.854  1.00150.97           N  
ATOM   3834  CA  ARG A 524     228.751 267.919 263.465  1.00151.77           C  
ATOM   3835  C   ARG A 524     227.651 268.303 262.480  1.00151.60           C  
ATOM   3836  O   ARG A 524     226.461 268.315 262.836  1.00153.90           O  
ATOM   3837  CB  ARG A 524     229.465 269.162 263.993  1.00148.79           C  
ATOM   3838  CG  ARG A 524     230.032 268.993 265.391  1.00151.10           C  
ATOM   3839  CD  ARG A 524     230.013 270.301 266.159  1.00154.40           C  
ATOM   3840  NE  ARG A 524     230.796 271.331 265.488  1.00157.13           N  
ATOM   3841  CZ  ARG A 524     232.048 271.639 265.796  1.00157.85           C  
ATOM   3842  NH1 ARG A 524     232.698 271.008 266.760  1.00155.58           N  
ATOM   3843  NH2 ARG A 524     232.665 272.601 265.117  1.00154.69           N  
ATOM   3844  N   VAL A 525     228.028 268.607 261.233  1.00144.32           N  
ATOM   3845  CA  VAL A 525     227.032 268.965 260.225  1.00146.59           C  
ATOM   3846  C   VAL A 525     226.074 267.804 259.988  1.00149.44           C  
ATOM   3847  O   VAL A 525     224.854 267.994 259.891  1.00154.73           O  
ATOM   3848  CB  VAL A 525     227.727 269.408 258.923  1.00146.08           C  
ATOM   3849  CG1 VAL A 525     226.748 269.396 257.759  1.00147.90           C  
ATOM   3850  CG2 VAL A 525     228.334 270.790 259.093  1.00147.34           C  
ATOM   3851  N   PHE A 526     226.609 266.584 259.900  1.00143.19           N  
ATOM   3852  CA  PHE A 526     225.770 265.416 259.661  1.00144.19           C  
ATOM   3853  C   PHE A 526     224.829 265.153 260.830  1.00146.45           C  
ATOM   3854  O   PHE A 526     223.675 264.763 260.626  1.00149.52           O  
ATOM   3855  CB  PHE A 526     226.640 264.190 259.391  1.00143.79           C  
ATOM   3856  CG  PHE A 526     225.859 262.920 259.242  1.00147.89           C  
ATOM   3857  CD1 PHE A 526     226.066 261.858 260.104  1.00148.59           C  
ATOM   3858  CD2 PHE A 526     224.909 262.792 258.243  1.00147.43           C  
ATOM   3859  CE1 PHE A 526     225.343 260.689 259.969  1.00146.59           C  
ATOM   3860  CE2 PHE A 526     224.183 261.627 258.104  1.00146.92           C  
ATOM   3861  CZ  PHE A 526     224.400 260.576 258.968  1.00147.32           C  
ATOM   3862  N   SER A 527     225.308 265.339 262.063  1.00141.15           N  
ATOM   3863  CA  SER A 527     224.437 265.154 263.220  1.00140.68           C  
ATOM   3864  C   SER A 527     223.291 266.160 263.215  1.00143.11           C  
ATOM   3865  O   SER A 527     222.132 265.800 263.472  1.00145.37           O  
ATOM   3866  CB  SER A 527     225.247 265.268 264.511  1.00140.08           C  
ATOM   3867  OG  SER A 527     225.242 266.598 264.997  1.00144.75           O  
ATOM   3868  N   ARG A 528     223.594 267.427 262.916  1.00148.06           N  
ATOM   3869  CA  ARG A 528     222.531 268.425 262.836  1.00148.00           C  
ATOM   3870  C   ARG A 528     221.536 268.080 261.732  1.00150.11           C  
ATOM   3871  O   ARG A 528     220.318 268.208 261.917  1.00149.81           O  
ATOM   3872  CB  ARG A 528     223.123 269.815 262.611  1.00148.39           C  
ATOM   3873  CG  ARG A 528     222.155 270.946 262.914  1.00152.07           C  
ATOM   3874  CD  ARG A 528     222.862 272.288 262.965  1.00154.23           C  
ATOM   3875  NE  ARG A 528     224.191 272.186 263.554  1.00155.47           N  
ATOM   3876  CZ  ARG A 528     225.179 273.039 263.324  1.00155.59           C  
ATOM   3877  NH1 ARG A 528     225.023 274.074 262.514  1.00153.13           N  
ATOM   3878  NH2 ARG A 528     226.352 272.851 263.921  1.00154.02           N  
ATOM   3879  N   ALA A 529     222.039 267.634 260.577  1.00142.63           N  
ATOM   3880  CA  ALA A 529     221.155 267.253 259.481  1.00139.82           C  
ATOM   3881  C   ALA A 529     220.273 266.071 259.865  1.00141.13           C  
ATOM   3882  O   ALA A 529     219.093 266.025 259.502  1.00146.11           O  
ATOM   3883  CB  ALA A 529     221.977 266.928 258.234  1.00139.81           C  
ATOM   3884  N   SER A 530     220.833 265.099 260.588  1.00142.83           N  
ATOM   3885  CA  SER A 530     220.048 263.951 261.031  1.00143.65           C  
ATOM   3886  C   SER A 530     218.940 264.373 261.987  1.00143.65           C  
ATOM   3887  O   SER A 530     217.807 263.883 261.890  1.00146.61           O  
ATOM   3888  CB  SER A 530     220.961 262.916 261.688  1.00143.06           C  
ATOM   3889  OG  SER A 530     220.228 262.060 262.546  1.00142.16           O  
ATOM   3890  N   ASP A 531     219.248 265.276 262.921  1.00148.95           N  
ATOM   3891  CA  ASP A 531     218.211 265.771 263.824  1.00149.23           C  
ATOM   3892  C   ASP A 531     217.113 266.499 263.056  1.00147.22           C  
ATOM   3893  O   ASP A 531     215.917 266.315 263.332  1.00145.69           O  
ATOM   3894  CB  ASP A 531     218.827 266.686 264.881  1.00151.56           C  
ATOM   3895  CG  ASP A 531     219.859 265.977 265.734  1.00154.54           C  
ATOM   3896  OD1 ASP A 531     219.700 264.761 265.972  1.00153.70           O  
ATOM   3897  OD2 ASP A 531     220.829 266.634 266.166  1.00154.67           O  
ATOM   3898  N   ARG A 532     217.501 267.328 262.082  1.00142.60           N  
ATOM   3899  CA  ARG A 532     216.508 268.024 261.271  1.00140.63           C  
ATOM   3900  C   ARG A 532     215.644 267.043 260.489  1.00140.14           C  
ATOM   3901  O   ARG A 532     214.430 267.237 260.367  1.00143.41           O  
ATOM   3902  CB  ARG A 532     217.192 269.012 260.327  1.00142.89           C  
ATOM   3903  CG  ARG A 532     217.892 270.159 261.034  1.00142.53           C  
ATOM   3904  CD  ARG A 532     216.897 271.028 261.786  1.00142.49           C  
ATOM   3905  NE  ARG A 532     215.760 271.406 260.955  1.00147.14           N  
ATOM   3906  CZ  ARG A 532     214.666 272.001 261.409  1.00147.46           C  
ATOM   3907  NH1 ARG A 532     214.524 272.304 262.689  1.00143.26           N  
ATOM   3908  NH2 ARG A 532     213.689 272.299 260.557  1.00143.80           N  
ATOM   3909  N   TYR A 533     216.251 265.984 259.946  1.00134.05           N  
ATOM   3910  CA  TYR A 533     215.483 264.980 259.215  1.00131.42           C  
ATOM   3911  C   TYR A 533     214.505 264.255 260.129  1.00130.81           C  
ATOM   3912  O   TYR A 533     213.371 263.961 259.729  1.00138.27           O  
ATOM   3913  CB  TYR A 533     216.420 263.976 258.546  1.00131.80           C  
ATOM   3914  CG  TYR A 533     215.692 262.919 257.748  1.00134.40           C  
ATOM   3915  CD1 TYR A 533     214.979 263.252 256.605  1.00140.74           C  
ATOM   3916  CD2 TYR A 533     215.704 261.589 258.146  1.00129.08           C  
ATOM   3917  CE1 TYR A 533     214.308 262.290 255.875  1.00137.68           C  
ATOM   3918  CE2 TYR A 533     215.035 260.620 257.423  1.00129.83           C  
ATOM   3919  CZ  TYR A 533     214.339 260.976 256.288  1.00134.53           C  
ATOM   3920  OH  TYR A 533     213.672 260.015 255.564  1.00137.53           O  
ATOM   3921  N   SER A 534     214.935 263.930 261.350  1.00134.04           N  
ATOM   3922  CA  SER A 534     214.031 263.281 262.295  1.00135.76           C  
ATOM   3923  C   SER A 534     212.840 264.175 262.613  1.00132.97           C  
ATOM   3924  O   SER A 534     211.689 263.717 262.614  1.00129.20           O  
ATOM   3925  CB  SER A 534     214.782 262.911 263.573  1.00136.64           C  
ATOM   3926  OG  SER A 534     215.884 262.068 263.289  1.00140.30           O  
ATOM   3927  N   GLN A 535     213.095 265.461 262.868  1.00138.92           N  
ATOM   3928  CA  GLN A 535     211.990 266.384 263.111  1.00136.96           C  
ATOM   3929  C   GLN A 535     211.079 266.487 261.893  1.00137.44           C  
ATOM   3930  O   GLN A 535     209.850 266.518 262.026  1.00136.09           O  
ATOM   3931  CB  GLN A 535     212.525 267.761 263.502  1.00138.08           C  
ATOM   3932  CG  GLN A 535     213.096 267.822 264.907  1.00138.32           C  
ATOM   3933  CD  GLN A 535     214.134 268.912 265.067  1.00142.77           C  
ATOM   3934  OE1 GLN A 535     214.124 269.905 264.340  1.00144.60           O  
ATOM   3935  NE2 GLN A 535     215.037 268.734 266.024  1.00142.87           N  
ATOM   3936  N   GLY A 536     211.666 266.526 260.695  1.00141.32           N  
ATOM   3937  CA  GLY A 536     210.865 266.650 259.489  1.00136.53           C  
ATOM   3938  C   GLY A 536     209.959 265.458 259.251  1.00134.96           C  
ATOM   3939  O   GLY A 536     208.792 265.619 258.887  1.00137.98           O  
ATOM   3940  N   VAL A 537     210.483 264.244 259.439  1.00130.53           N  
ATOM   3941  CA  VAL A 537     209.643 263.064 259.249  1.00127.28           C  
ATOM   3942  C   VAL A 537     208.583 262.978 260.341  1.00130.24           C  
ATOM   3943  O   VAL A 537     207.429 262.618 260.072  1.00132.41           O  
ATOM   3944  CB  VAL A 537     210.490 261.778 259.166  1.00124.54           C  
ATOM   3945  CG1 VAL A 537     211.272 261.543 260.441  1.00130.68           C  
ATOM   3946  CG2 VAL A 537     209.592 260.582 258.877  1.00122.47           C  
ATOM   3947  N   SER A 538     208.943 263.312 261.586  1.00139.67           N  
ATOM   3948  CA  SER A 538     207.950 263.308 262.653  1.00139.64           C  
ATOM   3949  C   SER A 538     206.846 264.323 262.386  1.00138.25           C  
ATOM   3950  O   SER A 538     205.701 264.120 262.804  1.00133.76           O  
ATOM   3951  CB  SER A 538     208.622 263.582 263.999  1.00139.44           C  
ATOM   3952  OG  SER A 538     207.693 264.093 264.937  1.00139.81           O  
ATOM   3953  N   ARG A 539     207.173 265.428 261.716  1.00146.78           N  
ATOM   3954  CA  ARG A 539     206.144 266.391 261.334  1.00144.11           C  
ATOM   3955  C   ARG A 539     205.296 265.884 260.173  1.00140.04           C  
ATOM   3956  O   ARG A 539     204.067 266.015 260.194  1.00142.10           O  
ATOM   3957  CB  ARG A 539     206.785 267.729 260.975  1.00144.85           C  
ATOM   3958  CG  ARG A 539     207.138 268.575 262.177  1.00145.24           C  
ATOM   3959  CD  ARG A 539     206.149 269.708 262.354  1.00144.25           C  
ATOM   3960  NE  ARG A 539     206.550 270.613 263.423  1.00147.46           N  
ATOM   3961  CZ  ARG A 539     207.474 271.555 263.297  1.00148.02           C  
ATOM   3962  NH1 ARG A 539     208.111 271.751 262.153  1.00148.38           N  
ATOM   3963  NH2 ARG A 539     207.765 272.324 264.342  1.00144.64           N  
ATOM   3964  N   VAL A 540     205.926 265.305 259.149  1.00135.25           N  
ATOM   3965  CA  VAL A 540     205.184 264.949 257.942  1.00137.96           C  
ATOM   3966  C   VAL A 540     204.360 263.679 258.112  1.00137.06           C  
ATOM   3967  O   VAL A 540     203.417 263.457 257.342  1.00137.21           O  
ATOM   3968  CB  VAL A 540     206.126 264.788 256.736  1.00140.01           C  
ATOM   3969  CG1 VAL A 540     206.894 263.478 256.831  1.00137.80           C  
ATOM   3970  CG2 VAL A 540     205.349 264.875 255.419  1.00138.66           C  
ATOM   3971  N   ILE A 541     204.676 262.839 259.100  1.00138.45           N  
ATOM   3972  CA  ILE A 541     203.958 261.575 259.248  1.00138.91           C  
ATOM   3973  C   ILE A 541     202.498 261.817 259.627  1.00140.65           C  
ATOM   3974  O   ILE A 541     201.605 261.059 259.230  1.00140.99           O  
ATOM   3975  CB  ILE A 541     204.677 260.675 260.271  1.00137.64           C  
ATOM   3976  CG1 ILE A 541     203.922 259.366 260.484  1.00134.70           C  
ATOM   3977  CG2 ILE A 541     204.838 261.381 261.591  1.00139.30           C  
ATOM   3978  CD1 ILE A 541     204.836 258.172 260.592  1.00136.66           C  
ATOM   3979  N   SER A 542     202.229 262.878 260.393  1.00148.77           N  
ATOM   3980  CA  SER A 542     200.892 263.102 260.937  1.00146.85           C  
ATOM   3981  C   SER A 542     199.886 263.606 259.906  1.00146.88           C  
ATOM   3982  O   SER A 542     198.699 263.702 260.233  1.00145.71           O  
ATOM   3983  CB  SER A 542     200.956 264.089 262.108  1.00141.80           C  
ATOM   3984  OG  SER A 542     201.719 265.239 261.784  1.00141.24           O  
ATOM   3985  N   HIS A 543     200.313 263.923 258.684  1.00148.56           N  
ATOM   3986  CA  HIS A 543     199.392 264.460 257.685  1.00149.40           C  
ATOM   3987  C   HIS A 543     199.227 263.514 256.500  1.00152.21           C  
ATOM   3988  O   HIS A 543     199.239 263.943 255.340  1.00155.73           O  
ATOM   3989  CB  HIS A 543     199.862 265.837 257.211  1.00151.11           C  
ATOM   3990  CG  HIS A 543     199.950 266.854 258.307  1.00152.00           C  
ATOM   3991  ND1 HIS A 543     201.150 267.285 258.829  1.00151.34           N  
ATOM   3992  CD2 HIS A 543     198.985 267.516 258.987  1.00150.42           C  
ATOM   3993  CE1 HIS A 543     200.921 268.176 259.777  1.00149.34           C  
ATOM   3994  NE2 HIS A 543     199.615 268.334 259.894  1.00146.60           N  
ATOM   3995  N   LYS A 544     199.064 262.219 256.788  1.00151.31           N  
ATOM   3996  CA  LYS A 544     198.864 261.239 255.725  1.00155.66           C  
ATOM   3997  C   LYS A 544     197.575 261.496 254.953  1.00155.96           C  
ATOM   3998  O   LYS A 544     197.473 261.126 253.776  1.00155.67           O  
ATOM   3999  CB  LYS A 544     198.865 259.828 256.313  1.00152.15           C  
ATOM   4000  CG  LYS A 544     198.156 259.724 257.653  1.00150.34           C  
ATOM   4001  CD  LYS A 544     198.729 258.599 258.500  1.00150.51           C  
ATOM   4002  CE  LYS A 544     197.772 258.205 259.613  1.00150.16           C  
ATOM   4003  NZ  LYS A 544     197.359 259.378 260.433  1.00152.94           N  
ATOM   4004  N   ALA A 545     196.587 262.135 255.587  1.00148.38           N  
ATOM   4005  CA  ALA A 545     195.349 262.460 254.887  1.00148.03           C  
ATOM   4006  C   ALA A 545     195.608 263.389 253.707  1.00149.26           C  
ATOM   4007  O   ALA A 545     195.078 263.175 252.610  1.00149.28           O  
ATOM   4008  CB  ALA A 545     194.347 263.087 255.856  1.00147.36           C  
ATOM   4009  N   SER A 546     196.423 264.426 253.910  1.00150.98           N  
ATOM   4010  CA  SER A 546     196.806 265.297 252.805  1.00153.04           C  
ATOM   4011  C   SER A 546     197.837 264.638 251.898  1.00151.76           C  
ATOM   4012  O   SER A 546     197.869 264.916 250.691  1.00152.77           O  
ATOM   4013  CB  SER A 546     197.349 266.622 253.342  1.00150.98           C  
ATOM   4014  OG  SER A 546     196.624 267.046 254.483  1.00147.58           O  
ATOM   4015  N   ALA A 547     198.686 263.774 252.463  1.00147.98           N  
ATOM   4016  CA  ALA A 547     199.668 263.064 251.651  1.00148.33           C  
ATOM   4017  C   ALA A 547     198.999 262.191 250.599  1.00151.21           C  
ATOM   4018  O   ALA A 547     199.518 262.057 249.487  1.00151.50           O  
ATOM   4019  CB  ALA A 547     200.577 262.219 252.543  1.00146.49           C  
ATOM   4020  N   MET A 548     197.857 261.584 250.932  1.00155.52           N  
ATOM   4021  CA  MET A 548     197.145 260.758 249.959  1.00156.90           C  
ATOM   4022  C   MET A 548     196.685 261.587 248.764  1.00158.20           C  
ATOM   4023  O   MET A 548     196.828 261.168 247.607  1.00157.53           O  
ATOM   4024  CB  MET A 548     195.956 260.069 250.629  1.00152.47           C  
ATOM   4025  N   GLY A 549     196.130 262.772 249.025  1.00152.52           N  
ATOM   4026  CA  GLY A 549     195.726 263.642 247.933  1.00150.62           C  
ATOM   4027  C   GLY A 549     196.905 264.125 247.112  1.00150.24           C  
ATOM   4028  O   GLY A 549     196.823 264.214 245.882  1.00152.54           O  
ATOM   4029  N   VAL A 550     198.017 264.441 247.779  1.00141.93           N  
ATOM   4030  CA  VAL A 550     199.227 264.842 247.062  1.00142.88           C  
ATOM   4031  C   VAL A 550     199.696 263.713 246.151  1.00143.00           C  
ATOM   4032  O   VAL A 550     200.087 263.939 245.000  1.00147.00           O  
ATOM   4033  CB  VAL A 550     200.326 265.263 248.053  1.00142.88           C  
ATOM   4034  CG1 VAL A 550     201.642 265.491 247.326  1.00142.86           C  
ATOM   4035  CG2 VAL A 550     199.910 266.515 248.806  1.00143.92           C  
ATOM   4036  N   TYR A 551     199.654 262.478 246.656  1.00130.05           N  
ATOM   4037  CA  TYR A 551     200.072 261.323 245.869  1.00132.90           C  
ATOM   4038  C   TYR A 551     199.157 261.109 244.668  1.00136.70           C  
ATOM   4039  O   TYR A 551     199.626 260.793 243.567  1.00142.23           O  
ATOM   4040  CB  TYR A 551     200.109 260.087 246.775  1.00130.59           C  
ATOM   4041  CG  TYR A 551     200.392 258.766 246.091  1.00130.87           C  
ATOM   4042  CD1 TYR A 551     199.373 258.033 245.496  1.00133.07           C  
ATOM   4043  CD2 TYR A 551     201.679 258.246 246.052  1.00126.98           C  
ATOM   4044  CE1 TYR A 551     199.629 256.825 244.880  1.00136.93           C  
ATOM   4045  CE2 TYR A 551     201.944 257.039 245.435  1.00132.28           C  
ATOM   4046  CZ  TYR A 551     200.915 256.333 244.850  1.00137.44           C  
ATOM   4047  OH  TYR A 551     201.176 255.130 244.234  1.00137.30           O  
ATOM   4048  N   ALA A 552     197.846 261.280 244.858  1.00132.84           N  
ATOM   4049  CA  ALA A 552     196.914 261.135 243.742  1.00134.60           C  
ATOM   4050  C   ALA A 552     197.161 262.200 242.677  1.00137.43           C  
ATOM   4051  O   ALA A 552     197.179 261.906 241.472  1.00139.66           O  
ATOM   4052  CB  ALA A 552     195.474 261.200 244.249  1.00135.55           C  
ATOM   4053  N   ALA A 553     197.363 263.447 243.107  1.00137.65           N  
ATOM   4054  CA  ALA A 553     197.661 264.513 242.156  1.00137.42           C  
ATOM   4055  C   ALA A 553     198.967 264.241 241.423  1.00137.88           C  
ATOM   4056  O   ALA A 553     199.077 264.495 240.217  1.00140.45           O  
ATOM   4057  CB  ALA A 553     197.715 265.860 242.875  1.00138.30           C  
ATOM   4058  N   LEU A 554     199.966 263.715 242.136  1.00132.28           N  
ATOM   4059  CA  LEU A 554     201.246 263.403 241.513  1.00130.12           C  
ATOM   4060  C   LEU A 554     201.102 262.288 240.485  1.00131.53           C  
ATOM   4061  O   LEU A 554     201.741 262.328 239.430  1.00137.94           O  
ATOM   4062  CB  LEU A 554     202.268 263.032 242.588  1.00128.05           C  
ATOM   4063  CG  LEU A 554     203.684 263.570 242.381  1.00132.92           C  
ATOM   4064  CD1 LEU A 554     203.641 265.002 241.887  1.00133.20           C  
ATOM   4065  CD2 LEU A 554     204.469 263.490 243.672  1.00133.11           C  
ATOM   4066  N   LEU A 555     200.264 261.287 240.769  1.00124.37           N  
ATOM   4067  CA  LEU A 555     199.983 260.256 239.771  1.00125.90           C  
ATOM   4068  C   LEU A 555     199.302 260.849 238.544  1.00130.56           C  
ATOM   4069  O   LEU A 555     199.585 260.447 237.404  1.00130.79           O  
ATOM   4070  CB  LEU A 555     199.114 259.152 240.376  1.00124.40           C  
ATOM   4071  CG  LEU A 555     199.825 257.857 240.772  1.00124.75           C  
ATOM   4072  CD1 LEU A 555     201.048 258.147 241.629  1.00128.44           C  
ATOM   4073  CD2 LEU A 555     198.869 256.911 241.484  1.00127.32           C  
ATOM   4074  N   GLY A 556     198.382 261.792 238.759  1.00142.11           N  
ATOM   4075  CA  GLY A 556     197.756 262.464 237.631  1.00141.41           C  
ATOM   4076  C   GLY A 556     198.759 263.200 236.763  1.00141.32           C  
ATOM   4077  O   GLY A 556     198.740 263.081 235.533  1.00140.49           O  
ATOM   4078  N   LEU A 557     199.659 263.961 237.390  1.00143.17           N  
ATOM   4079  CA  LEU A 557     200.706 264.630 236.619  1.00140.43           C  
ATOM   4080  C   LEU A 557     201.613 263.618 235.930  1.00139.83           C  
ATOM   4081  O   LEU A 557     202.090 263.863 234.817  1.00142.45           O  
ATOM   4082  CB  LEU A 557     201.530 265.565 237.505  1.00139.51           C  
ATOM   4083  CG  LEU A 557     200.853 266.297 238.660  1.00145.59           C  
ATOM   4084  CD1 LEU A 557     201.872 267.066 239.478  1.00144.26           C  
ATOM   4085  CD2 LEU A 557     199.759 267.226 238.155  1.00144.38           C  
ATOM   4086  N   THR A 558     201.866 262.478 236.579  1.00136.87           N  
ATOM   4087  CA  THR A 558     202.708 261.445 235.984  1.00136.81           C  
ATOM   4088  C   THR A 558     202.111 260.937 234.679  1.00136.86           C  
ATOM   4089  O   THR A 558     202.790 260.895 233.645  1.00138.79           O  
ATOM   4090  CB  THR A 558     202.891 260.284 236.963  1.00137.17           C  
ATOM   4091  OG1 THR A 558     203.691 260.705 238.073  1.00141.28           O  
ATOM   4092  CG2 THR A 558     203.567 259.108 236.274  1.00134.76           C  
ATOM   4093  N   VAL A 559     200.838 260.543 234.709  1.00138.35           N  
ATOM   4094  CA  VAL A 559     200.217 260.037 233.487  1.00138.97           C  
ATOM   4095  C   VAL A 559     200.105 261.149 232.448  1.00137.91           C  
ATOM   4096  O   VAL A 559     200.264 260.910 231.241  1.00133.99           O  
ATOM   4097  CB  VAL A 559     198.856 259.377 233.790  1.00138.63           C  
ATOM   4098  CG1 VAL A 559     197.903 260.350 234.454  1.00139.30           C  
ATOM   4099  CG2 VAL A 559     198.246 258.800 232.519  1.00136.76           C  
ATOM   4100  N   GLY A 560     199.864 262.386 232.894  1.00135.34           N  
ATOM   4101  CA  GLY A 560     199.804 263.495 231.954  1.00131.67           C
[truncated: 303,589 more chars]
