# Supplementary material for: Integrated in silico–in vitro and pharmacokinetic profiling of Thymus vulgaris-derived metabolites targeting multidrug resistance pathways in extensively drug-resistant Acinetobacter baumannii (muks92)
Source: Front Microbiol. 2025 Dec 17;16:1680686. doi: 10.3389/fmicb.2025.1680686 (PMC12753994; doi:10.3389/fmicb.2025.1680686)
Supplement: Supplementary file 3 [file Data_Sheet_2.zip › gamma trepenin CC(C)C1=CCC(C)=CC1/8yr0/system.pdbqt]

ATOM      1  N   ASN A   2     223.673 228.779 260.215  1.00113.81     0.627 N 
ATOM      2  CA  ASN A   2     223.668 229.959 259.359  1.00117.75     0.390 C 
ATOM      3  C   ASN A   2     224.661 229.800 258.212  1.00120.50     0.289 C 
ATOM      4  O   ASN A   2     225.761 229.281 258.400  1.00120.75    -0.268 OA
ATOM      5  CB  ASN A   2     223.994 231.213 260.171  1.00119.48     0.141 C 
ATOM      6  CG  ASN A   2     223.657 232.490 259.430  1.00120.60     0.277 C 
ATOM      7  OD1 ASN A   2     224.311 233.517 259.609  1.00121.71    -0.269 OA
ATOM      8  ND2 ASN A   2     222.629 232.433 258.591  1.00116.00    -0.107 N 
ATOM      9  N   ILE A   3     224.262 230.247 257.019  1.00121.54    -0.229 NA
ATOM     10  CA  ILE A   3     225.124 230.117 255.849  1.00121.17     0.186 C 
ATOM     11  C   ILE A   3     226.380 230.966 256.007  1.00118.18     0.274 C 
ATOM     12  O   ILE A   3     227.490 230.520 255.692  1.00117.67    -0.268 OA
ATOM     13  CB  ILE A   3     224.343 230.479 254.571  1.00119.82     0.032 C 
ATOM     14  CG1 ILE A   3     225.295 230.679 253.388  1.00118.21     0.002 C 
ATOM     15  CG2 ILE A   3     223.485 231.718 254.795  1.00117.67     0.003 C 
ATOM     16  CD1 ILE A   3     225.992 229.411 252.939  1.00116.71     0.000 C 
ATOM     17  N   SER A   4     226.232 232.195 256.504  1.00108.01    -0.226 NA
ATOM     18  CA  SER A   4     227.370 233.093 256.641  1.00103.92     0.219 C 
ATOM     19  C   SER A   4     228.312 232.689 257.767  1.00111.15     0.277 C 
ATOM     20  O   SER A   4     229.512 232.974 257.680  1.00118.27    -0.268 OA
ATOM     21  CB  SER A   4     226.885 234.526 256.864  1.00106.20     0.216 C 
ATOM     22  OG  SER A   4     226.098 234.620 258.038  1.00117.23    -0.218 OA
ATOM     23  N   LYS A   5     227.800 232.044 258.818  1.00108.29    -0.229 NA
ATOM     24  CA  LYS A   5     228.660 231.617 259.915  1.00106.95     0.186 C 
ATOM     25  C   LYS A   5     229.673 230.577 259.455  1.00107.97     0.274 C 
ATOM     26  O   LYS A   5     230.785 230.510 259.993  1.00112.67    -0.268 OA
ATOM     27  CB  LYS A   5     227.808 231.069 261.061  1.00109.92     0.034 C 
ATOM     28  CG  LYS A   5     228.600 230.585 262.262  1.00116.02     0.005 C 
ATOM     29  CD  LYS A   5     228.620 231.634 263.361  1.00115.25     0.041 C 
ATOM     30  CE  LYS A   5     229.173 231.064 264.655  1.00115.66     0.338 C 
ATOM     31  NZ  LYS A   5     228.580 229.736 264.968  1.00113.51     0.618 N 
ATOM     32  N   PHE A   6     229.308 229.759 258.465  1.00112.71    -0.228 NA
ATOM     33  CA  PHE A   6     230.259 228.818 257.885  1.00113.50     0.191 C 
ATOM     34  C   PHE A   6     231.455 229.552 257.289  1.00117.91     0.275 C 
ATOM     35  O   PHE A   6     232.607 229.185 257.542  1.00124.52    -0.268 OA
ATOM     36  CB  PHE A   6     229.557 227.970 256.821  1.00116.30     0.060 C 
ATOM     37  CG  PHE A   6     230.234 226.655 256.521  1.00117.66    -0.020 A 
ATOM     38  CD1 PHE A   6     229.531 225.639 255.895  1.00122.46    -0.004 A 
ATOM     39  CD2 PHE A   6     231.556 226.427 256.868  1.00115.91    -0.004 A 
ATOM     40  CE1 PHE A   6     230.134 224.429 255.613  1.00122.64    -0.000 A 
ATOM     41  CE2 PHE A   6     232.164 225.219 256.588  1.00118.68    -0.000 A 
ATOM     42  CZ  PHE A   6     231.452 224.218 255.961  1.00122.13    -0.000 A 
ATOM     43  N   PHE A   7     231.203 230.605 256.513  1.00111.54    -0.228 NA
ATOM     44  CA  PHE A   7     232.272 231.317 255.827  1.00104.35     0.191 C 
ATOM     45  C   PHE A   7     232.976 232.340 256.707  1.00104.09     0.275 C 
ATOM     46  O   PHE A   7     234.033 232.846 256.314  1.00111.94    -0.268 OA
ATOM     47  CB  PHE A   7     231.719 232.011 254.579  1.00104.59     0.060 C 
ATOM     48  CG  PHE A   7     231.438 231.071 253.441  1.00105.63    -0.020 A 
ATOM     49  CD1 PHE A   7     232.474 230.509 252.717  1.00110.77    -0.004 A 
ATOM     50  CD2 PHE A   7     230.136 230.746 253.102  1.00108.54    -0.004 A 
ATOM     51  CE1 PHE A   7     232.217 229.641 251.671  1.00113.93    -0.000 A 
ATOM     52  CE2 PHE A   7     229.872 229.880 252.058  1.00112.82    -0.000 A 
ATOM     53  CZ  PHE A   7     230.913 229.327 251.341  1.00114.68    -0.000 A 
ATOM     54  N   ILE A   8     232.412 232.667 257.873  1.00107.40    -0.229 NA
ATOM     55  CA  ILE A   8     233.067 233.621 258.767  1.00109.56     0.186 C 
ATOM     56  C   ILE A   8     234.426 233.098 259.219  1.00116.54     0.274 C 
ATOM     57  O   ILE A   8     235.434 233.813 259.156  1.00122.47    -0.268 OA
ATOM     58  CB  ILE A   8     232.165 233.942 259.974  1.00110.32     0.032 C 
ATOM     59  CG1 ILE A   8     231.022 234.869 259.567  1.00106.96     0.002 C 
ATOM     60  CG2 ILE A   8     232.978 234.579 261.088  1.00107.11     0.003 C 
ATOM     61  CD1 ILE A   8     231.481 236.118 258.867  1.00108.02     0.000 C 
ATOM     62  N   ASP A   9     234.480 231.846 259.673  1.00124.34    -0.228 NA
ATOM     63  CA  ASP A   9     235.694 231.316 260.278  1.00125.50     0.197 C 
ATOM     64  C   ASP A   9     236.665 230.719 259.267  1.00127.61     0.275 C 
ATOM     65  O   ASP A   9     237.775 230.338 259.653  1.00129.37    -0.268 OA
ATOM     66  CB  ASP A   9     235.336 230.265 261.331  1.00124.26     0.132 C 
ATOM     67  CG  ASP A   9     234.271 230.751 262.295  1.00127.79     0.188 C 
ATOM     68  OD1 ASP A   9     234.331 231.929 262.704  1.00129.08    -0.647 OA
ATOM     69  OD2 ASP A   9     233.376 229.954 262.648  1.00128.25    -0.647 OA
ATOM     70  N   ARG A  10     236.283 230.625 257.996  1.00120.81    -0.229 NA
ATOM     71  CA  ARG A  10     237.165 230.123 256.940  1.00120.49     0.185 C 
ATOM     72  C   ARG A  10     237.189 231.128 255.801  1.00123.35     0.256 C 
ATOM     73  O   ARG A  10     236.582 230.914 254.745  1.00131.43    -0.270 OA
ATOM     74  CB  ARG A  10     236.719 228.744 256.446  1.00120.60     0.036 C 
ATOM     75  CG  ARG A  10     236.630 227.676 257.525  1.00120.88     0.029 C 
ATOM     76  CD  ARG A  10     235.265 227.654 258.187  1.00123.72     0.145 C 
ATOM     77  NE  ARG A  10     235.235 226.783 259.355  1.00126.93    -0.083 NA
ATOM     78  CZ  ARG A  10     235.151 225.461 259.300  1.00127.34     0.782 C 
ATOM     79  NH1 ARG A  10     235.081 224.820 258.145  1.00122.97     0.063 N 
ATOM     80  NH2 ARG A  10     235.133 224.765 260.433  1.00128.32     0.063 N 
ATOM     81  N   PRO A  11     237.880 232.257 255.986  1.00110.91    -0.312 N 
ATOM     82  CA  PRO A  11     237.942 233.255 254.907  1.00120.35     0.165 C 
ATOM     83  C   PRO A  11     238.602 232.737 253.642  1.00119.46     0.272 C 
ATOM     84  O   PRO A  11     238.232 233.166 252.541  1.00122.32    -0.269 OA
ATOM     85  CB  PRO A  11     238.745 234.400 255.536  1.00117.77     0.034 C 
ATOM     86  CG  PRO A  11     239.565 233.744 256.593  1.00110.65     0.027 C 
ATOM     87  CD  PRO A  11     238.729 232.623 257.133  1.00104.21     0.105 C 
ATOM     88  N   ILE A  12     239.570 231.827 253.762  1.00108.48    -0.229 NA
ATOM     89  CA  ILE A  12     240.256 231.341 252.572  1.00111.72     0.186 C 
ATOM     90  C   ILE A  12     239.339 230.470 251.725  1.00112.06     0.274 C 
ATOM     91  O   ILE A  12     239.563 230.322 250.521  1.00115.71    -0.268 OA
ATOM     92  CB  ILE A  12     241.552 230.609 252.961  1.00106.27     0.032 C 
ATOM     93  CG1 ILE A  12     241.291 229.615 254.091  1.00109.49     0.002 C 
ATOM     94  CG2 ILE A  12     242.628 231.609 253.351  1.00111.72     0.003 C 
ATOM     95  CD1 ILE A  12     242.540 228.945 254.586  1.00110.88     0.000 C 
ATOM     96  N   PHE A  13     238.288 229.896 252.313  1.00110.81    -0.228 NA
ATOM     97  CA  PHE A  13     237.298 229.195 251.500  1.00111.83     0.191 C 
ATOM     98  C   PHE A  13     236.607 230.159 250.542  1.00119.41     0.275 C 
ATOM     99  O   PHE A  13     236.496 229.893 249.336  1.00128.87    -0.268 OA
ATOM    100  CB  PHE A  13     236.277 228.501 252.401  1.00110.09     0.060 C 
ATOM    101  CG  PHE A  13     235.707 227.238 251.816  1.00113.20    -0.020 A 
ATOM    102  CD1 PHE A  13     235.825 226.966 250.463  1.00121.26    -0.004 A 
ATOM    103  CD2 PHE A  13     235.049 226.325 252.621  1.00113.60    -0.004 A 
ATOM    104  CE1 PHE A  13     235.299 225.808 249.925  1.00120.60    -0.000 A 
ATOM    105  CE2 PHE A  13     234.521 225.164 252.089  1.00117.48    -0.000 A 
ATOM    106  CZ  PHE A  13     234.647 224.906 250.739  1.00120.14    -0.000 A 
ATOM    107  N   ALA A  14     236.149 231.301 251.062  1.00105.81    -0.229 NA
ATOM    108  CA  ALA A  14     235.593 232.334 250.197  1.00109.15     0.186 C 
ATOM    109  C   ALA A  14     236.641 232.847 249.221  1.00113.44     0.274 C 
ATOM    110  O   ALA A  14     236.317 233.196 248.079  1.00121.54    -0.268 OA
ATOM    111  CB  ALA A  14     235.033 233.480 251.038  1.00109.19     0.037 C 
ATOM    112  N   GLY A  15     237.902 232.900 249.652  1.00103.76    -0.226 NA
ATOM    113  CA  GLY A  15     238.960 233.333 248.754  1.00106.22     0.218 C 
ATOM    114  C   GLY A  15     239.118 232.421 247.551  1.00111.34     0.277 C 
ATOM    115  O   GLY A  15     239.199 232.884 246.411  1.00114.06    -0.268 OA
ATOM    116  N   VAL A  16     239.164 231.108 247.790  1.00104.24    -0.229 NA
ATOM    117  CA  VAL A  16     239.303 230.163 246.683  1.00104.27     0.186 C 
ATOM    118  C   VAL A  16     238.049 230.165 245.817  1.00110.62     0.274 C 
ATOM    119  O   VAL A  16     238.131 230.015 244.592  1.00119.83    -0.268 OA
ATOM    120  CB  VAL A  16     239.662 228.749 247.188  1.00100.34     0.032 C 
ATOM    121  CG1 VAL A  16     240.777 228.812 248.219  1.00104.33     0.003 C 
ATOM    122  CG2 VAL A  16     238.447 228.023 247.751  1.00103.89     0.003 C 
ATOM    123  N   LEU A  17     236.872 230.357 246.424  1.00110.95    -0.229 NA
ATOM    124  CA  LEU A  17     235.657 230.440 245.616  1.00112.31     0.186 C 
ATOM    125  C   LEU A  17     235.691 231.650 244.687  1.00115.87     0.274 C 
ATOM    126  O   LEU A  17     235.400 231.535 243.487  1.00126.34    -0.268 OA
ATOM    127  CB  LEU A  17     234.428 230.490 246.522  1.00111.32     0.034 C 
ATOM    128  CG  LEU A  17     233.152 229.831 245.991  1.00117.73     0.002 C 
ATOM    129  CD1 LEU A  17     233.478 228.649 245.089  1.00120.08     0.000 C 
ATOM    130  CD2 LEU A  17     232.257 229.402 247.140  1.00113.95     0.000 C 
ATOM    131  N   SER A  18     236.064 232.815 245.220  1.00102.11    -0.226 NA
ATOM    132  CA  SER A  18     236.138 234.021 244.403  1.00105.86     0.219 C 
ATOM    133  C   SER A  18     237.220 233.902 243.338  1.00109.86     0.277 C 
ATOM    134  O   SER A  18     237.039 234.376 242.211  1.00112.26    -0.268 OA
ATOM    135  CB  SER A  18     236.386 235.240 245.288  1.00106.23     0.216 C 
ATOM    136  OG  SER A  18     235.719 235.104 246.530  1.00106.89    -0.218 OA
ATOM    137  N   VAL A  19     238.351 233.280 243.673  1.00107.19    -0.229 NA
ATOM    138  CA  VAL A  19     239.414 233.105 242.689  1.00110.37     0.186 C 
ATOM    139  C   VAL A  19     238.958 232.165 241.579  1.00113.40     0.274 C 
ATOM    140  O   VAL A  19     239.270 232.376 240.403  1.00119.22    -0.268 OA
ATOM    141  CB  VAL A  19     240.702 232.611 243.373  1.00109.09     0.032 C 
ATOM    142  CG1 VAL A  19     241.653 231.998 242.359  1.00111.49     0.003 C 
ATOM    143  CG2 VAL A  19     241.376 233.757 244.109  1.00109.29     0.003 C 
ATOM    144  N   LEU A  20     238.202 231.121 241.929  1.00112.41    -0.229 NA
ATOM    145  CA  LEU A  20     237.658 230.228 240.911  1.00114.65     0.186 C 
ATOM    146  C   LEU A  20     236.694 230.964 239.989  1.00119.54     0.274 C 
ATOM    147  O   LEU A  20     236.731 230.782 238.765  1.00123.01    -0.268 OA
ATOM    148  CB  LEU A  20     236.961 229.041 241.573  1.00108.92     0.034 C 
ATOM    149  CG  LEU A  20     236.691 227.828 240.679  1.00121.37     0.002 C 
ATOM    150  CD1 LEU A  20     237.842 227.595 239.709  1.00124.68     0.000 C 
ATOM    151  CD2 LEU A  20     236.434 226.591 241.523  1.00119.80     0.000 C 
ATOM    152  N   ILE A  21     235.827 231.805 240.559  1.00104.72    -0.229 NA
ATOM    153  CA  ILE A  21     234.916 232.593 239.732  1.00101.07     0.186 C 
ATOM    154  C   ILE A  21     235.699 233.536 238.823  1.00 99.56     0.274 C 
ATOM    155  O   ILE A  21     235.373 233.696 237.638  1.00108.42    -0.268 OA
ATOM    156  CB  ILE A  21     233.914 233.358 240.616  1.00102.80     0.032 C 
ATOM    157  CG1 ILE A  21     233.104 232.385 241.473  1.00107.38     0.002 C 
ATOM    158  CG2 ILE A  21     232.987 234.209 239.764  1.00101.36     0.003 C 
ATOM    159  CD1 ILE A  21     232.274 233.061 242.542  1.00105.74     0.000 C 
ATOM    160  N   LEU A  22     236.741 234.172 239.362  1.00 98.17    -0.229 NA
ATOM    161  CA  LEU A  22     237.555 235.094 238.577  1.00101.73     0.186 C 
ATOM    162  C   LEU A  22     238.246 234.376 237.424  1.00106.58     0.274 C 
ATOM    163  O   LEU A  22     238.286 234.882 236.298  1.00112.84    -0.268 OA
ATOM    164  CB  LEU A  22     238.583 235.772 239.483  1.00 99.81     0.034 C 
ATOM    165  CG  LEU A  22     238.864 237.256 239.250  1.00103.02     0.002 C 
ATOM    166  CD1 LEU A  22     237.719 238.101 239.769  1.00109.49     0.000 C 
ATOM    167  CD2 LEU A  22     240.169 237.656 239.920  1.00103.29     0.000 C 
ATOM    168  N   LEU A  23     238.807 233.194 237.691  1.00103.60    -0.229 NA
ATOM    169  CA  LEU A  23     239.463 232.429 236.635  1.00100.47     0.186 C 
ATOM    170  C   LEU A  23     238.466 231.984 235.576  1.00101.03     0.274 C 
ATOM    171  O   LEU A  23     238.766 232.029 234.377  1.00109.03    -0.268 OA
ATOM    172  CB  LEU A  23     240.195 231.220 237.221  1.00 99.44     0.034 C 
ATOM    173  CG  LEU A  23     241.309 231.429 238.252  1.00105.35     0.002 C 
ATOM    174  CD1 LEU A  23     242.344 230.320 238.140  1.00105.22     0.000 C 
ATOM    175  CD2 LEU A  23     241.972 232.793 238.108  1.00103.12     0.000 C 
ATOM    176  N   ALA A  24     237.275 231.551 235.998  1.00 86.22    -0.229 NA
ATOM    177  CA  ALA A  24     236.253 231.158 235.034  1.00 88.98     0.186 C 
ATOM    178  C   ALA A  24     235.880 232.328 234.133  1.00 93.08     0.274 C 
ATOM    179  O   ALA A  24     235.809 232.185 232.907  1.00 98.91    -0.268 OA
ATOM    180  CB  ALA A  24     235.021 230.622 235.764  1.00 93.81     0.037 C 
ATOM    181  N   GLY A  25     235.665 233.505 234.724  1.00 99.66    -0.226 NA
ATOM    182  CA  GLY A  25     235.335 234.673 233.922  1.00 94.39     0.218 C 
ATOM    183  C   GLY A  25     236.457 235.079 232.984  1.00 94.56     0.277 C 
ATOM    184  O   GLY A  25     236.216 235.421 231.822  1.00100.04    -0.268 OA
ATOM    185  N   LEU A  26     237.698 235.053 233.477  1.00102.89    -0.229 NA
ATOM    186  CA  LEU A  26     238.835 235.460 232.658  1.00100.93     0.186 C 
ATOM    187  C   LEU A  26     239.046 234.505 231.490  1.00100.71     0.274 C 
ATOM    188  O   LEU A  26     239.406 234.931 230.387  1.00102.95    -0.268 OA
ATOM    189  CB  LEU A  26     240.093 235.546 233.523  1.00104.09     0.034 C 
ATOM    190  CG  LEU A  26     241.197 236.501 233.067  1.00108.42     0.002 C 
ATOM    191  CD1 LEU A  26     240.618 237.674 232.289  1.00108.93     0.000 C 
ATOM    192  CD2 LEU A  26     241.988 236.996 234.267  1.00104.59     0.000 C 
ATOM    193  N   LEU A  27     238.841 233.206 231.715  1.00106.97    -0.229 NA
ATOM    194  CA  LEU A  27     238.968 232.248 230.622  1.00106.60     0.186 C 
ATOM    195  C   LEU A  27     237.796 232.353 229.654  1.00111.86     0.274 C 
ATOM    196  O   LEU A  27     237.958 232.129 228.449  1.00115.37    -0.268 OA
ATOM    197  CB  LEU A  27     239.083 230.828 231.179  1.00106.04     0.034 C 
ATOM    198  CG  LEU A  27     240.492 230.266 231.387  1.00106.94     0.002 C 
ATOM    199  CD1 LEU A  27     241.431 231.308 231.979  1.00105.04     0.000 C 
ATOM    200  CD2 LEU A  27     240.442 229.032 232.273  1.00108.20     0.000 C 
ATOM    201  N   SER A  28     236.608 232.694 230.160  1.00117.20    -0.226 NA
ATOM    202  CA  SER A  28     235.420 232.719 229.314  1.00112.38     0.219 C 
ATOM    203  C   SER A  28     235.339 233.976 228.455  1.00117.63     0.277 C 
ATOM    204  O   SER A  28     234.772 233.932 227.358  1.00118.13    -0.268 OA
ATOM    205  CB  SER A  28     234.168 232.591 230.179  1.00115.22     0.216 C 
ATOM    206  OG  SER A  28     233.020 233.038 229.483  1.00118.61    -0.218 OA
ATOM    207  N   VAL A  29     235.883 235.099 228.931  1.00116.19    -0.229 NA
ATOM    208  CA  VAL A  29     235.669 236.372 228.243  1.00109.09     0.186 C 
ATOM    209  C   VAL A  29     236.292 236.358 226.849  1.00107.07     0.274 C 
ATOM    210  O   VAL A  29     235.758 236.965 225.912  1.00111.48    -0.268 OA
ATOM    211  CB  VAL A  29     236.199 237.540 229.097  1.00106.51     0.032 C 
ATOM    212  CG1 VAL A  29     237.689 237.395 229.354  1.00108.38     0.003 C 
ATOM    213  CG2 VAL A  29     235.892 238.874 228.433  1.00104.22     0.003 C 
ATOM    214  N   PHE A  30     237.418 235.661 226.679  1.00109.51    -0.228 NA
ATOM    215  CA  PHE A  30     238.126 235.698 225.404  1.00113.34     0.191 C 
ATOM    216  C   PHE A  30     237.488 234.826 224.331  1.00113.33     0.275 C 
ATOM    217  O   PHE A  30     237.930 234.877 223.178  1.00117.58    -0.268 OA
ATOM    218  CB  PHE A  30     239.586 235.289 225.602  1.00114.71     0.060 C 
ATOM    219  CG  PHE A  30     240.379 236.269 226.414  1.00117.25    -0.020 A 
ATOM    220  CD1 PHE A  30     240.196 237.630 226.245  1.00116.76    -0.004 A 
ATOM    221  CD2 PHE A  30     241.306 235.832 227.343  1.00116.98    -0.004 A 
ATOM    222  CE1 PHE A  30     240.921 238.540 226.987  1.00115.61    -0.000 A 
ATOM    223  CE2 PHE A  30     242.036 236.737 228.090  1.00119.16    -0.000 A 
ATOM    224  CZ  PHE A  30     241.843 238.093 227.911  1.00118.41    -0.000 A 
ATOM    225  N   GLN A  31     236.471 234.033 224.669  1.00109.97    -0.229 NA
ATOM    226  CA  GLN A  31     235.771 233.206 223.695  1.00108.54     0.187 C 
ATOM    227  C   GLN A  31     234.351 233.697 223.436  1.00112.29     0.274 C 
ATOM    228  O   GLN A  31     233.429 232.885 223.316  1.00109.65    -0.268 OA
ATOM    229  CB  GLN A  31     235.758 231.747 224.150  1.00109.98     0.044 C 
ATOM    230  CG  GLN A  31     237.015 231.319 224.889  1.00113.26     0.094 C 
ATOM    231  CD  GLN A  31     237.022 229.840 225.223  1.00117.29     0.274 C 
ATOM    232  OE1 GLN A  31     236.317 229.047 224.600  1.00119.14    -0.269 OA
ATOM    233  NE2 GLN A  31     237.824 229.461 226.212  1.00112.97    -0.107 N 
ATOM    234  N   LEU A  32     234.155 235.013 223.353  1.00114.87    -0.229 NA
ATOM    235  CA  LEU A  32     232.829 235.582 223.167  1.00111.94     0.184 C 
ATOM    236  C   LEU A  32     232.757 236.302 221.831  1.00109.71     0.256 C 
ATOM    237  O   LEU A  32     233.616 237.154 221.554  1.00112.05    -0.270 OA
ATOM    238  CB  LEU A  32     232.501 236.544 224.302  1.00108.59     0.034 C 
ATOM    239  CG  LEU A  32     231.848 235.921 225.536  1.00106.68     0.002 C 
ATOM    240  CD1 LEU A  32     231.289 236.997 226.447  1.00107.68     0.000 C 
ATOM    241  CD2 LEU A  32     230.752 234.955 225.122  1.00108.26     0.000 C 
ATOM    242  N   PRO A  33     231.777 235.999 220.981  1.00103.72    -0.312 N 
ATOM    243  CA  PRO A  33     231.644 236.736 219.719  1.00106.35     0.165 C 
ATOM    244  C   PRO A  33     231.315 238.200 219.973  1.00106.60     0.272 C 
ATOM    245  O   PRO A  33     230.653 238.546 220.953  1.00103.81    -0.269 OA
ATOM    246  CB  PRO A  33     230.498 236.014 219.002  1.00104.74     0.034 C 
ATOM    247  CG  PRO A  33     229.739 235.323 220.083  1.00103.50     0.027 C 
ATOM    248  CD  PRO A  33     230.734 234.973 221.146  1.00103.44     0.105 C 
ATOM    249  N   ILE A  34     231.788 239.063 219.076  1.00112.13    -0.229 NA
ATOM    250  CA  ILE A  34     231.632 240.503 219.224  1.00108.80     0.186 C 
ATOM    251  C   ILE A  34     231.035 241.077 217.947  1.00110.95     0.274 C 
ATOM    252  O   ILE A  34     231.439 240.740 216.832  1.00117.77    -0.268 OA
ATOM    253  CB  ILE A  34     232.969 241.198 219.558  1.00104.20     0.032 C 
ATOM    254  CG1 ILE A  34     233.575 240.604 220.828  1.00110.40     0.002 C 
ATOM    255  CG2 ILE A  34     232.772 242.697 219.717  1.00105.34     0.003 C 
ATOM    256  CD1 ILE A  34     235.037 240.921 221.015  1.00111.53     0.000 C 
ATOM    257  N   SER A  35     230.060 241.961 218.127  1.00123.56    -0.226 NA
ATOM    258  CA  SER A  35     229.434 242.674 217.020  1.00123.77     0.219 C 
ATOM    259  C   SER A  35     228.849 243.969 217.571  1.00124.74     0.277 C 
ATOM    260  O   SER A  35     228.542 244.078 218.762  1.00128.54    -0.268 OA
ATOM    261  CB  SER A  35     228.366 241.820 216.334  1.00126.13     0.216 C 
ATOM    262  OG  SER A  35     227.512 241.208 217.286  1.00129.45    -0.218 OA
ATOM    263  N   GLU A  36     228.698 244.953 216.688  1.00116.81    -0.229 NA
ATOM    264  CA  GLU A  36     228.114 246.243 217.032  1.00113.47     0.187 C 
ATOM    265  C   GLU A  36     226.634 246.152 217.371  1.00113.25     0.274 C 
ATOM    266  O   GLU A  36     226.184 246.782 218.333  1.00109.35    -0.268 OA
ATOM    267  CB  GLU A  36     228.312 247.233 215.877  1.00116.13     0.045 C 
ATOM    268  CG  GLU A  36     227.572 248.564 216.018  1.00115.48     0.100 C 
ATOM    269  CD  GLU A  36     227.853 249.297 217.322  1.00124.45     0.185 C 
ATOM    270  OE1 GLU A  36     228.876 249.013 217.981  1.00131.84    -0.647 OA
ATOM    271  OE2 GLU A  36     227.033 250.162 217.694  1.00128.29    -0.647 OA
ATOM    272  N   TYR A  37     225.869 245.379 216.608  1.00116.94    -0.228 NA
ATOM    273  CA  TYR A  37     224.442 245.222 216.830  1.00112.54     0.189 C 
ATOM    274  C   TYR A  37     224.073 243.748 216.767  1.00120.79     0.257 C 
ATOM    275  O   TYR A  37     224.693 242.979 216.025  1.00122.53    -0.270 OA
ATOM    276  CB  TYR A  37     223.632 245.999 215.783  1.00113.83     0.060 C 
ATOM    277  CG  TYR A  37     223.425 247.456 216.127  1.00115.34    -0.020 A 
ATOM    278  CD1 TYR A  37     223.154 247.851 217.429  1.00117.50    -0.002 A 
ATOM    279  CD2 TYR A  37     223.510 248.437 215.149  1.00117.93    -0.002 A 
ATOM    280  CE1 TYR A  37     222.967 249.184 217.746  1.00119.12     0.027 A 
ATOM    281  CE2 TYR A  37     223.325 249.771 215.456  1.00115.43     0.027 A 
ATOM    282  CZ  TYR A  37     223.055 250.138 216.755  1.00116.55     0.131 A 
ATOM    283  OH  TYR A  37     222.870 251.465 217.066  1.00119.73    -0.190 OA
ATOM    284  N   PRO A  38     223.072 243.326 217.534  1.00121.99    -0.312 N 
ATOM    285  CA  PRO A  38     222.630 241.929 217.471  1.00123.70     0.165 C 
ATOM    286  C   PRO A  38     221.919 241.630 216.159  1.00127.76     0.272 C 
ATOM    287  O   PRO A  38     221.682 242.505 215.324  1.00132.38    -0.269 OA
ATOM    288  CB  PRO A  38     221.682 241.795 218.666  1.00119.52     0.034 C 
ATOM    289  CG  PRO A  38     221.222 243.183 218.945  1.00115.51     0.027 C 
ATOM    290  CD  PRO A  38     222.350 244.095 218.562  1.00112.08     0.105 C 
ATOM    291  N   GLU A  39     221.573 240.357 215.988  1.00124.72    -0.229 NA
ATOM    292  CA  GLU A  39     220.910 239.889 214.773  1.00124.35     0.186 C 
ATOM    293  C   GLU A  39     219.472 240.390 214.766  1.00124.98     0.274 C 
ATOM    294  O   GLU A  39     218.597 239.820 215.420  1.00124.66    -0.268 OA
ATOM    295  CB  GLU A  39     220.963 238.368 214.691  1.00121.85     0.037 C 
ATOM    296  N   VAL A  40     219.222 241.465 214.020  1.00117.42    -0.229 NA
ATOM    297  CA  VAL A  40     217.890 242.052 213.932  1.00113.82     0.186 C 
ATOM    298  C   VAL A  40     217.388 241.938 212.499  1.00118.04     0.274 C 
ATOM    299  O   VAL A  40     216.180 241.838 212.255  1.00121.54    -0.268 OA
ATOM    300  CB  VAL A  40     217.898 243.518 214.404  1.00111.63     0.032 C 
ATOM    301  CG1 VAL A  40     216.483 244.067 214.477  1.00114.56     0.003 C 
ATOM    302  CG2 VAL A  40     218.590 243.635 215.752  1.00112.68     0.003 C 
ATOM    303  N   VAL A  41     218.310 241.939 211.545  1.00117.55    -0.229 NA
ATOM    304  CA  VAL A  41     217.926 241.842 210.133  1.00117.01     0.184 C 
ATOM    305  C   VAL A  41     217.444 240.425 209.840  1.00121.09     0.256 C 
ATOM    306  O   VAL A  41     218.193 239.459 210.074  1.00121.64    -0.270 OA
ATOM    307  CB  VAL A  41     219.103 242.219 209.234  1.00119.19     0.032 C 
ATOM    308  CG1 VAL A  41     218.611 242.578 207.840  1.00119.66     0.003 C 
ATOM    309  CG2 VAL A  41     219.883 243.375 209.842  1.00121.86     0.003 C 
ATOM    310  N   PRO A  42     216.220 240.245 209.352  1.00119.68    -0.312 N 
ATOM    311  CA  PRO A  42     215.734 238.900 209.021  1.00116.13     0.163 C 
ATOM    312  C   PRO A  42     216.582 238.267 207.933  1.00120.63     0.254 C 
ATOM    313  O   PRO A  42     217.038 238.958 207.009  1.00125.22    -0.270 OA
ATOM    314  CB  PRO A  42     214.299 239.151 208.533  1.00116.00     0.034 C 
ATOM    315  CG  PRO A  42     213.925 240.479 209.105  1.00116.93     0.027 C 
ATOM    316  CD  PRO A  42     215.191 241.276 209.137  1.00117.08     0.105 C 
ATOM    317  N   PRO A  43     216.821 236.961 208.010  1.00108.08    -0.312 N 
ATOM    318  CA  PRO A  43     217.609 236.295 206.968  1.00109.58     0.165 C 
ATOM    319  C   PRO A  43     216.894 236.315 205.627  1.00109.07     0.272 C 
ATOM    320  O   PRO A  43     215.664 236.290 205.549  1.00116.29    -0.269 OA
ATOM    321  CB  PRO A  43     217.758 234.862 207.495  1.00104.60     0.034 C 
ATOM    322  CG  PRO A  43     216.627 234.687 208.450  1.00104.64     0.027 C 
ATOM    323  CD  PRO A  43     216.404 236.031 209.072  1.00100.48     0.105 C 
ATOM    324  N   SER A  44     217.689 236.360 204.560  1.00 92.56    -0.226 NA
ATOM    325  CA  SER A  44     217.149 236.368 203.209  1.00 89.63     0.219 C 
ATOM    326  C   SER A  44     218.176 235.774 202.258  1.00 93.70     0.277 C 
ATOM    327  O   SER A  44     219.377 235.753 202.542  1.00104.45    -0.268 OA
ATOM    328  CB  SER A  44     216.765 237.784 202.765  1.00 95.54     0.216 C 
ATOM    329  OG  SER A  44     217.873 238.459 202.196  1.00100.01    -0.218 OA
ATOM    330  N   VAL A  45     217.686 235.287 201.119  1.00 84.25    -0.229 NA
ATOM    331  CA  VAL A  45     218.542 234.741 200.071  1.00 92.83     0.186 C 
ATOM    332  C   VAL A  45     218.146 235.371 198.742  1.00 89.24     0.274 C 
ATOM    333  O   VAL A  45     216.975 235.701 198.517  1.00 96.11    -0.268 OA
ATOM    334  CB  VAL A  45     218.475 233.197 199.999  1.00 92.85     0.032 C 
ATOM    335  CG1 VAL A  45     218.501 232.585 201.393  1.00 96.46     0.003 C 
ATOM    336  CG2 VAL A  45     217.253 232.733 199.234  1.00 89.07     0.003 C 
ATOM    337  N   VAL A  46     219.131 235.553 197.863  1.00 79.24    -0.229 NA
ATOM    338  CA  VAL A  46     218.936 236.229 196.587  1.00 79.12     0.186 C 
ATOM    339  C   VAL A  46     219.379 235.305 195.460  1.00 78.83     0.274 C 
ATOM    340  O   VAL A  46     220.365 234.569 195.595  1.00 88.56    -0.268 OA
ATOM    341  CB  VAL A  46     219.684 237.576 196.533  1.00 86.16     0.032 C 
ATOM    342  CG1 VAL A  46     219.440 238.370 197.806  1.00 89.64     0.003 C 
ATOM    343  CG2 VAL A  46     221.176 237.372 196.324  1.00 90.77     0.003 C 
ATOM    344  N   VAL A  47     218.632 235.331 194.360  1.00 85.15    -0.229 NA
ATOM    345  CA  VAL A  47     218.976 234.619 193.137  1.00 90.34     0.186 C 
ATOM    346  C   VAL A  47     219.125 235.646 192.023  1.00 88.54     0.274 C 
ATOM    347  O   VAL A  47     218.394 236.646 191.982  1.00106.58    -0.268 OA
ATOM    348  CB  VAL A  47     217.930 233.545 192.783  1.00 85.25     0.032 C 
ATOM    349  CG1 VAL A  47     217.677 232.640 193.976  1.00 87.99     0.003 C 
ATOM    350  CG2 VAL A  47     216.633 234.171 192.310  1.00 89.56     0.003 C 
ATOM    351  N   ARG A  48     220.098 235.420 191.148  1.00 86.15    -0.229 NA
ATOM    352  CA  ARG A  48     220.431 236.332 190.066  1.00 91.01     0.186 C 
ATOM    353  C   ARG A  48     220.490 235.570 188.752  1.00 97.07     0.274 C 
ATOM    354  O   ARG A  48     221.017 234.450 188.689  1.00108.37    -0.268 OA
ATOM    355  CB  ARG A  48     221.769 237.034 190.321  1.00102.36     0.036 C 
ATOM    356  CG  ARG A  48     221.974 237.482 191.756  1.00105.44     0.029 C 
ATOM    357  CD  ARG A  48     223.414 237.905 192.002  1.00105.61     0.145 C 
ATOM    358  NE  ARG A  48     223.601 238.494 193.323  1.00109.60    -0.083 NA
ATOM    359  CZ  ARG A  48     223.096 239.659 193.709  1.00109.68     0.782 C 
ATOM    360  NH1 ARG A  48     222.382 240.411 192.888  1.00103.79     0.063 N 
ATOM    361  NH2 ARG A  48     223.319 240.083 194.950  1.00111.49     0.063 N 
ATOM    362  N   ALA A  49     219.944 236.192 187.709  1.00 97.10    -0.229 NA
ATOM    363  CA  ALA A  49     219.960 235.643 186.364  1.00 94.93     0.186 C 
ATOM    364  C   ALA A  49     220.290 236.756 185.381  1.00 98.07     0.274 C 
ATOM    365  O   ALA A  49     220.046 237.937 185.641  1.00105.95    -0.268 OA
ATOM    366  CB  ALA A  49     218.619 234.993 186.000  1.00 96.68     0.037 C 
ATOM    367  N   GLN A  50     220.843 236.364 184.237  1.00100.35    -0.229 NA
ATOM    368  CA  GLN A  50     221.249 237.309 183.212  1.00102.85     0.187 C 
ATOM    369  C   GLN A  50     220.659 236.904 181.870  1.00101.99     0.274 C 
ATOM    370  O   GLN A  50     220.542 235.717 181.554  1.00106.86    -0.268 OA
ATOM    371  CB  GLN A  50     222.776 237.399 183.106  1.00103.31     0.044 C 
ATOM    372  CG  GLN A  50     223.280 238.741 182.607  1.00108.06     0.094 C 
ATOM    373  CD  GLN A  50     224.745 238.705 182.225  1.00114.20     0.274 C 
ATOM    374  OE1 GLN A  50     225.534 237.972 182.819  1.00112.45    -0.269 OA
ATOM    375  NE2 GLN A  50     225.117 239.500 181.229  1.00114.24    -0.107 N 
ATOM    376  N   TYR A  51     220.289 237.909 181.085  1.00 99.44    -0.228 NA
ATOM    377  CA  TYR A  51     219.738 237.715 179.752  1.00 92.63     0.189 C 
ATOM    378  C   TYR A  51     220.164 238.890 178.882  1.00 99.35     0.257 C 
ATOM    379  O   TYR A  51     219.394 239.842 178.702  1.00108.35    -0.270 OA
ATOM    380  CB  TYR A  51     218.213 237.596 179.803  1.00 97.30     0.060 C 
ATOM    381  CG  TYR A  51     217.591 236.973 178.571  1.00 94.42    -0.020 A 
ATOM    382  CD1 TYR A  51     218.378 236.506 177.528  1.00 96.13    -0.002 A 
ATOM    383  CD2 TYR A  51     216.213 236.854 178.453  1.00 98.38    -0.002 A 
ATOM    384  CE1 TYR A  51     217.811 235.938 176.403  1.00 99.71     0.027 A 
ATOM    385  CE2 TYR A  51     215.637 236.288 177.331  1.00 99.45     0.027 A 
ATOM    386  CZ  TYR A  51     216.441 235.832 176.311  1.00100.56     0.131 A 
ATOM    387  OH  TYR A  51     215.873 235.267 175.192  1.00105.40    -0.190 OA
ATOM    388  N   PRO A  52     221.383 238.868 178.343  1.00 98.83    -0.312 N 
ATOM    389  CA  PRO A  52     221.867 240.017 177.569  1.00102.08     0.165 C 
ATOM    390  C   PRO A  52     221.027 240.261 176.326  1.00 99.31     0.272 C 
ATOM    391  O   PRO A  52     220.559 239.325 175.673  1.00 96.96    -0.269 OA
ATOM    392  CB  PRO A  52     223.303 239.619 177.207  1.00102.81     0.034 C 
ATOM    393  CG  PRO A  52     223.298 238.127 177.245  1.00101.55     0.027 C 
ATOM    394  CD  PRO A  52     222.340 237.749 178.338  1.00 99.53     0.105 C 
ATOM    395  N   GLY A  53     220.843 241.539 176.003  1.00106.33    -0.226 NA
ATOM    396  CA  GLY A  53     220.070 241.926 174.843  1.00109.87     0.218 C 
ATOM    397  C   GLY A  53     218.571 241.847 175.010  1.00109.14     0.277 C 
ATOM    398  O   GLY A  53     217.850 241.906 174.009  1.00116.80    -0.268 OA
ATOM    399  N   ALA A  54     218.078 241.720 176.236  1.00 99.44    -0.229 NA
ATOM    400  CA  ALA A  54     216.654 241.591 176.498  1.00 99.86     0.186 C 
ATOM    401  C   ALA A  54     216.077 242.900 177.024  1.00103.71     0.274 C 
ATOM    402  O   ALA A  54     216.775 243.723 177.620  1.00108.58    -0.268 OA
ATOM    403  CB  ALA A  54     216.386 240.462 177.496  1.00 98.80     0.037 C 
ATOM    404  N   ASN A  55     214.779 243.078 176.794  1.00108.82    -0.228 NA
ATOM    405  CA  ASN A  55     213.929 244.195 177.177  1.00104.45     0.194 C 
ATOM    406  C   ASN A  55     213.246 243.903 178.509  1.00109.39     0.257 C 
ATOM    407  O   ASN A  55     212.886 242.752 178.777  1.00118.32    -0.270 OA
ATOM    408  CB  ASN A  55     212.878 244.456 176.096  1.00101.36     0.126 C 
ATOM    409  CG  ASN A  55     211.659 245.185 176.620  1.00107.14     0.276 C 
ATOM    410  OD1 ASN A  55     211.683 246.399 176.819  1.00109.24    -0.269 OA
ATOM    411  ND2 ASN A  55     210.579 244.447 176.832  1.00110.70    -0.107 N 
ATOM    412  N   PRO A  56     213.078 244.920 179.363  1.00 94.58    -0.312 N 
ATOM    413  CA  PRO A  56     212.544 244.666 180.715  1.00 90.10     0.165 C 
ATOM    414  C   PRO A  56     211.218 243.919 180.742  1.00 93.07     0.272 C 
ATOM    415  O   PRO A  56     211.029 243.047 181.599  1.00 96.68    -0.269 OA
ATOM    416  CB  PRO A  56     212.398 246.076 181.308  1.00 92.66     0.034 C 
ATOM    417  CG  PRO A  56     213.087 247.019 180.362  1.00101.58     0.027 C 
ATOM    418  CD  PRO A  56     213.706 246.245 179.248  1.00 97.09     0.105 C 
ATOM    419  N   LYS A  57     210.293 244.227 179.830  1.00 92.20    -0.229 NA
ATOM    420  CA  LYS A  57     209.032 243.491 179.795  1.00 86.44     0.186 C 
ATOM    421  C   LYS A  57     209.258 242.031 179.418  1.00 88.59     0.274 C 
ATOM    422  O   LYS A  57     208.626 241.131 179.984  1.00 93.69    -0.268 OA
ATOM    423  CB  LYS A  57     208.058 244.156 178.823  1.00 82.78     0.037 C 
ATOM    424  N   VAL A  58     210.160 241.778 178.467  1.00 91.85    -0.229 NA
ATOM    425  CA  VAL A  58     210.418 240.411 178.023  1.00 88.25     0.186 C 
ATOM    426  C   VAL A  58     211.003 239.579 179.158  1.00 87.64     0.274 C 
ATOM    427  O   VAL A  58     210.576 238.443 179.398  1.00 96.39    -0.268 OA
ATOM    428  CB  VAL A  58     211.339 240.418 176.788  1.00 90.15     0.032 C 
ATOM    429  CG1 VAL A  58     212.128 239.120 176.695  1.00 90.45     0.003 C 
ATOM    430  CG2 VAL A  58     210.527 240.643 175.524  1.00 94.67     0.003 C 
ATOM    431  N   ILE A  59     211.985 240.127 179.878  1.00 84.67    -0.229 NA
ATOM    432  CA  ILE A  59     212.599 239.376 180.970  1.00 85.40     0.186 C 
ATOM    433  C   ILE A  59     211.630 239.245 182.139  1.00 84.67     0.274 C 
ATOM    434  O   ILE A  59     211.650 238.249 182.872  1.00 86.21    -0.268 OA
ATOM    435  CB  ILE A  59     213.934 240.023 181.392  1.00 83.89     0.032 C 
ATOM    436  CG1 ILE A  59     214.631 239.178 182.459  1.00 84.43     0.002 C 
ATOM    437  CG2 ILE A  59     213.724 241.435 181.897  1.00 90.14     0.003 C 
ATOM    438  CD1 ILE A  59     216.128 239.373 182.505  1.00 94.71     0.000 C 
ATOM    439  N   ALA A  60     210.761 240.241 182.330  1.00 93.47    -0.229 NA
ATOM    440  CA  ALA A  60     209.772 240.155 183.399  1.00 92.40     0.186 C 
ATOM    441  C   ALA A  60     208.727 239.082 183.119  1.00 90.44     0.274 C 
ATOM    442  O   ALA A  60     208.280 238.399 184.047  1.00 87.83    -0.268 OA
ATOM    443  CB  ALA A  60     209.097 241.511 183.602  1.00 98.10     0.037 C 
ATOM    444  N   GLU A  61     208.326 238.920 181.859  1.00104.27    -0.229 NA
ATOM    445  CA  GLU A  61     207.274 237.969 181.511  1.00100.68     0.186 C 
ATOM    446  C   GLU A  61     207.818 236.556 181.303  1.00102.58     0.274 C 
ATOM    447  O   GLU A  61     207.371 235.610 181.959  1.00105.87    -0.268 OA
ATOM    448  CB  GLU A  61     206.532 238.446 180.257  1.00 95.92     0.037 C 
ATOM    449  N   THR A  62     208.779 236.399 180.391  1.00102.09    -0.226 NA
ATOM    450  CA  THR A  62     209.226 235.065 180.005  1.00100.05     0.216 C 
ATOM    451  C   THR A  62     210.080 234.402 181.080  1.00 98.83     0.277 C 
ATOM    452  O   THR A  62     209.979 233.188 181.290  1.00102.29    -0.268 OA
ATOM    453  CB  THR A  62     210.000 235.131 178.688  1.00 99.50     0.184 C 
ATOM    454  OG1 THR A  62     211.261 235.777 178.904  1.00105.12    -0.221 OA
ATOM    455  CG2 THR A  62     209.211 235.903 177.642  1.00104.08     0.038 C 
ATOM    456  N   VAL A  63     210.920 235.166 181.769  1.00 91.81    -0.229 NA
ATOM    457  CA  VAL A  63     211.926 234.607 182.670  1.00 97.24     0.186 C 
ATOM    458  C   VAL A  63     211.447 234.582 184.115  1.00 98.03     0.274 C 
ATOM    459  O   VAL A  63     211.520 233.551 184.782  1.00102.21    -0.268 OA
ATOM    460  CB  VAL A  63     213.253 235.387 182.536  1.00102.34     0.032 C 
ATOM    461  CG1 VAL A  63     214.335 234.740 183.384  1.00 92.77     0.003 C 
ATOM    462  CG2 VAL A  63     213.684 235.454 181.080  1.00102.73     0.003 C 
ATOM    463  N   ALA A  64     210.955 235.715 184.621  1.00 97.61    -0.229 NA
ATOM    464  CA  ALA A  64     210.672 235.819 186.049  1.00 96.15     0.186 C 
ATOM    465  C   ALA A  64     209.397 235.076 186.432  1.00 94.51     0.274 C 
ATOM    466  O   ALA A  64     209.274 234.595 187.565  1.00 93.31    -0.268 OA
ATOM    467  CB  ALA A  64     210.577 237.288 186.457  1.00 98.43     0.037 C 
ATOM    468  N   SER A  65     208.434 234.987 185.515  1.00104.25    -0.226 NA
ATOM    469  CA  SER A  65     207.147 234.379 185.853  1.00 96.91     0.217 C 
ATOM    470  C   SER A  65     207.255 232.904 186.223  1.00101.04     0.259 C 
ATOM    471  O   SER A  65     206.691 232.514 187.261  1.00105.77    -0.270 OA
ATOM    472  CB  SER A  65     206.154 234.599 184.707  1.00100.02     0.216 C 
ATOM    473  OG  SER A  65     206.333 235.873 184.113  1.00112.05    -0.218 OA
ATOM    474  N   PRO A  66     207.912 232.033 185.440  1.00100.72    -0.312 N 
ATOM    475  CA  PRO A  66     208.018 230.628 185.876  1.00 97.59     0.165 C 
ATOM    476  C   PRO A  66     208.743 230.469 187.198  1.00101.37     0.272 C 
ATOM    477  O   PRO A  66     208.329 229.663 188.043  1.00106.54    -0.269 OA
ATOM    478  CB  PRO A  66     208.786 229.965 184.724  1.00 95.36     0.034 C 
ATOM    479  CG  PRO A  66     208.529 230.835 183.550  1.00 99.53     0.027 C 
ATOM    480  CD  PRO A  66     208.512 232.223 184.107  1.00 97.56     0.105 C 
ATOM    481  N   LEU A  67     209.813 231.238 187.404  1.00 98.28    -0.229 NA
ATOM    482  CA  LEU A  67     210.574 231.138 188.644  1.00 95.09     0.186 C 
ATOM    483  C   LEU A  67     209.732 231.560 189.841  1.00 91.00     0.274 C 
ATOM    484  O   LEU A  67     209.756 230.902 190.887  1.00 88.64    -0.268 OA
ATOM    485  CB  LEU A  67     211.840 231.987 188.544  1.00 88.38     0.034 C 
ATOM    486  CG  LEU A  67     213.009 231.601 189.449  1.00 95.26     0.002 C 
ATOM    487  CD1 LEU A  67     213.092 230.093 189.585  1.00 98.56     0.000 C 
ATOM    488  CD2 LEU A  67     214.310 232.165 188.906  1.00 94.07     0.000 C 
ATOM    489  N   GLU A  68     208.974 232.651 189.703  1.00103.15    -0.229 NA
ATOM    490  CA  GLU A  68     208.113 233.096 190.793  1.00102.67     0.186 C 
ATOM    491  C   GLU A  68     206.986 232.103 191.049  1.00100.95     0.274 C 
ATOM    492  O   GLU A  68     206.620 231.854 192.203  1.00104.96    -0.268 OA
ATOM    493  CB  GLU A  68     207.547 234.482 190.482  1.00105.67     0.037 C 
ATOM    494  N   GLU A  69     206.421 231.529 189.984  1.00108.54    -0.229 NA
ATOM    495  CA  GLU A  69     205.328 230.576 190.153  1.00107.37     0.186 C 
ATOM    496  C   GLU A  69     205.811 229.283 190.798  1.00105.64     0.274 C 
ATOM    497  O   GLU A  69     205.035 228.590 191.466  1.00108.50    -0.268 OA
ATOM    498  CB  GLU A  69     204.668 230.290 188.805  1.00105.61     0.037 C 
ATOM    499  N   SER A  70     207.079 228.927 190.589  1.00 99.73    -0.226 NA
ATOM    500  CA  SER A  70     207.594 227.695 191.176  1.00101.56     0.219 C 
ATOM    501  C   SER A  70     208.116 227.906 192.594  1.00103.58     0.277 C 
ATOM    502  O   SER A  70     208.003 227.007 193.435  1.00105.46    -0.268 OA
ATOM    503  CB  SER A  70     208.695 227.112 190.290  1.00102.47     0.216 C 
ATOM    504  OG  SER A  70     209.681 226.457 191.069  1.00104.41    -0.218 OA
ATOM    505  N   ILE A  71     208.693 229.075 192.879  1.00114.66    -0.229 NA
ATOM    506  CA  ILE A  71     209.410 229.260 194.139  1.00115.31     0.186 C 
ATOM    507  C   ILE A  71     208.439 229.369 195.313  1.00113.14     0.274 C 
ATOM    508  O   ILE A  71     208.717 228.871 196.411  1.00116.97    -0.268 OA
ATOM    509  CB  ILE A  71     210.350 230.478 194.052  1.00111.78     0.032 C 
ATOM    510  CG1 ILE A  71     211.315 230.497 195.239  1.00107.60     0.002 C 
ATOM    511  CG2 ILE A  71     209.572 231.784 193.973  1.00116.97     0.003 C 
ATOM    512  CD1 ILE A  71     212.537 231.355 195.011  1.00113.51     0.000 C 
ATOM    513  N   ASN A  72     207.295 230.020 195.109  1.00128.74    -0.228 NA
ATOM    514  CA  ASN A  72     206.389 230.289 196.219  1.00130.40     0.196 C 
ATOM    515  C   ASN A  72     205.785 228.997 196.758  1.00129.26     0.275 C 
ATOM    516  O   ASN A  72     205.326 228.139 196.000  1.00127.75    -0.268 OA
ATOM    517  CB  ASN A  72     205.283 231.253 195.785  1.00127.41     0.126 C 
ATOM    518  CG  ASN A  72     204.571 230.799 194.527  1.00132.97     0.276 C 
ATOM    519  OD1 ASN A  72     204.977 229.833 193.884  1.00136.53    -0.269 OA
ATOM    520  ND2 ASN A  72     203.500 231.498 194.168  1.00130.43    -0.107 N 
ATOM    521  N   GLY A  73     205.792 228.864 198.082  1.00129.61    -0.226 NA
ATOM    522  CA  GLY A  73     205.236 227.689 198.723  1.00130.30     0.218 C 
ATOM    523  C   GLY A  73     206.081 227.126 199.848  1.00134.41     0.277 C 
ATOM    524  O   GLY A  73     205.608 226.283 200.615  1.00137.48    -0.268 OA
ATOM    525  N   VAL A  74     207.328 227.581 199.964  1.00117.58    -0.229 NA
ATOM    526  CA  VAL A  74     208.214 227.099 201.018  1.00112.08     0.186 C 
ATOM    527  C   VAL A  74     207.748 227.640 202.363  1.00114.78     0.274 C 
ATOM    528  O   VAL A  74     207.022 228.637 202.444  1.00115.97    -0.268 OA
ATOM    529  CB  VAL A  74     209.679 227.484 200.730  1.00109.94     0.032 C 
ATOM    530  CG1 VAL A  74     210.231 226.650 199.591  1.00110.67     0.003 C 
ATOM    531  CG2 VAL A  74     209.785 228.953 200.405  1.00107.72     0.003 C 
ATOM    532  N   GLU A  75     208.168 226.969 203.431  1.00113.59    -0.229 NA
ATOM    533  CA  GLU A  75     207.681 227.297 204.763  1.00114.28     0.186 C 
ATOM    534  C   GLU A  75     208.324 228.573 205.294  1.00112.23     0.274 C 
ATOM    535  O   GLU A  75     209.508 228.837 205.066  1.00114.05    -0.268 OA
ATOM    536  CB  GLU A  75     207.952 226.140 205.724  1.00113.57     0.037 C 
ATOM    537  N   ASP A  76     207.521 229.367 206.006  1.00110.87    -0.229 NA
ATOM    538  CA  ASP A  76     207.988 230.522 206.774  1.00113.24     0.186 C 
ATOM    539  C   ASP A  76     208.615 231.593 205.877  1.00113.83     0.274 C 
ATOM    540  O   ASP A  76     209.790 231.940 206.003  1.00114.07    -0.268 OA
ATOM    541  CB  ASP A  76     208.966 230.084 207.871  1.00113.79     0.037 C 
ATOM    542  N   MET A  77     207.800 232.124 204.970  1.00122.20    -0.229 NA
ATOM    543  CA  MET A  77     208.162 233.297 204.190  1.00119.34     0.187 C 
ATOM    544  C   MET A  77     207.375 234.510 204.666  1.00122.97     0.274 C 
ATOM    545  O   MET A  77     206.345 234.384 205.334  1.00127.39    -0.268 OA
ATOM    546  CB  MET A  77     207.906 233.097 202.694  1.00119.41     0.046 C 
ATOM    547  CG  MET A  77     208.884 232.181 201.989  1.00124.87     0.060 C 
ATOM    548  SD  MET A  77     208.663 232.218 200.197  1.00133.36    -0.139 SA
ATOM    549  CE  MET A  77     207.086 233.053 200.044  1.00120.65     0.069 C 
ATOM    550  N   LEU A  78     207.880 235.691 204.316  1.00116.09    -0.229 NA
ATOM    551  CA  LEU A  78     207.148 236.935 204.530  1.00117.83     0.186 C 
ATOM    552  C   LEU A  78     206.709 237.543 203.200  1.00119.37     0.274 C 
ATOM    553  O   LEU A  78     205.529 237.852 203.011  1.00122.72    -0.268 OA
ATOM    554  CB  LEU A  78     208.005 237.923 205.328  1.00115.97     0.034 C 
ATOM    555  CG  LEU A  78     208.832 237.318 206.463  1.00117.72     0.002 C 
ATOM    556  CD1 LEU A  78     209.862 238.314 206.972  1.00119.16     0.000 C 
ATOM    557  CD2 LEU A  78     207.929 236.849 207.591  1.00119.45     0.000 C 
ATOM    558  N   TYR A  79     207.648 237.713 202.273  1.00110.54    -0.228 NA
ATOM    559  CA  TYR A  79     207.343 238.247 200.952  1.00111.90     0.191 C 
ATOM    560  C   TYR A  79     208.492 237.902 200.013  1.00110.40     0.275 C 
ATOM    561  O   TYR A  79     209.531 237.384 200.432  1.00113.33    -0.268 OA
ATOM    562  CB  TYR A  79     207.110 239.760 201.002  1.00110.04     0.060 C 
ATOM    563  CG  TYR A  79     207.878 240.458 202.100  1.00104.99    -0.020 A 
ATOM    564  CD1 TYR A  79     209.230 240.737 201.956  1.00107.67    -0.002 A 
ATOM    565  CD2 TYR A  79     207.254 240.835 203.281  1.00107.20    -0.002 A 
ATOM    566  CE1 TYR A  79     209.936 241.374 202.955  1.00108.58     0.027 A 
ATOM    567  CE2 TYR A  79     207.954 241.471 204.286  1.00114.10     0.027 A 
ATOM    568  CZ  TYR A  79     209.294 241.739 204.117  1.00115.68     0.131 A 
ATOM    569  OH  TYR A  79     209.996 242.373 205.114  1.00120.91    -0.190 OA
ATOM    570  N   MET A  80     208.292 238.198 198.732  1.00106.05    -0.229 NA
ATOM    571  CA  MET A  80     209.326 238.046 197.717  1.00106.64     0.187 C 
ATOM    572  C   MET A  80     209.364 239.323 196.896  1.00109.16     0.274 C 
ATOM    573  O   MET A  80     208.337 239.990 196.748  1.00116.53    -0.268 OA
ATOM    574  CB  MET A  80     209.052 236.843 196.809  1.00106.35     0.046 C 
ATOM    575  CG  MET A  80     208.970 235.509 197.525  1.00115.99     0.060 C 
ATOM    576  SD  MET A  80     208.216 234.222 196.509  1.00133.94    -0.139 SA
ATOM    577  CE  MET A  80     208.203 235.007 194.899  1.00109.30     0.069 C 
ATOM    578  N   GLN A  81     210.536 239.667 196.370  1.00 95.58    -0.229 NA
ATOM    579  CA  GLN A  81     210.660 240.819 195.491  1.00 93.02     0.187 C 
ATOM    580  C   GLN A  81     211.478 240.433 194.271  1.00 97.97     0.274 C 
ATOM    581  O   GLN A  81     212.455 239.688 194.381  1.00107.69    -0.268 OA
ATOM    582  CB  GLN A  81     211.309 242.005 196.211  1.00102.27     0.044 C 
ATOM    583  CG  GLN A  81     211.076 243.337 195.524  1.00102.34     0.094 C 
ATOM    584  CD  GLN A  81     211.096 244.501 196.491  1.00105.87     0.274 C 
ATOM    585  OE1 GLN A  81     211.222 244.314 197.701  1.00110.16    -0.269 OA
ATOM    586  NE2 GLN A  81     210.963 245.712 195.964  1.00 99.87    -0.107 N 
ATOM    587  N   SER A  82     211.074 240.932 193.106  1.00 96.27    -0.226 NA
ATOM    588  CA  SER A  82     211.802 240.691 191.871  1.00 94.98     0.219 C 
ATOM    589  C   SER A  82     212.051 242.019 191.177  1.00 97.38     0.277 C 
ATOM    590  O   SER A  82     211.157 242.865 191.103  1.00105.46    -0.268 OA
ATOM    591  CB  SER A  82     211.034 239.746 190.942  1.00 98.84     0.216 C 
ATOM    592  OG  SER A  82     210.695 238.544 191.608  1.00111.38    -0.218 OA
ATOM    593  N   GLN A  83     213.268 242.198 190.674  1.00 92.05    -0.229 NA
ATOM    594  CA  GLN A  83     213.636 243.416 189.967  1.00 86.96     0.187 C 
ATOM    595  C   GLN A  83     214.251 243.038 188.631  1.00 93.90     0.274 C 
ATOM    596  O   GLN A  83     215.191 242.236 188.580  1.00103.81    -0.268 OA
ATOM    597  CB  GLN A  83     214.608 244.265 190.790  1.00 84.60     0.044 C 
ATOM    598  CG  GLN A  83     214.647 245.721 190.366  1.00 95.61     0.094 C 
ATOM    599  CD  GLN A  83     215.063 246.644 191.490  1.00105.66     0.274 C 
ATOM    600  OE1 GLN A  83     215.015 246.274 192.663  1.00104.48    -0.269 OA
ATOM    601  NE2 GLN A  83     215.467 247.859 191.138  1.00107.25    -0.107 N 
ATOM    602  N   ALA A  84     213.712 243.613 187.560  1.00 81.80    -0.229 NA
ATOM    603  CA  ALA A  84     214.236 243.456 186.211  1.00 83.17     0.186 C 
ATOM    604  C   ALA A  84     214.722 244.816 185.732  1.00 91.96     0.274 C 
ATOM    605  O   ALA A  84     213.984 245.806 185.809  1.00101.77    -0.268 OA
ATOM    606  CB  ALA A  84     213.173 242.894 185.268  1.00 88.36     0.037 C 
ATOM    607  N   ASN A  85     215.956 244.858 185.238  1.00111.29    -0.228 NA
ATOM    608  CA  ASN A  85     216.622 246.092 184.851  1.00106.06     0.196 C 
ATOM    609  C   ASN A  85     216.827 246.094 183.341  1.00112.58     0.275 C 
ATOM    610  O   ASN A  85     216.792 245.039 182.700  1.00119.50    -0.268 OA
ATOM    611  CB  ASN A  85     217.959 246.234 185.599  1.00109.29     0.126 C 
ATOM    612  CG  ASN A  85     218.800 247.395 185.103  1.00119.58     0.276 C 
ATOM    613  OD1 ASN A  85     218.284 248.357 184.533  1.00122.82    -0.269 OA
ATOM    614  ND2 ASN A  85     220.105 247.314 185.329  1.00123.45    -0.107 N 
ATOM    615  N   SER A  86     217.032 247.289 182.776  1.00120.16    -0.226 NA
ATOM    616  CA  SER A  86     217.077 247.445 181.326  1.00119.16     0.219 C 
ATOM    617  C   SER A  86     218.229 246.680 180.685  1.00115.80     0.277 C 
ATOM    618  O   SER A  86     218.097 246.198 179.554  1.00118.84    -0.268 OA
ATOM    619  CB  SER A  86     217.175 248.929 180.967  1.00118.40     0.216 C 
ATOM    620  OG  SER A  86     217.234 249.110 179.564  1.00116.32    -0.218 OA
ATOM    621  N   ASP A  87     219.363 246.557 181.377  1.00113.33    -0.228 NA
ATOM    622  CA  ASP A  87     220.522 245.909 180.773  1.00116.73     0.197 C 
ATOM    623  C   ASP A  87     220.367 244.399 180.649  1.00119.35     0.275 C 
ATOM    624  O   ASP A  87     221.206 243.761 180.004  1.00117.37    -0.268 OA
ATOM    625  CB  ASP A  87     221.791 246.237 181.566  1.00117.92     0.132 C 
ATOM    626  CG  ASP A  87     221.638 245.982 183.053  1.00119.50     0.188 C 
ATOM    627  OD1 ASP A  87     220.990 244.987 183.437  1.00117.84    -0.647 OA
ATOM    628  OD2 ASP A  87     222.173 246.784 183.847  1.00120.01    -0.647 OA
ATOM    629  N   GLY A  88     219.330 243.816 181.243  1.00117.86    -0.226 NA
ATOM    630  CA  GLY A  88     219.114 242.386 181.148  1.00111.25     0.218 C 
ATOM    631  C   GLY A  88     219.583 241.616 182.365  1.00110.17     0.277 C 
ATOM    632  O   GLY A  88     220.207 240.560 182.238  1.00115.64    -0.268 OA
ATOM    633  N   ASN A  89     219.287 242.138 183.553  1.00101.53    -0.228 NA
ATOM    634  CA  ASN A  89     219.627 241.475 184.802  1.00 93.57     0.196 C 
ATOM    635  C   ASN A  89     218.365 241.307 185.632  1.00 96.03     0.275 C 
ATOM    636  O   ASN A  89     217.558 242.233 185.752  1.00109.39    -0.268 OA
ATOM    637  CB  ASN A  89     220.674 242.269 185.596  1.00 98.42     0.126 C 
ATOM    638  CG  ASN A  89     222.093 241.944 185.177  1.00105.47     0.276 C 
ATOM    639  OD1 ASN A  89     222.550 242.366 184.115  1.00103.72    -0.269 OA
ATOM    640  ND2 ASN A  89     222.799 241.192 186.012  1.00107.89    -0.107 N 
ATOM    641  N   LEU A  90     218.199 240.119 186.211  1.00 85.31    -0.229 NA
ATOM    642  CA  LEU A  90     217.041 239.813 187.039  1.00 92.07     0.186 C 
ATOM    643  C   LEU A  90     217.521 239.401 188.421  1.00 94.05     0.274 C 
ATOM    644  O   LEU A  90     218.371 238.514 188.546  1.00102.72    -0.268 OA
ATOM    645  CB  LEU A  90     216.193 238.698 186.419  1.00 89.93     0.034 C 
ATOM    646  CG  LEU A  90     215.149 238.056 187.335  1.00 86.92     0.002 C 
ATOM    647  CD1 LEU A  90     214.035 239.041 187.645  1.00 85.77     0.000 C 
ATOM    648  CD2 LEU A  90     214.591 236.785 186.716  1.00 97.69     0.000 C 
ATOM    649  N   THR A  91     216.974 240.043 189.453  1.00 79.81    -0.226 NA
ATOM    650  CA  THR A  91     217.348 239.759 190.835  1.00 74.93     0.216 C 
ATOM    651  C   THR A  91     216.089 239.496 191.644  1.00 80.73     0.277 C 
ATOM    652  O   THR A  91     215.218 240.366 191.735  1.00 94.68    -0.268 OA
ATOM    653  CB  THR A  91     218.139 240.920 191.445  1.00 87.97     0.184 C 
ATOM    654  OG1 THR A  91     219.077 241.420 190.485  1.00 95.51    -0.221 OA
ATOM    655  CG2 THR A  91     218.888 240.460 192.684  1.00 93.59     0.038 C 
ATOM    656  N   ILE A  92     215.994 238.308 192.235  1.00 78.70    -0.229 NA
ATOM    657  CA  ILE A  92     214.852 237.933 193.063  1.00 78.71     0.186 C 
ATOM    658  C   ILE A  92     215.356 237.689 194.477  1.00 80.52     0.274 C 
ATOM    659  O   ILE A  92     216.189 236.803 194.700  1.00 91.98    -0.268 OA
ATOM    660  CB  ILE A  92     214.127 236.693 192.518  1.00 73.55     0.032 C 
ATOM    661  CG1 ILE A  92     213.874 236.835 191.016  1.00 82.70     0.002 C 
ATOM    662  CG2 ILE A  92     212.824 236.463 193.270  1.00 70.82     0.003 C 
ATOM    663  CD1 ILE A  92     212.936 235.790 190.448  1.00 85.27     0.000 C 
ATOM    664  N   THR A  93     214.841 238.458 195.431  1.00 91.73    -0.226 NA
ATOM    665  CA  THR A  93     215.221 238.339 196.832  1.00 97.27     0.216 C 
ATOM    666  C   THR A  93     214.030 237.848 197.643  1.00 93.84     0.277 C 
ATOM    667  O   THR A  93     212.912 238.358 197.495  1.00105.54    -0.268 OA
ATOM    668  CB  THR A  93     215.751 239.673 197.383  1.00 98.94     0.184 C 
ATOM    669  OG1 THR A  93     216.139 239.513 198.754  1.00 99.71    -0.221 OA
ATOM    670  CG2 THR A  93     214.719 240.790 197.258  1.00 98.57     0.038 C 
ATOM    671  N   VAL A  94     214.263 236.836 198.476  1.00 85.98    -0.229 NA
ATOM    672  CA  VAL A  94     213.216 236.288 199.327  1.00 89.28     0.186 C 
ATOM    673  C   VAL A  94     213.711 236.259 200.766  1.00 95.75     0.274 C 
ATOM    674  O   VAL A  94     214.805 235.767 201.065  1.00106.95    -0.268 OA
ATOM    675  CB  VAL A  94     212.760 234.886 198.858  1.00 89.98     0.032 C 
ATOM    676  CG1 VAL A  94     213.939 233.942 198.731  1.00 96.05     0.003 C 
ATOM    677  CG2 VAL A  94     211.716 234.318 199.808  1.00 92.77     0.003 C 
ATOM    678  N   ASN A  95     212.891 236.808 201.660  1.00 95.77    -0.228 NA
ATOM    679  CA  ASN A  95     213.206 236.896 203.076  1.00102.44     0.196 C 
ATOM    680  C   ASN A  95     212.419 235.842 203.839  1.00102.91     0.275 C 
ATOM    681  O   ASN A  95     211.381 235.358 203.382  1.00113.65    -0.268 OA
ATOM    682  CB  ASN A  95     212.896 238.290 203.639  1.00104.54     0.126 C 
ATOM    683  CG  ASN A  95     213.162 239.393 202.638  1.00110.37     0.276 C 
ATOM    684  OD1 ASN A  95     212.556 239.435 201.567  1.00110.49    -0.269 OA
ATOM    685  ND2 ASN A  95     214.066 240.301 202.985  1.00106.73    -0.107 N 
ATOM    686  N   PHE A  96     212.928 235.496 205.017  1.00100.31    -0.228 NA
ATOM    687  CA  PHE A  96     212.323 234.488 205.873  1.00 97.50     0.191 C 
ATOM    688  C   PHE A  96     212.062 235.085 207.249  1.00102.15     0.275 C 
ATOM    689  O   PHE A  96     212.587 236.144 207.604  1.00103.97    -0.268 OA
ATOM    690  CB  PHE A  96     213.214 233.244 205.987  1.00 95.46     0.060 C 
ATOM    691  CG  PHE A  96     213.272 232.425 204.731  1.00 97.82    -0.020 A 
ATOM    692  CD1 PHE A  96     214.166 232.740 203.723  1.00100.57    -0.004 A 
ATOM    693  CD2 PHE A  96     212.430 231.340 204.556  1.00103.56    -0.004 A 
ATOM    694  CE1 PHE A  96     214.218 231.989 202.565  1.00104.43    -0.000 A 
ATOM    695  CE2 PHE A  96     212.477 230.586 203.402  1.00104.53    -0.000 A 
ATOM    696  CZ  PHE A  96     213.372 230.909 202.405  1.00105.51    -0.000 A 
ATOM    697  N   LYS A  97     211.230 234.394 208.021  1.00119.96    -0.229 NA
ATOM    698  CA  LYS A  97     210.930 234.832 209.373  1.00113.88     0.186 C 
ATOM    699  C   LYS A  97     212.171 234.724 210.254  1.00118.37     0.274 C 
ATOM    700  O   LYS A  97     213.095 233.951 209.985  1.00125.69    -0.268 OA
ATOM    701  CB  LYS A  97     209.790 234.005 209.965  1.00111.06     0.037 C 
ATOM    702  N   LEU A  98     212.180 235.516 211.323  1.00128.52    -0.229 NA
ATOM    703  CA  LEU A  98     213.331 235.556 212.214  1.00131.77     0.186 C 
ATOM    704  C   LEU A  98     213.479 234.231 212.954  1.00131.09     0.274 C 
ATOM    705  O   LEU A  98     212.501 233.635 213.413  1.00131.02    -0.268 OA
ATOM    706  CB  LEU A  98     213.190 236.719 213.201  1.00130.35     0.034 C 
ATOM    707  CG  LEU A  98     214.207 236.917 214.329  1.00133.82     0.002 C 
ATOM    708  CD1 LEU A  98     214.335 238.399 214.635  1.00131.63     0.000 C 
ATOM    709  CD2 LEU A  98     213.806 236.165 215.591  1.00136.04     0.000 C 
ATOM    710  N   GLY A  99     214.725 233.772 213.068  1.00128.71    -0.226 NA
ATOM    711  CA  GLY A  99     215.031 232.519 213.721  1.00129.37     0.218 C 
ATOM    712  C   GLY A  99     215.320 231.361 212.791  1.00130.62     0.277 C 
ATOM    713  O   GLY A  99     215.815 230.326 213.254  1.00133.64    -0.268 OA
ATOM    714  N   ILE A 100     215.029 231.496 211.498  1.00128.60    -0.229 NA
ATOM    715  CA  ILE A 100     215.272 230.411 210.555  1.00132.87     0.186 C 
ATOM    716  C   ILE A 100     216.755 230.358 210.216  1.00134.40     0.274 C 
ATOM    717  O   ILE A 100     217.379 231.385 209.918  1.00133.82    -0.268 OA
ATOM    718  CB  ILE A 100     214.414 230.590 209.293  1.00128.72     0.032 C 
ATOM    719  CG1 ILE A 100     212.920 230.465 209.618  1.00128.01     0.002 C 
ATOM    720  CG2 ILE A 100     214.807 229.575 208.229  1.00128.73     0.003 C 
ATOM    721  CD1 ILE A 100     212.596 229.570 210.802  1.00127.47     0.000 C 
ATOM    722  N   ASP A 101     217.328 229.160 210.270  1.00132.00    -0.229 NA
ATOM    723  CA  ASP A 101     218.738 228.990 209.938  1.00126.46     0.185 C 
ATOM    724  C   ASP A 101     218.963 229.291 208.460  1.00130.98     0.256 C 
ATOM    725  O   ASP A 101     218.222 228.783 207.610  1.00133.93    -0.270 OA
ATOM    726  CB  ASP A 101     219.197 227.572 210.266  1.00124.93     0.037 C 
ATOM    727  N   PRO A 102     219.959 230.112 208.114  1.00125.43    -0.312 N 
ATOM    728  CA  PRO A 102     220.169 230.448 206.695  1.00128.08     0.165 C 
ATOM    729  C   PRO A 102     220.469 229.244 205.817  1.00132.05     0.272 C 
ATOM    730  O   PRO A 102     220.084 229.232 204.641  1.00133.49    -0.269 OA
ATOM    731  CB  PRO A 102     221.351 231.428 206.742  1.00124.01     0.034 C 
ATOM    732  CG  PRO A 102     221.351 231.966 208.140  1.00123.69     0.027 C 
ATOM    733  CD  PRO A 102     220.888 230.832 209.000  1.00123.07     0.105 C 
ATOM    734  N   ASP A 103     221.151 228.230 206.355  1.00132.62    -0.229 NA
ATOM    735  CA  ASP A 103     221.509 227.067 205.547  1.00133.15     0.186 C 
ATOM    736  C   ASP A 103     220.272 226.315 205.069  1.00135.37     0.274 C 
ATOM    737  O   ASP A 103     220.190 225.926 203.897  1.00138.52    -0.268 OA
ATOM    738  CB  ASP A 103     222.427 226.140 206.343  1.00132.89     0.037 C 
ATOM    739  N   LYS A 104     219.300 226.103 205.960  1.00129.04    -0.229 NA
ATOM    740  CA  LYS A 104     218.083 225.396 205.571  1.00129.04     0.186 C 
ATOM    741  C   LYS A 104     217.297 226.182 204.529  1.00130.24     0.274 C 
ATOM    742  O   LYS A 104     216.773 225.604 203.567  1.00131.82    -0.268 OA
ATOM    743  CB  LYS A 104     217.220 225.124 206.803  1.00124.81     0.037 C 
ATOM    744  N   ALA A 105     217.202 227.502 204.705  1.00117.11    -0.229 NA
ATOM    745  CA  ALA A 105     216.500 228.330 203.732  1.00117.95     0.186 C 
ATOM    746  C   ALA A 105     217.181 228.277 202.371  1.00117.83     0.274 C 
ATOM    747  O   ALA A 105     216.512 228.167 201.336  1.00120.29    -0.268 OA
ATOM    748  CB  ALA A 105     216.414 229.770 204.236  1.00115.61     0.037 C 
ATOM    749  N   GLN A 106     218.515 228.348 202.355  1.00109.76    -0.229 NA
ATOM    750  CA  GLN A 106     219.246 228.269 201.096  1.00108.45     0.187 C 
ATOM    751  C   GLN A 106     219.032 226.919 200.425  1.00114.66     0.274 C 
ATOM    752  O   GLN A 106     218.860 226.840 199.203  1.00116.10    -0.268 OA
ATOM    753  CB  GLN A 106     220.734 228.523 201.334  1.00110.76     0.044 C 
ATOM    754  CG  GLN A 106     221.526 228.764 200.060  1.00117.58     0.094 C 
ATOM    755  CD  GLN A 106     222.996 228.434 200.215  1.00125.15     0.274 C 
ATOM    756  OE1 GLN A 106     223.606 228.730 201.242  1.00124.21    -0.269 OA
ATOM    757  NE2 GLN A 106     223.574 227.817 199.191  1.00122.23    -0.107 N 
ATOM    758  N   GLN A 107     219.040 225.840 201.212  1.00113.34    -0.229 NA
ATOM    759  CA  GLN A 107     218.813 224.513 200.648  1.00104.39     0.186 C 
ATOM    760  C   GLN A 107     217.418 224.400 200.043  1.00116.92     0.274 C 
ATOM    761  O   GLN A 107     217.252 223.858 198.942  1.00124.14    -0.268 OA
ATOM    762  CB  GLN A 107     219.020 223.445 201.720  1.00101.47     0.037 C 
ATOM    763  N   LEU A 108     216.403 224.906 200.747  1.00117.71    -0.229 NA
ATOM    764  CA  LEU A 108     215.038 224.848 200.230  1.00111.57     0.186 C 
ATOM    765  C   LEU A 108     214.903 225.658 198.947  1.00107.37     0.274 C 
ATOM    766  O   LEU A 108     214.275 225.214 197.975  1.00109.71    -0.268 OA
ATOM    767  CB  LEU A 108     214.058 225.349 201.290  1.00103.81     0.034 C 
ATOM    768  CG  LEU A 108     213.872 224.467 202.525  1.00106.22     0.002 C 
ATOM    769  CD1 LEU A 108     212.700 224.956 203.357  1.00105.20     0.000 C 
ATOM    770  CD2 LEU A 108     213.675 223.015 202.122  1.00108.87     0.000 C 
ATOM    771  N   VAL A 109     215.497 226.854 198.923  1.00 97.76    -0.229 NA
ATOM    772  CA  VAL A 109     215.421 227.696 197.734  1.00 93.34     0.186 C 
ATOM    773  C   VAL A 109     216.122 227.024 196.561  1.00 99.58     0.274 C 
ATOM    774  O   VAL A 109     215.631 227.059 195.427  1.00105.08    -0.268 OA
ATOM    775  CB  VAL A 109     216.007 229.089 198.032  1.00100.25     0.032 C 
ATOM    776  CG1 VAL A 109     216.311 229.833 196.741  1.00101.76     0.003 C 
ATOM    777  CG2 VAL A 109     215.045 229.884 198.898  1.00 97.10     0.003 C 
ATOM    778  N   GLN A 110     217.275 226.397 196.814  1.00113.22    -0.229 NA
ATOM    779  CA  GLN A 110     217.972 225.672 195.756  1.00111.52     0.187 C 
ATOM    780  C   GLN A 110     217.125 224.527 195.221  1.00115.05     0.274 C 
ATOM    781  O   GLN A 110     217.027 224.330 194.003  1.00117.60    -0.268 OA
ATOM    782  CB  GLN A 110     219.309 225.146 196.275  1.00112.86     0.044 C 
ATOM    783  CG  GLN A 110     220.508 225.980 195.872  1.00115.75     0.094 C 
ATOM    784  CD  GLN A 110     221.069 225.580 194.522  1.00120.70     0.274 C 
ATOM    785  OE1 GLN A 110     220.462 224.798 193.791  1.00120.79    -0.269 OA
ATOM    786  NE2 GLN A 110     222.238 226.111 194.186  1.00121.62    -0.107 N 
ATOM    787  N   ASN A 111     216.502 223.761 196.120  1.00111.73    -0.229 NA
ATOM    788  CA  ASN A 111     215.670 222.644 195.688  1.00109.92     0.186 C 
ATOM    789  C   ASN A 111     214.504 223.125 194.836  1.00116.01     0.274 C 
ATOM    790  O   ASN A 111     214.125 222.467 193.860  1.00119.47    -0.268 OA
ATOM    791  CB  ASN A 111     215.163 221.866 196.902  1.00107.82     0.037 C 
ATOM    792  N   ARG A 112     213.919 224.272 195.190  1.00116.81    -0.229 NA
ATOM    793  CA  ARG A 112     212.781 224.769 194.422  1.00111.03     0.186 C 
ATOM    794  C   ARG A 112     213.210 225.351 193.079  1.00110.69     0.274 C 
ATOM    795  O   ARG A 112     212.507 225.186 192.075  1.00109.55    -0.268 OA
ATOM    796  CB  ARG A 112     212.002 225.798 195.237  1.00108.12     0.036 C 
ATOM    797  CG  ARG A 112     211.351 225.207 196.469  1.00114.87     0.029 C 
ATOM    798  CD  ARG A 112     209.944 224.729 196.153  1.00110.15     0.145 C 
ATOM    799  NE  ARG A 112     209.154 224.497 197.355  1.00118.93    -0.083 NA
ATOM    800  CZ  ARG A 112     207.829 224.449 197.381  1.00121.16     0.782 C 
ATOM    801  NH1 ARG A 112     207.110 224.617 196.284  1.00116.01     0.063 N 
ATOM    802  NH2 ARG A 112     207.211 224.228 198.538  1.00120.42     0.063 N 
ATOM    803  N   VAL A 113     214.354 226.039 193.033  1.00105.99    -0.229 NA
ATOM    804  CA  VAL A 113     214.770 226.662 191.778  1.00102.47     0.186 C 
ATOM    805  C   VAL A 113     215.286 225.608 190.804  1.00110.44     0.274 C 
ATOM    806  O   VAL A 113     215.193 225.777 189.582  1.00109.87    -0.268 OA
ATOM    807  CB  VAL A 113     215.817 227.766 192.030  1.00101.70     0.032 C 
ATOM    808  CG1 VAL A 113     217.065 227.200 192.672  1.00107.60     0.003 C 
ATOM    809  CG2 VAL A 113     216.162 228.496 190.738  1.00101.66     0.003 C 
ATOM    810  N   SER A 114     215.829 224.501 191.321  1.00119.03    -0.229 NA
ATOM    811  CA  SER A 114     216.343 223.455 190.443  1.00113.73     0.186 C 
ATOM    812  C   SER A 114     215.250 222.802 189.606  1.00114.36     0.274 C 
ATOM    813  O   SER A 114     215.561 222.149 188.604  1.00110.63    -0.268 OA
ATOM    814  CB  SER A 114     217.071 222.392 191.267  1.00110.76     0.037 C 
ATOM    815  N   GLN A 115     213.981 222.957 189.992  1.00125.85    -0.229 NA
ATOM    816  CA  GLN A 115     212.902 222.292 189.268  1.00125.50     0.187 C 
ATOM    817  C   GLN A 115     212.458 223.081 188.042  1.00126.63     0.274 C 
ATOM    818  O   GLN A 115     211.984 222.488 187.066  1.00127.21    -0.268 OA
ATOM    819  CB  GLN A 115     211.714 222.060 190.201  1.00121.77     0.044 C 
ATOM    820  CG  GLN A 115     211.695 220.689 190.854  1.00123.94     0.094 C 
ATOM    821  CD  GLN A 115     211.090 220.717 192.242  1.00125.08     0.274 C 
ATOM    822  OE1 GLN A 115     209.909 221.018 192.411  1.00127.44    -0.269 OA
ATOM    823  NE2 GLN A 115     211.900 220.404 193.247  1.00122.21    -0.107 N 
ATOM    824  N   ALA A 116     212.598 224.404 188.067  1.00124.69    -0.229 NA
ATOM    825  CA  ALA A 116     212.087 225.262 187.005  1.00123.60     0.186 C 
ATOM    826  C   ALA A 116     213.106 225.543 185.908  1.00123.67     0.274 C 
ATOM    827  O   ALA A 116     212.812 226.328 185.000  1.00123.53    -0.268 OA
ATOM    828  CB  ALA A 116     211.591 226.586 187.593  1.00122.68     0.037 C 
ATOM    829  N   MET A 117     214.290 224.935 185.972  1.00132.17    -0.229 NA
ATOM    830  CA  MET A 117     215.320 225.201 184.968  1.00131.47     0.185 C 
ATOM    831  C   MET A 117     214.908 224.836 183.545  1.00131.86     0.256 C 
ATOM    832  O   MET A 117     215.131 225.658 182.639  1.00135.66    -0.270 OA
ATOM    833  CB  MET A 117     216.617 224.488 185.367  1.00132.71     0.046 C 
ATOM    834  CG  MET A 117     217.166 224.914 186.719  1.00137.82     0.060 C 
ATOM    835  SD  MET A 117     217.966 226.532 186.686  1.00149.88    -0.139 SA
ATOM    836  CE  MET A 117     218.664 226.549 185.036  1.00133.51     0.069 C 
ATOM    837  N   PRO A 118     214.332 223.659 183.261  1.00126.31    -0.312 N 
ATOM    838  CA  PRO A 118     214.054 223.307 181.856  1.00127.91     0.165 C 
ATOM    839  C   PRO A 118     213.066 224.229 181.157  1.00126.65     0.272 C 
ATOM    840  O   PRO A 118     213.056 224.262 179.919  1.00123.65    -0.269 OA
ATOM    841  CB  PRO A 118     213.499 221.879 181.951  1.00124.87     0.034 C 
ATOM    842  CG  PRO A 118     213.022 221.742 183.348  1.00122.93     0.027 C 
ATOM    843  CD  PRO A 118     213.965 222.557 184.169  1.00125.65     0.105 C 
ATOM    844  N   ARG A 119     212.242 224.975 181.894  1.00125.75    -0.229 NA
ATOM    845  CA  ARG A 119     211.270 225.860 181.263  1.00126.42     0.186 C 
ATOM    846  C   ARG A 119     211.866 227.201 180.856  1.00126.85     0.274 C 
ATOM    847  O   ARG A 119     211.196 227.976 180.165  1.00126.43    -0.268 OA
ATOM    848  CB  ARG A 119     210.083 226.089 182.199  1.00125.16     0.036 C 
ATOM    849  CG  ARG A 119     208.858 225.261 181.853  1.00130.01     0.029 C 
ATOM    850  CD  ARG A 119     207.645 225.705 182.654  1.00131.40     0.145 C 
ATOM    851  NE  ARG A 119     207.902 225.703 184.089  1.00132.51    -0.083 NA
ATOM    852  CZ  ARG A 119     207.968 224.611 184.840  1.00135.00     0.782 C 
ATOM    853  NH1 ARG A 119     207.799 223.405 184.323  1.00133.71     0.063 N 
ATOM    854  NH2 ARG A 119     208.206 224.733 186.142  1.00134.07     0.063 N 
ATOM    855  N   LEU A 120     213.097 227.491 181.261  1.00116.51    -0.229 NA
ATOM    856  CA  LEU A 120     213.728 228.762 180.951  1.00113.16     0.184 C 
ATOM    857  C   LEU A 120     214.274 228.766 179.525  1.00111.55     0.256 C 
ATOM    858  O   LEU A 120     214.516 227.708 178.938  1.00114.00    -0.270 OA
ATOM    859  CB  LEU A 120     214.847 229.042 181.949  1.00109.92     0.034 C 
ATOM    860  CG  LEU A 120     214.395 229.303 183.388  1.00108.59     0.002 C 
ATOM    861  CD1 LEU A 120     215.520 229.919 184.204  1.00114.21     0.000 C 
ATOM    862  CD2 LEU A 120     213.160 230.189 183.415  1.00109.96     0.000 C 
ATOM    863  N   PRO A 121     214.470 229.956 178.936  1.00106.22    -0.312 N 
ATOM    864  CA  PRO A 121     215.012 230.025 177.570  1.00108.67     0.165 C 
ATOM    865  C   PRO A 121     216.419 229.458 177.459  1.00116.65     0.272 C 
ATOM    866  O   PRO A 121     217.113 229.292 178.467  1.00121.12    -0.269 OA
ATOM    867  CB  PRO A 121     214.988 231.528 177.260  1.00104.93     0.034 C 
ATOM    868  CG  PRO A 121     213.948 232.084 178.172  1.00105.23     0.027 C 
ATOM    869  CD  PRO A 121     214.058 231.282 179.428  1.00105.95     0.105 C 
ATOM    870  N   GLU A 122     216.842 229.154 176.229  1.00120.39    -0.229 NA
ATOM    871  CA  GLU A 122     218.132 228.504 176.018  1.00120.17     0.186 C 
ATOM    872  C   GLU A 122     219.287 229.393 176.463  1.00123.38     0.274 C 
ATOM    873  O   GLU A 122     220.260 228.911 177.053  1.00124.55    -0.268 OA
ATOM    874  CB  GLU A 122     218.286 228.117 174.547  1.00117.58     0.037 C 
ATOM    875  N   ASP A 123     219.206 230.694 176.174  1.00116.32    -0.229 NA
ATOM    876  CA  ASP A 123     220.294 231.600 176.533  1.00108.88     0.186 C 
ATOM    877  C   ASP A 123     220.477 231.682 178.044  1.00109.31     0.274 C 
ATOM    878  O   ASP A 123     221.610 231.670 178.541  1.00115.73    -0.268 OA
ATOM    879  CB  ASP A 123     220.035 232.989 175.948  1.00103.33     0.037 C 
ATOM    880  N   VAL A 124     219.373 231.767 178.790  1.00 97.30    -0.229 NA
ATOM    881  CA  VAL A 124     219.460 231.852 180.245  1.00 98.46     0.186 C 
ATOM    882  C   VAL A 124     220.056 230.575 180.820  1.00113.01     0.274 C 
ATOM    883  O   VAL A 124     220.890 230.617 181.734  1.00114.90    -0.268 OA
ATOM    884  CB  VAL A 124     218.075 232.152 180.847  1.00 99.97     0.032 C 
ATOM    885  CG1 VAL A 124     218.189 232.387 182.343  1.00101.55     0.003 C 
ATOM    886  CG2 VAL A 124     217.451 233.354 180.160  1.00105.80     0.003 C 
ATOM    887  N   GLN A 125     219.633 229.419 180.303  1.00122.67    -0.229 NA
ATOM    888  CA  GLN A 125     220.189 228.152 180.770  1.00114.61     0.187 C 
ATOM    889  C   GLN A 125     221.676 228.054 180.457  1.00115.90     0.274 C 
ATOM    890  O   GLN A 125     222.463 227.587 181.288  1.00119.66    -0.268 OA
ATOM    891  CB  GLN A 125     219.430 226.986 180.139  1.00110.05     0.044 C 
ATOM    892  CG  GLN A 125     217.965 226.910 180.532  1.00114.14     0.094 C 
ATOM    893  CD  GLN A 125     217.193 225.902 179.706  1.00119.76     0.274 C 
ATOM    894  OE1 GLN A 125     217.045 226.058 178.494  1.00122.21    -0.269 OA
ATOM    895  NE2 GLN A 125     216.696 224.858 180.359  1.00120.17    -0.107 N 
ATOM    896  N   ARG A 126     222.078 228.487 179.259  1.00115.79    -0.229 NA
ATOM    897  CA  ARG A 126     223.487 228.427 178.884  1.00112.79     0.186 C 
ATOM    898  C   ARG A 126     224.329 229.335 179.771  1.00113.66     0.274 C 
ATOM    899  O   ARG A 126     225.429 228.958 180.192  1.00117.16    -0.268 OA
ATOM    900  CB  ARG A 126     223.651 228.800 177.409  1.00113.89     0.036 C 
ATOM    901  CG  ARG A 126     223.686 227.598 176.476  1.00121.27     0.029 C 
ATOM    902  CD  ARG A 126     223.575 228.006 175.011  1.00125.35     0.145 C 
ATOM    903  NE  ARG A 126     224.536 229.034 174.628  1.00122.63    -0.083 NA
ATOM    904  CZ  ARG A 126     225.840 228.831 174.492  1.00121.47     0.782 C 
ATOM    905  NH1 ARG A 126     226.383 227.643 174.708  1.00116.86     0.063 N 
ATOM    906  NH2 ARG A 126     226.619 229.843 174.122  1.00123.96     0.063 N 
ATOM    907  N   LEU A 127     223.828 230.537 180.068  1.00105.83    -0.229 NA
ATOM    908  CA  LEU A 127     224.538 231.420 180.990  1.00104.76     0.186 C 
ATOM    909  C   LEU A 127     224.469 230.897 182.419  1.00107.19     0.274 C 
ATOM    910  O   LEU A 127     225.485 230.864 183.124  1.00111.24    -0.268 OA
ATOM    911  CB  LEU A 127     223.969 232.837 180.912  1.00107.22     0.034 C 
ATOM    912  CG  LEU A 127     224.591 233.812 179.908  1.00104.77     0.002 C 
ATOM    913  CD1 LEU A 127     226.023 234.139 180.303  1.00104.33     0.000 C 
ATOM    914  CD2 LEU A 127     224.531 233.277 178.483  1.00106.68     0.000 C 
ATOM    915  N   GLY A 128     223.287 230.487 182.863  1.00121.20    -0.226 NA
ATOM    916  CA  GLY A 128     223.111 229.948 184.194  1.00121.21     0.218 C 
ATOM    917  C   GLY A 128     222.682 231.000 185.205  1.00121.41     0.277 C 
ATOM    918  O   GLY A 128     222.991 232.185 185.092  1.00120.20    -0.268 OA
ATOM    919  N   VAL A 129     221.954 230.538 186.220  1.00111.97    -0.229 NA
ATOM    920  CA  VAL A 129     221.493 231.385 187.310  1.00113.26     0.186 C 
ATOM    921  C   VAL A 129     222.240 230.977 188.573  1.00109.09     0.274 C 
ATOM    922  O   VAL A 129     222.713 229.846 188.704  1.00111.99    -0.268 OA
ATOM    923  CB  VAL A 129     219.967 231.291 187.522  1.00105.54     0.032 C 
ATOM    924  CG1 VAL A 129     219.241 231.406 186.193  1.00104.10     0.003 C 
ATOM    925  CG2 VAL A 129     219.599 229.993 188.221  1.00101.55     0.003 C 
ATOM    926  N   THR A 130     222.355 231.919 189.508  1.00115.30    -0.226 NA
ATOM    927  CA  THR A 130     223.103 231.650 190.731  1.00113.04     0.216 C 
ATOM    928  C   THR A 130     222.304 232.106 191.943  1.00114.42     0.277 C 
ATOM    929  O   THR A 130     221.564 233.088 191.869  1.00126.71    -0.268 OA
ATOM    930  CB  THR A 130     224.485 232.324 190.701  1.00121.75     0.184 C 
ATOM    931  OG1 THR A 130     225.312 231.772 191.734  1.00125.47    -0.221 OA
ATOM    932  CG2 THR A 130     224.378 233.833 190.881  1.00122.44     0.038 C 
ATOM    933  N   THR A 131     222.429 231.375 193.046  1.00105.96    -0.226 NA
ATOM    934  CA  THR A 131     221.713 231.682 194.278  1.00112.45     0.216 C 
ATOM    935  C   THR A 131     222.696 231.755 195.438  1.00115.40     0.277 C 
ATOM    936  O   THR A 131     223.690 231.021 195.462  1.00121.17    -0.268 OA
ATOM    937  CB  THR A 131     220.630 230.636 194.561  1.00112.30     0.184 C 
ATOM    938  OG1 THR A 131     219.947 230.968 195.776  1.00113.78    -0.221 OA
ATOM    939  CG2 THR A 131     221.237 229.253 194.684  1.00113.57     0.038 C 
ATOM    940  N   LEU A 132     222.430 232.652 196.386  1.00114.37    -0.229 NA
ATOM    941  CA  LEU A 132     223.324 232.818 197.522  1.00112.37     0.186 C 
ATOM    942  C   LEU A 132     222.578 233.458 198.684  1.00118.18     0.274 C 
ATOM    943  O   LEU A 132     221.684 234.287 198.489  1.00126.59    -0.268 OA
ATOM    944  CB  LEU A 132     224.548 233.662 197.140  1.00115.50     0.034 C 
ATOM    945  CG  LEU A 132     225.633 233.877 198.195  1.00120.86     0.002 C 
ATOM    946  CD1 LEU A 132     226.811 232.957 197.930  1.00117.70     0.000 C 
ATOM    947  CD2 LEU A 132     226.077 235.329 198.209  1.00118.76     0.000 C 
ATOM    948  N   LYS A 133     222.965 233.069 199.897  1.00102.71    -0.229 NA
ATOM    949  CA  LYS A 133     222.424 233.694 201.096  1.00 97.92     0.186 C 
ATOM    950  C   LYS A 133     223.029 235.079 201.289  1.00100.68     0.274 C 
ATOM    951  O   LYS A 133     224.205 235.308 200.994  1.00110.12    -0.268 OA
ATOM    952  CB  LYS A 133     222.699 232.823 202.321  1.00 93.54     0.037 C 
ATOM    953  N   SER A 134     222.217 236.006 201.788  1.00102.01    -0.226 NA
ATOM    954  CA  SER A 134     222.654 237.386 201.948  1.00109.17     0.219 C 
ATOM    955  C   SER A 134     223.305 237.601 203.308  1.00119.12     0.277 C 
ATOM    956  O   SER A 134     222.814 237.119 204.333  1.00122.78    -0.268 OA
ATOM    957  CB  SER A 134     221.471 238.340 201.779  1.00110.42     0.216 C 
ATOM    958  OG  SER A 134     220.783 238.520 203.004  1.00114.39    -0.218 OA
ATOM    959  N   SER A 135     224.417 238.335 203.310  1.00126.98    -0.226 NA
ATOM    960  CA  SER A 135     225.117 238.694 204.539  1.00126.09     0.217 C 
ATOM    961  C   SER A 135     225.001 240.196 204.761  1.00125.39     0.259 C 
ATOM    962  O   SER A 135     225.610 240.975 204.011  1.00124.26    -0.270 OA
ATOM    963  CB  SER A 135     226.587 238.277 204.465  1.00123.70     0.216 C 
ATOM    964  OG  SER A 135     227.255 238.556 205.682  1.00130.45    -0.218 OA
ATOM    965  N   PRO A 136     224.244 240.650 205.761  1.00124.76    -0.312 N 
ATOM    966  CA  PRO A 136     224.003 242.092 205.912  1.00125.05     0.165 C 
ATOM    967  C   PRO A 136     225.184 242.871 206.478  1.00130.49     0.272 C 
ATOM    968  O   PRO A 136     225.478 243.978 206.015  1.00130.40    -0.269 OA
ATOM    969  CB  PRO A 136     222.790 242.147 206.852  1.00124.91     0.034 C 
ATOM    970  CG  PRO A 136     222.679 240.772 207.483  1.00128.09     0.027 C 
ATOM    971  CD  PRO A 136     223.728 239.875 206.899  1.00124.06     0.105 C 
ATOM    972  N   THR A 137     225.867 242.302 207.472  1.00132.67    -0.226 NA
ATOM    973  CA  THR A 137     226.861 243.046 208.239  1.00129.13     0.216 C 
ATOM    974  C   THR A 137     228.121 243.313 207.425  1.00130.78     0.277 C 
ATOM    975  O   THR A 137     228.614 242.441 206.705  1.00135.44    -0.268 OA
ATOM    976  CB  THR A 137     227.222 242.284 209.512  1.00128.98     0.184 C 
ATOM    977  OG1 THR A 137     226.058 241.620 210.016  1.00132.21    -0.221 OA
ATOM    978  CG2 THR A 137     227.748 243.241 210.570  1.00131.29     0.038 C 
ATOM    979  N   LEU A 138     228.646 244.529 207.562  1.00113.82    -0.229 NA
ATOM    980  CA  LEU A 138     229.883 244.966 206.928  1.00109.32     0.186 C 
ATOM    981  C   LEU A 138     230.919 245.244 208.005  1.00111.52     0.274 C 
ATOM    982  O   LEU A 138     230.570 245.716 209.092  1.00119.91    -0.268 OA
ATOM    983  CB  LEU A 138     229.642 246.216 206.076  1.00105.21     0.034 C 
ATOM    984  CG  LEU A 138     230.808 246.817 205.291  1.00104.23     0.002 C 
ATOM    985  CD1 LEU A 138     230.927 246.158 203.929  1.00105.22     0.000 C 
ATOM    986  CD2 LEU A 138     230.586 248.315 205.122  1.00108.24     0.000 C 
ATOM    987  N   THR A 139     232.189 244.965 207.705  1.00109.28    -0.226 NA
ATOM    988  CA  THR A 139     233.218 245.188 208.710  1.00114.10     0.216 C 
ATOM    989  C   THR A 139     234.305 246.143 208.227  1.00117.22     0.277 C 
ATOM    990  O   THR A 139     234.941 246.817 209.047  1.00124.60    -0.268 OA
ATOM    991  CB  THR A 139     233.846 243.851 209.117  1.00105.84     0.184 C 
ATOM    992  OG1 THR A 139     234.818 244.079 210.136  1.00113.94    -0.221 OA
ATOM    993  CG2 THR A 139     234.560 243.224 207.942  1.00105.47     0.038 C 
ATOM    994  N   MET A 140     234.519 246.215 206.912  1.00102.39    -0.229 NA
ATOM    995  CA  MET A 140     235.533 247.045 206.267  1.00 93.88     0.187 C 
ATOM    996  C   MET A 140     235.239 247.120 204.775  1.00100.39     0.274 C 
ATOM    997  O   MET A 140     234.578 246.246 204.205  1.00108.94    -0.268 OA
ATOM    998  CB  MET A 140     236.978 246.526 206.427  1.00 89.39     0.046 C 
ATOM    999  CG  MET A 140     237.412 245.912 207.746  1.00106.22     0.060 C 
ATOM   1000  SD  MET A 140     239.203 245.822 207.825  1.00114.94    -0.139 SA
ATOM   1001  CE  MET A 140     239.579 247.495 207.301  1.00101.71     0.069 C 
ATOM   1002  N   VAL A 141     235.763 248.170 204.145  1.00101.78    -0.229 NA
ATOM   1003  CA  VAL A 141     235.890 248.255 202.695  1.00 97.87     0.186 C 
ATOM   1004  C   VAL A 141     237.304 248.720 202.379  1.00101.00     0.274 C 
ATOM   1005  O   VAL A 141     237.900 249.486 203.147  1.00114.81    -0.268 OA
ATOM   1006  CB  VAL A 141     234.842 249.201 202.062  1.00 96.77     0.032 C 
ATOM   1007  CG1 VAL A 141     233.476 248.986 202.681  1.00105.13     0.003 C 
ATOM   1008  CG2 VAL A 141     235.249 250.667 202.201  1.00100.70     0.003 C 
ATOM   1009  N   VAL A 142     237.858 248.248 201.262  1.00 87.90    -0.229 NA
ATOM   1010  CA  VAL A 142     239.214 248.615 200.870  1.00 96.49     0.186 C 
ATOM   1011  C   VAL A 142     239.233 248.863 199.367  1.00 98.14     0.274 C 
ATOM   1012  O   VAL A 142     238.592 248.134 198.598  1.00102.20    -0.268 OA
ATOM   1013  CB  VAL A 142     240.255 247.543 201.267  1.00 91.64     0.032 C 
ATOM   1014  CG1 VAL A 142     240.010 247.001 202.663  1.00101.89     0.003 C 
ATOM   1015  CG2 VAL A 142     240.323 246.413 200.285  1.00 92.69     0.003 C 
ATOM   1016  N   HIS A 143     239.938 249.907 198.954  1.00103.15    -0.228 NA
ATOM   1017  CA  HIS A 143     240.066 250.242 197.547  1.00 96.19     0.192 C 
ATOM   1018  C   HIS A 143     241.462 249.888 197.063  1.00101.13     0.275 C 
ATOM   1019  O   HIS A 143     242.407 249.804 197.849  1.00113.32    -0.268 OA
ATOM   1020  CB  HIS A 143     239.779 251.725 197.308  1.00100.11     0.082 C 
ATOM   1021  CG  HIS A 143     238.321 252.043 197.219  1.00100.84     0.082 A 
ATOM   1022  ND1 HIS A 143     237.421 251.682 198.198  1.00108.07    -0.227 NA
ATOM   1023  CD2 HIS A 143     237.604 252.685 196.267  1.00100.86     0.116 A 
ATOM   1024  CE1 HIS A 143     236.212 252.083 197.851  1.00111.45     0.199 A 
ATOM   1025  NE2 HIS A 143     236.295 252.695 196.684  1.00106.29    -0.221 NA
ATOM   1026  N   LEU A 144     241.575 249.660 195.759  1.00 84.27    -0.229 NA
ATOM   1027  CA  LEU A 144     242.845 249.376 195.108  1.00 85.64     0.186 C 
ATOM   1028  C   LEU A 144     242.966 250.343 193.944  1.00 87.48     0.274 C 
ATOM   1029  O   LEU A 144     242.058 250.424 193.110  1.00 91.74    -0.268 OA
ATOM   1030  CB  LEU A 144     242.914 247.920 194.636  1.00 79.70     0.034 C 
ATOM   1031  CG  LEU A 144     244.302 247.312 194.423  1.00 90.66     0.002 C 
ATOM   1032  CD1 LEU A 144     244.334 245.857 194.863  1.00 88.92     0.000 C 
ATOM   1033  CD2 LEU A 144     244.733 247.443 192.971  1.00 97.84     0.000 C 
ATOM   1034  N   THR A 145     244.070 251.081 193.892  1.00105.00    -0.226 NA
ATOM   1035  CA  THR A 145     244.191 252.221 192.997  1.00100.94     0.216 C 
ATOM   1036  C   THR A 145     245.391 252.050 192.077  1.00105.99     0.277 C 
ATOM   1037  O   THR A 145     246.282 251.231 192.315  1.00114.80    -0.268 OA
ATOM   1038  CB  THR A 145     244.321 253.534 193.780  1.00105.74     0.184 C 
ATOM   1039  OG1 THR A 145     245.370 253.411 194.746  1.00116.44    -0.221 OA
ATOM   1040  CG2 THR A 145     243.027 253.846 194.498  1.00105.99     0.038 C 
ATOM   1041  N   SER A 146     245.389 252.835 191.005  1.00117.54    -0.226 NA
ATOM   1042  CA  SER A 146     246.518 252.927 190.080  1.00121.16     0.217 C 
ATOM   1043  C   SER A 146     246.876 254.397 189.920  1.00124.94     0.259 C 
ATOM   1044  O   SER A 146     246.354 255.070 189.013  1.00128.33    -0.270 OA
ATOM   1045  CB  SER A 146     246.178 252.300 188.731  1.00125.18     0.216 C 
ATOM   1046  OG  SER A 146     247.218 252.521 187.797  1.00125.83    -0.218 OA
ATOM   1047  N   PRO A 147     247.737 254.944 190.781  1.00134.25    -0.312 N 
ATOM   1048  CA  PRO A 147     247.989 256.395 190.750  1.00133.03     0.165 C 
ATOM   1049  C   PRO A 147     248.597 256.894 189.450  1.00135.87     0.272 C 
ATOM   1050  O   PRO A 147     248.350 258.045 189.068  1.00131.81    -0.269 OA
ATOM   1051  CB  PRO A 147     248.943 256.608 191.934  1.00129.23     0.034 C 
ATOM   1052  CG  PRO A 147     249.593 255.285 192.145  1.00129.79     0.027 C 
ATOM   1053  CD  PRO A 147     248.578 254.249 191.769  1.00132.10     0.105 C 
ATOM   1054  N   ASP A 148     249.381 256.072 188.757  1.00138.07    -0.229 NA
ATOM   1055  CA  ASP A 148     250.090 256.505 187.560  1.00132.95     0.186 C 
ATOM   1056  C   ASP A 148     249.219 256.492 186.311  1.00136.50     0.274 C 
ATOM   1057  O   ASP A 148     249.699 256.876 185.239  1.00138.15    -0.268 OA
ATOM   1058  CB  ASP A 148     251.324 255.627 187.332  1.00130.22     0.037 C 
ATOM   1059  N   ASN A 149     247.961 256.060 186.425  1.00143.65    -0.228 NA
ATOM   1060  CA  ASN A 149     247.037 255.984 185.292  1.00141.80     0.196 C 
ATOM   1061  C   ASN A 149     247.598 255.105 184.176  1.00140.71     0.275 C 
ATOM   1062  O   ASN A 149     247.374 255.353 182.990  1.00141.12    -0.268 OA
ATOM   1063  CB  ASN A 149     246.689 257.377 184.765  1.00139.81     0.126 C 
ATOM   1064  CG  ASN A 149     245.860 258.178 185.746  1.00141.15     0.276 C 
ATOM   1065  OD1 ASN A 149     246.393 258.965 186.528  1.00145.20    -0.269 OA
ATOM   1066  ND2 ASN A 149     244.547 257.983 185.710  1.00136.22    -0.107 N 
ATOM   1067  N   ARG A 150     248.335 254.064 184.562  1.00126.15    -0.229 NA
ATOM   1068  CA  ARG A 150     248.876 253.107 183.609  1.00127.76     0.186 C 
ATOM   1069  C   ARG A 150     247.943 251.934 183.348  1.00132.37     0.274 C 
ATOM   1070  O   ARG A 150     248.036 251.311 182.284  1.00131.46    -0.268 OA
ATOM   1071  CB  ARG A 150     250.229 252.575 184.102  1.00125.62     0.036 C 
ATOM   1072  CG  ARG A 150     251.005 251.779 183.067  1.00124.96     0.029 C 
ATOM   1073  CD  ARG A 150     252.494 252.049 183.162  1.00127.33     0.145 C 
ATOM   1074  NE  ARG A 150     253.173 251.052 183.981  1.00132.72    -0.083 NA
ATOM   1075  CZ  ARG A 150     253.857 250.025 183.495  1.00135.37     0.782 C 
ATOM   1076  NH1 ARG A 150     253.974 249.826 182.192  1.00135.44     0.063 N 
ATOM   1077  NH2 ARG A 150     254.437 249.175 184.337  1.00131.00     0.063 N 
ATOM   1078  N   TYR A 151     247.038 251.635 184.276  1.00124.22    -0.228 NA
ATOM   1079  CA  TYR A 151     246.135 250.502 184.153  1.00121.92     0.191 C 
ATOM   1080  C   TYR A 151     244.696 250.985 184.256  1.00120.74     0.275 C 
ATOM   1081  O   TYR A 151     244.374 251.887 185.033  1.00122.74    -0.268 OA
ATOM   1082  CB  TYR A 151     246.424 249.445 185.224  1.00117.89     0.060 C 
ATOM   1083  CG  TYR A 151     247.771 248.777 185.062  1.00120.15    -0.020 A 
ATOM   1084  CD1 TYR A 151     248.183 248.299 183.826  1.00120.98    -0.002 A 
ATOM   1085  CD2 TYR A 151     248.631 248.631 186.141  1.00117.82    -0.002 A 
ATOM   1086  CE1 TYR A 151     249.412 247.690 183.670  1.00123.40     0.027 A 
ATOM   1087  CE2 TYR A 151     249.862 248.022 185.995  1.00120.81     0.027 A 
ATOM   1088  CZ  TYR A 151     250.247 247.554 184.757  1.00126.67     0.131 A 
ATOM   1089  OH  TYR A 151     251.472 246.949 184.606  1.00124.49    -0.190 OA
ATOM   1090  N   ASP A 152     243.831 250.365 183.462  1.00121.78    -0.228 NA
ATOM   1091  CA  ASP A 152     242.439 250.764 183.357  1.00117.48     0.197 C 
ATOM   1092  C   ASP A 152     241.600 250.008 184.386  1.00116.89     0.275 C 
ATOM   1093  O   ASP A 152     242.121 249.322 185.270  1.00123.33    -0.268 OA
ATOM   1094  CB  ASP A 152     241.941 250.536 181.929  1.00126.13     0.132 C 
ATOM   1095  CG  ASP A 152     242.060 249.088 181.495  1.00129.30     0.188 C 
ATOM   1096  OD1 ASP A 152     242.927 248.374 182.039  1.00128.42    -0.647 OA
ATOM   1097  OD2 ASP A 152     241.287 248.665 180.611  1.00129.89    -0.647 OA
ATOM   1098  N   MET A 153     240.276 250.134 184.269  1.00107.25    -0.229 NA
ATOM   1099  CA  MET A 153     239.366 249.542 185.246  1.00109.65     0.187 C 
ATOM   1100  C   MET A 153     239.366 248.020 185.178  1.00111.55     0.274 C 
ATOM   1101  O   MET A 153     239.492 247.348 186.212  1.00118.54    -0.268 OA
ATOM   1102  CB  MET A 153     237.954 250.060 184.996  1.00120.25     0.046 C 
ATOM   1103  CG  MET A 153     237.663 251.419 185.582  1.00121.13     0.060 C 
ATOM   1104  SD  MET A 153     236.082 251.478 186.429  1.00133.14    -0.139 SA
ATOM   1105  CE  MET A 153     235.951 253.244 186.667  1.00116.78     0.069 C 
ATOM   1106  N   THR A 154     239.219 247.464 183.972  1.00101.15    -0.226 NA
ATOM   1107  CA  THR A 154     239.054 246.023 183.817  1.00101.23     0.216 C 
ATOM   1108  C   THR A 154     240.283 245.264 184.291  1.00106.07     0.277 C 
ATOM   1109  O   THR A 154     240.162 244.215 184.936  1.00110.33    -0.268 OA
ATOM   1110  CB  THR A 154     238.761 245.689 182.356  1.00100.55     0.184 C 
ATOM   1111  OG1 THR A 154     239.999 245.555 181.646  1.00105.65    -0.221 OA
ATOM   1112  CG2 THR A 154     237.932 246.791 181.719  1.00103.66     0.038 C 
ATOM   1113  N   TYR A 155     241.475 245.768 183.965  1.00 94.79    -0.228 NA
ATOM   1114  CA  TYR A 155     242.694 245.086 184.382  1.00 92.63     0.191 C 
ATOM   1115  C   TYR A 155     242.818 245.075 185.899  1.00 93.43     0.275 C 
ATOM   1116  O   TYR A 155     243.214 244.065 186.487  1.00103.19    -0.268 OA
ATOM   1117  CB  TYR A 155     243.914 245.740 183.726  1.00 89.46     0.060 C 
ATOM   1118  CG  TYR A 155     245.251 245.345 184.326  1.00 97.74    -0.020 A 
ATOM   1119  CD1 TYR A 155     246.032 244.369 183.723  1.00103.68    -0.002 A 
ATOM   1120  CD2 TYR A 155     245.754 245.976 185.457  1.00 99.91    -0.002 A 
ATOM   1121  CE1 TYR A 155     247.253 244.004 184.250  1.00100.64     0.027 A 
ATOM   1122  CE2 TYR A 155     246.976 245.615 185.992  1.00103.13     0.027 A 
ATOM   1123  CZ  TYR A 155     247.722 244.632 185.382  1.00 99.23     0.131 A 
ATOM   1124  OH  TYR A 155     248.942 244.271 185.905  1.00101.19    -0.190 OA
ATOM   1125  N   LEU A 156     242.480 246.191 186.549  1.00 85.55    -0.229 NA
ATOM   1126  CA  LEU A 156     242.530 246.241 188.008  1.00 83.23     0.186 C 
ATOM   1127  C   LEU A 156     241.535 245.267 188.627  1.00 81.59     0.274 C 
ATOM   1128  O   LEU A 156     241.862 244.556 189.588  1.00 83.67    -0.268 OA
ATOM   1129  CB  LEU A 156     242.259 247.665 188.490  1.00 85.56     0.034 C 
ATOM   1130  CG  LEU A 156     243.227 248.253 189.515  1.00 86.38     0.002 C 
ATOM   1131  CD1 LEU A 156     244.656 248.199 189.003  1.00 90.21     0.000 C 
ATOM   1132  CD2 LEU A 156     242.833 249.679 189.843  1.00 84.22     0.000 C 
ATOM   1133  N   ARG A 157     240.313 245.217 188.088  1.00 89.70    -0.229 NA
ATOM   1134  CA  ARG A 157     239.316 244.293 188.622  1.00 88.04     0.186 C 
ATOM   1135  C   ARG A 157     239.771 242.846 188.463  1.00 92.06     0.274 C 
ATOM   1136  O   ARG A 157     239.644 242.040 189.394  1.00100.71    -0.268 OA
ATOM   1137  CB  ARG A 157     237.971 244.518 187.930  1.00 89.09     0.036 C 
ATOM   1138  CG  ARG A 157     237.025 243.323 187.949  1.00 79.58     0.029 C 
ATOM   1139  CD  ARG A 157     236.583 242.964 189.362  1.00 92.57     0.145 C 
ATOM   1140  NE  ARG A 157     235.384 242.134 189.363  1.00 88.68    -0.083 NA
ATOM   1141  CZ  ARG A 157     234.153 242.593 189.187  1.00 86.49     0.782 C 
ATOM   1142  NH1 ARG A 157     233.917 243.879 188.989  1.00 92.23     0.063 N 
ATOM   1143  NH2 ARG A 157     233.133 241.740 189.212  1.00 82.44     0.063 N 
ATOM   1144  N   ASN A 158     240.321 242.499 187.297  1.00 95.49    -0.228 NA
ATOM   1145  CA  ASN A 158     240.744 241.120 187.077  1.00 93.35     0.196 C 
ATOM   1146  C   ASN A 158     241.976 240.775 187.904  1.00 98.30     0.275 C 
ATOM   1147  O   ASN A 158     242.142 239.625 188.322  1.00107.65    -0.268 OA
ATOM   1148  CB  ASN A 158     240.999 240.872 185.594  1.00 91.29     0.126 C 
ATOM   1149  CG  ASN A 158     240.092 239.803 185.026  1.00106.80     0.276 C 
ATOM   1150  OD1 ASN A 158     239.445 239.063 185.767  1.00107.39    -0.269 OA
ATOM   1151  ND2 ASN A 158     240.035 239.717 183.706  1.00109.32    -0.107 N 
ATOM   1152  N   TYR A 159     242.857 241.749 188.144  1.00 94.33    -0.228 NA
ATOM   1153  CA  TYR A 159     243.988 241.511 189.035  1.00 89.68     0.191 C 
ATOM   1154  C   TYR A 159     243.517 241.255 190.459  1.00 88.33     0.275 C 
ATOM   1155  O   TYR A 159     244.062 240.391 191.155  1.00 91.65    -0.268 OA
ATOM   1156  CB  TYR A 159     244.954 242.694 188.992  1.00 95.03     0.060 C 
ATOM   1157  CG  TYR A 159     246.249 242.437 189.725  1.00 95.83    -0.020 A 
ATOM   1158  CD1 TYR A 159     247.287 241.745 189.117  1.00 94.85    -0.002 A 
ATOM   1159  CD2 TYR A 159     246.434 242.884 191.025  1.00 95.32    -0.002 A 
ATOM   1160  CE1 TYR A 159     248.473 241.506 189.785  1.00 94.16     0.027 A 
ATOM   1161  CE2 TYR A 159     247.615 242.651 191.700  1.00 95.99     0.027 A 
ATOM   1162  CZ  TYR A 159     248.631 241.962 191.075  1.00 98.76     0.131 A 
ATOM   1163  OH  TYR A 159     249.810 241.727 191.744  1.00103.93    -0.190 OA
ATOM   1164  N   ALA A 160     242.512 242.006 190.914  1.00 91.71    -0.229 NA
ATOM   1165  CA  ALA A 160     241.940 241.739 192.230  1.00 94.75     0.186 C 
ATOM   1166  C   ALA A 160     241.300 240.357 192.281  1.00 94.03     0.274 C 
ATOM   1167  O   ALA A 160     241.413 239.650 193.289  1.00 98.45    -0.268 OA
ATOM   1168  CB  ALA A 160     240.919 242.818 192.590  1.00 97.45     0.037 C 
ATOM   1169  N   VAL A 161     240.619 239.960 191.204  1.00 94.65    -0.229 NA
ATOM   1170  CA  VAL A 161     239.972 238.650 191.162  1.00 92.89     0.186 C 
ATOM   1171  C   VAL A 161     241.008 237.532 191.201  1.00 98.85     0.274 C 
ATOM   1172  O   VAL A 161     240.829 236.523 191.895  1.00103.06    -0.268 OA
ATOM   1173  CB  VAL A 161     239.072 238.544 189.915  1.00 91.83     0.032 C 
ATOM   1174  CG1 VAL A 161     238.843 237.088 189.534  1.00 90.77     0.003 C 
ATOM   1175  CG2 VAL A 161     237.749 239.250 190.151  1.00 96.39     0.003 C 
ATOM   1176  N   LEU A 162     242.108 237.695 190.461  1.00115.78    -0.229 NA
ATOM   1177  CA  LEU A 162     243.041 236.594 190.235  1.00114.52     0.186 C 
ATOM   1178  C   LEU A 162     243.681 236.111 191.532  1.00119.08     0.274 C 
ATOM   1179  O   LEU A 162     243.774 234.903 191.775  1.00120.66    -0.268 OA
ATOM   1180  CB  LEU A 162     244.120 237.023 189.239  1.00108.92     0.034 C 
ATOM   1181  CG  LEU A 162     243.817 236.847 187.751  1.00109.03     0.002 C 
ATOM   1182  CD1 LEU A 162     244.846 237.580 186.905  1.00114.00     0.000 C 
ATOM   1183  CD2 LEU A 162     243.788 235.374 187.395  1.00102.20     0.000 C 
ATOM   1184  N   ASN A 163     244.131 237.030 192.371  1.00107.19    -0.228 NA
ATOM   1185  CA  ASN A 163     244.969 236.593 193.484  1.00106.91     0.196 C 
ATOM   1186  C   ASN A 163     244.553 237.153 194.837  1.00104.68     0.275 C 
ATOM   1187  O   ASN A 163     244.866 236.546 195.863  1.00105.32    -0.268 OA
ATOM   1188  CB  ASN A 163     246.439 236.957 193.176  1.00 99.55     0.126 C 
ATOM   1189  CG  ASN A 163     246.811 238.360 193.620  1.00 99.70     0.276 C 
ATOM   1190  OD1 ASN A 163     247.009 238.623 194.807  1.00103.24    -0.269 OA
ATOM   1191  ND2 ASN A 163     246.908 239.273 192.661  1.00104.77    -0.107 N 
ATOM   1192  N   VAL A 164     243.862 238.292 194.871  1.00102.81    -0.229 NA
ATOM   1193  CA  VAL A 164     243.555 238.927 196.151  1.00 99.21     0.186 C 
ATOM   1194  C   VAL A 164     242.304 238.313 196.772  1.00 93.07     0.274 C 
ATOM   1195  O   VAL A 164     242.280 237.987 197.965  1.00 98.06    -0.268 OA
ATOM   1196  CB  VAL A 164     243.415 240.450 195.972  1.00 95.70     0.032 C 
ATOM   1197  CG1 VAL A 164     242.527 241.041 197.053  1.00 97.31     0.003 C 
ATOM   1198  CG2 VAL A 164     244.784 241.112 195.984  1.00 95.07     0.003 C 
ATOM   1199  N   LYS A 165     241.247 238.146 195.972  1.00 92.33    -0.229 NA
ATOM   1200  CA  LYS A 165     239.979 237.649 196.499  1.00 95.16     0.186 C 
ATOM   1201  C   LYS A 165     240.099 236.229 197.039  1.00103.26     0.274 C 
ATOM   1202  O   LYS A 165     239.503 235.911 198.075  1.00105.71    -0.268 OA
ATOM   1203  CB  LYS A 165     238.901 237.714 195.417  1.00100.43     0.034 C 
ATOM   1204  CG  LYS A 165     237.538 237.209 195.860  1.00102.95     0.005 C 
ATOM   1205  CD  LYS A 165     236.547 237.215 194.708  1.00102.78     0.041 C 
ATOM   1206  CE  LYS A 165     235.508 236.115 194.857  1.00103.18     0.338 C 
ATOM   1207  NZ  LYS A 165     235.919 235.093 195.857  1.00110.67     0.618 N 
ATOM   1208  N   ASP A 166     240.853 235.365 196.355  1.00111.79    -0.229 NA
ATOM   1209  CA  ASP A 166     241.003 233.989 196.816  1.00110.36     0.186 C 
ATOM   1210  C   ASP A 166     241.676 233.934 198.182  1.00106.55     0.274 C 
ATOM   1211  O   ASP A 166     241.285 233.138 199.044  1.00103.16    -0.268 OA
ATOM   1212  CB  ASP A 166     241.794 233.175 195.793  1.00114.87     0.037 C 
ATOM   1213  N   ARG A 167     242.693 234.771 198.397  1.00105.53    -0.229 NA
ATOM   1214  CA  ARG A 167     243.363 234.796 199.693  1.00103.19     0.186 C 
ATOM   1215  C   ARG A 167     242.515 235.486 200.754  1.00101.35     0.274 C 
ATOM   1216  O   ARG A 167     242.618 235.152 201.939  1.00 98.22    -0.268 OA
ATOM   1217  CB  ARG A 167     244.721 235.487 199.569  1.00 97.70     0.037 C 
ATOM   1218  N   LEU A 168     241.674 236.439 200.356  1.00102.44    -0.229 NA
ATOM   1219  CA  LEU A 168     240.822 237.155 201.296  1.00 95.17     0.186 C 
ATOM   1220  C   LEU A 168     239.502 236.446 201.569  1.00101.94     0.274 C 
ATOM   1221  O   LEU A 168     238.709 236.939 202.378  1.00106.12    -0.268 OA
ATOM   1222  CB  LEU A 168     240.541 238.574 200.789  1.00 94.13     0.034 C 
ATOM   1223  CG  LEU A 168     241.527 239.661 201.220  1.00 93.61     0.002 C 
ATOM   1224  CD1 LEU A 168     241.260 240.957 200.473  1.00 98.42     0.000 C 
ATOM   1225  CD2 LEU A 168     241.456 239.881 202.722  1.00 97.13     0.000 C 
ATOM   1226  N   ALA A 169     239.237 235.321 200.911  1.00113.60    -0.229 NA
ATOM   1227  CA  ALA A 169     238.021 234.560 201.159  1.00111.10     0.186 C 
ATOM   1228  C   ALA A 169     238.226 233.382 202.104  1.00110.73     0.274 C 
ATOM   1229  O   ALA A 169     237.238 232.816 202.581  1.00108.91    -0.268 OA
ATOM   1230  CB  ALA A 169     237.434 234.052 199.836  1.00110.19     0.037 C 
ATOM   1231  N   ARG A 170     239.471 233.000 202.385  1.00124.45    -0.229 NA
ATOM   1232  CA  ARG A 170     239.763 231.806 203.166  1.00122.75     0.186 C 
ATOM   1233  C   ARG A 170     240.051 232.094 204.636  1.00123.86     0.274 C 
ATOM   1234  O   ARG A 170     240.375 231.164 205.381  1.00130.25    -0.268 OA
ATOM   1235  CB  ARG A 170     240.939 231.046 202.549  1.00125.16     0.036 C 
ATOM   1236  CG  ARG A 170     240.554 230.152 201.380  1.00128.62     0.029 C 
ATOM   1237  CD  ARG A 170     241.740 229.337 200.891  1.00129.98     0.145 C 
ATOM   1238  NE  ARG A 170     241.632 229.006 199.475  1.00132.76    -0.083 NA
ATOM   1239  CZ  ARG A 170     242.380 229.538 198.520  1.00132.01     0.782 C 
ATOM   1240  NH1 ARG A 170     243.308 230.442 198.791  1.00129.49     0.063 N 
ATOM   1241  NH2 ARG A 170     242.196 229.153 197.260  1.00129.61     0.063 N 
ATOM   1242  N   LEU A 171     239.946 233.346 205.076  1.00115.02    -0.229 NA
ATOM   1243  CA  LEU A 171     240.173 233.633 206.484  1.00116.58     0.186 C 
ATOM   1244  C   LEU A 171     239.003 233.142 207.333  1.00120.44     0.274 C 
ATOM   1245  O   LEU A 171     237.972 232.691 206.827  1.00123.91    -0.268 OA
ATOM   1246  CB  LEU A 171     240.388 235.128 206.723  1.00112.06     0.034 C 
ATOM   1247  CG  LEU A 171     241.393 235.877 205.850  1.00116.66     0.002 C 
ATOM   1248  CD1 LEU A 171     240.665 236.726 204.836  1.00119.26     0.000 C 
ATOM   1249  CD2 LEU A 171     242.309 236.734 206.705  1.00118.15     0.000 C 
ATOM   1250  N   GLN A 172     239.179 233.241 208.648  1.00137.36    -0.229 NA
ATOM   1251  CA  GLN A 172     238.184 232.760 209.598  1.00137.06     0.187 C 
ATOM   1252  C   GLN A 172     237.249 233.899 209.986  1.00135.62     0.274 C 
ATOM   1253  O   GLN A 172     237.695 234.927 210.507  1.00136.78    -0.268 OA
ATOM   1254  CB  GLN A 172     238.873 232.183 210.832  1.00136.56     0.044 C 
ATOM   1255  CG  GLN A 172     237.944 231.929 212.008  1.00139.04     0.094 C 
ATOM   1256  CD  GLN A 172     236.884 230.890 211.703  1.00142.14     0.274 C 
ATOM   1257  OE1 GLN A 172     237.065 230.035 210.836  1.00144.67    -0.269 OA
ATOM   1258  NE2 GLN A 172     235.767 230.960 212.417  1.00140.27    -0.107 N 
ATOM   1259  N   GLY A 173     235.953 233.716 209.738  1.00123.23    -0.226 NA
ATOM   1260  CA  GLY A 173     234.940 234.693 210.071  1.00127.58     0.218 C 
ATOM   1261  C   GLY A 173     234.397 235.464 208.887  1.00128.27     0.277 C 
ATOM   1262  O   GLY A 173     233.378 236.153 209.029  1.00127.94    -0.268 OA
ATOM   1263  N   VAL A 174     235.042 235.373 207.728  1.00110.95    -0.229 NA
ATOM   1264  CA  VAL A 174     234.591 236.095 206.542  1.00104.79     0.186 C 
ATOM   1265  C   VAL A 174     233.369 235.390 205.969  1.00110.95     0.274 C 
ATOM   1266  O   VAL A 174     233.412 234.191 205.672  1.00114.31    -0.268 OA
ATOM   1267  CB  VAL A 174     235.710 236.195 205.497  1.00104.90     0.032 C 
ATOM   1268  CG1 VAL A 174     235.207 236.914 204.254  1.00104.63     0.003 C 
ATOM   1269  CG2 VAL A 174     236.913 236.916 206.079  1.00106.80     0.003 C 
ATOM   1270  N   GLY A 175     232.277 236.134 205.811  1.00113.15    -0.226 NA
ATOM   1271  CA  GLY A 175     231.078 235.593 205.203  1.00114.16     0.218 C 
ATOM   1272  C   GLY A 175     231.146 235.609 203.690  1.00118.46     0.277 C 
ATOM   1273  O   GLY A 175     231.036 234.562 203.045  1.00124.31    -0.268 OA
ATOM   1274  N   GLU A 176     231.331 236.794 203.113  1.00114.74    -0.229 NA
ATOM   1275  CA  GLU A 176     231.472 236.934 201.673  1.00112.56     0.186 C 
ATOM   1276  C   GLU A 176     232.166 238.252 201.368  1.00111.54     0.274 C 
ATOM   1277  O   GLU A 176     232.156 239.179 202.183  1.00116.47    -0.268 OA
ATOM   1278  CB  GLU A 176     230.114 236.875 200.962  1.00110.00     0.037 C 
ATOM   1279  N   VAL A 177     232.772 238.325 200.186  1.00101.60    -0.229 NA
ATOM   1280  CA  VAL A 177     233.397 239.543 199.684  1.00103.63     0.186 C 
ATOM   1281  C   VAL A 177     232.823 239.824 198.302  1.00102.90     0.274 C 
ATOM   1282  O   VAL A 177     232.567 238.893 197.526  1.00110.40    -0.268 OA
ATOM   1283  CB  VAL A 177     234.934 239.439 199.653  1.00 97.34     0.032 C 
ATOM   1284  CG1 VAL A 177     235.456 238.812 200.938  1.00103.26     0.003 C 
ATOM   1285  CG2 VAL A 177     235.410 238.633 198.455  1.00 99.07     0.003 C 
ATOM   1286  N   GLY A 178     232.570 241.101 198.016  1.00100.39    -0.226 NA
ATOM   1287  CA  GLY A 178     232.070 241.522 196.728  1.00104.69     0.218 C 
ATOM   1288  C   GLY A 178     233.145 242.205 195.894  1.00110.58     0.277 C 
ATOM   1289  O   GLY A 178     234.291 242.362 196.302  1.00116.58    -0.268 OA
ATOM   1290  N   LEU A 179     232.745 242.606 194.691  1.00103.94    -0.229 NA
ATOM   1291  CA  LEU A 179     233.628 243.341 193.791  1.00100.45     0.186 C 
ATOM   1292  C   LEU A 179     232.775 244.253 192.926  1.00105.58     0.274 C 
ATOM   1293  O   LEU A 179     231.886 243.776 192.214  1.00109.51    -0.268 OA
ATOM   1294  CB  LEU A 179     234.462 242.392 192.927  1.00 97.41     0.034 C 
ATOM   1295  CG  LEU A 179     235.734 241.822 193.562  1.00 98.13     0.002 C 
ATOM   1296  CD1 LEU A 179     235.996 240.404 193.093  1.00100.06     0.000 C 
ATOM   1297  CD2 LEU A 179     236.926 242.715 193.258  1.00 99.71     0.000 C 
ATOM   1298  N   PHE A 180     233.041 245.555 192.988  1.00110.47    -0.228 NA
ATOM   1299  CA  PHE A 180     232.284 246.552 192.244  1.00106.60     0.191 C 
ATOM   1300  C   PHE A 180     233.214 247.277 191.285  1.00105.92     0.275 C 
ATOM   1301  O   PHE A 180     234.188 247.906 191.712  1.00110.94    -0.268 OA
ATOM   1302  CB  PHE A 180     231.603 247.548 193.188  1.00106.54     0.060 C 
ATOM   1303  CG  PHE A 180     230.456 246.962 193.963  1.00106.42    -0.020 A 
ATOM   1304  CD1 PHE A 180     230.680 246.035 194.967  1.00109.83    -0.004 A 
ATOM   1305  CD2 PHE A 180     229.154 247.341 193.687  1.00110.07    -0.004 A 
ATOM   1306  CE1 PHE A 180     229.626 245.494 195.678  1.00111.49    -0.000 A 
ATOM   1307  CE2 PHE A 180     228.096 246.805 194.397  1.00112.77    -0.000 A 
ATOM   1308  CZ  PHE A 180     228.333 245.880 195.394  1.00114.91    -0.000 A 
ATOM   1309  N   GLY A 181     232.909 247.188 189.995  1.00 87.16    -0.226 NA
ATOM   1310  CA  GLY A 181     233.740 247.784 188.970  1.00 84.72     0.218 C 
ATOM   1311  C   GLY A 181     233.387 247.255 187.597  1.00 90.54     0.277 C 
ATOM   1312  O   GLY A 181     232.230 246.913 187.336  1.00100.37    -0.268 OA
ATOM   1313  N   SER A 182     234.373 247.178 186.710  1.00 85.72    -0.226 NA
ATOM   1314  CA  SER A 182     234.146 246.654 185.375  1.00 91.25     0.219 C 
ATOM   1315  C   SER A 182     234.102 245.128 185.415  1.00103.14     0.277 C 
ATOM   1316  O   SER A 182     234.399 244.494 186.430  1.00108.27    -0.268 OA
ATOM   1317  CB  SER A 182     235.224 247.155 184.416  1.00 96.70     0.216 C 
ATOM   1318  OG  SER A 182     234.729 247.220 183.089  1.00 99.41    -0.218 OA
ATOM   1319  N   GLY A 183     233.718 244.527 184.292  1.00101.56    -0.226 NA
ATOM   1320  CA  GLY A 183     233.620 243.087 184.213  1.00 95.83     0.218 C 
ATOM   1321  C   GLY A 183     234.963 242.414 184.003  1.00 98.93     0.277 C 
ATOM   1322  O   GLY A 183     236.012 243.051 183.926  1.00108.87    -0.268 OA
ATOM   1323  N   ASP A 184     234.916 241.088 183.907  1.00105.71    -0.228 NA
ATOM   1324  CA  ASP A 184     236.111 240.286 183.706  1.00109.79     0.197 C 
ATOM   1325  C   ASP A 184     236.492 240.262 182.226  1.00113.36     0.275 C 
ATOM   1326  O   ASP A 184     235.835 240.868 181.376  1.00117.53    -0.268 OA
ATOM   1327  CB  ASP A 184     235.899 238.875 184.250  1.00112.83     0.132 C 
ATOM   1328  CG  ASP A 184     235.494 238.869 185.710  1.00122.71     0.188 C 
ATOM   1329  OD1 ASP A 184     235.117 239.942 186.228  1.00129.09    -0.647 OA
ATOM   1330  OD2 ASP A 184     235.552 237.793 186.341  1.00121.45    -0.647 OA
ATOM   1331  N   TYR A 185     237.569 239.548 181.914  1.00 88.64    -0.228 NA
ATOM   1332  CA  TYR A 185     238.103 239.545 180.560  1.00 83.05     0.191 C 
ATOM   1333  C   TYR A 185     237.223 238.730 179.620  1.00 90.18     0.275 C 
ATOM   1334  O   TYR A 185     236.549 237.779 180.025  1.00 89.93    -0.268 OA
ATOM   1335  CB  TYR A 185     239.525 238.989 180.549  1.00 85.10     0.060 C 
ATOM   1336  CG  TYR A 185     240.587 240.047 180.729  1.00 81.25    -0.020 A 
ATOM   1337  CD1 TYR A 185     240.279 241.392 180.593  1.00 87.89    -0.002 A 
ATOM   1338  CD2 TYR A 185     241.892 239.702 181.045  1.00 87.24    -0.002 A 
ATOM   1339  CE1 TYR A 185     241.242 242.365 180.759  1.00 91.25     0.027 A 
ATOM   1340  CE2 TYR A 185     242.863 240.669 181.215  1.00 91.44     0.027 A 
ATOM   1341  CZ  TYR A 185     242.532 241.999 181.070  1.00 94.00     0.131 A 
ATOM   1342  OH  TYR A 185     243.494 242.968 181.236  1.00101.83    -0.190 OA
ATOM   1343  N   ALA A 186     237.240 239.120 178.349  1.00 96.00    -0.229 NA
ATOM   1344  CA  ALA A 186     236.497 238.425 177.310  1.00 82.13     0.186 C 
ATOM   1345  C   ALA A 186     237.077 238.809 175.959  1.00 85.29     0.274 C 
ATOM   1346  O   ALA A 186     237.646 239.892 175.787  1.00101.41    -0.268 OA
ATOM   1347  CB  ALA A 186     235.001 238.752 177.368  1.00 84.07     0.037 C 
ATOM   1348  N   MET A 187     236.925 237.899 175.000  1.00 79.90    -0.229 NA
ATOM   1349  CA  MET A 187     237.334 238.130 173.621  1.00 84.73     0.187 C 
ATOM   1350  C   MET A 187     236.169 238.779 172.886  1.00 90.66     0.274 C 
ATOM   1351  O   MET A 187     235.190 238.109 172.544  1.00101.03    -0.268 OA
ATOM   1352  CB  MET A 187     237.752 236.824 172.949  1.00 82.06     0.046 C 
ATOM   1353  CG  MET A 187     239.243 236.558 173.001  1.00 92.93     0.060 C 
ATOM   1354  SD  MET A 187     240.183 237.848 172.164  1.00116.10    -0.139 SA
ATOM   1355  CE  MET A 187     241.749 237.742 173.024  1.00104.06     0.069 C 
ATOM   1356  N   ARG A 188     236.276 240.080 172.645  1.00 86.26    -0.229 NA
ATOM   1357  CA  ARG A 188     235.232 240.844 171.982  1.00 80.68     0.186 C 
ATOM   1358  C   ARG A 188     235.574 241.013 170.509  1.00 87.76     0.274 C 
ATOM   1359  O   ARG A 188     236.672 241.466 170.165  1.00 94.84    -0.268 OA
ATOM   1360  CB  ARG A 188     235.054 242.212 172.642  1.00 85.95     0.036 C 
ATOM   1361  CG  ARG A 188     234.635 242.151 174.098  1.00 88.69     0.029 C 
ATOM   1362  CD  ARG A 188     233.206 241.656 174.217  1.00 85.62     0.145 C 
ATOM   1363  NE  ARG A 188     232.398 242.521 175.067  1.00 97.49    -0.083 NA
ATOM   1364  CZ  ARG A 188     231.073 242.529 175.081  1.00 97.31     0.782 C 
ATOM   1365  NH1 ARG A 188     230.369 241.732 174.295  1.00 92.97     0.063 N 
ATOM   1366  NH2 ARG A 188     230.438 243.362 175.900  1.00 98.71     0.063 N 
ATOM   1367  N   VAL A 189     234.633 240.649 169.648  1.00 84.64    -0.229 NA
ATOM   1368  CA  VAL A 189     234.759 240.846 168.208  1.00 85.48     0.186 C 
ATOM   1369  C   VAL A 189     233.686 241.856 167.812  1.00 90.22     0.274 C 
ATOM   1370  O   VAL A 189     232.492 241.677 168.067  1.00 95.76    -0.268 OA
ATOM   1371  CB  VAL A 189     234.650 239.538 167.417  1.00 76.89     0.032 C 
ATOM   1372  CG1 VAL A 189     235.755 238.587 167.835  1.00 83.74     0.003 C 
ATOM   1373  CG2 VAL A 189     233.303 238.864 167.629  1.00 78.70     0.003 C 
ATOM   1374  N   TRP A 190     234.120 242.969 167.229  1.00 80.85    -0.228 NA
ATOM   1375  CA  TRP A 190     233.210 243.991 166.729  1.00 86.21     0.191 C 
ATOM   1376  C   TRP A 190     233.093 243.833 165.219  1.00 90.52     0.275 C 
ATOM   1377  O   TRP A 190     234.102 243.849 164.504  1.00 94.90    -0.268 OA
ATOM   1378  CB  TRP A 190     233.709 245.380 167.112  1.00 82.99     0.062 C 
ATOM   1379  CG  TRP A 190     234.311 245.439 168.481  1.00 82.47     0.001 A 
ATOM   1380  CD1 TRP A 190     235.637 245.406 168.795  1.00 91.25     0.095 A 
ATOM   1381  CD2 TRP A 190     233.608 245.548 169.724  1.00 84.50     0.015 A 
ATOM   1382  NE1 TRP A 190     235.804 245.484 170.157  1.00 88.90    -0.244 NA
ATOM   1383  CE2 TRP A 190     234.573 245.573 170.750  1.00 84.87     0.081 A 
ATOM   1384  CE3 TRP A 190     232.255 245.627 170.070  1.00 85.72     0.001 A 
ATOM   1385  CZ2 TRP A 190     234.229 245.673 172.096  1.00 84.98     0.019 A 
ATOM   1386  CZ3 TRP A 190     231.916 245.726 171.406  1.00 88.75     0.000 A 
ATOM   1387  CH2 TRP A 190     232.898 245.748 172.402  1.00 88.25     0.002 A 
ATOM   1388  N   LEU A 191     231.865 243.681 164.737  1.00 92.56    -0.229 NA
ATOM   1389  CA  LEU A 191     231.593 243.415 163.334  1.00 92.19     0.186 C 
ATOM   1390  C   LEU A 191     231.202 244.698 162.612  1.00 96.28     0.274 C 
ATOM   1391  O   LEU A 191     230.594 245.601 163.193  1.00109.44    -0.268 OA
ATOM   1392  CB  LEU A 191     230.474 242.382 163.186  1.00 89.45     0.034 C 
ATOM   1393  CG  LEU A 191     230.494 241.166 164.116  1.00 88.33     0.002 C 
ATOM   1394  CD1 LEU A 191     229.223 240.352 163.948  1.00 83.30     0.000 C 
ATOM   1395  CD2 LEU A 191     231.713 240.306 163.855  1.00 90.79     0.000 C 
ATOM   1396  N   ASP A 192     231.560 244.767 161.335  1.00 97.19    -0.228 NA
ATOM   1397  CA  ASP A 192     231.140 245.860 160.468  1.00 99.57     0.195 C 
ATOM   1398  C   ASP A 192     230.110 245.312 159.492  1.00106.09     0.257 C 
ATOM   1399  O   ASP A 192     230.472 244.534 158.594  1.00111.32    -0.270 OA
ATOM   1400  CB  ASP A 192     232.335 246.452 159.718  1.00109.47     0.132 C 
ATOM   1401  CG  ASP A 192     231.997 247.744 158.985  1.00120.75     0.188 C 
ATOM   1402  OD1 ASP A 192     230.865 247.883 158.477  1.00123.95    -0.647 OA
ATOM   1403  OD2 ASP A 192     232.876 248.628 158.916  1.00120.51    -0.647 OA
ATOM   1404  N   PRO A 193     228.830 245.672 159.625  1.00102.97    -0.312 N 
ATOM   1405  CA  PRO A 193     227.811 245.084 158.737  1.00106.54     0.165 C 
ATOM   1406  C   PRO A 193     228.047 245.368 157.263  1.00109.12     0.272 C 
ATOM   1407  O   PRO A 193     227.652 244.559 156.414  1.00111.70    -0.269 OA
ATOM   1408  CB  PRO A 193     226.505 245.719 159.238  1.00101.51     0.034 C 
ATOM   1409  CG  PRO A 193     226.926 246.920 160.029  1.00105.76     0.027 C 
ATOM   1410  CD  PRO A 193     228.238 246.559 160.638  1.00105.11     0.105 C 
ATOM   1411  N   GLN A 194     228.682 246.494 156.933  1.00115.68    -0.229 NA
ATOM   1412  CA  GLN A 194     228.927 246.822 155.532  1.00114.45     0.187 C 
ATOM   1413  C   GLN A 194     229.867 245.810 154.885  1.00115.39     0.274 C 
ATOM   1414  O   GLN A 194     229.599 245.313 153.784  1.00122.18    -0.268 OA
ATOM   1415  CB  GLN A 194     229.494 248.237 155.418  1.00115.25     0.044 C 
ATOM   1416  CG  GLN A 194     229.507 248.798 154.004  1.00122.00     0.094 C 
ATOM   1417  CD  GLN A 194     228.278 248.407 153.207  1.00127.29     0.274 C 
ATOM   1418  OE1 GLN A 194     228.317 247.481 152.397  1.00128.34    -0.269 OA
ATOM   1419  NE2 GLN A 194     227.177 249.112 153.436  1.00125.26    -0.107 N 
ATOM   1420  N   LYS A 195     230.972 245.487 155.560  1.00 99.84    -0.229 NA
ATOM   1421  CA  LYS A 195     231.912 244.512 155.014  1.00100.55     0.186 C 
ATOM   1422  C   LYS A 195     231.300 243.118 154.973  1.00106.35     0.274 C 
ATOM   1423  O   LYS A 195     231.570 242.341 154.050  1.00112.00    -0.268 OA
ATOM   1424  CB  LYS A 195     233.201 244.508 155.833  1.00103.91     0.034 C 
ATOM   1425  CG  LYS A 195     233.718 245.891 156.175  1.00104.98     0.005 C 
ATOM   1426  CD  LYS A 195     235.236 245.910 156.211  1.00102.72     0.041 C 
ATOM   1427  CE  LYS A 195     235.754 246.916 157.223  1.00104.55     0.338 C 
ATOM   1428  NZ  LYS A 195     237.234 247.046 157.156  1.00108.90     0.618 N 
ATOM   1429  N   VAL A 196     230.481 242.780 155.971  1.00105.16    -0.229 NA
ATOM   1430  CA  VAL A 196     229.822 241.476 155.987  1.00104.55     0.186 C 
ATOM   1431  C   VAL A 196     228.879 241.348 154.797  1.00110.56     0.274 C 
ATOM   1432  O   VAL A 196     228.860 240.325 154.102  1.00117.01    -0.268 OA
ATOM   1433  CB  VAL A 196     229.086 241.265 157.322  1.00101.42     0.032 C 
ATOM   1434  CG1 VAL A 196     227.994 240.220 157.172  1.00106.47     0.003 C 
ATOM   1435  CG2 VAL A 196     230.066 240.862 158.411  1.00 99.73     0.003 C 
ATOM   1436  N   ALA A 197     228.087 242.391 154.539  1.00116.80    -0.229 NA
ATOM   1437  CA  ALA A 197     227.184 242.376 153.396  1.00117.65     0.186 C 
ATOM   1438  C   ALA A 197     227.926 242.456 152.069  1.00116.08     0.274 C 
ATOM   1439  O   ALA A 197     227.390 242.014 151.047  1.00114.27    -0.268 OA
ATOM   1440  CB  ALA A 197     226.183 243.527 153.501  1.00121.06     0.037 C 
ATOM   1441  N   GLN A 198     229.139 243.013 152.061  1.00127.02    -0.229 NA
ATOM   1442  CA  GLN A 198     229.909 243.091 150.823  1.00126.67     0.187 C 
ATOM   1443  C   GLN A 198     230.275 241.705 150.309  1.00127.37     0.274 C 
ATOM   1444  O   GLN A 198     230.246 241.456 149.098  1.00131.79    -0.268 OA
ATOM   1445  CB  GLN A 198     231.168 243.931 151.041  1.00129.08     0.044 C 
ATOM   1446  CG  GLN A 198     232.074 244.024 149.825  1.00127.41     0.094 C 
ATOM   1447  CD  GLN A 198     231.611 245.067 148.827  1.00133.14     0.274 C 
ATOM   1448  OE1 GLN A 198     230.600 245.738 149.035  1.00133.19    -0.269 OA
ATOM   1449  NE2 GLN A 198     232.350 245.206 147.732  1.00135.34    -0.107 N 
ATOM   1450  N   ARG A 199     230.615 240.786 151.212  1.00122.29    -0.229 NA
ATOM   1451  CA  ARG A 199     231.066 239.454 150.841  1.00124.50     0.186 C 
ATOM   1452  C   ARG A 199     229.922 238.454 150.719  1.00125.00     0.274 C 
ATOM   1453  O   ARG A 199     230.173 237.243 150.717  1.00124.17    -0.268 OA
ATOM   1454  CB  ARG A 199     232.093 238.946 151.857  1.00123.81     0.036 C 
ATOM   1455  CG  ARG A 199     233.404 239.718 151.870  1.00123.70     0.029 C 
ATOM   1456  CD  ARG A 199     233.840 240.120 150.471  1.00130.58     0.145 C 
ATOM   1457  NE  ARG A 199     235.275 239.952 150.280  1.00134.85    -0.083 NA
ATOM   1458  CZ  ARG A 199     236.191 240.821 150.684  1.00133.54     0.782 C 
ATOM   1459  NH1 ARG A 199     235.857 241.937 151.311  1.00129.62     0.063 N 
ATOM   1460  NH2 ARG A 199     237.476 240.564 150.453  1.00130.65     0.063 N 
ATOM   1461  N   ASN A 200     228.680 238.933 150.603  1.00121.97    -0.229 NA
ATOM   1462  CA  ASN A 200     227.498 238.070 150.545  1.00121.52     0.186 C 
ATOM   1463  C   ASN A 200     227.480 237.097 151.723  1.00116.47     0.274 C 
ATOM   1464  O   ASN A 200     227.234 235.898 151.571  1.00113.57    -0.268 OA
ATOM   1465  CB  ASN A 200     227.422 237.327 149.209  1.00120.66     0.037 C 
ATOM   1466  N   LEU A 201     227.749 237.631 152.911  1.00116.63    -0.229 NA
ATOM   1467  CA  LEU A 201     227.902 236.850 154.128  1.00115.00     0.186 C 
ATOM   1468  C   LEU A 201     226.840 237.257 155.142  1.00116.99     0.274 C 
ATOM   1469  O   LEU A 201     226.296 238.364 155.094  1.00122.97    -0.268 OA
ATOM   1470  CB  LEU A 201     229.305 237.036 154.724  1.00114.29     0.034 C 
ATOM   1471  CG  LEU A 201     229.801 236.018 155.753  1.00116.13     0.002 C 
ATOM   1472  CD1 LEU A 201     229.612 234.601 155.239  1.00119.19     0.000 C 
ATOM   1473  CD2 LEU A 201     231.260 236.277 156.098  1.00117.27     0.000 C 
ATOM   1474  N   THR A 202     226.543 236.342 156.062  1.00110.56    -0.226 NA
ATOM   1475  CA  THR A 202     225.550 236.560 157.101  1.00111.48     0.216 C 
ATOM   1476  C   THR A 202     226.163 236.302 158.473  1.00117.80     0.277 C 
ATOM   1477  O   THR A 202     227.170 235.601 158.608  1.00121.64    -0.268 OA
ATOM   1478  CB  THR A 202     224.320 235.663 156.900  1.00108.01     0.184 C 
ATOM   1479  OG1 THR A 202     223.314 236.005 157.862  1.00112.35    -0.221 OA
ATOM   1480  CG2 THR A 202     224.689 234.196 157.058  1.00109.96     0.038 C 
ATOM   1481  N   ALA A 203     225.538 236.890 159.497  1.00104.83    -0.229 NA
ATOM   1482  CA  ALA A 203     226.060 236.777 160.855  1.00 97.01     0.186 C 
ATOM   1483  C   ALA A 203     225.982 235.349 161.381  1.00107.70     0.274 C 
ATOM   1484  O   ALA A 203     226.878 234.905 162.111  1.00113.14    -0.268 OA
ATOM   1485  CB  ALA A 203     225.305 237.725 161.786  1.00 91.72     0.037 C 
ATOM   1486  N   THR A 204     224.919 234.620 161.040  1.00110.14    -0.226 NA
ATOM   1487  CA  THR A 204     224.789 233.249 161.522  1.00109.99     0.216 C 
ATOM   1488  C   THR A 204     225.927 232.375 161.012  1.00108.56     0.277 C 
ATOM   1489  O   THR A 204     226.473 231.555 161.760  1.00107.48    -0.268 OA
ATOM   1490  CB  THR A 204     223.439 232.667 161.103  1.00109.00     0.184 C 
ATOM   1491  OG1 THR A 204     222.429 233.679 161.199  1.00103.24    -0.221 OA
ATOM   1492  CG2 THR A 204     223.066 231.497 162.001  1.00111.90     0.038 C 
ATOM   1493  N   GLU A 205     226.302 232.539 159.741  1.00103.11    -0.229 NA
ATOM   1494  CA  GLU A 205     227.367 231.718 159.172  1.00105.38     0.186 C 
ATOM   1495  C   GLU A 205     228.697 231.966 159.873  1.00104.42     0.274 C 
ATOM   1496  O   GLU A 205     229.421 231.018 160.198  1.00107.99    -0.268 OA
ATOM   1497  CB  GLU A 205     227.494 231.989 157.673  1.00105.33     0.037 C 
ATOM   1498  N   ILE A 206     229.038 233.233 160.116  1.00 96.94    -0.229 NA
ATOM   1499  CA  ILE A 206     230.316 233.536 160.757  1.00104.61     0.186 C 
ATOM   1500  C   ILE A 206     230.303 233.082 162.213  1.00100.84     0.274 C 
ATOM   1501  O   ILE A 206     231.317 232.603 162.736  1.00106.79    -0.268 OA
ATOM   1502  CB  ILE A 206     230.658 235.032 160.611  1.00 97.33     0.032 C 
ATOM   1503  CG1 ILE A 206     231.981 235.362 161.299  1.00103.89     0.002 C 
ATOM   1504  CG2 ILE A 206     229.566 235.912 161.165  1.00 97.56     0.003 C 
ATOM   1505  CD1 ILE A 206     232.424 236.789 161.081  1.00108.53     0.000 C 
ATOM   1506  N   VAL A 207     229.155 233.206 162.887  1.00 90.39    -0.229 NA
ATOM   1507  CA  VAL A 207     229.052 232.715 164.261  1.00 96.31     0.186 C 
ATOM   1508  C   VAL A 207     229.265 231.205 164.300  1.00104.04     0.274 C 
ATOM   1509  O   VAL A 207     229.983 230.680 165.162  1.00107.80    -0.268 OA
ATOM   1510  CB  VAL A 207     227.696 233.114 164.874  1.00 98.22     0.032 C 
ATOM   1511  CG1 VAL A 207     227.286 232.132 165.963  1.00 95.16     0.003 C 
ATOM   1512  CG2 VAL A 207     227.761 234.529 165.424  1.00100.40     0.003 C 
ATOM   1513  N   ASN A 208     228.648 230.484 163.360  1.00105.27    -0.228 NA
ATOM   1514  CA  ASN A 208     228.828 229.037 163.297  1.00 98.36     0.196 C 
ATOM   1515  C   ASN A 208     230.274 228.669 162.990  1.00100.16     0.275 C 
ATOM   1516  O   ASN A 208     230.803 227.700 163.544  1.00108.23    -0.268 OA
ATOM   1517  CB  ASN A 208     227.888 228.435 162.254  1.00 99.69     0.126 C 
ATOM   1518  CG  ASN A 208     226.428 228.598 162.623  1.00109.61     0.276 C 
ATOM   1519  OD1 ASN A 208     226.066 228.567 163.799  1.00105.89    -0.269 OA
ATOM   1520  ND2 ASN A 208     225.579 228.775 161.617  1.00112.01    -0.107 N 
ATOM   1521  N   ALA A 209     230.923 229.420 162.097  1.00 96.81    -0.229 NA
ATOM   1522  CA  ALA A 209     232.326 229.156 161.791  1.00 96.92     0.186 C 
ATOM   1523  C   ALA A 209     233.204 229.355 163.020  1.00100.08     0.274 C 
ATOM   1524  O   ALA A 209     234.095 228.541 163.296  1.00106.77    -0.268 OA
ATOM   1525  CB  ALA A 209     232.792 230.052 160.645  1.00 93.00     0.037 C 
ATOM   1526  N   ILE A 210     232.960 230.428 163.775  1.00 89.90    -0.229 NA
ATOM   1527  CA  ILE A 210     233.714 230.663 165.003  1.00 83.17     0.186 C 
ATOM   1528  C   ILE A 210     233.483 229.529 165.994  1.00 82.85     0.274 C 
ATOM   1529  O   ILE A 210     234.424 229.048 166.637  1.00 85.32    -0.268 OA
ATOM   1530  CB  ILE A 210     233.343 232.029 165.610  1.00 84.18     0.032 C 
ATOM   1531  CG1 ILE A 210     233.810 233.167 164.702  1.00 90.82     0.002 C 
ATOM   1532  CG2 ILE A 210     233.939 232.179 167.000  1.00 81.31     0.003 C 
ATOM   1533  CD1 ILE A 210     233.230 234.515 165.073  1.00 89.18     0.000 C 
ATOM   1534  N   ARG A 211     232.232 229.083 166.133  1.00 95.74    -0.229 NA
ATOM   1535  CA  ARG A 211     231.936 228.000 167.066  1.00 96.53     0.186 C 
ATOM   1536  C   ARG A 211     232.620 226.702 166.652  1.00 99.55     0.274 C 
ATOM   1537  O   ARG A 211     233.128 225.962 167.503  1.00101.98    -0.268 OA
ATOM   1538  CB  ARG A 211     230.425 227.793 167.172  1.00 92.53     0.036 C 
ATOM   1539  CG  ARG A 211     229.981 227.168 168.485  1.00 91.34     0.029 C 
ATOM   1540  CD  ARG A 211     228.565 226.618 168.391  1.00 98.27     0.145 C 
ATOM   1541  NE  ARG A 211     227.594 227.641 168.018  1.00 96.01    -0.083 NA
ATOM   1542  CZ  ARG A 211     227.224 228.649 168.796  1.00101.72     0.782 C 
ATOM   1543  NH1 ARG A 211     227.703 228.791 170.021  1.00102.64     0.063 N 
ATOM   1544  NH2 ARG A 211     226.344 229.533 168.336  1.00103.80     0.063 N 
ATOM   1545  N   GLU A 212     232.643 226.407 165.353  1.00114.45    -0.229 NA
ATOM   1546  CA  GLU A 212     233.169 225.141 164.858  1.00111.49     0.187 C 
ATOM   1547  C   GLU A 212     234.681 225.136 164.678  1.00109.88     0.274 C 
ATOM   1548  O   GLU A 212     235.259 224.059 164.497  1.00111.47    -0.268 OA
ATOM   1549  CB  GLU A 212     232.504 224.780 163.525  1.00113.78     0.045 C 
ATOM   1550  CG  GLU A 212     233.035 225.565 162.334  1.00119.84     0.100 C 
ATOM   1551  CD  GLU A 212     233.005 224.768 161.044  1.00121.77     0.185 C 
ATOM   1552  OE1 GLU A 212     231.926 224.251 160.688  1.00121.99    -0.647 OA
ATOM   1553  OE2 GLU A 212     234.060 224.664 160.382  1.00125.47    -0.647 OA
ATOM   1554  N   GLN A 213     235.339 226.296 164.720  1.00104.44    -0.229 NA
ATOM   1555  CA  GLN A 213     236.784 226.357 164.531  1.00102.35     0.187 C 
ATOM   1556  C   GLN A 213     237.532 226.637 165.831  1.00106.41     0.274 C 
ATOM   1557  O   GLN A 213     238.739 226.896 165.801  1.00105.26    -0.268 OA
ATOM   1558  CB  GLN A 213     237.143 227.408 163.480  1.00104.39     0.044 C 
ATOM   1559  CG  GLN A 213     236.720 227.046 162.071  1.00105.39     0.094 C 
ATOM   1560  CD  GLN A 213     237.522 227.786 161.022  1.00111.11     0.274 C 
ATOM   1561  OE1 GLN A 213     238.703 228.073 161.217  1.00111.95    -0.269 OA
ATOM   1562  NE2 GLN A 213     236.882 228.107 159.905  1.00113.64    -0.107 N 
ATOM   1563  N   ASN A 214     236.846 226.595 166.970  1.00102.58    -0.228 NA
ATOM   1564  CA  ASN A 214     237.472 226.853 168.264  1.00 96.95     0.196 C 
ATOM   1565  C   ASN A 214     237.015 225.806 169.278  1.00104.34     0.275 C 
ATOM   1566  O   ASN A 214     236.619 226.119 170.401  1.00103.94    -0.268 OA
ATOM   1567  CB  ASN A 214     237.164 228.270 168.744  1.00 95.95     0.126 C 
ATOM   1568  CG  ASN A 214     237.940 228.646 169.993  1.00 98.24     0.276 C 
ATOM   1569  OD1 ASN A 214     239.153 228.453 170.065  1.00107.70    -0.269 OA
ATOM   1570  ND2 ASN A 214     237.242 229.183 170.986  1.00 92.98    -0.107 N 
ATOM   1571  N   ILE A 215     237.054 224.539 168.881  1.00111.61    -0.229 NA
ATOM   1572  CA  ILE A 215     236.638 223.445 169.748  1.00105.26     0.186 C 
ATOM   1573  C   ILE A 215     237.849 222.581 170.071  1.00107.38     0.274 C 
ATOM   1574  O   ILE A 215     238.780 222.453 169.269  1.00110.16    -0.268 OA
ATOM   1575  CB  ILE A 215     235.506 222.606 169.110  1.00102.27     0.032 C 
ATOM   1576  CG1 ILE A 215     234.807 221.749 170.167  1.00106.61     0.002 C 
ATOM   1577  CG2 ILE A 215     236.033 221.750 167.966  1.00104.65     0.003 C 
ATOM   1578  CD1 ILE A 215     234.070 222.551 171.216  1.00110.06     0.000 C 
ATOM   1579  N   GLN A 216     237.845 222.010 171.273  1.00115.22    -0.229 NA
ATOM   1580  CA  GLN A 216     238.913 221.107 171.671  1.00115.19     0.187 C 
ATOM   1581  C   GLN A 216     238.698 219.726 171.058  1.00118.63     0.274 C 
ATOM   1582  O   GLN A 216     237.583 219.340 170.697  1.00124.86    -0.268 OA
ATOM   1583  CB  GLN A 216     239.000 221.011 173.195  1.00114.27     0.044 C 
ATOM   1584  CG  GLN A 216     238.156 219.908 173.809  1.00114.19     0.094 C 
ATOM   1585  CD  GLN A 216     236.689 220.275 173.890  1.00116.97     0.274 C 
ATOM   1586  OE1 GLN A 216     236.316 221.433 173.699  1.00122.50    -0.269 OA
ATOM   1587  NE2 GLN A 216     235.847 219.290 174.176  1.00115.49    -0.107 N 
ATOM   1588  N   VAL A 217     239.791 218.978 170.938  1.00118.26    -0.229 NA
ATOM   1589  CA  VAL A 217     239.787 217.673 170.291  1.00117.50     0.186 C 
ATOM   1590  C   VAL A 217     240.131 216.610 171.322  1.00120.32     0.274 C 
ATOM   1591  O   VAL A 217     241.113 216.741 172.061  1.00126.95    -0.268 OA
ATOM   1592  CB  VAL A 217     240.775 217.620 169.108  1.00116.03     0.032 C 
ATOM   1593  CG1 VAL A 217     240.399 216.497 168.155  1.00116.14     0.003 C 
ATOM   1594  CG2 VAL A 217     240.812 218.955 168.383  1.00120.45     0.003 C 
ATOM   1595  N   ALA A 218     239.321 215.556 171.367  1.00116.59    -0.229 NA
ATOM   1596  CA  ALA A 218     239.562 214.401 172.225  1.00116.67     0.186 C 
ATOM   1597  C   ALA A 218     239.993 213.244 171.335  1.00118.20     0.274 C 
ATOM   1598  O   ALA A 218     239.242 212.825 170.448  1.00123.20    -0.268 OA
ATOM   1599  CB  ALA A 218     238.316 214.045 173.033  1.00114.55     0.037 C 
ATOM   1600  N   ALA A 219     241.197 212.732 171.567  1.00113.62    -0.229 NA
ATOM   1601  CA  ALA A 219     241.762 211.663 170.761  1.00111.84     0.186 C 
ATOM   1602  C   ALA A 219     242.050 210.448 171.631  1.00114.98     0.274 C 
ATOM   1603  O   ALA A 219     242.472 210.574 172.784  1.00117.84    -0.268 OA
ATOM   1604  CB  ALA A 219     243.046 212.116 170.057  1.00113.83     0.037 C 
ATOM   1605  N   GLY A 220     241.819 209.267 171.062  1.00124.47    -0.226 NA
ATOM   1606  CA  GLY A 220     242.037 208.036 171.788  1.00127.30     0.218 C 
ATOM   1607  C   GLY A 220     243.501 207.649 171.869  1.00125.55     0.277 C 
ATOM   1608  O   GLY A 220     244.372 208.235 171.227  1.00129.71    -0.268 OA
ATOM   1609  N   THR A 221     243.766 206.637 172.689  1.00112.76    -0.226 NA
ATOM   1610  CA  THR A 221     245.121 206.143 172.859  1.00112.09     0.216 C 
ATOM   1611  C   THR A 221     245.446 205.090 171.801  1.00108.07     0.277 C 
ATOM   1612  O   THR A 221     244.584 204.327 171.356  1.00113.18    -0.268 OA
ATOM   1613  CB  THR A 221     245.302 205.555 174.259  1.00119.39     0.184 C 
ATOM   1614  OG1 THR A 221     244.586 206.355 175.208  1.00123.72    -0.221 OA
ATOM   1615  CG2 THR A 221     246.772 205.531 174.644  1.00118.66     0.038 C 
ATOM   1616  N   ILE A 222     246.713 205.055 171.401  1.00 92.81    -0.229 NA
ATOM   1617  CA  ILE A 222     247.214 204.082 170.439  1.00 92.96     0.186 C 
ATOM   1618  C   ILE A 222     247.812 202.920 171.218  1.00 94.08     0.274 C 
ATOM   1619  O   ILE A 222     248.707 203.114 172.048  1.00103.49    -0.268 OA
ATOM   1620  CB  ILE A 222     248.251 204.707 169.492  1.00 97.38     0.032 C 
ATOM   1621  CG1 ILE A 222     247.557 205.534 168.409  1.00101.69     0.002 C 
ATOM   1622  CG2 ILE A 222     249.126 203.630 168.866  1.00 99.65     0.003 C 
ATOM   1623  CD1 ILE A 222     246.932 204.702 167.310  1.00 98.89     0.000 C 
ATOM   1624  N   GLY A 223     247.318 201.714 170.957  1.00102.76    -0.226 NA
ATOM   1625  CA  GLY A 223     247.781 200.540 171.667  1.00105.29     0.218 C 
ATOM   1626  C   GLY A 223     247.182 200.340 173.039  1.00104.89     0.277 C 
ATOM   1627  O   GLY A 223     247.759 199.603 173.846  1.00110.01    -0.268 OA
ATOM   1628  N   ALA A 224     246.051 200.973 173.333  1.00 95.94    -0.230 NA
ATOM   1629  CA  ALA A 224     245.404 200.833 174.632  1.00103.52     0.171 C 
ATOM   1630  C   ALA A 224     244.844 199.428 174.820  1.00100.50     0.231 C 
ATOM   1631  O   ALA A 224     244.102 199.167 175.766  1.00 97.53    -0.286 OA
ATOM   1632  CB  ALA A 224     244.302 201.866 174.787  1.00102.70     0.035 C 
ATOM   1633  N   PRO A 226     242.763 195.975 175.190  1.00114.74     0.346 N 
ATOM   1634  CA  PRO A 226     242.612 194.651 174.581  1.00117.13     0.336 C 
ATOM   1635  C   PRO A 226     243.641 194.384 173.486  1.00119.50     0.286 C 
ATOM   1636  O   PRO A 226     243.740 193.259 172.997  1.00117.27    -0.268 OA
ATOM   1637  CB  PRO A 226     241.201 194.704 174.002  1.00113.51     0.048 C 
ATOM   1638  CG  PRO A 226     240.462 195.586 174.950  1.00115.31     0.041 C 
ATOM   1639  CD  PRO A 226     241.458 196.599 175.472  1.00109.67     0.291 C 
ATOM   1640  N   SER A 227     244.394 195.412 173.108  1.00133.91    -0.226 NA
ATOM   1641  CA  SER A 227     245.396 195.268 172.067  1.00136.84     0.219 C 
ATOM   1642  C   SER A 227     246.593 194.471 172.578  1.00136.88     0.277 C 
ATOM   1643  O   SER A 227     246.864 194.404 173.780  1.00133.83    -0.268 OA
ATOM   1644  CB  SER A 227     245.852 196.639 171.565  1.00136.08     0.216 C 
ATOM   1645  OG  SER A 227     246.930 196.515 170.654  1.00139.74    -0.218 OA
ATOM   1646  N   ASN A 228     247.314 193.861 171.639  1.00136.34    -0.228 NA
ATOM   1647  CA  ASN A 228     248.486 193.054 171.950  1.00133.66     0.196 C 
ATOM   1648  C   ASN A 228     249.787 193.835 171.817  1.00132.74     0.275 C 
ATOM   1649  O   ASN A 228     250.866 193.254 171.979  1.00131.77    -0.268 OA
ATOM   1650  CB  ASN A 228     248.527 191.814 171.056  1.00132.40     0.126 C 
ATOM   1651  CG  ASN A 228     247.239 191.016 171.107  1.00134.90     0.276 C 
ATOM   1652  OD1 ASN A 228     246.255 191.442 171.712  1.00133.94    -0.269 OA
ATOM   1653  ND2 ASN A 228     247.239 189.852 170.468  1.00136.36    -0.107 N 
ATOM   1654  N   SER A 229     249.714 195.130 171.523  1.00124.04    -0.226 NA
ATOM   1655  CA  SER A 229     250.919 195.931 171.398  1.00122.53     0.217 C 
ATOM   1656  C   SER A 229     251.600 196.083 172.758  1.00126.77     0.259 C 
ATOM   1657  O   SER A 229     250.931 196.185 173.790  1.00126.67    -0.270 OA
ATOM   1658  CB  SER A 229     250.589 197.306 170.823  1.00124.22     0.216 C 
ATOM   1659  OG  SER A 229     250.292 198.234 171.852  1.00126.73    -0.218 OA
ATOM   1660  N   PRO A 230     252.936 196.097 172.787  1.00109.81    -0.312 N 
ATOM   1661  CA  PRO A 230     253.647 196.202 174.068  1.00105.58     0.165 C 
ATOM   1662  C   PRO A 230     253.718 197.612 174.628  1.00107.13     0.272 C 
ATOM   1663  O   PRO A 230     254.160 197.779 175.773  1.00112.02    -0.269 OA
ATOM   1664  CB  PRO A 230     255.047 195.682 173.725  1.00104.36     0.034 C 
ATOM   1665  CG  PRO A 230     255.224 196.052 172.293  1.00103.38     0.027 C 
ATOM   1666  CD  PRO A 230     253.862 195.938 171.652  1.00104.87     0.105 C 
ATOM   1667  N   LEU A 231     253.307 198.624 173.869  1.00105.35    -0.229 NA
ATOM   1668  CA  LEU A 231     253.365 200.009 174.311  1.00 98.24     0.186 C 
ATOM   1669  C   LEU A 231     252.049 200.707 174.009  1.00102.10     0.274 C 
ATOM   1670  O   LEU A 231     251.393 200.409 173.006  1.00108.64    -0.268 OA
ATOM   1671  CB  LEU A 231     254.512 200.767 173.631  1.00 99.33     0.034 C 
ATOM   1672  CG  LEU A 231     255.891 200.678 174.284  1.00104.60     0.002 C 
ATOM   1673  CD1 LEU A 231     256.637 199.456 173.776  1.00108.29     0.000 C 
ATOM   1674  CD2 LEU A 231     256.688 201.946 174.027  1.00103.34     0.000 C 
ATOM   1675  N   GLN A 232     251.668 201.635 174.881  1.00 99.86    -0.229 NA
ATOM   1676  CA  GLN A 232     250.524 202.508 174.658  1.00101.37     0.187 C 
ATOM   1677  C   GLN A 232     250.982 203.958 174.745  1.00103.33     0.274 C 
ATOM   1678  O   GLN A 232     251.708 204.330 175.672  1.00107.44    -0.268 OA
ATOM   1679  CB  GLN A 232     249.406 202.226 175.666  1.00 94.08     0.044 C 
ATOM   1680  CG  GLN A 232     249.805 202.371 177.121  1.00102.86     0.094 C 
ATOM   1681  CD  GLN A 232     248.606 202.492 178.039  1.00110.93     0.274 C 
ATOM   1682  OE1 GLN A 232     247.660 201.709 177.951  1.00104.42    -0.269 OA
ATOM   1683  NE2 GLN A 232     248.635 203.481 178.924  1.00115.64    -0.107 N 
ATOM   1684  N   LEU A 233     250.573 204.767 173.770  1.00102.06    -0.229 NA
ATOM   1685  CA  LEU A 233     250.986 206.164 173.673  1.00 99.89     0.186 C 
ATOM   1686  C   LEU A 233     249.749 207.024 173.446  1.00108.84     0.274 C 
ATOM   1687  O   LEU A 233     248.963 206.759 172.530  1.00112.87    -0.268 OA
ATOM   1688  CB  LEU A 233     252.002 206.360 172.547  1.00 95.88     0.034 C 
ATOM   1689  CG  LEU A 233     253.153 205.357 172.452  1.00 97.02     0.002 C 
ATOM   1690  CD1 LEU A 233     252.887 204.331 171.364  1.00101.17     0.000 C 
ATOM   1691  CD2 LEU A 233     254.468 206.078 172.202  1.00103.48     0.000 C 
ATOM   1692  N   SER A 234     249.581 208.050 174.276  1.00100.65    -0.226 NA
ATOM   1693  CA  SER A 234     248.446 208.951 174.136  1.00 92.71     0.219 C 
ATOM   1694  C   SER A 234     248.616 209.847 172.914  1.00 96.08     0.277 C 
ATOM   1695  O   SER A 234     249.736 210.112 172.469  1.00105.89    -0.268 OA
ATOM   1696  CB  SER A 234     248.288 209.802 175.396  1.00100.13     0.216 C 
ATOM   1697  OG  SER A 234     247.435 210.907 175.159  1.00112.94    -0.218 OA
ATOM   1698  N   VAL A 235     247.493 210.311 172.371  1.00 95.52    -0.229 NA
ATOM   1699  CA  VAL A 235     247.472 211.175 171.196  1.00 98.75     0.186 C 
ATOM   1700  C   VAL A 235     246.818 212.495 171.577  1.00105.85     0.274 C 
ATOM   1701  O   VAL A 235     245.729 212.509 172.163  1.00114.10    -0.268 OA
ATOM   1702  CB  VAL A 235     246.729 210.514 170.022  1.00 98.27     0.032 C 
ATOM   1703  CG1 VAL A 235     246.745 211.422 168.805  1.00 97.55     0.003 C 
ATOM   1704  CG2 VAL A 235     247.350 209.166 169.693  1.00102.46     0.003 C 
ATOM   1705  N   ASN A 236     247.478 213.602 171.241  1.00117.01    -0.228 NA
ATOM   1706  CA  ASN A 236     246.961 214.935 171.508  1.00123.01     0.196 C 
ATOM   1707  C   ASN A 236     247.072 215.789 170.252  1.00122.67     0.275 C 
ATOM   1708  O   ASN A 236     247.966 215.591 169.425  1.00125.67    -0.268 OA
ATOM   1709  CB  ASN A 236     247.705 215.610 172.670  1.00118.89     0.126 C 
ATOM   1710  CG  ASN A 236     249.208 215.429 172.585  1.00118.53     0.276 C 
ATOM   1711  OD1 ASN A 236     249.742 215.047 171.545  1.00119.99    -0.269 OA
ATOM   1712  ND2 ASN A 236     249.899 215.705 173.684  1.00118.98    -0.107 N 
ATOM   1713  N   ALA A 237     246.153 216.741 170.118  1.00122.43    -0.229 NA
ATOM   1714  CA  ALA A 237     246.106 217.617 168.954  1.00122.59     0.186 C 
ATOM   1715  C   ALA A 237     245.940 219.053 169.439  1.00128.79     0.274 C 
ATOM   1716  O   ALA A 237     245.894 219.323 170.643  1.00129.61    -0.268 OA
ATOM   1717  CB  ALA A 237     244.982 217.192 168.001  1.00123.65     0.037 C 
ATOM   1718  N   GLN A 238     245.848 219.982 168.491  1.00130.91    -0.229 NA
ATOM   1719  CA  GLN A 238     245.668 221.396 168.790  1.00126.66     0.186 C 
ATOM   1720  C   GLN A 238     244.181 221.707 168.877  1.00124.87     0.274 C 
ATOM   1721  O   GLN A 238     243.427 221.431 167.938  1.00122.42    -0.268 OA
ATOM   1722  CB  GLN A 238     246.331 222.269 167.724  1.00122.49     0.037 C 
ATOM   1723  N   GLY A 239     243.764 222.278 170.004  1.00118.15    -0.226 NA
ATOM   1724  CA  GLY A 239     242.362 222.565 170.226  1.00122.70     0.218 C 
ATOM   1725  C   GLY A 239     242.023 224.039 170.292  1.00121.34     0.277 C 
ATOM   1726  O   GLY A 239     241.935 224.715 169.262  1.00120.08    -0.268 OA
ATOM   1727  N   ARG A 240     241.828 224.545 171.506  1.00105.89    -0.229 NA
ATOM   1728  CA  ARG A 240     241.356 225.907 171.699  1.00102.56     0.186 C 
ATOM   1729  C   ARG A 240     242.429 226.927 171.332  1.00109.87     0.274 C 
ATOM   1730  O   ARG A 240     243.625 226.718 171.555  1.00109.55    -0.268 OA
ATOM   1731  CB  ARG A 240     240.920 226.114 173.149  1.00100.82     0.036 C 
ATOM   1732  CG  ARG A 240     239.752 225.241 173.571  1.00100.15     0.029 C 
ATOM   1733  CD  ARG A 240     238.592 226.079 174.076  1.00103.57     0.145 C 
ATOM   1734  NE  ARG A 240     237.726 225.328 174.977  1.00 96.98    -0.083 NA
ATOM   1735  CZ  ARG A 240     237.862 225.302 176.295  1.00102.42     0.782 C 
ATOM   1736  NH1 ARG A 240     238.831 225.965 176.904  1.00105.25     0.063 N 
ATOM   1737  NH2 ARG A 240     237.004 224.590 177.021  1.00102.87     0.063 N 
ATOM   1738  N   LEU A 241     241.984 228.042 170.757  1.00120.58    -0.229 NA
ATOM   1739  CA  LEU A 241     242.860 229.166 170.471  1.00115.12     0.186 C 
ATOM   1740  C   LEU A 241     243.144 229.953 171.748  1.00123.72     0.274 C 
ATOM   1741  O   LEU A 241     242.406 229.875 172.734  1.00126.22    -0.268 OA
ATOM   1742  CB  LEU A 241     242.237 230.079 169.415  1.00115.65     0.034 C 
ATOM   1743  CG  LEU A 241     241.773 229.409 168.120  1.00115.68     0.002 C 
ATOM   1744  CD1 LEU A 241     241.269 230.447 167.132  1.00118.66     0.000 C 
ATOM   1745  CD2 LEU A 241     242.895 228.587 167.510  1.00117.67     0.000 C 
ATOM   1746  N   THR A 242     244.235 230.722 171.723  1.00143.18    -0.226 NA
ATOM   1747  CA  THR A 242     244.704 231.405 172.922  1.00142.12     0.216 C 
ATOM   1748  C   THR A 242     245.111 232.859 172.725  1.00140.96     0.277 C 
ATOM   1749  O   THR A 242     245.254 233.570 173.725  1.00140.32    -0.268 OA
ATOM   1750  CB  THR A 242     245.895 230.650 173.533  1.00142.96     0.184 C 
ATOM   1751  OG1 THR A 242     246.719 230.125 172.484  1.00143.75    -0.221 OA
ATOM   1752  CG2 THR A 242     245.409 229.508 174.412  1.00142.76     0.038 C 
ATOM   1753  N   THR A 243     245.301 233.329 171.495  1.00135.91    -0.226 NA
ATOM   1754  CA  THR A 243     245.788 234.680 171.262  1.00135.68     0.216 C 
ATOM   1755  C   THR A 243     244.906 235.389 170.243  1.00138.40     0.277 C 
ATOM   1756  O   THR A 243     244.126 234.766 169.519  1.00141.26    -0.268 OA
ATOM   1757  CB  THR A 243     247.249 234.684 170.786  1.00136.70     0.184 C 
ATOM   1758  OG1 THR A 243     247.813 235.987 170.980  1.00140.64    -0.221 OA
ATOM   1759  CG2 THR A 243     247.336 234.317 169.315  1.00138.58     0.038 C 
ATOM   1760  N   GLU A 244     245.039 236.719 170.206  1.00124.97    -0.229 NA
ATOM   1761  CA  GLU A 244     244.223 237.528 169.307  1.00119.85     0.186 C 
ATOM   1762  C   GLU A 244     244.547 237.257 167.843  1.00123.50     0.274 C 
ATOM   1763  O   GLU A 244     243.641 237.263 167.001  1.00126.64    -0.268 OA
ATOM   1764  CB  GLU A 244     244.410 239.012 169.623  1.00116.13     0.037 C 
ATOM   1765  N   GLN A 245     245.822 237.032 167.518  1.00127.71    -0.229 NA
ATOM   1766  CA  GLN A 245     246.194 236.766 166.131  1.00129.67     0.187 C 
ATOM   1767  C   GLN A 245     245.565 235.472 165.630  1.00132.03     0.274 C 
ATOM   1768  O   GLN A 245     245.101 235.399 164.485  1.00135.37    -0.268 OA
ATOM   1769  CB  GLN A 245     247.716 236.713 165.998  1.00128.66     0.044 C 
ATOM   1770  CG  GLN A 245     248.223 236.954 164.586  1.00132.48     0.094 C 
ATOM   1771  CD  GLN A 245     247.567 238.153 163.929  1.00133.18     0.274 C 
ATOM   1772  OE1 GLN A 245     247.707 239.284 164.394  1.00133.16    -0.269 OA
ATOM   1773  NE2 GLN A 245     246.846 237.910 162.841  1.00131.34    -0.107 N 
ATOM   1774  N   GLU A 246     245.538 234.439 166.476  1.00123.07    -0.229 NA
ATOM   1775  CA  GLU A 246     244.907 233.182 166.090  1.00121.55     0.187 C 
ATOM   1776  C   GLU A 246     243.419 233.371 165.831  1.00123.32     0.274 C 
ATOM   1777  O   GLU A 246     242.866 232.790 164.889  1.00128.11    -0.268 OA
ATOM   1778  CB  GLU A 246     245.135 232.128 167.172  1.00120.06     0.045 C 
ATOM   1779  CG  GLU A 246     246.511 231.488 167.131  1.00128.54     0.100 C 
ATOM   1780  CD  GLU A 246     246.744 230.538 168.287  1.00131.05     0.185 C 
ATOM   1781  OE1 GLU A 246     246.654 230.983 169.451  1.00128.68    -0.647 OA
ATOM   1782  OE2 GLU A 246     247.018 229.346 168.034  1.00132.07    -0.647 OA
ATOM   1783  N   PHE A 247     242.753 234.176 166.660  1.00102.64    -0.228 NA
ATOM   1784  CA  PHE A 247     241.343 234.472 166.428  1.00100.93     0.191 C 
ATOM   1785  C   PHE A 247     241.151 235.239 165.126  1.00 97.73     0.275 C 
ATOM   1786  O   PHE A 247     240.197 234.984 164.383  1.00105.23    -0.268 OA
ATOM   1787  CB  PHE A 247     240.776 235.261 167.607  1.00104.03     0.060 C 
ATOM   1788  CG  PHE A 247     239.980 234.425 168.565  1.00102.93    -0.020 A 
ATOM   1789  CD1 PHE A 247     238.745 233.916 168.203  1.00102.39    -0.004 A 
ATOM   1790  CD2 PHE A 247     240.471 234.142 169.828  1.00 98.34    -0.004 A 
ATOM   1791  CE1 PHE A 247     238.014 233.145 169.083  1.00102.84    -0.000 A 
ATOM   1792  CE2 PHE A 247     239.744 233.372 170.713  1.00 96.58    -0.000 A 
ATOM   1793  CZ  PHE A 247     238.514 232.873 170.340  1.00101.83    -0.000 A 
ATOM   1794  N   ALA A 248     242.049 236.182 164.834  1.00 96.01    -0.229 NA
ATOM   1795  CA  ALA A 248     241.949 236.960 163.606  1.00101.11     0.186 C 
ATOM   1796  C   ALA A 248     242.296 236.145 162.367  1.00106.31     0.274 C 
ATOM   1797  O   ALA A 248     241.949 236.557 161.255  1.00111.23    -0.268 OA
ATOM   1798  CB  ALA A 248     242.853 238.190 163.688  1.00101.12     0.037 C 
ATOM   1799  N   ASP A 249     242.971 235.010 162.527  1.00113.03    -0.228 NA
ATOM   1800  CA  ASP A 249     243.351 234.174 161.395  1.00114.05     0.197 C 
ATOM   1801  C   ASP A 249     242.307 233.118 161.050  1.00115.45     0.275 C 
ATOM   1802  O   ASP A 249     242.615 232.189 160.297  1.00116.05    -0.268 OA
ATOM   1803  CB  ASP A 249     244.696 233.492 161.670  1.00113.85     0.132 C 
ATOM   1804  CG  ASP A 249     245.857 234.465 161.647  1.00123.81     0.188 C 
ATOM   1805  OD1 ASP A 249     245.785 235.464 160.900  1.00125.82    -0.647 OA
ATOM   1806  OD2 ASP A 249     246.845 234.231 162.375  1.00127.63    -0.647 OA
ATOM   1807  N   ILE A 250     241.088 233.233 161.580  1.00103.35    -0.229 NA
ATOM   1808  CA  ILE A 250     240.049 232.253 161.283  1.00 95.82     0.186 C 
ATOM   1809  C   ILE A 250     239.552 232.451 159.859  1.00103.81     0.274 C 
ATOM   1810  O   ILE A 250     239.263 233.576 159.432  1.00109.06    -0.268 OA
ATOM   1811  CB  ILE A 250     238.908 232.367 162.305  1.00 95.95     0.032 C 
ATOM   1812  CG1 ILE A 250     239.267 231.615 163.587  1.00 96.75     0.002 C 
ATOM   1813  CG2 ILE A 250     237.606 231.835 161.728  1.00 98.54     0.003 C 
ATOM   1814  CD1 ILE A 250     238.252 231.780 164.694  1.00 95.25     0.000 C 
ATOM   1815  N   ILE A 251     239.449 231.352 159.114  1.00109.95    -0.229 NA
ATOM   1816  CA  ILE A 251     238.970 231.380 157.736  1.00109.70     0.186 C 
ATOM   1817  C   ILE A 251     237.463 231.156 157.738  1.00108.00     0.274 C 
ATOM   1818  O   ILE A 251     236.968 230.208 158.359  1.00108.71    -0.268 OA
ATOM   1819  CB  ILE A 251     239.688 230.321 156.882  1.00107.93     0.032 C 
ATOM   1820  CG1 ILE A 251     241.011 230.873 156.347  1.00113.22     0.002 C 
ATOM   1821  CG2 ILE A 251     238.804 229.864 155.729  1.00107.39     0.003 C 
ATOM   1822  CD1 ILE A 251     241.692 229.967 155.344  1.00115.17     0.000 C 
ATOM   1823  N   LEU A 252     236.731 232.032 157.048  1.00119.17    -0.229 NA
ATOM   1824  CA  LEU A 252     235.274 231.967 157.009  1.00121.50     0.186 C 
ATOM   1825  C   LEU A 252     234.753 231.441 155.675  1.00124.08     0.274 C 
ATOM   1826  O   LEU A 252     233.992 230.470 155.642  1.00123.76    -0.268 OA
ATOM   1827  CB  LEU A 252     234.681 233.352 157.302  1.00117.90     0.034 C 
ATOM   1828  CG  LEU A 252     235.250 234.088 158.515  1.00117.60     0.002 C 
ATOM   1829  CD1 LEU A 252     234.922 235.572 158.446  1.00117.28     0.000 C 
ATOM   1830  CD2 LEU A 252     234.732 233.478 159.806  1.00117.81     0.000 C 
ATOM   1831  N   LYS A 253     235.150 232.068 154.570  1.00138.68    -0.229 NA
ATOM   1832  CA  LYS A 253     234.657 231.711 153.246  1.00134.74     0.186 C 
ATOM   1833  C   LYS A 253     235.833 231.548 152.295  1.00134.95     0.274 C 
ATOM   1834  O   LYS A 253     236.763 232.361 152.309  1.00134.60    -0.268 OA
ATOM   1835  CB  LYS A 253     233.684 232.774 152.720  1.00137.40     0.034 C 
ATOM   1836  CG  LYS A 253     233.604 232.868 151.205  1.00137.98     0.005 C 
ATOM   1837  CD  LYS A 253     232.283 233.472 150.759  1.00138.90     0.041 C 
ATOM   1838  CE  LYS A 253     231.112 232.589 151.156  1.00138.24     0.338 C 
ATOM   1839  NZ  LYS A 253     229.807 233.195 150.774  1.00139.52     0.618 N 
ATOM   1840  N   THR A 254     235.788 230.502 151.475  1.00153.67    -0.226 NA
ATOM   1841  CA  THR A 254     236.829 230.220 150.497  1.00157.17     0.216 C 
ATOM   1842  C   THR A 254     236.297 230.482 149.094  1.00157.31     0.277 C 
ATOM   1843  O   THR A 254     235.204 230.025 148.744  1.00154.04    -0.268 OA
ATOM   1844  CB  THR A 254     237.312 228.773 150.614  1.00155.84     0.184 C 
ATOM   1845  OG1 THR A 254     237.448 228.424 151.997  1.00155.82    -0.221 OA
ATOM   1846  CG2 THR A 254     238.655 228.602 149.920  1.00153.92     0.038 C 
ATOM   1847  N   ALA A 255     237.067 231.218 148.299  1.00160.85    -0.230 NA
ATOM   1848  CA  ALA A 255     236.666 231.541 146.934  1.00158.86     0.171 C 
ATOM   1849  C   ALA A 255     237.864 231.533 145.989  1.00158.93     0.231 C 
ATOM   1850  O   ALA A 255     238.920 230.990 146.313  1.00158.63    -0.286 OA
ATOM   1851  CB  ALA A 255     235.969 232.892 146.894  1.00155.15     0.035 C 
ATOM   1852  N   ALA A 259     240.671 233.150 146.461  1.00160.28     0.626 N 
ATOM   1853  CA  ALA A 259     240.605 234.185 147.485  1.00161.48     0.381 C 
ATOM   1854  C   ALA A 259     240.077 233.618 148.798  1.00161.03     0.289 C 
ATOM   1855  O   ALA A 259     239.125 232.838 148.811  1.00159.73    -0.268 OA
ATOM   1856  CB  ALA A 259     239.733 235.338 147.016  1.00159.43     0.052 C 
ATOM   1857  N   VAL A 260     240.703 234.013 149.903  1.00159.19    -0.229 NA
ATOM   1858  CA  VAL A 260     240.327 233.562 151.238  1.00158.46     0.186 C 
ATOM   1859  C   VAL A 260     239.917 234.774 152.062  1.00158.46     0.274 C 
ATOM   1860  O   VAL A 260     240.623 235.790 152.079  1.00159.06    -0.268 OA
ATOM   1861  CB  VAL A 260     241.471 232.789 151.916  1.00157.60     0.032 C 
ATOM   1862  CG1 VAL A 260     241.563 231.382 151.350  1.00156.38     0.003 C 
ATOM   1863  CG2 VAL A 260     242.792 233.521 151.733  1.00157.65     0.003 C 
ATOM   1864  N   THR A 261     238.776 234.670 152.736  1.00139.20    -0.226 NA
ATOM   1865  CA  THR A 261     238.255 235.742 153.575  1.00137.97     0.216 C 
ATOM   1866  C   THR A 261     238.501 235.392 155.037  1.00137.99     0.277 C 
ATOM   1867  O   THR A 261     237.955 234.406 155.544  1.00137.29    -0.268 OA
ATOM   1868  CB  THR A 261     236.765 235.963 153.319  1.00135.63     0.184 C 
ATOM   1869  OG1 THR A 261     236.514 235.957 151.908  1.00138.94    -0.221 OA
ATOM   1870  CG2 THR A 261     236.318 237.293 153.902  1.00136.32     0.038 C 
ATOM   1871  N   ARG A 262     239.316 236.198 155.709  1.00133.73    -0.229 NA
ATOM   1872  CA  ARG A 262     239.668 235.979 157.103  1.00129.39     0.186 C 
ATOM   1873  C   ARG A 262     238.780 236.810 158.023  1.00132.62     0.274 C 
ATOM   1874  O   ARG A 262     237.947 237.605 157.583  1.00138.60    -0.268 OA
ATOM   1875  CB  ARG A 262     241.142 236.318 157.344  1.00127.31     0.036 C 
ATOM   1876  CG  ARG A 262     242.096 235.695 156.344  1.00129.76     0.029 C 
ATOM   1877  CD  ARG A 262     242.382 234.246 156.693  1.00133.55     0.145 C 
ATOM   1878  NE  ARG A 262     243.184 233.585 155.671  1.00138.16    -0.083 NA
ATOM   1879  CZ  ARG A 262     244.332 232.965 155.905  1.00137.95     0.782 C 
ATOM   1880  NH1 ARG A 262     244.848 232.903 157.121  1.00134.51     0.063 N 
ATOM   1881  NH2 ARG A 262     244.979 232.393 154.893  1.00138.15     0.063 N 
ATOM   1882  N   LEU A 263     238.963 236.600 159.328  1.00106.52    -0.229 NA
ATOM   1883  CA  LEU A 263     238.257 237.398 160.323  1.00104.35     0.186 C 
ATOM   1884  C   LEU A 263     238.870 238.780 160.505  1.00108.48     0.274 C 
ATOM   1885  O   LEU A 263     238.160 239.710 160.900  1.00113.79    -0.268 OA
ATOM   1886  CB  LEU A 263     238.231 236.663 161.663  1.00102.44     0.034 C 
ATOM   1887  CG  LEU A 263     237.182 237.139 162.668  1.00100.30     0.002 C 
ATOM   1888  CD1 LEU A 263     235.850 237.354 161.979  1.00104.23     0.000 C 
ATOM   1889  CD2 LEU A 263     237.042 236.149 163.811  1.00103.27     0.000 C 
ATOM   1890  N   GLY A 264     240.166 238.933 160.230  1.00117.80    -0.226 NA
ATOM   1891  CA  GLY A 264     240.825 240.202 160.494  1.00117.44     0.218 C 
ATOM   1892  C   GLY A 264     240.295 241.344 159.646  1.00118.66     0.277 C 
ATOM   1893  O   GLY A 264     240.086 242.452 160.145  1.00118.60    -0.268 OA
ATOM   1894  N   ASP A 265     240.066 241.092 158.360  1.00128.50    -0.228 NA
ATOM   1895  CA  ASP A 265     239.652 242.137 157.432  1.00130.15     0.197 C 
ATOM   1896  C   ASP A 265     238.143 242.340 157.390  1.00130.18     0.275 C 
ATOM   1897  O   ASP A 265     237.667 243.161 156.600  1.00134.13    -0.268 OA
ATOM   1898  CB  ASP A 265     240.175 241.831 156.023  1.00133.68     0.132 C 
ATOM   1899  CG  ASP A 265     239.863 240.415 155.575  1.00134.57     0.188 C 
ATOM   1900  OD1 ASP A 265     238.987 239.769 156.186  1.00133.03    -0.647 OA
ATOM   1901  OD2 ASP A 265     240.496 239.947 154.605  1.00133.96    -0.647 OA
ATOM   1902  N   VAL A 266     237.384 241.617 158.211  1.00104.82    -0.229 NA
ATOM   1903  CA  VAL A 266     235.931 241.749 158.237  1.00103.88     0.186 C 
ATOM   1904  C   VAL A 266     235.505 242.347 159.571  1.00107.46     0.274 C 
ATOM   1905  O   VAL A 266     234.607 243.195 159.629  1.00111.38    -0.268 OA
ATOM   1906  CB  VAL A 266     235.247 240.392 157.990  1.00101.74     0.032 C 
ATOM   1907  CG1 VAL A 266     233.761 240.474 158.296  1.00102.81     0.003 C 
ATOM   1908  CG2 VAL A 266     235.476 239.938 156.557  1.00109.64     0.003 C 
ATOM   1909  N   ALA A 267     236.159 241.923 160.650  1.00104.57    -0.229 NA
ATOM   1910  CA  ALA A 267     235.814 242.362 161.993  1.00 99.07     0.186 C 
ATOM   1911  C   ALA A 267     237.088 242.663 162.767  1.00 97.88     0.274 C 
ATOM   1912  O   ALA A 267     238.187 242.273 162.368  1.00105.02    -0.268 OA
ATOM   1913  CB  ALA A 267     234.983 241.308 162.732  1.00 99.63     0.037 C 
ATOM   1914  N   ARG A 268     236.929 243.367 163.884  1.00 97.66    -0.229 NA
ATOM   1915  CA  ARG A 268     238.048 243.733 164.745  1.00100.17     0.186 C 
ATOM   1916  C   ARG A 268     237.948 242.948 166.045  1.00105.97     0.274 C 
ATOM   1917  O   ARG A 268     236.950 243.060 166.763  1.00112.31    -0.268 OA
ATOM   1918  CB  ARG A 268     238.060 245.235 165.026  1.00100.44     0.036 C 
ATOM   1919  CG  ARG A 268     238.854 245.623 166.264  1.00104.61     0.029 C 
ATOM   1920  CD  ARG A 268     239.094 247.122 166.330  1.00105.69     0.145 C 
ATOM   1921  NE  ARG A 268     237.853 247.878 166.208  1.00108.42    -0.083 NA
ATOM   1922  CZ  ARG A 268     237.213 248.434 167.228  1.00108.41     0.782 C 
ATOM   1923  NH1 ARG A 268     237.672 248.338 168.466  1.00 96.81     0.063 N 
ATOM   1924  NH2 ARG A 268     236.086 249.101 167.001  1.00108.82     0.063 N 
ATOM   1925  N   VAL A 269     238.980 242.167 166.351  1.00 86.34    -0.229 NA
ATOM   1926  CA  VAL A 269     239.012 241.333 167.547  1.00 86.69     0.186 C 
ATOM   1927  C   VAL A 269     239.921 241.992 168.574  1.00 92.01     0.274 C 
ATOM   1928  O   VAL A 269     240.906 242.650 168.217  1.00 95.50    -0.268 OA
ATOM   1929  CB  VAL A 269     239.472 239.896 167.226  1.00 81.55     0.032 C 
ATOM   1930  CG1 VAL A 269     238.789 239.396 165.965  1.00 90.74     0.003 C 
ATOM   1931  CG2 VAL A 269     240.982 239.825 167.070  1.00 97.87     0.003 C 
ATOM   1932  N   GLU A 270     239.565 241.850 169.851  1.00 98.81    -0.229 NA
ATOM   1933  CA  GLU A 270     240.350 242.418 170.938  1.00 93.42     0.187 C 
ATOM   1934  C   GLU A 270     239.953 241.741 172.245  1.00 95.85     0.274 C 
ATOM   1935  O   GLU A 270     238.995 240.966 172.301  1.00109.26    -0.268 OA
ATOM   1936  CB  GLU A 270     240.172 243.940 171.007  1.00100.74     0.045 C 
ATOM   1937  CG  GLU A 270     239.089 244.412 171.961  1.00109.23     0.100 C 
ATOM   1938  CD  GLU A 270     239.189 245.892 172.263  1.00117.13     0.185 C 
ATOM   1939  OE1 GLU A 270     238.437 246.678 171.649  1.00112.57    -0.647 OA
ATOM   1940  OE2 GLU A 270     240.020 246.271 173.114  1.00111.34    -0.647 OA
ATOM   1941  N   LEU A 271     240.717 242.019 173.299  1.00 78.64    -0.229 NA
ATOM   1942  CA  LEU A 271     240.427 241.534 174.644  1.00 82.91     0.186 C 
ATOM   1943  C   LEU A 271     239.946 242.720 175.472  1.00 89.94     0.274 C 
ATOM   1944  O   LEU A 271     240.640 243.737 175.566  1.00103.57    -0.268 OA
ATOM   1945  CB  LEU A 271     241.660 240.884 175.268  1.00 82.74     0.034 C 
ATOM   1946  CG  LEU A 271     241.564 240.505 176.746  1.00 87.72     0.002 C 
ATOM   1947  CD1 LEU A 271     240.949 239.125 176.904  1.00 86.90     0.000 C 
ATOM   1948  CD2 LEU A 271     242.934 240.559 177.399  1.00 92.68     0.000 C 
ATOM   1949  N   ALA A 272     238.764 242.591 176.071  1.00 81.91    -0.229 NA
ATOM   1950  CA  ALA A 272     238.155 243.698 176.800  1.00 86.30     0.186 C 
ATOM   1951  C   ALA A 272     237.318 243.131 177.940  1.00 89.54     0.274 C 
ATOM   1952  O   ALA A 272     237.481 241.976 178.340  1.00 94.49    -0.268 OA
ATOM   1953  CB  ALA A 272     237.327 244.579 175.855  1.00 83.33     0.037 C 
ATOM   1954  N   ALA A 273     236.427 243.958 178.478  1.00 88.00    -0.229 NA
ATOM   1955  CA  ALA A 273     235.547 243.549 179.561  1.00 83.45     0.186 C 
ATOM   1956  C   ALA A 273     234.264 242.940 179.010  1.00 88.92     0.274 C 
ATOM   1957  O   ALA A 273     233.816 243.272 177.909  1.00 98.04    -0.268 OA
ATOM   1958  CB  ALA A 273     235.209 244.736 180.464  1.00 93.33     0.037 C 
ATOM   1959  N   SER A 274     233.674 242.041 179.792  1.00102.60    -0.226 NA
ATOM   1960  CA  SER A 274     232.448 241.358 179.407  1.00101.77     0.219 C 
ATOM   1961  C   SER A 274     231.190 242.110 179.818  1.00107.90     0.277 C 
ATOM   1962  O   SER A 274     230.091 241.713 179.416  1.00109.43    -0.268 OA
ATOM   1963  CB  SER A 274     232.418 239.951 180.009  1.00110.92     0.216 C 
ATOM   1964  OG  SER A 274     232.634 239.995 181.409  1.00120.30    -0.218 OA
ATOM   1965  N   GLN A 275     231.315 243.173 180.610  1.00119.83    -0.229 NA
ATOM   1966  CA  GLN A 275     230.148 243.911 181.073  1.00114.34     0.187 C 
ATOM   1967  C   GLN A 275     230.513 245.375 181.264  1.00113.58     0.274 C 
ATOM   1968  O   GLN A 275     231.497 245.689 181.939  1.00119.48    -0.268 OA
ATOM   1969  CB  GLN A 275     229.609 243.323 182.381  1.00113.60     0.044 C 
ATOM   1970  CG  GLN A 275     228.356 242.482 182.209  1.00116.56     0.094 C 
ATOM   1971  CD  GLN A 275     227.575 242.331 183.498  1.00120.97     0.274 C 
ATOM   1972  OE1 GLN A 275     228.075 241.779 184.478  1.00121.41    -0.269 OA
ATOM   1973  NE2 GLN A 275     226.343 242.823 183.505  1.00118.93    -0.107 N 
ATOM   1974  N   TYR A 276     229.719 246.260 180.669  1.00 98.03    -0.228 NA
ATOM   1975  CA  TYR A 276     229.856 247.695 180.851  1.00 99.00     0.191 C 
ATOM   1976  C   TYR A 276     228.577 248.257 181.453  1.00104.45     0.275 C 
ATOM   1977  O   TYR A 276     227.479 247.751 181.202  1.00110.34    -0.268 OA
ATOM   1978  CB  TYR A 276     230.160 248.405 179.526  1.00 98.44     0.060 C 
ATOM   1979  CG  TYR A 276     231.311 247.810 178.748  1.00101.91    -0.020 A 
ATOM   1980  CD1 TYR A 276     232.625 248.103 179.084  1.00105.60    -0.002 A 
ATOM   1981  CD2 TYR A 276     231.084 246.958 177.678  1.00 98.29    -0.002 A 
ATOM   1982  CE1 TYR A 276     233.681 247.565 178.375  1.00102.29     0.027 A 
ATOM   1983  CE2 TYR A 276     232.134 246.414 176.964  1.00 99.40     0.027 A 
ATOM   1984  CZ  TYR A 276     233.429 246.721 177.317  1.00 99.80     0.131 A 
ATOM   1985  OH  TYR A 276     234.478 246.183 176.609  1.00100.65    -0.190 OA
ATOM   1986  N   GLY A 277     228.725 249.308 182.254  1.00104.53    -0.226 NA
ATOM   1987  CA  GLY A 277     227.574 249.942 182.864  1.00106.83     0.218 C 
ATOM   1988  C   GLY A 277     227.799 250.374 184.297  1.00112.56     0.277 C 
ATOM   1989  O   GLY A 277     226.931 251.012 184.900  1.00117.25    -0.268 OA
ATOM   1990  N   LEU A 278     228.955 250.033 184.858  1.00 99.14    -0.229 NA
ATOM   1991  CA  LEU A 278     229.299 250.410 186.221  1.00 89.93     0.186 C 
ATOM   1992  C   LEU A 278     230.745 250.880 186.272  1.00 94.21     0.274 C 
ATOM   1993  O   LEU A 278     231.660 250.148 185.885  1.00104.67    -0.268 OA
ATOM   1994  CB  LEU A 278     229.092 249.242 187.194  1.00 87.60     0.034 C 
ATOM   1995  CG  LEU A 278     229.374 249.515 188.673  1.00 90.10     0.002 C 
ATOM   1996  CD1 LEU A 278     228.786 250.847 189.106  1.00 80.56     0.000 C 
ATOM   1997  CD2 LEU A 278     228.836 248.387 189.536  1.00 98.34     0.000 C 
ATOM   1998  N   ARG A 279     230.940 252.105 186.753  1.00 93.04    -0.229 NA
ATOM   1999  CA  ARG A 279     232.263 252.689 186.903  1.00 90.89     0.186 C 
ATOM   2000  C   ARG A 279     232.451 253.118 188.350  1.00 98.09     0.274 C 
ATOM   2001  O   ARG A 279     231.520 253.607 188.992  1.00106.55    -0.268 OA
ATOM   2002  CB  ARG A 279     232.460 253.886 185.962  1.00 89.62     0.036 C 
ATOM   2003  CG  ARG A 279     232.697 253.503 184.511  1.00 91.22     0.029 C 
ATOM   2004  CD  ARG A 279     232.048 254.500 183.565  1.00 91.33     0.145 C 
ATOM   2005  NE  ARG A 279     232.159 254.083 182.172  1.00 97.86    -0.083 NA
ATOM   2006  CZ  ARG A 279     232.160 254.914 181.138  1.00101.84     0.782 C 
ATOM   2007  NH1 ARG A 279     232.061 256.223 181.303  1.00100.96     0.063 N 
ATOM   2008  NH2 ARG A 279     232.265 254.419 179.908  1.00102.74     0.063 N 
ATOM   2009  N   SER A 280     233.662 252.919 188.863  1.00 87.66    -0.226 NA
ATOM   2010  CA  SER A 280     233.999 253.271 190.235  1.00 90.11     0.219 C 
ATOM   2011  C   SER A 280     235.249 254.138 190.258  1.00 89.99     0.277 C 
ATOM   2012  O   SER A 280     236.284 253.764 189.701  1.00 96.77    -0.268 OA
ATOM   2013  CB  SER A 280     234.219 252.018 191.088  1.00 89.34     0.216 C 
ATOM   2014  OG  SER A 280     234.826 252.344 192.323  1.00 91.35    -0.218 OA
ATOM   2015  N   LEU A 281     235.155 255.283 190.929  1.00 89.50    -0.229 NA
ATOM   2016  CA  LEU A 281     236.251 256.238 190.993  1.00 87.70     0.186 C 
ATOM   2017  C   LEU A 281     236.514 256.624 192.440  1.00 92.03     0.274 C 
ATOM   2018  O   LEU A 281     235.593 256.659 193.259  1.00101.89    -0.268 OA
ATOM   2019  CB  LEU A 281     235.948 257.502 190.179  1.00 86.91     0.034 C 
ATOM   2020  CG  LEU A 281     235.456 257.315 188.745  1.00 86.99     0.002 C 
ATOM   2021  CD1 LEU A 281     234.583 258.488 188.326  1.00 87.30     0.000 C 
ATOM   2022  CD2 LEU A 281     236.629 257.147 187.796  1.00 90.97     0.000 C 
ATOM   2023  N   LEU A 282     237.776 256.916 192.744  1.00 90.57    -0.229 NA
ATOM   2024  CA  LEU A 282     238.187 257.419 194.054  1.00 88.00     0.186 C 
ATOM   2025  C   LEU A 282     239.044 258.658 193.814  1.00 93.67     0.274 C 
ATOM   2026  O   LEU A 282     240.169 258.552 193.317  1.00 97.89    -0.268 OA
ATOM   2027  CB  LEU A 282     238.947 256.361 194.847  1.00 88.05     0.034 C 
ATOM   2028  CG  LEU A 282     239.672 256.863 196.098  1.00 95.78     0.002 C 
ATOM   2029  CD1 LEU A 282     238.753 256.816 197.305  1.00 99.43     0.000 C 
ATOM   2030  CD2 LEU A 282     240.933 256.061 196.360  1.00 93.96     0.000 C 
ATOM   2031  N   ASP A 283     238.507 259.828 194.169  1.00101.67    -0.228 NA
ATOM   2032  CA  ASP A 283     239.181 261.110 193.956  1.00106.21     0.197 C 
ATOM   2033  C   ASP A 283     239.564 261.294 192.488  1.00109.35     0.275 C 
ATOM   2034  O   ASP A 283     240.691 261.670 192.157  1.00109.44    -0.268 OA
ATOM   2035  CB  ASP A 283     240.404 261.247 194.865  1.00108.22     0.132 C 
ATOM   2036  CG  ASP A 283     240.059 261.083 196.330  1.00111.94     0.188 C 
ATOM   2037  OD1 ASP A 283     238.926 261.434 196.717  1.00116.19    -0.647 OA
ATOM   2038  OD2 ASP A 283     240.923 260.609 197.097  1.00114.55    -0.647 OA
ATOM   2039  N   ASN A 284     238.606 261.007 191.603  1.00108.57    -0.228 NA
ATOM   2040  CA  ASN A 284     238.771 261.167 190.157  1.00107.60     0.196 C 
ATOM   2041  C   ASN A 284     239.888 260.283 189.607  1.00109.51     0.275 C 
ATOM   2042  O   ASN A 284     240.467 260.576 188.559  1.00111.63    -0.268 OA
ATOM   2043  CB  ASN A 284     239.011 262.633 189.781  1.00106.23     0.126 C 
ATOM   2044  CG  ASN A 284     238.063 263.577 190.491  1.00112.05     0.276 C 
ATOM   2045  OD1 ASN A 284     237.107 263.145 191.135  1.00116.00    -0.269 OA
ATOM   2046  ND2 ASN A 284     238.321 264.874 190.375  1.00112.20    -0.107 N 
ATOM   2047  N   LYS A 285     240.197 259.195 190.308  1.00106.44    -0.229 NA
ATOM   2048  CA  LYS A 285     241.212 258.241 189.886  1.00103.76     0.186 C 
ATOM   2049  C   LYS A 285     240.574 256.875 189.679  1.00108.40     0.274 C 
ATOM   2050  O   LYS A 285     239.779 256.421 190.508  1.00114.20    -0.268 OA
ATOM   2051  CB  LYS A 285     242.341 258.139 190.918  1.00110.73     0.034 C 
ATOM   2052  CG  LYS A 285     243.050 259.452 191.214  1.00114.49     0.005 C 
ATOM   2053  CD  LYS A 285     243.403 260.208 189.943  1.00117.15     0.041 C 
ATOM   2054  CE  LYS A 285     244.512 259.507 189.172  1.00116.77     0.338 C 
ATOM   2055  NZ  LYS A 285     244.972 260.307 188.002  1.00120.58     0.618 N 
ATOM   2056  N   GLN A 286     240.917 256.228 188.567  1.00102.80    -0.229 NA
ATOM   2057  CA  GLN A 286     240.407 254.890 188.302  1.00 96.87     0.187 C 
ATOM   2058  C   GLN A 286     240.882 253.922 189.376  1.00 97.25     0.274 C 
ATOM   2059  O   GLN A 286     242.068 253.876 189.714  1.00106.87    -0.268 OA
ATOM   2060  CB  GLN A 286     240.859 254.408 186.925  1.00 96.93     0.044 C 
ATOM   2061  CG  GLN A 286     240.989 255.510 185.897  1.00106.60     0.094 C 
ATOM   2062  CD  GLN A 286     240.500 255.083 184.531  1.00109.35     0.274 C 
ATOM   2063  OE1 GLN A 286     239.381 254.590 184.387  1.00108.15    -0.269 OA
ATOM   2064  NE2 GLN A 286     241.336 255.270 183.517  1.00110.30    -0.107 N 
ATOM   2065  N   ALA A 287     239.950 253.142 189.910  1.00 71.55    -0.229 NA
ATOM   2066  CA  ALA A 287     240.261 252.230 191.000  1.00 79.33     0.186 C 
ATOM   2067  C   ALA A 287     239.207 251.132 191.035  1.00 75.39     0.274 C 
ATOM   2068  O   ALA A 287     238.254 251.130 190.252  1.00 78.29    -0.268 OA
ATOM   2069  CB  ALA A 287     240.331 252.976 192.333  1.00 81.58     0.037 C 
ATOM   2070  N   VAL A 288     239.389 250.195 191.962  1.00 81.78    -0.229 NA
ATOM   2071  CA  VAL A 288     238.411 249.144 192.207  1.00 78.73     0.186 C 
ATOM   2072  C   VAL A 288     238.136 249.108 193.702  1.00 94.23     0.274 C 
ATOM   2073  O   VAL A 288     238.987 249.474 194.515  1.00101.84    -0.268 OA
ATOM   2074  CB  VAL A 288     238.894 247.771 191.675  1.00 74.55     0.032 C 
ATOM   2075  CG1 VAL A 288     239.972 247.186 192.571  1.00 89.05     0.003 C 
ATOM   2076  CG2 VAL A 288     237.727 246.807 191.539  1.00 71.67     0.003 C 
ATOM   2077  N   ALA A 289     236.930 248.681 194.062  1.00 95.80    -0.229 NA
ATOM   2078  CA  ALA A 289     236.477 248.668 195.444  1.00 90.74     0.186 C 
ATOM   2079  C   ALA A 289     236.081 247.255 195.838  1.00 89.95     0.274 C 
ATOM   2080  O   ALA A 289     235.463 246.533 195.050  1.00 97.07    -0.268 OA
ATOM   2081  CB  ALA A 289     235.290 249.614 195.645  1.00 89.04     0.037 C 
ATOM   2082  N   ILE A 290     236.439 246.856 197.054  1.00 92.89    -0.229 NA
ATOM   2083  CA  ILE A 290     236.042 245.546 197.559  1.00 95.08     0.184 C 
ATOM   2084  C   ILE A 290     235.646 245.679 199.026  1.00 99.98     0.256 C 
ATOM   2085  O   ILE A 290     236.477 246.048 199.873  1.00106.47    -0.270 OA
ATOM   2086  CB  ILE A 290     237.151 244.502 197.321  1.00 92.78     0.032 C 
ATOM   2087  CG1 ILE A 290     236.776 243.140 197.908  1.00100.19     0.002 C 
ATOM   2088  CG2 ILE A 290     238.466 244.970 197.822  1.00 91.78     0.003 C 
ATOM   2089  CD1 ILE A 290     237.764 242.035 197.591  1.00101.18     0.000 C 
ATOM   2090  N   PRO A 291     234.370 245.482 199.354  1.00 92.86    -0.312 N 
ATOM   2091  CA  PRO A 291     233.958 245.419 200.758  1.00 96.56     0.165 C 
ATOM   2092  C   PRO A 291     233.921 243.991 201.281  1.00 95.82     0.272 C 
ATOM   2093  O   PRO A 291     233.685 243.031 200.545  1.00102.46    -0.269 OA
ATOM   2094  CB  PRO A 291     232.547 246.029 200.738  1.00 94.87     0.034 C 
ATOM   2095  CG  PRO A 291     232.069 245.948 199.309  1.00 87.63     0.027 C 
ATOM   2096  CD  PRO A 291     233.217 245.491 198.437  1.00 86.80     0.105 C 
ATOM   2097  N   ILE A 292     234.142 243.866 202.588  1.00 89.77    -0.229 NA
ATOM   2098  CA  ILE A 292     234.223 242.574 203.256  1.00 87.92     0.186 C 
ATOM   2099  C   ILE A 292     233.084 242.465 204.259  1.00 99.32     0.274 C 
ATOM   2100  O   ILE A 292     232.904 243.347 205.105  1.00108.16    -0.268 OA
ATOM   2101  CB  ILE A 292     235.583 242.390 203.961  1.00 92.70     0.032 C 
ATOM   2102  CG1 ILE A 292     236.731 242.639 202.979  1.00 93.76     0.002 C 
ATOM   2103  CG2 ILE A 292     235.676 241.004 204.575  1.00 92.13     0.003 C 
ATOM   2104  CD1 ILE A 292     238.054 242.054 203.417  1.00 95.73     0.000 C 
ATOM   2105  N   PHE A 293     232.316 241.383 204.162  1.00106.05    -0.228 NA
ATOM   2106  CA  PHE A 293     231.229 241.104 205.088  1.00104.58     0.191 C 
ATOM   2107  C   PHE A 293     231.648 239.997 206.046  1.00105.12     0.275 C 
ATOM   2108  O   PHE A 293     232.582 239.237 205.778  1.00112.43    -0.268 OA
ATOM   2109  CB  PHE A 293     229.948 240.706 204.339  1.00101.57     0.060 C 
ATOM   2110  CG  PHE A 293     229.502 241.720 203.323  1.00103.49    -0.020 A 
ATOM   2111  CD1 PHE A 293     228.862 242.883 203.716  1.00104.01    -0.004 A 
ATOM   2112  CD2 PHE A 293     229.739 241.516 201.976  1.00106.47    -0.004 A 
ATOM   2113  CE1 PHE A 293     228.457 243.817 202.784  1.00103.59    -0.000 A 
ATOM   2114  CE2 PHE A 293     229.339 242.449 201.039  1.00109.71    -0.000 A 
ATOM   2115  CZ  PHE A 293     228.697 243.600 201.444  1.00106.63    -0.000 A 
ATOM   2116  N   GLN A 294     230.954 239.917 207.178  1.00122.67    -0.229 NA
ATOM   2117  CA  GLN A 294     231.234 238.892 208.172  1.00126.23     0.187 C 
ATOM   2118  C   GLN A 294     230.258 237.732 208.036  1.00131.08     0.274 C 
ATOM   2119  O   GLN A 294     229.215 237.841 207.387  1.00136.18    -0.268 OA
ATOM   2120  CB  GLN A 294     231.143 239.454 209.591  1.00121.32     0.044 C 
ATOM   2121  CG  GLN A 294     231.837 240.779 209.806  1.00127.48     0.094 C 
ATOM   2122  CD  GLN A 294     231.650 241.293 211.218  1.00132.14     0.274 C 
ATOM   2123  OE1 GLN A 294     232.615 241.465 211.960  1.00132.54    -0.269 OA
ATOM   2124  NE2 GLN A 294     230.401 241.521 211.604  1.00133.27    -0.107 N 
ATOM   2125  N   ALA A 295     230.615 236.612 208.655  1.00131.64    -0.229 NA
ATOM   2126  CA  ALA A 295     229.678 235.515 208.810  1.00131.76     0.185 C 
ATOM   2127  C   ALA A 295     228.941 235.653 210.140  1.00131.76     0.256 C 
ATOM   2128  O   ALA A 295     229.480 236.213 211.098  1.00131.85    -0.270 OA
ATOM   2129  CB  ALA A 295     230.403 234.176 208.751  1.00130.24     0.037 C 
ATOM   2130  N   PRO A 296     227.701 235.170 210.219  1.00140.90    -0.312 N 
ATOM   2131  CA  PRO A 296     226.942 235.298 211.469  1.00139.28     0.165 C 
ATOM   2132  C   PRO A 296     227.645 234.603 212.627  1.00140.82     0.272 C 
ATOM   2133  O   PRO A 296     228.231 233.530 212.470  1.00140.97    -0.269 OA
ATOM   2134  CB  PRO A 296     225.604 234.626 211.144  1.00138.76     0.034 C 
ATOM   2135  CG  PRO A 296     225.472 234.725 209.666  1.00141.13     0.027 C 
ATOM   2136  CD  PRO A 296     226.859 234.733 209.091  1.00141.34     0.105 C 
ATOM   2137  N   GLY A 297     227.573 235.226 213.799  1.00129.33    -0.226 NA
ATOM   2138  CA  GLY A 297     228.169 234.649 214.995  1.00128.84     0.218 C 
ATOM   2139  C   GLY A 297     229.679 234.559 214.970  1.00131.99     0.277 C 
ATOM   2140  O   GLY A 297     230.242 233.529 215.359  1.00129.48    -0.268 OA
ATOM   2141  N   ALA A 298     230.350 235.613 214.520  1.00126.46    -0.229 NA
ATOM   2142  CA  ALA A 298     231.805 235.669 214.466  1.00122.16     0.186 C 
ATOM   2143  C   ALA A 298     232.310 236.832 215.316  1.00121.40     0.274 C 
ATOM   2144  O   ALA A 298     231.544 237.505 216.010  1.00123.39    -0.268 OA
ATOM   2145  CB  ALA A 298     232.293 235.794 213.020  1.00124.22     0.037 C 
ATOM   2146  N   ASN A 299     233.619 237.062 215.253  1.00105.28    -0.228 NA
ATOM   2147  CA  ASN A 299     234.265 238.159 215.959  1.00100.31     0.196 C 
ATOM   2148  C   ASN A 299     234.505 239.312 214.993  1.00106.04     0.275 C 
ATOM   2149  O   ASN A 299     234.712 239.099 213.795  1.00114.52    -0.268 OA
ATOM   2150  CB  ASN A 299     235.587 237.704 216.584  1.00 98.88     0.126 C 
ATOM   2151  CG  ASN A 299     236.197 238.750 217.503  1.00105.08     0.276 C 
ATOM   2152  OD1 ASN A 299     236.472 239.877 217.090  1.00111.92    -0.269 OA
ATOM   2153  ND2 ASN A 299     236.413 238.377 218.759  1.00102.11    -0.107 N 
ATOM   2154  N   ALA A 300     234.481 240.535 215.522  1.00105.59    -0.229 NA
ATOM   2155  CA  ALA A 300     234.539 241.731 214.690  1.00102.57     0.186 C 
ATOM   2156  C   ALA A 300     235.960 242.255 214.506  1.00108.18     0.274 C 
ATOM   2157  O   ALA A 300     236.367 242.569 213.384  1.00112.13    -0.268 OA
ATOM   2158  CB  ALA A 300     233.650 242.825 215.286  1.00107.78     0.037 C 
ATOM   2159  N   LEU A 301     236.724 242.367 215.594  1.00117.43    -0.229 NA
ATOM   2160  CA  LEU A 301     238.045 242.982 215.499  1.00118.92     0.186 C 
ATOM   2161  C   LEU A 301     239.090 241.999 214.981  1.00119.81     0.274 C 
ATOM   2162  O   LEU A 301     240.067 242.402 214.335  1.00123.87    -0.268 OA
ATOM   2163  CB  LEU A 301     238.446 243.562 216.858  1.00112.98     0.034 C 
ATOM   2164  CG  LEU A 301     238.298 242.749 218.151  1.00117.02     0.002 C 
ATOM   2165  CD1 LEU A 301     239.323 241.628 218.276  1.00121.93     0.000 C 
ATOM   2166  CD2 LEU A 301     238.371 243.672 219.360  1.00114.46     0.000 C 
ATOM   2167  N   GLN A 302     238.900 240.703 215.248  1.00120.75    -0.229 NA
ATOM   2168  CA  GLN A 302     239.869 239.708 214.800  1.00121.84     0.187 C 
ATOM   2169  C   GLN A 302     239.950 239.657 213.281  1.00126.74     0.274 C 
ATOM   2170  O   GLN A 302     241.049 239.681 212.712  1.00129.75    -0.268 OA
ATOM   2171  CB  GLN A 302     239.507 238.332 215.356  1.00122.19     0.044 C 
ATOM   2172  CG  GLN A 302     239.874 238.128 216.810  1.00130.82     0.094 C 
ATOM   2173  CD  GLN A 302     239.882 236.665 217.200  1.00136.21     0.274 C 
ATOM   2174  OE1 GLN A 302     239.708 235.785 216.356  1.00132.53    -0.269 OA
ATOM   2175  NE2 GLN A 302     240.089 236.395 218.483  1.00132.30    -0.107 N 
ATOM   2176  N   VAL A 303     238.799 239.583 212.611  1.00119.35    -0.229 NA
ATOM   2177  CA  VAL A 303     238.795 239.526 211.155  1.00117.81     0.186 C 
ATOM   2178  C   VAL A 303     239.389 240.802 210.572  1.00121.72     0.274 C 
ATOM   2179  O   VAL A 303     240.121 240.760 209.577  1.00130.88    -0.268 OA
ATOM   2180  CB  VAL A 303     237.370 239.255 210.632  1.00109.07     0.032 C 
ATOM   2181  CG1 VAL A 303     236.403 240.337 211.084  1.00111.97     0.003 C 
ATOM   2182  CG2 VAL A 303     237.369 239.130 209.117  1.00117.83     0.003 C 
ATOM   2183  N   SER A 304     239.113 241.950 211.196  1.00106.46    -0.226 NA
ATOM   2184  CA  SER A 304     239.685 243.207 210.724  1.00107.40     0.219 C 
ATOM   2185  C   SER A 304     241.207 243.185 210.808  1.00112.22     0.277 C 
ATOM   2186  O   SER A 304     241.899 243.551 209.847  1.00118.64    -0.268 OA
ATOM   2187  CB  SER A 304     239.116 244.375 211.529  1.00103.19     0.216 C 
ATOM   2188  OG  SER A 304     240.020 245.465 211.553  1.00111.12    -0.218 OA
ATOM   2189  N   ASP A 305     241.748 242.748 211.949  1.00113.86    -0.228 NA
ATOM   2190  CA  ASP A 305     243.199 242.711 212.107  1.00114.78     0.197 C 
ATOM   2191  C   ASP A 305     243.840 241.737 211.126  1.00117.34     0.275 C 
ATOM   2192  O   ASP A 305     244.896 242.029 210.549  1.00123.93    -0.268 OA
ATOM   2193  CB  ASP A 305     243.564 242.351 213.545  1.00115.90     0.132 C 
ATOM   2194  CG  ASP A 305     243.146 243.420 214.534  1.00128.04     0.188 C 
ATOM   2195  OD1 ASP A 305     243.113 244.606 214.145  1.00131.10    -0.647 OA
ATOM   2196  OD2 ASP A 305     242.851 243.078 215.697  1.00128.09    -0.647 OA
ATOM   2197  N   GLN A 306     243.215 240.574 210.919  1.00110.55    -0.229 NA
ATOM   2198  CA  GLN A 306     243.748 239.632 209.939  1.00107.89     0.187 C 
ATOM   2199  C   GLN A 306     243.708 240.215 208.532  1.00115.44     0.274 C 
ATOM   2200  O   GLN A 306     244.625 239.987 207.735  1.00121.70    -0.268 OA
ATOM   2201  CB  GLN A 306     242.993 238.305 210.001  1.00106.69     0.044 C 
ATOM   2202  CG  GLN A 306     242.917 237.712 211.394  1.00113.35     0.094 C 
ATOM   2203  CD  GLN A 306     242.930 236.199 211.390  1.00118.54     0.274 C 
ATOM   2204  OE1 GLN A 306     243.658 235.574 210.620  1.00118.19    -0.269 OA
ATOM   2205  NE2 GLN A 306     242.127 235.600 212.261  1.00118.46    -0.107 N 
ATOM   2206  N   VAL A 307     242.657 240.973 208.207  1.00108.99    -0.229 NA
ATOM   2207  CA  VAL A 307     242.581 241.611 206.895  1.00103.38     0.186 C 
ATOM   2208  C   VAL A 307     243.721 242.604 206.712  1.00109.95     0.274 C 
ATOM   2209  O   VAL A 307     244.387 242.614 205.668  1.00118.23    -0.268 OA
ATOM   2210  CB  VAL A 307     241.210 242.283 206.701  1.00 98.56     0.032 C 
ATOM   2211  CG1 VAL A 307     241.245 243.221 205.508  1.00107.71     0.003 C 
ATOM   2212  CG2 VAL A 307     240.138 241.232 206.492  1.00101.56     0.003 C 
ATOM   2213  N   ARG A 308     243.971 243.450 207.714  1.00103.82    -0.229 NA
ATOM   2214  CA  ARG A 308     245.077 244.400 207.596  1.00102.48     0.186 C 
ATOM   2215  C   ARG A 308     246.409 243.673 207.445  1.00109.44     0.274 C 
ATOM   2216  O   ARG A 308     247.240 244.042 206.604  1.00112.88    -0.268 OA
ATOM   2217  CB  ARG A 308     245.117 245.351 208.794  1.00 99.99     0.036 C 
ATOM   2218  CG  ARG A 308     243.763 245.798 209.298  1.00104.63     0.029 C 
ATOM   2219  CD  ARG A 308     243.887 246.695 210.519  1.00111.61     0.145 C 
ATOM   2220  NE  ARG A 308     244.267 248.059 210.172  1.00113.12    -0.083 NA
ATOM   2221  CZ  ARG A 308     243.426 249.083 210.134  1.00112.08     0.782 C 
ATOM   2222  NH1 ARG A 308     242.140 248.932 210.407  1.00107.36     0.063 N 
ATOM   2223  NH2 ARG A 308     243.885 250.290 209.816  1.00111.35     0.063 N 
ATOM   2224  N   SER A 309     246.622 242.622 208.242  1.00109.62    -0.226 NA
ATOM   2225  CA  SER A 309     247.885 241.892 208.176  1.00109.30     0.219 C 
ATOM   2226  C   SER A 309     248.086 241.240 206.812  1.00109.88     0.277 C 
ATOM   2227  O   SER A 309     249.180 241.314 206.237  1.00111.89    -0.268 OA
ATOM   2228  CB  SER A 309     247.939 240.841 209.284  1.00108.94     0.216 C 
ATOM   2229  OG  SER A 309     247.314 239.639 208.873  1.00114.85    -0.218 OA
ATOM   2230  N   THR A 310     247.044 240.607 206.265  1.00104.82    -0.226 NA
ATOM   2231  CA  THR A 310     247.214 239.930 204.985  1.00106.92     0.216 C 
ATOM   2232  C   THR A 310     247.341 240.924 203.838  1.00110.38     0.277 C 
ATOM   2233  O   THR A 310     248.065 240.657 202.873  1.00115.15    -0.268 OA
ATOM   2234  CB  THR A 310     246.069 238.945 204.730  1.00104.04     0.184 C 
ATOM   2235  OG1 THR A 310     246.327 238.215 203.524  1.00113.91    -0.221 OA
ATOM   2236  CG2 THR A 310     244.738 239.660 204.595  1.00110.85     0.038 C 
ATOM   2237  N   MET A 311     246.677 242.081 203.925  1.00119.06    -0.229 NA
ATOM   2238  CA  MET A 311     246.874 243.099 202.900  1.00119.14     0.187 C 
ATOM   2239  C   MET A 311     248.296 243.642 202.943  1.00122.31     0.274 C 
ATOM   2240  O   MET A 311     248.915 243.864 201.894  1.00126.09    -0.268 OA
ATOM   2241  CB  MET A 311     245.852 244.224 203.064  1.00121.24     0.046 C 
ATOM   2242  CG  MET A 311     244.418 243.811 202.746  1.00122.94     0.060 C 
ATOM   2243  SD  MET A 311     244.092 243.346 201.030  1.00133.81    -0.139 SA
ATOM   2244  CE  MET A 311     245.225 244.403 200.130  1.00121.93     0.069 C 
ATOM   2245  N   LYS A 312     248.841 243.839 204.146  1.00123.75    -0.229 NA
ATOM   2246  CA  LYS A 312     250.232 244.265 204.260  1.00122.53     0.186 C 
ATOM   2247  C   LYS A 312     251.178 243.212 203.696  1.00126.20     0.274 C 
ATOM   2248  O   LYS A 312     252.178 243.548 203.051  1.00126.84    -0.268 OA
ATOM   2249  CB  LYS A 312     250.572 244.568 205.718  1.00122.99     0.034 C 
ATOM   2250  CG  LYS A 312     251.796 245.449 205.893  1.00125.85     0.005 C 
ATOM   2251  CD  LYS A 312     252.040 245.779 207.356  1.00130.24     0.041 C 
ATOM   2252  CE  LYS A 312     250.797 246.369 208.005  1.00129.49     0.338 C 
ATOM   2253  NZ  LYS A 312     250.261 247.526 207.235  1.00127.56     0.618 N 
ATOM   2254  N   GLU A 313     250.887 241.932 203.940  1.00114.03    -0.229 NA
ATOM   2255  CA  GLU A 313     251.720 240.869 203.383  1.00109.68     0.186 C 
ATOM   2256  C   GLU A 313     251.666 240.859 201.858  1.00113.94     0.274 C 
ATOM   2257  O   GLU A 313     252.701 240.724 201.195  1.00114.97    -0.268 OA
ATOM   2258  CB  GLU A 313     251.288 239.514 203.944  1.00104.07     0.037 C 
ATOM   2259  N   LEU A 314     250.469 241.005 201.283  1.00120.34    -0.229 NA
ATOM   2260  CA  LEU A 314     250.339 240.975 199.829  1.00114.50     0.186 C 
ATOM   2261  C   LEU A 314     250.888 242.238 199.177  1.00113.89     0.274 C 
ATOM   2262  O   LEU A 314     251.195 242.227 197.980  1.00116.58    -0.268 OA
ATOM   2263  CB  LEU A 314     248.877 240.774 199.424  1.00109.23     0.034 C 
ATOM   2264  CG  LEU A 314     248.159 239.523 199.931  1.00113.60     0.002 C 
ATOM   2265  CD1 LEU A 314     246.768 239.421 199.326  1.00111.13     0.000 C 
ATOM   2266  CD2 LEU A 314     248.971 238.277 199.622  1.00117.00     0.000 C 
ATOM   2267  N   SER A 315     251.014 243.331 199.933  1.00121.77    -0.226 NA
ATOM   2268  CA  SER A 315     251.493 244.581 199.351  1.00121.13     0.219 C 
ATOM   2269  C   SER A 315     252.923 244.485 198.830  1.00125.28     0.277 C 
ATOM   2270  O   SER A 315     253.332 245.330 198.026  1.00124.09    -0.268 OA
ATOM   2271  CB  SER A 315     251.395 245.710 200.378  1.00127.19     0.216 C 
ATOM   2272  OG  SER A 315     251.224 246.962 199.739  1.00128.24    -0.218 OA
ATOM   2273  N   LYS A 316     253.693 243.485 199.265  1.00134.15    -0.229 NA
ATOM   2274  CA  LYS A 316     255.086 243.390 198.839  1.00134.13     0.186 C 
ATOM   2275  C   LYS A 316     255.212 242.940 197.389  1.00134.89     0.274 C 
ATOM   2276  O   LYS A 316     256.163 243.328 196.701  1.00134.91    -0.268 OA
ATOM   2277  CB  LYS A 316     255.851 242.437 199.757  1.00129.83     0.034 C 
ATOM   2278  CG  LYS A 316     256.061 242.975 201.160  1.00130.07     0.005 C 
ATOM   2279  CD  LYS A 316     256.400 241.862 202.136  1.00133.77     0.041 C 
ATOM   2280  CE  LYS A 316     256.485 242.389 203.559  1.00137.80     0.338 C 
ATOM   2281  NZ  LYS A 316     256.058 243.812 203.653  1.00138.84     0.618 N 
ATOM   2282  N   ASP A 317     254.274 242.130 196.906  1.00118.41    -0.229 NA
ATOM   2283  CA  ASP A 317     254.338 241.576 195.560  1.00111.46     0.186 C 
ATOM   2284  C   ASP A 317     253.638 242.447 194.522  1.00116.37     0.274 C 
ATOM   2285  O   ASP A 317     253.573 242.060 193.351  1.00121.34    -0.268 OA
ATOM   2286  CB  ASP A 317     253.737 240.168 195.543  1.00112.77     0.037 C 
ATOM   2287  N   PHE A 318     253.116 243.602 194.922  1.00120.07    -0.228 NA
ATOM   2288  CA  PHE A 318     252.403 244.460 193.991  1.00120.01     0.189 C 
ATOM   2289  C   PHE A 318     253.362 245.074 192.972  1.00119.57     0.257 C 
ATOM   2290  O   PHE A 318     254.533 245.319 193.275  1.00119.27    -0.270 OA
ATOM   2291  CB  PHE A 318     251.672 245.571 194.738  1.00116.19     0.060 C 
ATOM   2292  CG  PHE A 318     250.351 245.149 195.309  1.00117.41    -0.020 A 
ATOM   2293  CD1 PHE A 318     249.880 243.861 195.123  1.00118.00    -0.004 A 
ATOM   2294  CD2 PHE A 318     249.578 246.043 196.029  1.00118.20    -0.004 A 
ATOM   2295  CE1 PHE A 318     248.664 243.472 195.648  1.00118.84    -0.000 A 
ATOM   2296  CE2 PHE A 318     248.362 245.660 196.556  1.00118.37    -0.000 A 
ATOM   2297  CZ  PHE A 318     247.904 244.373 196.365  1.00119.25    -0.000 A 
ATOM   2298  N   PRO A 319     252.886 245.332 191.750  1.00123.82    -0.312 N 
ATOM   2299  CA  PRO A 319     253.724 246.026 190.763  1.00123.86     0.165 C 
ATOM   2300  C   PRO A 319     254.014 247.466 191.158  1.00125.52     0.272 C 
ATOM   2301  O   PRO A 319     253.572 247.934 192.212  1.00128.05    -0.269 OA
ATOM   2302  CB  PRO A 319     252.887 245.954 189.479  1.00120.79     0.034 C 
ATOM   2303  CG  PRO A 319     251.967 244.798 189.688  1.00119.87     0.027 C 
ATOM   2304  CD  PRO A 319     251.649 244.807 191.152  1.00122.56     0.105 C 
ATOM   2305  N   SER A 320     254.763 248.175 190.311  1.00129.29    -0.226 NA
ATOM   2306  CA  SER A 320     255.196 249.527 190.652  1.00132.06     0.219 C 
ATOM   2307  C   SER A 320     254.019 250.490 190.765  1.00130.80     0.277 C 
ATOM   2308  O   SER A 320     253.947 251.279 191.715  1.00132.62    -0.268 OA
ATOM   2309  CB  SER A 320     256.196 250.028 189.612  1.00136.30     0.216 C 
ATOM   2310  OG  SER A 320     255.532 250.500 188.452  1.00137.83    -0.218 OA
ATOM   2311  N   SER A 321     253.088 250.445 189.813  1.00122.67    -0.226 NA
ATOM   2312  CA  SER A 321     252.011 251.423 189.723  1.00125.67     0.219 C 
ATOM   2313  C   SER A 321     250.705 250.916 190.330  1.00126.24     0.277 C 
ATOM   2314  O   SER A 321     249.622 251.333 189.915  1.00123.99    -0.268 OA
ATOM   2315  CB  SER A 321     251.792 251.840 188.270  1.00130.57     0.216 C 
ATOM   2316  OG  SER A 321     251.870 250.723 187.401  1.00132.85    -0.218 OA
ATOM   2317  N   ILE A 322     250.788 250.019 191.309  1.00114.54    -0.229 NA
ATOM   2318  CA  ILE A 322     249.606 249.486 191.978  1.00110.52     0.186 C 
ATOM   2319  C   ILE A 322     249.790 249.627 193.483  1.00111.60     0.274 C 
ATOM   2320  O   ILE A 322     250.808 249.202 194.038  1.00118.61    -0.268 OA
ATOM   2321  CB  ILE A 322     249.349 248.015 191.592  1.00110.95     0.032 C 
ATOM   2322  CG1 ILE A 322     248.660 247.937 190.230  1.00108.99     0.002 C 
ATOM   2323  CG2 ILE A 322     248.493 247.327 192.641  1.00111.35     0.003 C 
ATOM   2324  CD1 ILE A 322     248.745 246.571 189.588  1.00110.39     0.000 C 
ATOM   2325  N   LYS A 323     248.799 250.224 194.142  1.00 99.33    -0.229 NA
ATOM   2326  CA  LYS A 323     248.809 250.375 195.588  1.00107.48     0.186 C 
ATOM   2327  C   LYS A 323     247.394 250.209 196.119  1.00104.44     0.274 C 
ATOM   2328  O   LYS A 323     246.414 250.397 195.394  1.00107.60    -0.268 OA
ATOM   2329  CB  LYS A 323     249.370 251.736 196.016  1.00107.00     0.034 C 
ATOM   2330  CG  LYS A 323     249.024 252.869 195.070  1.00109.04     0.005 C 
ATOM   2331  CD  LYS A 323     249.277 254.224 195.708  1.00111.55     0.041 C 
ATOM   2332  CE  LYS A 323     248.561 254.351 197.042  1.00109.79     0.338 C 
ATOM   2333  NZ  LYS A 323     248.983 255.571 197.783  1.00113.73     0.618 N 
ATOM   2334  N   TYR A 324     247.299 249.854 197.395  1.00106.37    -0.228 NA
ATOM   2335  CA  TYR A 324     246.025 249.672 198.070  1.00104.30     0.191 C 
ATOM   2336  C   TYR A 324     245.797 250.786 199.085  1.00110.66     0.275 C 
ATOM   2337  O   TYR A 324     246.704 251.552 199.417  1.00118.32    -0.268 OA
ATOM   2338  CB  TYR A 324     245.970 248.308 198.763  1.00105.96     0.060 C 
ATOM   2339  CG  TYR A 324     246.598 248.297 200.136  1.00110.52    -0.020 A 
ATOM   2340  CD1 TYR A 324     247.968 248.448 200.293  1.00110.60    -0.002 A 
ATOM   2341  CD2 TYR A 324     245.823 248.137 201.276  1.00111.02    -0.002 A 
ATOM   2342  CE1 TYR A 324     248.550 248.441 201.543  1.00108.47     0.027 A 
ATOM   2343  CE2 TYR A 324     246.396 248.127 202.532  1.00109.89     0.027 A 
ATOM   2344  CZ  TYR A 324     247.760 248.280 202.659  1.00109.26     0.131 A 
ATOM   2345  OH  TYR A 324     248.335 248.271 203.908  1.00111.41    -0.190 OA
ATOM   2346  N   ASP A 325     244.566 250.863 199.583  1.00109.36    -0.228 NA
ATOM   2347  CA  ASP A 325     244.195 251.926 200.505  1.00111.52     0.197 C 
ATOM   2348  C   ASP A 325     243.029 251.466 201.365  1.00111.89     0.275 C 
ATOM   2349  O   ASP A 325     242.197 250.666 200.932  1.00113.89    -0.268 OA
ATOM   2350  CB  ASP A 325     243.829 253.214 199.759  1.00112.91     0.132 C 
ATOM   2351  CG  ASP A 325     243.727 254.414 200.681  1.00121.85     0.188 C 
ATOM   2352  OD1 ASP A 325     243.989 254.265 201.894  1.00125.38    -0.647 OA
ATOM   2353  OD2 ASP A 325     243.390 255.513 200.192  1.00121.55    -0.647 OA
ATOM   2354  N   ILE A 326     242.982 251.985 202.587  1.00119.76    -0.229 NA
ATOM   2355  CA  ILE A 326     241.901 251.700 203.521  1.00114.06     0.186 C 
ATOM   2356  C   ILE A 326     240.968 252.901 203.554  1.00119.86     0.274 C 
ATOM   2357  O   ILE A 326     241.396 254.020 203.855  1.00125.47    -0.268 OA
ATOM   2358  CB  ILE A 326     242.450 251.397 204.924  1.00114.75     0.032 C 
ATOM   2359  CG1 ILE A 326     243.270 250.104 204.915  1.00115.14     0.002 C 
ATOM   2360  CG2 ILE A 326     241.317 251.319 205.935  1.00114.13     0.003 C 
ATOM   2361  CD1 ILE A 326     242.546 248.931 204.301  1.00111.17     0.000 C 
ATOM   2362  N   VAL A 327     239.691 252.675 203.253  1.00104.55    -0.229 NA
ATOM   2363  CA  VAL A 327     238.743 253.779 203.140  1.00103.86     0.186 C 
ATOM   2364  C   VAL A 327     237.814 253.840 204.343  1.00106.76     0.274 C 
ATOM   2365  O   VAL A 327     237.856 254.801 205.117  1.00110.83    -0.268 OA
ATOM   2366  CB  VAL A 327     237.935 253.682 201.835  1.00 97.32     0.032 C 
ATOM   2367  CG1 VAL A 327     237.302 255.025 201.522  1.00101.70     0.003 C 
ATOM   2368  CG2 VAL A 327     238.838 253.247 200.696  1.00 99.43     0.003 C 
ATOM   2369  N   TYR A 328     236.970 252.827 204.518  1.00 98.58    -0.228 NA
ATOM   2370  CA  TYR A 328     235.972 252.834 205.583  1.00 98.25     0.191 C 
ATOM   2371  C   TYR A 328     236.066 251.556 206.401  1.00103.69     0.275 C 
ATOM   2372  O   TYR A 328     236.212 250.463 205.849  1.00109.57    -0.268 OA
ATOM   2373  CB  TYR A 328     234.556 252.995 205.026  1.00 98.54     0.060 C 
ATOM   2374  CG  TYR A 328     233.525 253.264 206.102  1.00 97.92    -0.020 A 
ATOM   2375  CD1 TYR A 328     233.809 254.111 207.162  1.00 98.19    -0.002 A 
ATOM   2376  CD2 TYR A 328     232.275 252.658 206.066  1.00 98.37    -0.002 A 
ATOM   2377  CE1 TYR A 328     232.879 254.359 208.150  1.00101.37     0.027 A 
ATOM   2378  CE2 TYR A 328     231.338 252.899 207.051  1.00 99.23     0.027 A 
ATOM   2379  CZ  TYR A 328     231.646 253.750 208.090  1.00101.55     0.131 A 
ATOM   2380  OH  TYR A 328     230.712 253.988 209.069  1.00 99.47    -0.190 OA
ATOM   2381  N   ASP A 329     235.984 251.704 207.720  1.00116.05    -0.228 NA
ATOM   2382  CA  ASP A 329     235.915 250.588 208.663  1.00114.36     0.195 C 
ATOM   2383  C   ASP A 329     234.938 250.882 209.804  1.00113.48     0.257 C 
ATOM   2384  O   ASP A 329     235.286 251.533 210.804  1.00113.42    -0.270 OA
ATOM   2385  CB  ASP A 329     237.318 250.182 209.128  1.00118.75     0.132 C 
ATOM   2386  CG  ASP A 329     237.983 251.174 210.098  1.00124.92     0.188 C 
ATOM   2387  OD1 ASP A 329     237.483 252.294 210.298  1.00122.92    -0.647 OA
ATOM   2388  OD2 ASP A 329     239.022 250.813 210.675  1.00121.58    -0.647 OA
ATOM   2389  N   PRO A 330     233.694 250.403 209.713  1.00119.71    -0.312 N 
ATOM   2390  CA  PRO A 330     232.717 250.713 210.760  1.00125.81     0.165 C 
ATOM   2391  C   PRO A 330     232.858 249.867 212.014  1.00124.31     0.272 C 
ATOM   2392  O   PRO A 330     231.955 249.892 212.858  1.00130.61    -0.269 OA
ATOM   2393  CB  PRO A 330     231.378 250.459 210.040  1.00125.63     0.034 C 
ATOM   2394  CG  PRO A 330     231.771 249.604 208.771  1.00124.69     0.027 C 
ATOM   2395  CD  PRO A 330     233.215 249.239 208.967  1.00117.99     0.105 C 
ATOM   2396  N   THR A 331     233.951 249.134 212.164  1.00116.03    -0.226 NA
ATOM   2397  CA  THR A 331     234.258 248.422 213.396  1.00119.69     0.216 C 
ATOM   2398  C   THR A 331     234.888 249.325 214.450  1.00119.18     0.277 C 
ATOM   2399  O   THR A 331     235.111 248.878 215.579  1.00122.54    -0.268 OA
ATOM   2400  CB  THR A 331     235.175 247.231 213.105  1.00118.34     0.184 C 
ATOM   2401  OG1 THR A 331     235.452 246.530 214.321  1.00124.90    -0.221 OA
ATOM   2402  CG2 THR A 331     236.483 247.698 212.475  1.00120.92     0.038 C 
ATOM   2403  N   GLN A 332     235.179 250.582 214.107  1.00113.86    -0.229 NA
ATOM   2404  CA  GLN A 332     235.775 251.514 215.058  1.00111.68     0.187 C 
ATOM   2405  C   GLN A 332     234.824 251.876 216.191  1.00113.53     0.274 C 
ATOM   2406  O   GLN A 332     235.267 252.029 217.336  1.00121.31    -0.268 OA
ATOM   2407  CB  GLN A 332     236.219 252.790 214.343  1.00116.50     0.044 C 
ATOM   2408  CG  GLN A 332     235.143 253.395 213.450  1.00120.13     0.094 C 
ATOM   2409  CD  GLN A 332     235.454 254.818 213.027  1.00123.84     0.274 C 
ATOM   2410  OE1 GLN A 332     235.355 255.162 211.850  1.00122.21    -0.269 OA
ATOM   2411  NE2 GLN A 332     235.807 255.660 213.992  1.00123.91    -0.107 N 
ATOM   2412  N   PHE A 333     233.529 252.018 215.889  1.00112.96    -0.228 NA
ATOM   2413  CA  PHE A 333     232.586 252.542 216.871  1.00117.49     0.191 C 
ATOM   2414  C   PHE A 333     232.557 251.680 218.126  1.00118.43     0.275 C 
ATOM   2415  O   PHE A 333     232.755 252.187 219.237  1.00125.07    -0.268 OA
ATOM   2416  CB  PHE A 333     231.191 252.632 216.253  1.00117.91     0.060 C 
ATOM   2417  CG  PHE A 333     231.092 253.607 215.112  1.00118.26    -0.020 A 
ATOM   2418  CD1 PHE A 333     231.060 254.971 215.345  1.00119.05    -0.004 A 
ATOM   2419  CD2 PHE A 333     231.024 253.155 213.804  1.00117.47    -0.004 A 
ATOM   2420  CE1 PHE A 333     230.965 255.867 214.296  1.00120.44    -0.000 A 
ATOM   2421  CE2 PHE A 333     230.929 254.045 212.751  1.00118.51    -0.000 A 
ATOM   2422  CZ  PHE A 333     230.900 255.403 212.997  1.00120.16    -0.000 A 
ATOM   2423  N   VAL A 334     232.356 250.371 217.965  1.00110.97    -0.229 NA
ATOM   2424  CA  VAL A 334     232.410 249.469 219.110  1.00114.02     0.186 C 
ATOM   2425  C   VAL A 334     233.783 249.535 219.768  1.00115.27     0.274 C 
ATOM   2426  O   VAL A 334     233.897 249.538 221.001  1.00118.40    -0.268 OA
ATOM   2427  CB  VAL A 334     232.030 248.035 218.690  1.00109.83     0.032 C 
ATOM   2428  CG1 VAL A 334     233.021 247.464 217.682  1.00107.24     0.003 C 
ATOM   2429  CG2 VAL A 334     231.928 247.133 219.910  1.00106.92     0.003 C 
ATOM   2430  N   ARG A 335     234.840 249.638 218.954  1.00110.05    -0.229 NA
ATOM   2431  CA  ARG A 335     236.185 249.830 219.489  1.00104.04     0.186 C 
ATOM   2432  C   ARG A 335     236.230 250.992 220.467  1.00105.62     0.274 C 
ATOM   2433  O   ARG A 335     236.875 250.896 221.517  1.00107.13    -0.268 OA
ATOM   2434  CB  ARG A 335     237.176 250.064 218.349  1.00113.28     0.036 C 
ATOM   2435  CG  ARG A 335     238.636 249.996 218.765  1.00114.11     0.029 C 
ATOM   2436  CD  ARG A 335     239.212 248.602 218.597  1.00114.54     0.145 C 
ATOM   2437  NE  ARG A 335     239.354 248.239 217.192  1.00115.25    -0.083 NA
ATOM   2438  CZ  ARG A 335     239.868 247.094 216.763  1.00117.95     0.782 C 
ATOM   2439  NH1 ARG A 335     240.317 246.180 217.606  1.00119.03     0.063 N 
ATOM   2440  NH2 ARG A 335     239.939 246.865 215.455  1.00111.53     0.063 N 
ATOM   2441  N   ALA A 336     235.549 252.092 220.146  1.00118.40    -0.229 NA
ATOM   2442  CA  ALA A 336     235.464 253.203 221.087  1.00119.51     0.186 C 
ATOM   2443  C   ALA A 336     234.612 252.829 222.293  1.00119.56     0.274 C 
ATOM   2444  O   ALA A 336     235.023 253.029 223.443  1.00126.11    -0.268 OA
ATOM   2445  CB  ALA A 336     234.901 254.442 220.388  1.00120.43     0.037 C 
ATOM   2446  N   SER A 337     233.429 252.258 222.044  1.00115.80    -0.226 NA
ATOM   2447  CA  SER A 337     232.434 252.109 223.104  1.00116.52     0.219 C 
ATOM   2448  C   SER A 337     232.986 251.305 224.272  1.00119.10     0.277 C 
ATOM   2449  O   SER A 337     232.989 251.776 225.417  1.00120.63    -0.268 OA
ATOM   2450  CB  SER A 337     231.170 251.453 222.548  1.00115.56     0.216 C 
ATOM   2451  OG  SER A 337     230.334 250.997 223.596  1.00121.49    -0.218 OA
ATOM   2452  N   ILE A 338     233.515 250.110 223.990  1.00106.86    -0.229 NA
ATOM   2453  CA  ILE A 338     234.085 249.281 225.049  1.00105.83     0.186 C 
ATOM   2454  C   ILE A 338     235.144 250.067 225.810  1.00109.05     0.274 C 
ATOM   2455  O   ILE A 338     235.156 250.085 227.047  1.00117.72    -0.268 OA
ATOM   2456  CB  ILE A 338     234.645 247.967 224.469  1.00104.00     0.032 C 
ATOM   2457  CG1 ILE A 338     235.230 247.091 225.580  1.00112.18     0.002 C 
ATOM   2458  CG2 ILE A 338     235.667 248.224 223.365  1.00109.33     0.003 C 
ATOM   2459  CD1 ILE A 338     235.293 245.619 225.223  1.00113.67     0.000 C 
ATOM   2460  N   LYS A 339     236.001 250.787 225.079  1.00112.34    -0.229 NA
ATOM   2461  CA  LYS A 339     237.020 251.613 225.716  1.00112.39     0.186 C 
ATOM   2462  C   LYS A 339     236.387 252.544 226.738  1.00117.47     0.274 C 
ATOM   2463  O   LYS A 339     236.731 252.507 227.927  1.00124.75    -0.268 OA
ATOM   2464  CB  LYS A 339     237.780 252.403 224.647  1.00113.88     0.034 C 
ATOM   2465  CG  LYS A 339     239.186 252.850 225.027  1.00115.26     0.005 C 
ATOM   2466  CD  LYS A 339     239.523 254.180 224.356  1.00120.07     0.041 C 
ATOM   2467  CE  LYS A 339     238.932 255.359 225.112  1.00122.78     0.338 C 
ATOM   2468  NZ  LYS A 339     239.195 256.662 224.437  1.00123.14     0.618 N 
ATOM   2469  N   ALA A 340     235.380 253.312 226.309  1.00118.61    -0.229 NA
ATOM   2470  CA  ALA A 340     234.729 254.240 227.224  1.00119.27     0.186 C 
ATOM   2471  C   ALA A 340     234.216 253.502 228.446  1.00123.72     0.274 C 
ATOM   2472  O   ALA A 340     234.437 253.936 229.586  1.00127.25    -0.268 OA
ATOM   2473  CB  ALA A 340     233.591 254.973 226.515  1.00120.43     0.037 C 
ATOM   2474  N   VAL A 341     233.618 252.327 228.224  1.00114.49    -0.229 NA
ATOM   2475  CA  VAL A 341     233.042 251.564 229.324  1.00112.37     0.186 C 
ATOM   2476  C   VAL A 341     234.087 251.353 230.407  1.00114.99     0.274 C 
ATOM   2477  O   VAL A 341     233.861 251.677 231.581  1.00117.12    -0.268 OA
ATOM   2478  CB  VAL A 341     232.482 250.223 228.811  1.00113.47     0.032 C 
ATOM   2479  CG1 VAL A 341     232.515 249.166 229.914  1.00110.57     0.003 C 
ATOM   2480  CG2 VAL A 341     231.079 250.402 228.253  1.00114.66     0.003 C 
ATOM   2481  N   VAL A 342     235.282 250.897 230.011  1.00115.99    -0.229 NA
ATOM   2482  CA  VAL A 342     236.304 250.585 231.005  1.00112.24     0.186 C 
ATOM   2483  C   VAL A 342     236.602 251.815 231.844  1.00114.98     0.274 C 
ATOM   2484  O   VAL A 342     236.594 251.759 233.082  1.00124.80    -0.268 OA
ATOM   2485  CB  VAL A 342     237.576 250.040 230.331  1.00114.07     0.032 C 
ATOM   2486  CG1 VAL A 342     238.437 249.316 231.351  1.00113.53     0.003 C 
ATOM   2487  CG2 VAL A 342     237.218 249.105 229.192  1.00115.92     0.003 C 
ATOM   2488  N   HIS A 343     236.793 252.961 231.181  1.00118.63    -0.228 NA
ATOM   2489  CA  HIS A 343     237.092 254.187 231.911  1.00121.77     0.192 C 
ATOM   2490  C   HIS A 343     236.061 254.417 232.999  1.00124.69     0.275 C 
ATOM   2491  O   HIS A 343     236.410 254.584 234.176  1.00130.09    -0.268 OA
ATOM   2492  CB  HIS A 343     237.152 255.377 230.953  1.00125.52     0.082 C 
ATOM   2493  CG  HIS A 343     238.350 255.369 230.057  1.00130.50     0.082 A 
ATOM   2494  ND1 HIS A 343     239.525 254.733 230.395  1.00129.72    -0.227 NA
ATOM   2495  CD2 HIS A 343     238.558 255.919 228.837  1.00132.07     0.116 A 
ATOM   2496  CE1 HIS A 343     240.404 254.891 229.422  1.00129.22     0.199 A 
ATOM   2497  NE2 HIS A 343     239.843 255.610 228.467  1.00133.49    -0.221 NA
ATOM   2498  N   THR A 344     234.778 254.327 232.634  1.00120.86    -0.226 NA
ATOM   2499  CA  THR A 344     233.720 254.559 233.608  1.00125.55     0.216 C 
ATOM   2500  C   THR A 344     233.921 253.666 234.820  1.00125.51     0.277 C 
ATOM   2501  O   THR A 344     234.037 254.153 235.953  1.00127.05    -0.268 OA
ATOM   2502  CB  THR A 344     232.352 254.315 232.970  1.00125.08     0.184 C 
ATOM   2503  OG1 THR A 344     231.991 255.445 232.167  1.00127.06    -0.221 OA
ATOM   2504  CG2 THR A 344     231.291 254.109 234.040  1.00121.85     0.038 C 
ATOM   2505  N   LEU A 345     234.079 252.360 234.578  1.00115.17    -0.229 NA
ATOM   2506  CA  LEU A 345     234.262 251.421 235.677  1.00109.48     0.186 C 
ATOM   2507  C   LEU A 345     235.386 251.896 236.580  1.00109.74     0.274 C 
ATOM   2508  O   LEU A 345     235.189 252.085 237.788  1.00116.03    -0.268 OA
ATOM   2509  CB  LEU A 345     234.544 250.019 235.119  1.00113.47     0.034 C 
ATOM   2510  CG  LEU A 345     234.680 248.757 235.987  1.00115.02     0.002 C 
ATOM   2511  CD1 LEU A 345     234.773 247.540 235.082  1.00112.92     0.000 C 
ATOM   2512  CD2 LEU A 345     235.890 248.776 236.914  1.00111.90     0.000 C 
ATOM   2513  N   LEU A 346     236.547 252.190 235.986  1.00112.97    -0.229 NA
ATOM   2514  CA  LEU A 346     237.689 252.611 236.785  1.00111.05     0.186 C 
ATOM   2515  C   LEU A 346     237.312 253.804 237.644  1.00114.75     0.274 C 
ATOM   2516  O   LEU A 346     237.404 253.752 238.879  1.00118.62    -0.268 OA
ATOM   2517  CB  LEU A 346     238.870 252.948 235.874  1.00117.06     0.034 C 
ATOM   2518  CG  LEU A 346     239.967 251.894 235.709  1.00119.04     0.002 C 
ATOM   2519  CD1 LEU A 346     241.284 252.563 235.357  1.00123.53     0.000 C 
ATOM   2520  CD2 LEU A 346     240.111 251.047 236.964  1.00118.73     0.000 C 
ATOM   2521  N   GLU A 347     236.772 254.849 237.008  1.00118.11    -0.229 NA
ATOM   2522  CA  GLU A 347     236.409 256.049 237.748  1.00116.04     0.186 C 
ATOM   2523  C   GLU A 347     235.464 255.691 238.881  1.00119.06     0.274 C 
ATOM   2524  O   GLU A 347     235.698 256.055 240.042  1.00122.44    -0.268 OA
ATOM   2525  CB  GLU A 347     235.776 257.076 236.809  1.00114.53     0.037 C 
ATOM   2526  N   ALA A 348     234.442 254.888 238.567  1.00124.01    -0.229 NA
ATOM   2527  CA  ALA A 348     233.452 254.520 239.568  1.00121.56     0.186 C 
ATOM   2528  C   ALA A 348     234.133 253.973 240.810  1.00121.82     0.274 C 
ATOM   2529  O   ALA A 348     233.892 254.452 241.926  1.00125.52    -0.268 OA
ATOM   2530  CB  ALA A 348     232.470 253.500 238.990  1.00123.79     0.037 C 
ATOM   2531  N   ILE A 349     235.060 253.028 240.621  1.00123.44    -0.229 NA
ATOM   2532  CA  ILE A 349     235.707 252.404 241.771  1.00122.99     0.186 C 
ATOM   2533  C   ILE A 349     236.362 253.476 242.626  1.00124.17     0.274 C 
ATOM   2534  O   ILE A 349     236.050 253.628 243.816  1.00126.57    -0.268 OA
ATOM   2535  CB  ILE A 349     236.724 251.344 241.314  1.00124.50     0.032 C 
ATOM   2536  CG1 ILE A 349     236.011 250.037 240.963  1.00124.72     0.002 C 
ATOM   2537  CG2 ILE A 349     237.769 251.102 242.393  1.00121.56     0.003 C 
ATOM   2538  CD1 ILE A 349     236.939 248.954 240.459  1.00124.78     0.000 C 
ATOM   2539  N   ALA A 350     237.188 254.316 241.993  1.00120.94    -0.229 NA
ATOM   2540  CA  ALA A 350     237.861 255.369 242.740  1.00118.12     0.186 C 
ATOM   2541  C   ALA A 350     236.841 256.167 243.529  1.00116.64     0.274 C 
ATOM   2542  O   ALA A 350     236.951 256.305 244.756  1.00123.69    -0.268 OA
ATOM   2543  CB  ALA A 350     238.650 256.272 241.791  1.00120.88     0.037 C 
ATOM   2544  N   LEU A 351     235.772 256.588 242.846  1.00118.40    -0.229 NA
ATOM   2545  CA  LEU A 351     234.744 257.395 243.485  1.00121.18     0.186 C 
ATOM   2546  C   LEU A 351     234.316 256.777 244.805  1.00123.93     0.274 C 
ATOM   2547  O   LEU A 351     234.489 257.385 245.871  1.00129.26    -0.268 OA
ATOM   2548  CB  LEU A 351     233.549 257.550 242.545  1.00121.83     0.034 C 
ATOM   2549  CG  LEU A 351     232.547 258.654 242.874  1.00121.98     0.002 C 
ATOM   2550  CD1 LEU A 351     233.248 259.997 242.966  1.00121.12     0.000 C 
ATOM   2551  CD2 LEU A 351     231.450 258.687 241.825  1.00126.24     0.000 C 
ATOM   2552  N   VAL A 352     233.846 255.525 244.767  1.00114.72    -0.229 NA
ATOM   2553  CA  VAL A 352     233.211 254.983 245.964  1.00114.22     0.186 C 
ATOM   2554  C   VAL A 352     234.216 254.924 247.101  1.00111.54     0.274 C 
ATOM   2555  O   VAL A 352     233.884 255.232 248.254  1.00115.93    -0.268 OA
ATOM   2556  CB  VAL A 352     232.560 253.611 245.694  1.00113.76     0.032 C 
ATOM   2557  CG1 VAL A 352     233.543 252.629 245.101  1.00114.16     0.003 C 
ATOM   2558  CG2 VAL A 352     231.977 253.058 246.983  1.00113.32     0.003 C 
ATOM   2559  N   VAL A 353     235.477 254.610 246.785  1.00106.16    -0.229 NA
ATOM   2560  CA  VAL A 353     236.479 254.517 247.840  1.00106.23     0.186 C 
ATOM   2561  C   VAL A 353     236.546 255.833 248.596  1.00106.59     0.274 C 
ATOM   2562  O   VAL A 353     236.346 255.879 249.819  1.00116.88    -0.268 OA
ATOM   2563  CB  VAL A 353     237.846 254.123 247.255  1.00110.78     0.032 C 
ATOM   2564  CG1 VAL A 353     238.937 254.279 248.302  1.00108.40     0.003 C 
ATOM   2565  CG2 VAL A 353     237.806 252.696 246.729  1.00112.63     0.003 C 
ATOM   2566  N   VAL A 354     236.692 256.938 247.858  1.00100.97    -0.229 NA
ATOM   2567  CA  VAL A 354     236.787 258.240 248.507  1.00100.46     0.186 C 
ATOM   2568  C   VAL A 354     235.562 258.471 249.374  1.00103.44     0.274 C 
ATOM   2569  O   VAL A 354     235.673 258.907 250.529  1.00104.81    -0.268 OA
ATOM   2570  CB  VAL A 354     236.962 259.354 247.460  1.00104.73     0.032 C 
ATOM   2571  CG1 VAL A 354     237.415 260.640 248.129  1.00103.53     0.003 C 
ATOM   2572  CG2 VAL A 354     237.955 258.925 246.393  1.00108.98     0.003 C 
ATOM   2573  N   VAL A 355     234.386 258.099 248.860  1.00112.96    -0.229 NA
ATOM   2574  CA  VAL A 355     233.150 258.342 249.591  1.00110.78     0.186 C 
ATOM   2575  C   VAL A 355     233.228 257.714 250.974  1.00113.06     0.274 C 
ATOM   2576  O   VAL A 355     232.997 258.388 251.987  1.00112.81    -0.268 OA
ATOM   2577  CB  VAL A 355     231.941 257.820 248.791  1.00106.82     0.032 C 
ATOM   2578  CG1 VAL A 355     230.797 257.450 249.722  1.00105.36     0.003 C 
ATOM   2579  CG2 VAL A 355     231.491 258.861 247.777  1.00111.97     0.003 C 
ATOM   2580  N   VAL A 356     233.633 256.442 251.051  1.00118.60    -0.229 NA
ATOM   2581  CA  VAL A 356     233.649 255.800 252.361  1.00106.83     0.186 C 
ATOM   2582  C   VAL A 356     234.713 256.445 253.239  1.00107.40     0.274 C 
ATOM   2583  O   VAL A 356     234.481 256.699 254.428  1.00109.40    -0.268 OA
ATOM   2584  CB  VAL A 356     233.820 254.271 252.232  1.00103.61     0.032 C 
ATOM   2585  CG1 VAL A 356     232.881 253.722 251.165  1.00109.64     0.003 C 
ATOM   2586  CG2 VAL A 356     235.259 253.877 251.939  1.00112.65     0.003 C 
ATOM   2587  N   ILE A 357     235.855 256.811 252.647  1.00120.50    -0.229 NA
ATOM   2588  CA  ILE A 357     236.877 257.537 253.387  1.00114.83     0.186 C 
ATOM   2589  C   ILE A 357     236.349 258.863 253.898  1.00123.14     0.274 C 
ATOM   2590  O   ILE A 357     236.690 259.273 255.014  1.00125.51    -0.268 OA
ATOM   2591  CB  ILE A 357     238.131 257.740 252.510  1.00122.66     0.032 C 
ATOM   2592  CG1 ILE A 357     238.955 256.453 252.454  1.00123.85     0.002 C 
ATOM   2593  CG2 ILE A 357     238.995 258.877 253.036  1.00122.69     0.003 C 
ATOM   2594  CD1 ILE A 357     239.154 255.794 253.801  1.00127.53     0.000 C 
ATOM   2595  N   LEU A 358     235.493 259.526 253.122  1.00134.26    -0.229 NA
ATOM   2596  CA  LEU A 358     234.862 260.753 253.573  1.00129.38     0.186 C 
ATOM   2597  C   LEU A 358     233.798 260.503 254.633  1.00127.45     0.274 C 
ATOM   2598  O   LEU A 358     233.606 261.356 255.506  1.00128.04    -0.268 OA
ATOM   2599  CB  LEU A 358     234.251 261.493 252.371  1.00129.62     0.034 C 
ATOM   2600  CG  LEU A 358     234.025 263.015 252.327  1.00131.21     0.002 C 
ATOM   2601  CD1 LEU A 358     233.355 263.387 251.014  1.00132.08     0.000 C 
ATOM   2602  CD2 LEU A 358     233.204 263.561 253.485  1.00132.74     0.000 C 
ATOM   2603  N   PHE A 359     233.137 259.343 254.614  1.00135.23    -0.228 NA
ATOM   2604  CA  PHE A 359     231.942 259.142 255.429  1.00134.54     0.191 C 
ATOM   2605  C   PHE A 359     232.210 258.250 256.638  1.00137.56     0.275 C 
ATOM   2606  O   PHE A 359     231.642 258.470 257.711  1.00134.47    -0.268 OA
ATOM   2607  CB  PHE A 359     230.816 258.545 254.571  1.00131.56     0.060 C 
ATOM   2608  CG  PHE A 359     229.429 259.009 254.958  1.00133.05    -0.020 A 
ATOM   2609  CD1 PHE A 359     228.945 260.235 254.535  1.00131.86    -0.004 A 
ATOM   2610  CD2 PHE A 359     228.621 258.224 255.759  1.00140.15    -0.004 A 
ATOM   2611  CE1 PHE A 359     227.672 260.652 254.888  1.00136.68    -0.000 A 
ATOM   2612  CE2 PHE A 359     227.351 258.629 256.111  1.00143.37    -0.000 A 
ATOM   2613  CZ  PHE A 359     226.879 259.848 255.681  1.00141.34    -0.000 A 
ATOM   2614  N   LEU A 360     233.071 257.240 256.487  1.00136.04    -0.229 NA
ATOM   2615  CA  LEU A 360     233.280 256.285 257.571  1.00127.71     0.186 C 
ATOM   2616  C   LEU A 360     234.524 256.597 258.394  1.00124.06     0.274 C 
ATOM   2617  O   LEU A 360     234.595 256.190 259.559  1.00121.52    -0.268 OA
ATOM   2618  CB  LEU A 360     233.354 254.865 257.006  1.00125.34     0.034 C 
ATOM   2619  CG  LEU A 360     232.777 253.749 257.877  1.00117.18     0.002 C 
ATOM   2620  CD1 LEU A 360     231.352 254.078 258.271  1.00122.94     0.000 C 
ATOM   2621  CD2 LEU A 360     232.822 252.422 257.139  1.00122.26     0.000 C 
ATOM   2622  N   GLN A 361     235.496 257.310 257.818  1.00132.12    -0.229 NA
ATOM   2623  CA  GLN A 361     236.696 257.765 258.527  1.00132.58     0.187 C 
ATOM   2624  C   GLN A 361     237.554 256.606 259.030  1.00132.23     0.274 C 
ATOM   2625  O   GLN A 361     238.164 256.690 260.098  1.00130.93    -0.268 OA
ATOM   2626  CB  GLN A 361     236.336 258.708 259.679  1.00132.89     0.044 C 
ATOM   2627  CG  GLN A 361     235.625 259.969 259.223  1.00134.00     0.094 C 
ATOM   2628  CD  GLN A 361     234.536 260.407 260.176  1.00135.97     0.274 C 
ATOM   2629  OE1 GLN A 361     234.480 259.959 261.321  1.00135.30    -0.269 OA
ATOM   2630  NE2 GLN A 361     233.661 261.289 259.708  1.00136.44    -0.107 N 
ATOM   2631  N   THR A 362     237.607 255.518 258.265  1.00141.83    -0.226 NA
ATOM   2632  CA  THR A 362     238.538 254.423 258.510  1.00142.73     0.216 C 
ATOM   2633  C   THR A 362     239.056 253.919 257.170  1.00142.25     0.277 C 
ATOM   2634  O   THR A 362     238.313 253.893 256.183  1.00147.91    -0.268 OA
ATOM   2635  CB  THR A 362     237.886 253.292 259.322  1.00145.66     0.184 C 
ATOM   2636  OG1 THR A 362     238.900 252.561 260.022  1.00145.57    -0.221 OA
ATOM   2637  CG2 THR A 362     237.106 252.338 258.434  1.00143.27     0.038 C 
ATOM   2638  N   TRP A 363     240.344 253.569 257.124  1.00132.87    -0.228 NA
ATOM   2639  CA  TRP A 363     240.953 253.185 255.854  1.00131.64     0.191 C 
ATOM   2640  C   TRP A 363     240.708 251.714 255.538  1.00134.96     0.275 C 
ATOM   2641  O   TRP A 363     240.725 251.314 254.368  1.00137.25    -0.268 OA
ATOM   2642  CB  TRP A 363     242.451 253.492 255.876  1.00130.19     0.062 C 
ATOM   2643  CG  TRP A 363     243.280 252.453 256.567  1.00135.13     0.001 A 
ATOM   2644  CD1 TRP A 363     243.638 252.431 257.882  1.00140.05     0.095 A 
ATOM   2645  CD2 TRP A 363     243.884 251.301 255.968  1.00135.42     0.015 A 
ATOM   2646  NE1 TRP A 363     244.412 251.326 258.145  1.00140.26    -0.244 NA
ATOM   2647  CE2 TRP A 363     244.579 250.617 256.985  1.00138.79     0.081 A 
ATOM   2648  CE3 TRP A 363     243.897 250.777 254.672  1.00134.14     0.001 A 
ATOM   2649  CZ2 TRP A 363     245.280 249.436 256.745  1.00136.71     0.019 A 
ATOM   2650  CZ3 TRP A 363     244.592 249.607 254.436  1.00137.03     0.000 A 
ATOM   2651  CH2 TRP A 363     245.274 248.949 255.467  1.00136.71     0.002 A 
ATOM   2652  N   ARG A 364     240.485 250.893 256.567  1.00133.00    -0.229 NA
ATOM   2653  CA  ARG A 364     240.350 249.455 256.363  1.00132.28     0.186 C 
ATOM   2654  C   ARG A 364     239.052 249.075 255.661  1.00134.99     0.274 C 
ATOM   2655  O   ARG A 364     238.954 247.962 255.134  1.00137.46    -0.268 OA
ATOM   2656  CB  ARG A 364     240.449 248.724 257.704  1.00130.11     0.036 C 
ATOM   2657  CG  ARG A 364     241.318 249.432 258.732  1.00129.37     0.029 C 
ATOM   2658  CD  ARG A 364     241.756 248.490 259.844  1.00130.85     0.145 C 
ATOM   2659  NE  ARG A 364     242.421 247.298 259.331  1.00135.54    -0.083 NA
ATOM   2660  CZ  ARG A 364     243.736 247.133 259.289  1.00133.32     0.782 C 
ATOM   2661  NH1 ARG A 364     244.565 248.065 259.732  1.00133.13     0.063 N 
ATOM   2662  NH2 ARG A 364     244.232 246.004 258.791  1.00132.23     0.063 N 
ATOM   2663  N   ALA A 365     238.060 249.961 255.639  1.00132.64    -0.229 NA
ATOM   2664  CA  ALA A 365     236.767 249.661 255.036  1.00131.96     0.186 C 
ATOM   2665  C   ALA A 365     236.723 249.931 253.537  1.00134.72     0.274 C 
ATOM   2666  O   ALA A 365     235.692 249.675 252.908  1.00137.77    -0.268 OA
ATOM   2667  CB  ALA A 365     235.662 250.460 255.732  1.00131.53     0.037 C 
ATOM   2668  N   SER A 366     237.803 250.440 252.952  1.00127.59    -0.226 NA
ATOM   2669  CA  SER A 366     237.846 250.743 251.528  1.00125.00     0.219 C 
ATOM   2670  C   SER A 366     238.233 249.544 250.671  1.00127.80     0.277 C 
ATOM   2671  O   SER A 366     238.298 249.675 249.444  1.00131.54    -0.268 OA
ATOM   2672  CB  SER A 366     238.819 251.896 251.264  1.00128.40     0.216 C 
ATOM   2673  OG  SER A 366     240.154 251.511 251.539  1.00133.98    -0.218 OA
ATOM   2674  N   ILE A 367     238.499 248.391 251.279  1.00124.69    -0.229 NA
ATOM   2675  CA  ILE A 367     238.963 247.235 250.521  1.00127.51     0.186 C 
ATOM   2676  C   ILE A 367     237.809 246.352 250.045  1.00130.66     0.274 C 
ATOM   2677  O   ILE A 367     237.895 245.753 248.965  1.00134.93    -0.268 OA
ATOM   2678  CB  ILE A 367     239.967 246.432 251.369  1.00125.99     0.032 C 
ATOM   2679  CG1 ILE A 367     241.146 247.314 251.790  1.00126.60     0.002 C 
ATOM   2680  CG2 ILE A 367     240.488 245.233 250.604  1.00129.81     0.003 C 
ATOM   2681  CD1 ILE A 367     241.707 248.177 250.676  1.00127.77     0.000 C 
ATOM   2682  N   ILE A 368     236.728 246.261 250.825  1.00125.85    -0.229 NA
ATOM   2683  CA  ILE A 368     235.649 245.327 250.493  1.00126.96     0.184 C 
ATOM   2684  C   ILE A 368     235.005 245.630 249.143  1.00129.78     0.256 C 
ATOM   2685  O   ILE A 368     234.906 244.711 248.315  1.00130.52    -0.270 OA
ATOM   2686  CB  ILE A 368     234.623 245.269 251.640  1.00122.46     0.032 C 
ATOM   2687  CG1 ILE A 368     235.285 244.862 252.964  1.00122.64     0.002 C 
ATOM   2688  CG2 ILE A 368     233.490 244.317 251.295  1.00123.74     0.003 C 
ATOM   2689  CD1 ILE A 368     235.824 246.015 253.793  1.00123.61     0.000 C 
ATOM   2690  N   PRO A 369     234.546 246.856 248.852  1.00122.27    -0.312 N 
ATOM   2691  CA  PRO A 369     234.001 247.105 247.507  1.00122.22     0.165 C 
ATOM   2692  C   PRO A 369     235.036 246.961 246.407  1.00124.11     0.272 C 
ATOM   2693  O   PRO A 369     234.699 246.498 245.307  1.00126.24    -0.269 OA
ATOM   2694  CB  PRO A 369     233.473 248.544 247.600  1.00119.90     0.034 C 
ATOM   2695  CG  PRO A 369     234.279 249.165 248.672  1.00122.00     0.027 C 
ATOM   2696  CD  PRO A 369     234.525 248.080 249.676  1.00116.73     0.105 C 
ATOM   2697  N   LEU A 370     236.290 247.328 246.685  1.00122.29    -0.229 NA
ATOM   2698  CA  LEU A 370     237.334 247.261 245.669  1.00124.81     0.186 C 
ATOM   2699  C   LEU A 370     237.635 245.819 245.284  1.00125.36     0.274 C 
ATOM   2700  O   LEU A 370     238.061 245.556 244.154  1.00128.88    -0.268 OA
ATOM   2701  CB  LEU A 370     238.589 247.985 246.174  1.00124.04     0.034 C 
ATOM   2702  CG  LEU A 370     239.917 248.002 245.404  1.00128.02     0.002 C 
ATOM   2703  CD1 LEU A 370     240.740 249.199 245.848  1.00124.84     0.000 C 
ATOM   2704  CD2 LEU A 370     240.731 246.739 245.610  1.00126.28     0.000 C 
ATOM   2705  N   LEU A 371     237.420 244.876 246.203  1.00120.20    -0.229 NA
ATOM   2706  CA  LEU A 371     237.545 243.460 245.877  1.00122.08     0.186 C 
ATOM   2707  C   LEU A 371     236.225 242.812 245.482  1.00123.40     0.274 C 
ATOM   2708  O   LEU A 371     236.237 241.691 244.958  1.00124.88    -0.268 OA
ATOM   2709  CB  LEU A 371     238.148 242.688 247.055  1.00120.88     0.034 C 
ATOM   2710  CG  LEU A 371     239.471 243.212 247.611  1.00124.85     0.002 C 
ATOM   2711  CD1 LEU A 371     239.999 242.283 248.684  1.00122.73     0.000 C 
ATOM   2712  CD2 LEU A 371     240.484 243.336 246.493  1.00122.41     0.000 C 
ATOM   2713  N   ALA A 372     235.095 243.475 245.721  1.00118.37    -0.229 NA
ATOM   2714  CA  ALA A 372     233.799 242.894 245.390  1.00117.11     0.186 C 
ATOM   2715  C   ALA A 372     233.348 243.212 243.969  1.00118.28     0.274 C 
ATOM   2716  O   ALA A 372     232.850 242.323 243.270  1.00117.66    -0.268 OA
ATOM   2717  CB  ALA A 372     232.740 243.376 246.385  1.00115.75     0.037 C 
ATOM   2718  N   VAL A 373     233.496 244.465 243.532  1.00115.81    -0.229 NA
ATOM   2719  CA  VAL A 373     233.009 244.848 242.203  1.00116.79     0.184 C 
ATOM   2720  C   VAL A 373     233.698 244.071 241.084  1.00114.28     0.256 C 
ATOM   2721  O   VAL A 373     232.992 243.499 240.232  1.00115.83    -0.270 OA
ATOM   2722  CB  VAL A 373     233.119 246.372 242.020  1.00115.23     0.032 C 
ATOM   2723  CG1 VAL A 373     232.975 246.746 240.553  1.00112.15     0.003 C 
ATOM   2724  CG2 VAL A 373     232.072 247.081 242.861  1.00117.63     0.003 C 
ATOM   2725  N   PRO A 374     235.035 243.999 241.015  1.00110.47    -0.312 N 
ATOM   2726  CA  PRO A 374     235.659 243.269 239.899  1.00114.56     0.165 C 
ATOM   2727  C   PRO A 374     235.286 241.801 239.848  1.00117.99     0.272 C 
ATOM   2728  O   PRO A 374     235.202 241.239 238.751  1.00120.92    -0.269 OA
ATOM   2729  CB  PRO A 374     237.163 243.461 240.149  1.00113.88     0.034 C 
ATOM   2730  CG  PRO A 374     237.256 244.648 241.039  1.00113.55     0.027 C 
ATOM   2731  CD  PRO A 374     236.056 244.563 241.915  1.00110.10     0.105 C 
ATOM   2732  N   VAL A 375     235.046 241.166 240.997  1.00109.30    -0.229 NA
ATOM   2733  CA  VAL A 375     234.727 239.740 241.001  1.00104.39     0.186 C 
ATOM   2734  C   VAL A 375     233.435 239.483 240.237  1.00107.75     0.274 C 
ATOM   2735  O   VAL A 375     233.380 238.626 239.348  1.00115.80    -0.268 OA
ATOM   2736  CB  VAL A 375     234.647 239.209 242.443  1.00102.38     0.032 C 
ATOM   2737  CG1 VAL A 375     233.937 237.864 242.471  1.00103.19     0.003 C 
ATOM   2738  CG2 VAL A 375     236.038 239.089 243.040  1.00104.40     0.003 C 
ATOM   2739  N   SER A 376     232.379 240.233 240.561  1.00109.37    -0.226 NA
ATOM   2740  CA  SER A 376     231.109 240.064 239.860  1.00114.59     0.219 C 
ATOM   2741  C   SER A 376     231.220 240.506 238.406  1.00116.34     0.277 C 
ATOM   2742  O   SER A 376     230.690 239.844 237.499  1.00118.02    -0.268 OA
ATOM   2743  CB  SER A 376     230.007 240.843 240.578  1.00109.47     0.216 C 
ATOM   2744  OG  SER A 376     230.169 240.777 241.983  1.00112.87    -0.218 OA
ATOM   2745  N   ILE A 377     231.911 241.625 238.163  1.00115.80    -0.229 NA
ATOM   2746  CA  ILE A 377     232.036 242.134 236.803  1.00112.00     0.186 C 
ATOM   2747  C   ILE A 377     232.758 241.139 235.904  1.00114.30     0.274 C 
ATOM   2748  O   ILE A 377     232.438 241.034 234.714  1.00113.79    -0.268 OA
ATOM   2749  CB  ILE A 377     232.741 243.509 236.821  1.00113.79     0.032 C 
ATOM   2750  CG1 ILE A 377     231.813 244.581 237.399  1.00113.51     0.002 C 
ATOM   2751  CG2 ILE A 377     233.183 243.920 235.424  1.00112.79     0.003 C 
ATOM   2752  CD1 ILE A 377     230.343 244.349 237.118  1.00112.92     0.000 C 
ATOM   2753  N   ILE A 378     233.701 240.378 236.449  1.00105.65    -0.229 NA
ATOM   2754  CA  ILE A 378     234.411 239.365 235.676  1.00100.96     0.186 C 
ATOM   2755  C   ILE A 378     233.600 238.081 235.570  1.00104.76     0.274 C 
ATOM   2756  O   ILE A 378     233.536 237.460 234.505  1.00113.57    -0.268 OA
ATOM   2757  CB  ILE A 378     235.800 239.112 236.301  1.00100.54     0.032 C 
ATOM   2758  CG1 ILE A 378     236.756 240.250 235.940  1.00104.19     0.002 C 
ATOM   2759  CG2 ILE A 378     236.368 237.776 235.844  1.00104.88     0.003 C 
ATOM   2760  CD1 ILE A 378     236.832 240.536 234.457  1.00108.23     0.000 C 
ATOM   2761  N   GLY A 379     232.949 237.669 236.660  1.00 98.46    -0.226 NA
ATOM   2762  CA  GLY A 379     232.172 236.444 236.645  1.00 96.97     0.218 C 
ATOM   2763  C   GLY A 379     230.922 236.512 235.795  1.00 99.62     0.277 C 
ATOM   2764  O   GLY A 379     230.338 235.466 235.490  1.00107.53    -0.268 OA
ATOM   2765  N   THR A 380     230.488 237.717 235.417  1.00100.35    -0.226 NA
ATOM   2766  CA  THR A 380     229.352 237.823 234.504  1.00102.67     0.216 C 
ATOM   2767  C   THR A 380     229.632 237.160 233.157  1.00107.78     0.277 C 
ATOM   2768  O   THR A 380     228.723 236.569 232.556  1.00113.14    -0.268 OA
ATOM   2769  CB  THR A 380     228.973 239.290 234.296  1.00108.20     0.184 C 
ATOM   2770  OG1 THR A 380     229.133 240.008 235.526  1.00114.19    -0.221 OA
ATOM   2771  CG2 THR A 380     227.532 239.403 233.827  1.00104.55     0.038 C 
ATOM   2772  N   PHE A 381     230.873 237.248 232.667  1.00105.69    -0.228 NA
ATOM   2773  CA  PHE A 381     231.179 236.741 231.332  1.00 99.36     0.191 C 
ATOM   2774  C   PHE A 381     231.041 235.224 231.266  1.00 99.68     0.275 C 
ATOM   2775  O   PHE A 381     230.672 234.675 230.221  1.00102.10    -0.268 OA
ATOM   2776  CB  PHE A 381     232.588 237.163 230.912  1.00 90.76     0.060 C 
ATOM   2777  CG  PHE A 381     232.870 238.628 231.097  1.00 95.27    -0.020 A 
ATOM   2778  CD1 PHE A 381     232.119 239.587 230.441  1.00 96.71    -0.004 A 
ATOM   2779  CD2 PHE A 381     233.910 239.044 231.914  1.00105.00    -0.004 A 
ATOM   2780  CE1 PHE A 381     232.393 240.929 230.607  1.00100.50    -0.000 A 
ATOM   2781  CE2 PHE A 381     234.182 240.385 232.087  1.00105.14    -0.000 A 
ATOM   2782  CZ  PHE A 381     233.420 241.330 231.436  1.00104.04    -0.000 A 
ATOM   2783  N   ALA A 382     231.337 234.529 232.368  1.00107.05    -0.229 NA
ATOM   2784  CA  ALA A 382     231.194 233.077 232.382  1.00108.80     0.186 C 
ATOM   2785  C   ALA A 382     229.751 232.662 232.128  1.00109.73     0.274 C 
ATOM   2786  O   ALA A 382     229.481 231.814 231.268  1.00114.42    -0.268 OA
ATOM   2787  CB  ALA A 382     231.687 232.513 233.714  1.00107.63     0.037 C 
ATOM   2788  N   LEU A 383     228.806 233.265 232.852  1.00105.78    -0.229 NA
ATOM   2789  CA  LEU A 383     227.403 232.917 232.658  1.00106.44     0.186 C 
ATOM   2790  C   LEU A 383     226.896 233.406 231.308  1.00111.45     0.274 C 
ATOM   2791  O   LEU A 383     226.045 232.757 230.686  1.00111.62    -0.268 OA
ATOM   2792  CB  LEU A 383     226.554 233.485 233.794  1.00104.11     0.034 C 
ATOM   2793  CG  LEU A 383     226.171 232.476 234.879  1.00108.55     0.002 C 
ATOM   2794  CD1 LEU A 383     225.318 231.357 234.296  1.00112.82     0.000 C 
ATOM   2795  CD2 LEU A 383     227.407 231.914 235.564  1.00110.53     0.000 C 
ATOM   2796  N   MET A 384     227.408 234.545 230.831  1.00114.83    -0.229 NA
ATOM   2797  CA  MET A 384     227.018 235.008 229.502  1.00106.31     0.187 C 
ATOM   2798  C   MET A 384     227.424 234.007 228.428  1.00109.02     0.274 C 
ATOM   2799  O   MET A 384     226.642 233.713 227.516  1.00115.75    -0.268 OA
ATOM   2800  CB  MET A 384     227.624 236.381 229.219  1.00104.78     0.046 C 
ATOM   2801  CG  MET A 384     227.036 237.496 230.061  1.00108.94     0.060 C 
ATOM   2802  SD  MET A 384     227.872 239.065 229.790  1.00121.49    -0.139 SA
ATOM   2803  CE  MET A 384     227.910 239.115 228.003  1.00113.68     0.069 C 
ATOM   2804  N   LEU A 385     228.643 233.470 228.518  1.00110.26    -0.229 NA
ATOM   2805  CA  LEU A 385     229.064 232.448 227.565  1.00111.92     0.186 C 
ATOM   2806  C   LEU A 385     228.259 231.165 227.741  1.00110.62     0.274 C 
ATOM   2807  O   LEU A 385     227.904 230.510 226.754  1.00112.24    -0.268 OA
ATOM   2808  CB  LEU A 385     230.558 232.168 227.710  1.00115.40     0.034 C 
ATOM   2809  CG  LEU A 385     231.162 231.115 226.775  1.00113.15     0.002 C 
ATOM   2810  CD1 LEU A 385     230.677 231.296 225.340  1.00114.16     0.000 C 
ATOM   2811  CD2 LEU A 385     232.679 231.154 226.832  1.00112.34     0.000 C 
ATOM   2812  N   ALA A 386     227.965 230.789 228.989  1.00119.56    -0.229 NA
ATOM   2813  CA  ALA A 386     227.172 229.587 229.227  1.00121.13     0.186 C 
ATOM   2814  C   ALA A 386     225.786 229.707 228.605  1.00122.80     0.274 C 
ATOM   2815  O   ALA A 386     225.207 228.708 228.163  1.00120.21    -0.268 OA
ATOM   2816  CB  ALA A 386     227.067 229.314 230.727  1.00119.68     0.037 C 
ATOM   2817  N   PHE A 387     225.238 230.921 228.562  1.00128.07    -0.228 NA
ATOM   2818  CA  PHE A 387     223.930 231.136 227.957  1.00120.91     0.191 C 
ATOM   2819  C   PHE A 387     223.995 231.412 226.461  1.00122.53     0.275 C 
ATOM   2820  O   PHE A 387     222.946 231.618 225.842  1.00120.86    -0.268 OA
ATOM   2821  CB  PHE A 387     223.209 232.286 228.662  1.00123.67     0.060 C 
ATOM   2822  CG  PHE A 387     222.391 231.850 229.840  1.00125.02    -0.020 A 
ATOM   2823  CD1 PHE A 387     222.990 231.238 230.927  1.00124.70    -0.004 A 
ATOM   2824  CD2 PHE A 387     221.022 232.048 229.858  1.00127.72    -0.004 A 
ATOM   2825  CE1 PHE A 387     222.238 230.833 232.011  1.00125.19    -0.000 A 
ATOM   2826  CE2 PHE A 387     220.264 231.646 230.939  1.00129.49    -0.000 A 
ATOM   2827  CZ  PHE A 387     220.873 231.037 232.017  1.00128.94    -0.000 A 
ATOM   2828  N   GLY A 388     225.185 231.418 225.866  1.00130.25    -0.226 NA
ATOM   2829  CA  GLY A 388     225.311 231.625 224.437  1.00128.77     0.218 C 
ATOM   2830  C   GLY A 388     224.950 233.024 223.983  1.00128.35     0.277 C 
ATOM   2831  O   GLY A 388     224.202 233.196 223.016  1.00129.14    -0.268 OA
ATOM   2832  N   TYR A 389     225.475 234.032 224.673  1.00125.27    -0.228 NA
ATOM   2833  CA  TYR A 389     225.241 235.428 224.333  1.00123.55     0.191 C 
ATOM   2834  C   TYR A 389     226.513 236.027 223.749  1.00125.94     0.275 C 
ATOM   2835  O   TYR A 389     227.613 235.487 223.899  1.00132.60    -0.268 OA
ATOM   2836  CB  TYR A 389     224.782 236.233 225.555  1.00120.90     0.060 C 
ATOM   2837  CG  TYR A 389     223.401 235.877 226.044  1.00124.74    -0.020 A 
ATOM   2838  CD1 TYR A 389     222.394 235.538 225.151  1.00128.87    -0.002 A 
ATOM   2839  CD2 TYR A 389     223.099 235.886 227.398  1.00127.31    -0.002 A 
ATOM   2840  CE1 TYR A 389     221.127 235.213 225.593  1.00129.19     0.027 A 
ATOM   2841  CE2 TYR A 389     221.836 235.563 227.850  1.00126.55     0.027 A 
ATOM   2842  CZ  TYR A 389     220.854 235.228 226.943  1.00127.08     0.131 A 
ATOM   2843  OH  TYR A 389     219.594 234.905 227.389  1.00128.70    -0.190 OA
ATOM   2844  N   SER A 390     226.351 237.160 223.073  1.00116.49    -0.226 NA
ATOM   2845  CA  SER A 390     227.460 237.915 222.516  1.00116.02     0.219 C 
ATOM   2846  C   SER A 390     227.395 239.341 223.041  1.00115.40     0.277 C 
ATOM   2847  O   SER A 390     226.314 239.900 223.240  1.00126.59    -0.268 OA
ATOM   2848  CB  SER A 390     227.430 237.913 220.982  1.00118.04     0.216 C 
ATOM   2849  OG  SER A 390     226.670 239.000 220.484  1.00117.37    -0.218 OA
ATOM   2850  N   ILE A 391     228.564 239.929 223.263  1.00105.77    -0.229 NA
ATOM   2851  CA  ILE A 391     228.648 241.276 223.812  1.00111.04     0.186 C 
ATOM   2852  C   ILE A 391     228.365 242.278 222.702  1.00114.36     0.274 C 
ATOM   2853  O   ILE A 391     228.820 242.115 221.563  1.00117.81    -0.268 OA
ATOM   2854  CB  ILE A 391     230.017 241.528 224.470  1.00112.07     0.032 C 
ATOM   2855  CG1 ILE A 391     231.129 241.668 223.431  1.00110.00     0.002 C 
ATOM   2856  CG2 ILE A 391     230.349 240.408 225.441  1.00115.90     0.003 C 
ATOM   2857  CD1 ILE A 391     232.515 241.724 224.038  1.00114.00     0.000 C 
ATOM   2858  N   ASN A 392     227.567 243.291 223.023  1.00107.57    -0.228 NA
ATOM   2859  CA  ASN A 392     227.225 244.349 222.086  1.00 96.56     0.196 C 
ATOM   2860  C   ASN A 392     227.052 245.634 222.885  1.00103.51     0.275 C 
ATOM   2861  O   ASN A 392     227.481 245.733 224.038  1.00110.48    -0.268 OA
ATOM   2862  CB  ASN A 392     225.975 243.982 221.275  1.00 98.40     0.126 C 
ATOM   2863  CG  ASN A 392     224.899 243.340 222.122  1.00102.95     0.276 C 
ATOM   2864  OD1 ASN A 392     225.021 243.257 223.343  1.00108.49    -0.269 OA
ATOM   2865  ND2 ASN A 392     223.835 242.878 221.476  1.00105.91    -0.107 N 
ATOM   2866  N   ALA A 393     226.430 246.635 222.260  1.00107.83    -0.229 NA
ATOM   2867  CA  ALA A 393     226.218 247.907 222.941  1.00110.31     0.186 C 
ATOM   2868  C   ALA A 393     225.321 247.744 224.162  1.00118.77     0.274 C 
ATOM   2869  O   ALA A 393     225.626 248.270 225.238  1.00124.06    -0.268 OA
ATOM   2870  CB  ALA A 393     225.625 248.927 221.971  1.00105.57     0.037 C 
ATOM   2871  N   LEU A 394     224.221 247.000 224.023  1.00113.48    -0.229 NA
ATOM   2872  CA  LEU A 394     223.242 246.926 225.105  1.00114.43     0.186 C 
ATOM   2873  C   LEU A 394     223.779 246.143 226.299  1.00114.90     0.274 C 
ATOM   2874  O   LEU A 394     223.585 246.551 227.451  1.00122.03    -0.268 OA
ATOM   2875  CB  LEU A 394     221.942 246.310 224.591  1.00111.11     0.034 C 
ATOM   2876  CG  LEU A 394     221.282 247.058 223.430  1.00111.71     0.002 C 
ATOM   2877  CD1 LEU A 394     221.444 246.286 222.130  1.00113.17     0.000 C 
ATOM   2878  CD2 LEU A 394     219.814 247.328 223.718  1.00114.08     0.000 C 
ATOM   2879  N   SER A 395     224.455 245.019 226.049  1.00104.99    -0.226 NA
ATOM   2880  CA  SER A 395     225.035 244.253 227.149  1.00105.36     0.219 C 
ATOM   2881  C   SER A 395     226.114 245.053 227.868  1.00110.42     0.277 C 
ATOM   2882  O   SER A 395     226.201 245.023 229.101  1.00118.72    -0.268 OA
ATOM   2883  CB  SER A 395     225.597 242.929 226.631  1.00100.02     0.216 C 
ATOM   2884  OG  SER A 395     226.548 243.144 225.604  1.00108.79    -0.218 OA
ATOM   2885  N   LEU A 396     226.943 245.776 227.112  1.00106.59    -0.229 NA
ATOM   2886  CA  LEU A 396     227.964 246.620 227.724  1.00105.85     0.186 C 
ATOM   2887  C   LEU A 396     227.334 247.726 228.562  1.00108.44     0.274 C 
ATOM   2888  O   LEU A 396     227.819 248.042 229.656  1.00111.41    -0.268 OA
ATOM   2889  CB  LEU A 396     228.866 247.213 226.642  1.00 99.59     0.034 C 
ATOM   2890  CG  LEU A 396     230.073 246.376 226.215  1.00 99.97     0.002 C 
ATOM   2891  CD1 LEU A 396     230.899 247.122 225.178  1.00106.12     0.000 C 
ATOM   2892  CD2 LEU A 396     230.924 245.997 227.416  1.00103.67     0.000 C 
ATOM   2893  N   PHE A 397     226.248 248.327 228.068  1.00114.13    -0.228 NA
ATOM   2894  CA  PHE A 397     225.577 249.375 228.830  1.00117.23     0.191 C 
ATOM   2895  C   PHE A 397     224.980 248.814 230.117  1.00122.82     0.275 C 
ATOM   2896  O   PHE A 397     225.050 249.449 231.178  1.00132.41    -0.268 OA
ATOM   2897  CB  PHE A 397     224.494 250.030 227.973  1.00115.46     0.060 C 
ATOM   2898  CG  PHE A 397     225.003 251.141 227.097  1.00121.69    -0.020 A 
ATOM   2899  CD1 PHE A 397     225.651 252.234 227.642  1.00126.28    -0.004 A 
ATOM   2900  CD2 PHE A 397     224.821 251.094 225.725  1.00120.90    -0.004 A 
ATOM   2901  CE1 PHE A 397     226.111 253.253 226.834  1.00127.78    -0.000 A 
ATOM   2902  CE2 PHE A 397     225.282 252.108 224.912  1.00121.10    -0.000 A 
ATOM   2903  CZ  PHE A 397     225.927 253.189 225.466  1.00124.43    -0.000 A 
ATOM   2904  N   GLY A 398     224.395 247.615 230.044  1.00107.83    -0.226 NA
ATOM   2905  CA  GLY A 398     223.862 246.987 231.245  1.00109.73     0.218 C 
ATOM   2906  C   GLY A 398     224.942 246.654 232.256  1.00117.57     0.277 C 
ATOM   2907  O   GLY A 398     224.752 246.809 233.467  1.00122.06    -0.268 OA
ATOM   2908  N   MET A 399     226.089 246.175 231.769  1.00126.73    -0.229 NA
ATOM   2909  CA  MET A 399     227.240 245.954 232.635  1.00122.53     0.187 C 
ATOM   2910  C   MET A 399     227.733 247.242 233.276  1.00124.25     0.274 C 
ATOM   2911  O   MET A 399     228.173 247.218 234.431  1.00128.47    -0.268 OA
ATOM   2912  CB  MET A 399     228.363 245.291 231.840  1.00120.62     0.046 C 
ATOM   2913  CG  MET A 399     229.243 244.375 232.667  1.00125.13     0.060 C 
ATOM   2914  SD  MET A 399     228.550 242.721 232.802  1.00143.39    -0.139 SA
ATOM   2915  CE  MET A 399     229.220 241.950 231.338  1.00125.21     0.069 C 
ATOM   2916  N   VAL A 400     227.682 248.358 232.548  1.00107.09    -0.229 NA
ATOM   2917  CA  VAL A 400     228.016 249.650 233.139  1.00104.45     0.186 C 
ATOM   2918  C   VAL A 400     227.028 250.010 234.242  1.00108.72     0.274 C 
ATOM   2919  O   VAL A 400     227.419 250.500 235.309  1.00114.74    -0.268 OA
ATOM   2920  CB  VAL A 400     228.069 250.733 232.046  1.00102.37     0.032 C 
ATOM   2921  CG1 VAL A 400     227.758 252.097 232.633  1.00104.62     0.003 C 
ATOM   2922  CG2 VAL A 400     229.431 250.743 231.391  1.00110.98     0.003 C 
ATOM   2923  N   LEU A 401     225.739 249.771 234.010  1.00104.71    -0.229 NA
ATOM   2924  CA  LEU A 401     224.714 250.211 234.949  1.00104.74     0.186 C 
ATOM   2925  C   LEU A 401     224.572 249.309 236.171  1.00108.69     0.274 C 
ATOM   2926  O   LEU A 401     224.042 249.761 237.192  1.00114.94    -0.268 OA
ATOM   2927  CB  LEU A 401     223.361 250.311 234.236  1.00105.73     0.034 C 
ATOM   2928  CG  LEU A 401     222.546 251.586 234.463  1.00110.69     0.002 C 
ATOM   2929  CD1 LEU A 401     223.449 252.809 234.469  1.00114.27     0.000 C 
ATOM   2930  CD2 LEU A 401     221.478 251.714 233.393  1.00108.09     0.000 C 
ATOM   2931  N   ALA A 402     225.035 248.058 236.105  1.00110.73    -0.229 NA
ATOM   2932  CA  ALA A 402     224.916 247.169 237.259  1.00109.76     0.186 C 
ATOM   2933  C   ALA A 402     225.919 247.500 238.360  1.00113.96     0.274 C 
ATOM   2934  O   ALA A 402     225.797 246.975 239.478  1.00119.98    -0.268 OA
ATOM   2935  CB  ALA A 402     225.090 245.714 236.823  1.00111.98     0.037 C 
ATOM   2936  N   ILE A 403     226.897 248.359 238.068  1.00117.11    -0.229 NA
ATOM   2937  CA  ILE A 403     227.916 248.703 239.052  1.00118.76     0.186 C 
ATOM   2938  C   ILE A 403     227.286 249.387 240.258  1.00115.74     0.274 C 
ATOM   2939  O   ILE A 403     227.668 249.126 241.404  1.00120.69    -0.268 OA
ATOM   2940  CB  ILE A 403     229.004 249.578 238.402  1.00115.35     0.032 C 
ATOM   2941  CG1 ILE A 403     230.013 248.703 237.656  1.00114.60     0.002 C 
ATOM   2942  CG2 ILE A 403     229.711 250.429 239.444  1.00116.00     0.003 C 
ATOM   2943  CD1 ILE A 403     231.041 249.487 236.873  1.00112.77     0.000 C 
ATOM   2944  N   GLY A 404     226.316 250.273 240.020  1.00113.18    -0.226 NA
ATOM   2945  CA  GLY A 404     225.662 250.952 241.127  1.00120.78     0.218 C 
ATOM   2946  C   GLY A 404     224.931 249.993 242.047  1.00123.60     0.277 C 
ATOM   2947  O   GLY A 404     225.006 250.106 243.273  1.00128.45    -0.268 OA
ATOM   2948  N   ILE A 405     224.220 249.025 241.464  1.00120.68    -0.229 NA
ATOM   2949  CA  ILE A 405     223.531 248.025 242.273  1.00124.94     0.186 C 
ATOM   2950  C   ILE A 405     224.532 247.219 243.091  1.00127.14     0.274 C 
ATOM   2951  O   ILE A 405     224.329 246.987 244.292  1.00129.83    -0.268 OA
ATOM   2952  CB  ILE A 405     222.666 247.118 241.378  1.00123.90     0.032 C 
ATOM   2953  CG1 ILE A 405     221.407 247.858 240.918  1.00127.37     0.002 C 
ATOM   2954  CG2 ILE A 405     222.297 245.835 242.109  1.00121.03     0.003 C 
ATOM   2955  CD1 ILE A 405     220.381 246.966 240.248  1.00125.97     0.000 C 
ATOM   2956  N   VAL A 406     225.633 246.794 242.464  1.00114.77    -0.229 NA
ATOM   2957  CA  VAL A 406     226.624 245.983 243.174  1.00110.76     0.186 C 
ATOM   2958  C   VAL A 406     227.229 246.769 244.334  1.00112.63     0.274 C 
ATOM   2959  O   VAL A 406     227.370 246.257 245.455  1.00118.35    -0.268 OA
ATOM   2960  CB  VAL A 406     227.712 245.495 242.202  1.00112.03     0.032 C 
ATOM   2961  CG1 VAL A 406     228.832 244.804 242.966  1.00118.48     0.003 C 
ATOM   2962  CG2 VAL A 406     227.116 244.564 241.163  1.00112.97     0.003 C 
ATOM   2963  N   VAL A 407     227.600 248.025 244.081  1.00110.89    -0.229 NA
ATOM   2964  CA  VAL A 407     228.265 248.801 245.120  1.00111.23     0.186 C 
ATOM   2965  C   VAL A 407     227.293 249.146 246.242  1.00118.18     0.274 C 
ATOM   2966  O   VAL A 407     227.685 249.183 247.413  1.00123.11    -0.268 OA
ATOM   2967  CB  VAL A 407     228.940 250.056 244.528  1.00114.80     0.032 C 
ATOM   2968  CG1 VAL A 407     227.932 251.001 243.902  1.00116.48     0.003 C 
ATOM   2969  CG2 VAL A 407     229.750 250.767 245.586  1.00117.76     0.003 C 
ATOM   2970  N   ASP A 408     226.019 249.393 245.921  1.00122.01    -0.228 NA
ATOM   2971  CA  ASP A 408     225.030 249.606 246.973  1.00122.70     0.197 C 
ATOM   2972  C   ASP A 408     224.873 248.354 247.827  1.00121.68     0.275 C 
ATOM   2973  O   ASP A 408     224.796 248.436 249.062  1.00126.79    -0.268 OA
ATOM   2974  CB  ASP A 408     223.691 250.018 246.357  1.00123.70     0.132 C 
ATOM   2975  CG  ASP A 408     222.569 250.077 247.376  1.00131.08     0.188 C 
ATOM   2976  OD1 ASP A 408     222.824 250.516 248.517  1.00134.72    -0.647 OA
ATOM   2977  OD2 ASP A 408     221.429 249.693 247.032  1.00128.41    -0.647 OA
ATOM   2978  N   ASP A 409     224.840 247.181 247.182  1.00121.53    -0.228 NA
ATOM   2979  CA  ASP A 409     224.675 245.936 247.923  1.00126.69     0.197 C 
ATOM   2980  C   ASP A 409     225.843 245.731 248.879  1.00124.30     0.275 C 
ATOM   2981  O   ASP A 409     225.628 245.404 250.053  1.00126.11    -0.268 OA
ATOM   2982  CB  ASP A 409     224.519 244.776 246.924  1.00131.45     0.132 C 
ATOM   2983  CG  ASP A 409     224.490 243.391 247.570  1.00134.56     0.188 C 
ATOM   2984  OD1 ASP A 409     224.974 243.177 248.704  1.00132.67    -0.647 OA
ATOM   2985  OD2 ASP A 409     223.954 242.487 246.891  1.00137.20    -0.647 OA
ATOM   2986  N   ALA A 410     227.073 245.975 248.415  1.00111.24    -0.229 NA
ATOM   2987  CA  ALA A 410     228.237 245.816 249.285  1.00107.54     0.186 C 
ATOM   2988  C   ALA A 410     228.237 246.845 250.412  1.00109.95     0.274 C 
ATOM   2989  O   ALA A 410     228.487 246.509 251.581  1.00112.88    -0.268 OA
ATOM   2990  CB  ALA A 410     229.523 245.924 248.465  1.00109.98     0.037 C 
ATOM   2991  N   ILE A 411     227.954 248.107 250.080  1.00103.64    -0.229 NA
ATOM   2992  CA  ILE A 411     228.047 249.173 251.067  1.00101.38     0.186 C 
ATOM   2993  C   ILE A 411     226.990 249.037 252.150  1.00106.18     0.274 C 
ATOM   2994  O   ILE A 411     227.227 249.471 253.281  1.00102.94    -0.268 OA
ATOM   2995  CB  ILE A 411     227.969 250.556 250.396  1.00 97.11     0.032 C 
ATOM   2996  CG1 ILE A 411     228.550 251.632 251.316  1.00101.43     0.002 C 
ATOM   2997  CG2 ILE A 411     226.539 250.917 250.041  1.00102.14     0.003 C 
ATOM   2998  CD1 ILE A 411     229.882 251.273 251.940  1.00110.99     0.000 C 
ATOM   2999  N   VAL A 412     225.838 248.430 251.849  1.00109.47    -0.229 NA
ATOM   3000  CA  VAL A 412     224.838 248.202 252.891  1.00102.36     0.186 C 
ATOM   3001  C   VAL A 412     225.414 247.318 253.995  1.00106.94     0.274 C 
ATOM   3002  O   VAL A 412     225.339 247.647 255.188  1.00113.87    -0.268 OA
ATOM   3003  CB  VAL A 412     223.565 247.589 252.281  1.00 99.87     0.032 C 
ATOM   3004  CG1 VAL A 412     222.744 246.897 253.352  1.00103.15     0.003 C 
ATOM   3005  CG2 VAL A 412     222.751 248.660 251.576  1.00106.74     0.003 C 
ATOM   3006  N   VAL A 413     226.013 246.190 253.607  1.00110.50    -0.229 NA
ATOM   3007  CA  VAL A 413     226.595 245.272 254.582  1.00105.42     0.186 C 
ATOM   3008  C   VAL A 413     227.751 245.936 255.317  1.00104.75     0.274 C 
ATOM   3009  O   VAL A 413     227.895 245.793 256.540  1.00110.41    -0.268 OA
ATOM   3010  CB  VAL A 413     227.033 243.967 253.891  1.00103.04     0.032 C 
ATOM   3011  CG1 VAL A 413     227.905 243.137 254.816  1.00102.00     0.003 C 
ATOM   3012  CG2 VAL A 413     225.817 243.171 253.448  1.00107.59     0.003 C 
ATOM   3013  N   VAL A 414     228.598 246.668 254.585  1.00101.55    -0.229 NA
ATOM   3014  CA  VAL A 414     229.745 247.318 255.221  1.00 99.66     0.186 C 
ATOM   3015  C   VAL A 414     229.276 248.312 256.279  1.00100.29     0.274 C 
ATOM   3016  O   VAL A 414     229.795 248.342 257.405  1.00102.80    -0.268 OA
ATOM   3017  CB  VAL A 414     230.635 247.996 254.164  1.00103.39     0.032 C 
ATOM   3018  CG1 VAL A 414     231.754 248.776 254.835  1.00 99.28     0.003 C 
ATOM   3019  CG2 VAL A 414     231.204 246.963 253.209  1.00107.40     0.003 C 
ATOM   3020  N   GLU A 415     228.279 249.131 255.936  1.00 99.50    -0.229 NA
ATOM   3021  CA  GLU A 415     227.772 250.127 256.872  1.00 98.76     0.186 C 
ATOM   3022  C   GLU A 415     227.124 249.472 258.082  1.00100.99     0.274 C 
ATOM   3023  O   GLU A 415     227.293 249.944 259.211  1.00102.08    -0.268 OA
ATOM   3024  CB  GLU A 415     226.781 251.054 256.167  1.00 95.15     0.037 C 
ATOM   3025  N   ASN A 416     226.374 248.387 257.873  1.00111.96    -0.228 NA
ATOM   3026  CA  ASN A 416     225.743 247.713 259.005  1.00109.38     0.196 C 
ATOM   3027  C   ASN A 416     226.789 247.131 259.953  1.00105.42     0.275 C 
ATOM   3028  O   ASN A 416     226.670 247.252 261.180  1.00106.22    -0.268 OA
ATOM   3029  CB  ASN A 416     224.792 246.624 258.508  1.00111.53     0.126 C 
ATOM   3030  CG  ASN A 416     223.704 246.298 259.515  1.00120.21     0.276 C 
ATOM   3031  OD1 ASN A 416     223.430 247.079 260.426  1.00118.70    -0.269 OA
ATOM   3032  ND2 ASN A 416     223.074 245.140 259.351  1.00123.73    -0.107 N 
ATOM   3033  N   VAL A 417     227.828 246.501 259.398  1.00105.33    -0.229 NA
ATOM   3034  CA  VAL A 417     228.876 245.932 260.241  1.00102.38     0.186 C 
ATOM   3035  C   VAL A 417     229.616 247.026 261.003  1.00107.44     0.274 C 
ATOM   3036  O   VAL A 417     229.918 246.866 262.192  1.00112.44    -0.268 OA
ATOM   3037  CB  VAL A 417     229.836 245.072 259.397  1.00108.18     0.032 C 
ATOM   3038  CG1 VAL A 417     231.029 244.626 260.231  1.00108.46     0.003 C 
ATOM   3039  CG2 VAL A 417     229.103 243.866 258.830  1.00108.92     0.003 C 
ATOM   3040  N   GLU A 418     229.911 248.154 260.350  1.00122.92    -0.229 NA
ATOM   3041  CA  GLU A 418     230.615 249.234 261.038  1.00117.29     0.187 C 
ATOM   3042  C   GLU A 418     229.736 249.852 262.119  1.00119.22     0.274 C 
ATOM   3043  O   GLU A 418     230.233 250.240 263.181  1.00122.26    -0.268 OA
ATOM   3044  CB  GLU A 418     231.082 250.286 260.028  1.00121.17     0.045 C 
ATOM   3045  CG  GLU A 418     232.156 251.268 260.523  1.00123.19     0.100 C 
ATOM   3046  CD  GLU A 418     231.689 252.237 261.595  1.00126.19     0.185 C 
ATOM   3047  OE1 GLU A 418     232.540 252.710 262.377  1.00125.83    -0.647 OA
ATOM   3048  OE2 GLU A 418     230.482 252.549 261.644  1.00126.47    -0.647 OA
ATOM   3049  N   ARG A 419     228.430 249.963 261.861  1.00121.26    -0.229 NA
ATOM   3050  CA  ARG A 419     227.500 250.420 262.887  1.00119.99     0.186 C 
ATOM   3051  C   ARG A 419     227.525 249.500 264.100  1.00117.93     0.274 C 
ATOM   3052  O   ARG A 419     227.592 249.966 265.245  1.00117.13    -0.268 OA
ATOM   3053  CB  ARG A 419     226.089 250.498 262.295  1.00122.40     0.036 C 
ATOM   3054  CG  ARG A 419     225.191 251.583 262.874  1.00119.82     0.029 C 
ATOM   3055  CD  ARG A 419     224.673 251.218 264.259  1.00119.03     0.145 C 
ATOM   3056  NE  ARG A 419     224.004 249.921 264.283  1.00126.67    -0.083 NA
ATOM   3057  CZ  ARG A 419     222.842 249.660 263.700  1.00121.71     0.782 C 
ATOM   3058  NH1 ARG A 419     222.182 250.586 263.026  1.00120.53     0.063 N 
ATOM   3059  NH2 ARG A 419     222.324 248.439 263.803  1.00119.36     0.063 N 
ATOM   3060  N   ASN A 420     227.473 248.187 263.870  1.00120.68    -0.228 NA
ATOM   3061  CA  ASN A 420     227.504 247.250 264.989  1.00118.61     0.196 C 
ATOM   3062  C   ASN A 420     228.820 247.325 265.750  1.00122.73     0.275 C 
ATOM   3063  O   ASN A 420     228.831 247.207 266.981  1.00121.40    -0.268 OA
ATOM   3064  CB  ASN A 420     227.245 245.830 264.496  1.00123.17     0.126 C 
ATOM   3065  CG  ASN A 420     225.771 245.506 264.427  1.00122.00     0.276 C 
ATOM   3066  OD1 ASN A 420     225.236 245.198 263.363  1.00126.54    -0.269 OA
ATOM   3067  ND2 ASN A 420     225.099 245.588 265.569  1.00116.19    -0.107 N 
ATOM   3068  N   ILE A 421     229.935 247.510 265.041  1.00124.25    -0.229 NA
ATOM   3069  CA  ILE A 421     231.221 247.683 265.712  1.00117.96     0.186 C 
ATOM   3070  C   ILE A 421     231.210 248.945 266.567  1.00116.69     0.274 C 
ATOM   3071  O   ILE A 421     231.635 248.934 267.729  1.00116.03    -0.268 OA
ATOM   3072  CB  ILE A 421     232.363 247.712 264.682  1.00119.24     0.032 C 
ATOM   3073  CG1 ILE A 421     232.759 246.292 264.287  1.00122.71     0.002 C 
ATOM   3074  CG2 ILE A 421     233.570 248.439 265.245  1.00116.56     0.003 C 
ATOM   3075  CD1 ILE A 421     233.779 246.236 263.180  1.00125.03     0.000 C 
ATOM   3076  N   GLU A 422     230.720 250.055 266.007  1.00131.99    -0.229 NA
ATOM   3077  CA  GLU A 422     230.686 251.307 266.752  1.00130.53     0.186 C 
ATOM   3078  C   GLU A 422     229.692 251.266 267.904  1.00133.11     0.274 C 
ATOM   3079  O   GLU A 422     229.766 252.115 268.798  1.00130.73    -0.268 OA
ATOM   3080  CB  GLU A 422     230.358 252.469 265.816  1.00128.41     0.037 C 
ATOM   3081  N   ALA A 423     228.765 250.304 267.901  1.00142.88    -0.229 NA
ATOM   3082  CA  ALA A 423     227.849 250.161 269.029  1.00141.65     0.186 C 
ATOM   3083  C   ALA A 423     228.603 249.849 270.317  1.00141.06     0.274 C 
ATOM   3084  O   ALA A 423     228.201 250.287 271.401  1.00135.43    -0.268 OA
ATOM   3085  CB  ALA A 423     226.813 249.077 268.735  1.00138.70     0.037 C 
ATOM   3086  N   GLY A 424     229.696 249.093 270.221  1.00137.91    -0.226 NA
ATOM   3087  CA  GLY A 424     230.509 248.805 271.388  1.00134.00     0.218 C 
ATOM   3088  C   GLY A 424     231.085 247.404 271.435  1.00135.81     0.277 C 
ATOM   3089  O   GLY A 424     231.888 247.087 272.317  1.00136.34    -0.268 OA
ATOM   3090  N   LEU A 425     230.680 246.554 270.496  1.00133.84    -0.229 NA
ATOM   3091  CA  LEU A 425     231.132 245.172 270.482  1.00132.04     0.186 C 
ATOM   3092  C   LEU A 425     232.406 245.020 269.657  1.00135.21     0.274 C 
ATOM   3093  O   LEU A 425     232.746 245.872 268.830  1.00141.84    -0.268 OA
ATOM   3094  CB  LEU A 425     230.044 244.248 269.927  1.00129.52     0.034 C 
ATOM   3095  CG  LEU A 425     228.777 243.963 270.745  1.00133.69     0.002 C 
ATOM   3096  CD1 LEU A 425     227.903 245.197 270.962  1.00134.25     0.000 C 
ATOM   3097  CD2 LEU A 425     227.974 242.845 270.097  1.00134.58     0.000 C 
ATOM   3098  N   ASN A 426     233.116 243.920 269.898  1.00133.31    -0.228 NA
ATOM   3099  CA  ASN A 426     234.298 243.594 269.120  1.00132.01     0.194 C 
ATOM   3100  C   ASN A 426     233.889 243.115 267.725  1.00137.40     0.257 C 
ATOM   3101  O   ASN A 426     232.737 242.733 267.506  1.00142.98    -0.270 OA
ATOM   3102  CB  ASN A 426     235.130 242.538 269.846  1.00130.93     0.126 C 
ATOM   3103  CG  ASN A 426     234.554 241.149 269.711  1.00137.00     0.276 C 
ATOM   3104  OD1 ASN A 426     233.372 240.935 269.960  1.00137.27    -0.269 OA
ATOM   3105  ND2 ASN A 426     235.388 240.194 269.315  1.00136.33    -0.107 N 
ATOM   3106  N   PRO A 427     234.818 243.139 266.760  1.00129.47    -0.312 N 
ATOM   3107  CA  PRO A 427     234.435 242.868 265.361  1.00131.14     0.165 C 
ATOM   3108  C   PRO A 427     233.711 241.551 265.127  1.00134.83     0.272 C 
ATOM   3109  O   PRO A 427     232.800 241.512 264.292  1.00139.55    -0.269 OA
ATOM   3110  CB  PRO A 427     235.778 242.895 264.621  1.00124.61     0.034 C 
ATOM   3111  CG  PRO A 427     236.664 243.739 265.447  1.00125.92     0.027 C 
ATOM   3112  CD  PRO A 427     236.190 243.670 266.867  1.00125.88     0.105 C 
ATOM   3113  N   ARG A 428     234.081 240.472 265.815  1.00128.32    -0.229 NA
ATOM   3114  CA  ARG A 428     233.466 239.175 265.544  1.00123.46     0.186 C 
ATOM   3115  C   ARG A 428     231.980 239.160 265.894  1.00125.49     0.274 C 
ATOM   3116  O   ARG A 428     231.143 238.785 265.062  1.00125.31    -0.268 OA
ATOM   3117  CB  ARG A 428     234.201 238.070 266.304  1.00127.97     0.036 C 
ATOM   3118  CG  ARG A 428     233.603 236.687 266.109  1.00133.35     0.029 C 
ATOM   3119  CD  ARG A 428     234.685 235.621 266.063  1.00134.96     0.145 C 
ATOM   3120  NE  ARG A 428     235.767 235.990 265.158  1.00133.55    -0.083 NA
ATOM   3121  CZ  ARG A 428     236.597 235.127 264.590  1.00130.80     0.782 C 
ATOM   3122  NH1 ARG A 428     236.504 233.827 264.816  1.00126.04     0.063 N 
ATOM   3123  NH2 ARG A 428     237.545 235.579 263.774  1.00129.50     0.063 N 
ATOM   3124  N   GLU A 429     231.640 239.570 267.118  1.00132.86    -0.229 NA
ATOM   3125  CA  GLU A 429     230.235 239.601 267.512  1.00136.73     0.187 C 
ATOM   3126  C   GLU A 429     229.457 240.639 266.721  1.00138.74     0.274 C 
ATOM   3127  O   GLU A 429     228.275 240.435 266.420  1.00143.20    -0.268 OA
ATOM   3128  CB  GLU A 429     230.102 239.871 269.012  1.00136.88     0.045 C 
ATOM   3129  CG  GLU A 429     231.011 239.022 269.882  1.00138.46     0.100 C 
ATOM   3130  CD  GLU A 429     231.067 237.576 269.438  1.00142.87     0.185 C 
ATOM   3131  OE1 GLU A 429     229.994 236.964 269.252  1.00142.97    -0.647 OA
ATOM   3132  OE2 GLU A 429     232.188 237.053 269.265  1.00144.52    -0.647 OA
ATOM   3133  N   ALA A 430     230.094 241.760 266.380  1.00121.85    -0.229 NA
ATOM   3134  CA  ALA A 430     229.434 242.760 265.550  1.00118.84     0.186 C 
ATOM   3135  C   ALA A 430     229.085 242.188 264.182  1.00121.46     0.274 C 
ATOM   3136  O   ALA A 430     227.983 242.407 263.668  1.00127.49    -0.268 OA
ATOM   3137  CB  ALA A 430     230.324 243.994 265.413  1.00115.84     0.037 C 
ATOM   3138  N   THR A 431     230.017 241.446 263.578  1.00114.67    -0.226 NA
ATOM   3139  CA  THR A 431     229.746 240.814 262.291  1.00116.45     0.216 C 
ATOM   3140  C   THR A 431     228.637 239.778 262.409  1.00118.49     0.277 C 
ATOM   3141  O   THR A 431     227.762 239.693 261.539  1.00124.40    -0.268 OA
ATOM   3142  CB  THR A 431     231.019 240.170 261.740  1.00116.25     0.184 C 
ATOM   3143  OG1 THR A 431     232.116 241.081 261.879  1.00129.08    -0.221 OA
ATOM   3144  CG2 THR A 431     230.843 239.823 260.270  1.00111.81     0.038 C 
ATOM   3145  N   TYR A 432     228.661 238.977 263.478  1.00117.99    -0.228 NA
ATOM   3146  CA  TYR A 432     227.597 237.999 263.694  1.00115.95     0.191 C 
ATOM   3147  C   TYR A 432     226.237 238.680 263.776  1.00120.51     0.275 C 
ATOM   3148  O   TYR A 432     225.285 238.283 263.092  1.00125.28    -0.268 OA
ATOM   3149  CB  TYR A 432     227.869 237.199 264.969  1.00118.13     0.060 C 
ATOM   3150  CG  TYR A 432     228.928 236.133 264.825  1.00121.54    -0.020 A 
ATOM   3151  CD1 TYR A 432     229.420 235.778 263.577  1.00123.82    -0.002 A 
ATOM   3152  CD2 TYR A 432     229.439 235.481 265.939  1.00121.97    -0.002 A 
ATOM   3153  CE1 TYR A 432     230.386 234.802 263.443  1.00125.76     0.027 A 
ATOM   3154  CE2 TYR A 432     230.407 234.505 265.814  1.00119.56     0.027 A 
ATOM   3155  CZ  TYR A 432     230.877 234.170 264.565  1.00122.24     0.131 A 
ATOM   3156  OH  TYR A 432     231.841 233.197 264.437  1.00120.41    -0.190 OA
ATOM   3157  N   ARG A 433     226.135 239.725 264.598  1.00122.75    -0.229 NA
ATOM   3158  CA  ARG A 433     224.865 240.422 264.760  1.00120.19     0.186 C 
ATOM   3159  C   ARG A 433     224.420 241.071 263.454  1.00119.42     0.274 C 
ATOM   3160  O   ARG A 433     223.239 241.004 263.093  1.00122.29    -0.268 OA
ATOM   3161  CB  ARG A 433     224.984 241.465 265.870  1.00121.42     0.036 C 
ATOM   3162  CG  ARG A 433     223.846 242.465 265.907  1.00128.33     0.029 C 
ATOM   3163  CD  ARG A 433     222.573 241.797 266.398  1.00129.97     0.145 C 
ATOM   3164  NE  ARG A 433     222.783 241.097 267.660  1.00130.45    -0.083 NA
ATOM   3165  CZ  ARG A 433     222.986 241.694 268.828  1.00130.60     0.782 C 
ATOM   3166  NH1 ARG A 433     222.976 243.012 268.944  1.00127.74     0.063 N 
ATOM   3167  NH2 ARG A 433     223.199 240.948 269.908  1.00130.04     0.063 N 
ATOM   3168  N   ALA A 434     225.352 241.696 262.729  1.00106.69    -0.229 NA
ATOM   3169  CA  ALA A 434     225.001 242.366 261.482  1.00108.45     0.186 C 
ATOM   3170  C   ALA A 434     224.501 241.378 260.437  1.00112.26     0.274 C 
ATOM   3171  O   ALA A 434     223.502 241.638 259.756  1.00120.68    -0.268 OA
ATOM   3172  CB  ALA A 434     226.203 243.146 260.952  1.00110.29     0.037 C 
ATOM   3173  N   MET A 435     225.180 240.236 260.291  1.00117.00    -0.229 NA
ATOM   3174  CA  MET A 435     224.750 239.243 259.315  1.00116.69     0.187 C 
ATOM   3175  C   MET A 435     223.547 238.438 259.784  1.00117.91     0.274 C 
ATOM   3176  O   MET A 435     222.951 237.718 258.976  1.00119.67    -0.268 OA
ATOM   3177  CB  MET A 435     225.901 238.294 258.977  1.00115.37     0.046 C 
ATOM   3178  CG  MET A 435     226.954 238.893 258.057  1.00117.38     0.060 C 
ATOM   3179  SD  MET A 435     226.257 239.798 256.657  1.00120.06    -0.139 SA
ATOM   3180  CE  MET A 435     225.297 238.520 255.845  1.00118.42     0.069 C 
ATOM   3181  N   ARG A 436     223.180 238.539 261.063  1.00127.32    -0.229 NA
ATOM   3182  CA  ARG A 436     221.991 237.841 261.539  1.00128.00     0.186 C 
ATOM   3183  C   ARG A 436     220.716 238.378 260.901  1.00131.08     0.274 C 
ATOM   3184  O   ARG A 436     219.721 237.651 260.799  1.00135.93    -0.268 OA
ATOM   3185  CB  ARG A 436     221.902 237.947 263.061  1.00128.01     0.036 C 
ATOM   3186  CG  ARG A 436     220.876 237.024 263.695  1.00129.47     0.029 C 
ATOM   3187  CD  ARG A 436     221.421 235.613 263.843  1.00130.09     0.145 C 
ATOM   3188  NE  ARG A 436     222.762 235.605 264.416  1.00134.38    -0.083 NA
ATOM   3189  CZ  ARG A 436     223.036 235.851 265.690  1.00135.50     0.782 C 
ATOM   3190  NH1 ARG A 436     222.081 236.120 266.565  1.00130.47     0.063 N 
ATOM   3191  NH2 ARG A 436     224.302 235.822 266.098  1.00137.50     0.063 N 
ATOM   3192  N   GLU A 437     220.720 239.636 260.459  1.00128.42    -0.229 NA
ATOM   3193  CA  GLU A 437     219.507 240.300 259.994  1.00132.13     0.187 C 
ATOM   3194  C   GLU A 437     219.681 240.912 258.606  1.00133.42     0.274 C 
ATOM   3195  O   GLU A 437     219.070 241.935 258.293  1.00131.42    -0.268 OA
ATOM   3196  CB  GLU A 437     219.074 241.367 260.998  1.00126.25     0.045 C 
ATOM   3197  CG  GLU A 437     220.118 242.449 261.234  1.00124.08     0.100 C 
ATOM   3198  CD  GLU A 437     220.025 243.063 262.615  1.00131.13     0.185 C 
ATOM   3199  OE1 GLU A 437     219.403 242.444 263.503  1.00133.73    -0.647 OA
ATOM   3200  OE2 GLU A 437     220.574 244.167 262.813  1.00130.98    -0.647 OA
ATOM   3201  N   VAL A 438     220.504 240.298 257.759  1.00122.76    -0.229 NA
ATOM   3202  CA  VAL A 438     220.768 240.852 256.436  1.00114.64     0.186 C 
ATOM   3203  C   VAL A 438     220.512 239.797 255.364  1.00121.46     0.274 C 
ATOM   3204  O   VAL A 438     220.158 240.126 254.226  1.00129.88    -0.268 OA
ATOM   3205  CB  VAL A 438     222.206 241.410 256.371  1.00112.60     0.032 C 
ATOM   3206  CG1 VAL A 438     222.775 241.356 254.959  1.00121.79     0.003 C 
ATOM   3207  CG2 VAL A 438     222.241 242.833 256.910  1.00106.47     0.003 C 
ATOM   3208  N   SER A 439     220.628 238.519 255.737  1.00120.43    -0.226 NA
ATOM   3209  CA  SER A 439     220.553 237.445 254.747  1.00129.58     0.219 C 
ATOM   3210  C   SER A 439     219.176 237.369 254.095  1.00132.71     0.277 C 
ATOM   3211  O   SER A 439     219.065 237.304 252.862  1.00137.18    -0.268 OA
ATOM   3212  CB  SER A 439     220.911 236.111 255.400  1.00132.02     0.216 C 
ATOM   3213  OG  SER A 439     220.300 235.029 254.720  1.00141.52    -0.218 OA
ATOM   3214  N   GLY A 440     218.118 237.368 254.900  1.00115.67    -0.226 NA
ATOM   3215  CA  GLY A 440     216.770 237.288 254.391  1.00117.02     0.216 C 
ATOM   3216  C   GLY A 440     216.422 238.419 253.443  1.00120.48     0.259 C 
ATOM   3217  O   GLY A 440     215.924 238.196 252.332  1.00123.28    -0.270 OA
ATOM   3218  N   PRO A 441     216.657 239.664 253.869  1.00115.98    -0.312 N 
ATOM   3219  CA  PRO A 441     216.423 240.788 252.950  1.00115.89     0.165 C 
ATOM   3220  C   PRO A 441     217.232 240.718 251.664  1.00114.77     0.272 C 
ATOM   3221  O   PRO A 441     216.695 241.060 250.607  1.00116.58    -0.269 OA
ATOM   3222  CB  PRO A 441     216.791 242.019 253.796  1.00111.61     0.034 C 
ATOM   3223  CG  PRO A 441     217.412 241.484 255.056  1.00112.09     0.027 C 
ATOM   3224  CD  PRO A 441     216.823 240.134 255.252  1.00111.29     0.105 C 
ATOM   3225  N   ILE A 442     218.495 240.281 251.700  1.00109.36    -0.229 NA
ATOM   3226  CA  ILE A 442     219.278 240.300 250.465  1.00109.27     0.186 C 
ATOM   3227  C   ILE A 442     218.811 239.202 249.512  1.00113.61     0.274 C 
ATOM   3228  O   ILE A 442     218.743 239.414 248.293  1.00125.68    -0.268 OA
ATOM   3229  CB  ILE A 442     220.793 240.221 250.748  1.00105.48     0.032 C 
ATOM   3230  CG1 ILE A 442     221.577 240.272 249.435  1.00116.85     0.002 C 
ATOM   3231  CG2 ILE A 442     221.164 238.956 251.478  1.00107.68     0.003 C 
ATOM   3232  CD1 ILE A 442     223.073 240.148 249.607  1.00118.68     0.000 C 
ATOM   3233  N   ILE A 443     218.466 238.019 250.035  1.00104.54    -0.229 NA
ATOM   3234  CA  ILE A 443     217.943 236.992 249.136  1.00111.44     0.186 C 
ATOM   3235  C   ILE A 443     216.585 237.417 248.586  1.00109.94     0.274 C 
ATOM   3236  O   ILE A 443     216.258 237.143 247.423  1.00115.29    -0.268 OA
ATOM   3237  CB  ILE A 443     217.873 235.612 249.821  1.00108.32     0.032 C 
ATOM   3238  CG1 ILE A 443     217.163 235.686 251.167  1.00117.39     0.002 C 
ATOM   3239  CG2 ILE A 443     219.273 235.036 249.993  1.00106.53     0.003 C 
ATOM   3240  CD1 ILE A 443     217.327 234.446 252.020  1.00114.86     0.000 C 
ATOM   3241  N   ALA A 444     215.780 238.108 249.400  1.00 94.56    -0.229 NA
ATOM   3242  CA  ALA A 444     214.512 238.633 248.905  1.00 97.58     0.186 C 
ATOM   3243  C   ALA A 444     214.730 239.670 247.811  1.00103.62     0.274 C 
ATOM   3244  O   ALA A 444     213.984 239.709 246.826  1.00107.20    -0.268 OA
ATOM   3245  CB  ALA A 444     213.706 239.231 250.058  1.00101.94     0.037 C 
ATOM   3246  N   ILE A 445     215.739 240.529 247.974  1.00 97.49    -0.229 NA
ATOM   3247  CA  ILE A 445     216.052 241.522 246.949  1.00 94.02     0.186 C 
ATOM   3248  C   ILE A 445     216.464 240.834 245.656  1.00 92.76     0.274 C 
ATOM   3249  O   ILE A 445     216.039 241.221 244.562  1.00 98.41    -0.268 OA
ATOM   3250  CB  ILE A 445     217.142 242.491 247.444  1.00 92.87     0.032 C 
ATOM   3251  CG1 ILE A 445     216.565 243.488 248.450  1.00 94.77     0.002 C 
ATOM   3252  CG2 ILE A 445     217.782 243.221 246.273  1.00 94.16     0.003 C 
ATOM   3253  CD1 ILE A 445     217.538 243.894 249.535  1.00 97.22     0.000 C 
ATOM   3254  N   ALA A 446     217.300 239.799 245.764  1.00 93.06    -0.229 NA
ATOM   3255  CA  ALA A 446     217.694 239.053 244.574  1.00 97.09     0.186 C 
ATOM   3256  C   ALA A 446     216.481 238.440 243.884  1.00102.22     0.274 C 
ATOM   3257  O   ALA A 446     216.342 238.525 242.656  1.00108.11    -0.268 OA
ATOM   3258  CB  ALA A 446     218.706 237.970 244.944  1.00 92.89     0.037 C 
ATOM   3259  N   LEU A 447     215.581 237.835 244.663  1.00107.80    -0.229 NA
ATOM   3260  CA  LEU A 447     214.413 237.183 244.080  1.00105.58     0.186 C 
ATOM   3261  C   LEU A 447     213.490 238.192 243.404  1.00104.06     0.274 C 
ATOM   3262  O   LEU A 447     212.993 237.949 242.298  1.00108.45    -0.268 OA
ATOM   3263  CB  LEU A 447     213.667 236.390 245.153  1.00105.55     0.034 C 
ATOM   3264  CG  LEU A 447     214.340 235.078 245.564  1.00105.61     0.002 C 
ATOM   3265  CD1 LEU A 447     213.855 234.617 246.930  1.00109.44     0.000 C 
ATOM   3266  CD2 LEU A 447     214.116 234.000 244.515  1.00 99.82     0.000 C 
ATOM   3267  N   THR A 448     213.253 239.340 244.045  1.00 95.48    -0.226 NA
ATOM   3268  CA  THR A 448     212.356 240.321 243.438  1.00100.34     0.216 C 
ATOM   3269  C   THR A 448     212.998 241.002 242.234  1.00105.80     0.277 C 
ATOM   3270  O   THR A 448     212.295 241.358 241.283  1.00108.96    -0.268 OA
ATOM   3271  CB  THR A 448     211.898 241.363 244.465  1.00100.53     0.184 C 
ATOM   3272  OG1 THR A 448     210.987 242.275 243.840  1.00112.11    -0.221 OA
ATOM   3273  CG2 THR A 448     213.070 242.149 245.012  1.00102.97     0.038 C 
ATOM   3274  N   LEU A 449     214.323 241.169 242.235  1.00 94.34    -0.229 NA
ATOM   3275  CA  LEU A 449     214.989 241.720 241.059  1.00 88.77     0.186 C 
ATOM   3276  C   LEU A 449     214.908 240.747 239.888  1.00 87.99     0.274 C 
ATOM   3277  O   LEU A 449     214.691 241.158 238.739  1.00 91.45    -0.268 OA
ATOM   3278  CB  LEU A 449     216.444 242.051 241.392  1.00 92.73     0.034 C 
ATOM   3279  CG  LEU A 449     216.768 243.507 241.743  1.00 98.24     0.002 C 
ATOM   3280  CD1 LEU A 449     216.684 244.405 240.524  1.00 98.42     0.000 C 
ATOM   3281  CD2 LEU A 449     215.858 244.019 242.850  1.00100.65     0.000 C 
ATOM   3282  N   VAL A 450     215.065 239.449 240.166  1.00 87.17    -0.229 NA
ATOM   3283  CA  VAL A 450     214.882 238.440 239.129  1.00 88.69     0.186 C 
ATOM   3284  C   VAL A 450     213.450 238.471 238.608  1.00 91.47     0.274 C 
ATOM   3285  O   VAL A 450     213.212 238.415 237.395  1.00 98.43    -0.268 OA
ATOM   3286  CB  VAL A 450     215.265 237.049 239.668  1.00 91.67     0.032 C 
ATOM   3287  CG1 VAL A 450     214.558 235.951 238.886  1.00 86.01     0.003 C 
ATOM   3288  CG2 VAL A 450     216.772 236.859 239.619  1.00 91.59     0.003 C 
ATOM   3289  N   ALA A 451     212.475 238.573 239.514  1.00 93.66    -0.229 NA
ATOM   3290  CA  ALA A 451     211.078 238.644 239.099  1.00 93.66     0.186 C 
ATOM   3291  C   ALA A 451     210.800 239.883 238.258  1.00 95.48     0.274 C 
ATOM   3292  O   ALA A 451     209.952 239.844 237.360  1.00 97.27    -0.268 OA
ATOM   3293  CB  ALA A 451     210.163 238.618 240.322  1.00 94.94     0.037 C 
ATOM   3294  N   VAL A 452     211.485 240.991 238.543  1.00 99.35    -0.229 NA
ATOM   3295  CA  VAL A 452     211.304 242.198 237.744  1.00 96.78     0.186 C 
ATOM   3296  C   VAL A 452     211.892 242.016 236.350  1.00 95.83     0.274 C 
ATOM   3297  O   VAL A 452     211.261 242.367 235.346  1.00 92.18    -0.268 OA
ATOM   3298  CB  VAL A 452     211.923 243.413 238.461  1.00 96.20     0.032 C 
ATOM   3299  CG1 VAL A 452     212.197 244.536 237.471  1.00 91.96     0.003 C 
ATOM   3300  CG2 VAL A 452     211.011 243.899 239.571  1.00 90.99     0.003 C 
ATOM   3301  N   PHE A 453     213.100 241.452 236.258  1.00104.07    -0.228 NA
ATOM   3302  CA  PHE A 453     213.825 241.514 234.990  1.00 98.85     0.191 C 
ATOM   3303  C   PHE A 453     213.521 240.341 234.062  1.00 98.93     0.275 C 
ATOM   3304  O   PHE A 453     213.391 240.540 232.849  1.00104.61    -0.268 OA
ATOM   3305  CB  PHE A 453     215.328 241.604 235.245  1.00 99.74     0.060 C 
ATOM   3306  CG  PHE A 453     215.774 242.942 235.749  1.00100.54    -0.020 A 
ATOM   3307  CD1 PHE A 453     215.196 244.102 235.262  1.00 97.65    -0.004 A 
ATOM   3308  CD2 PHE A 453     216.778 243.046 236.693  1.00102.30    -0.004 A 
ATOM   3309  CE1 PHE A 453     215.604 245.339 235.715  1.00 96.18    -0.000 A 
ATOM   3310  CE2 PHE A 453     217.194 244.282 237.145  1.00102.58    -0.000 A 
ATOM   3311  CZ  PHE A 453     216.604 245.429 236.658  1.00 98.31    -0.000 A 
ATOM   3312  N   VAL A 454     213.421 239.119 234.592  1.00101.13    -0.229 NA
ATOM   3313  CA  VAL A 454     213.357 237.938 233.726  1.00 97.06     0.184 C 
ATOM   3314  C   VAL A 454     212.179 237.973 232.757  1.00103.36     0.256 C 
ATOM   3315  O   VAL A 454     212.395 237.761 231.552  1.00111.37    -0.270 OA
ATOM   3316  CB  VAL A 454     213.382 236.657 234.580  1.00102.50     0.032 C 
ATOM   3317  CG1 VAL A 454     212.955 235.456 233.751  1.00102.90     0.003 C 
ATOM   3318  CG2 VAL A 454     214.767 236.442 235.163  1.00105.67     0.003 C 
ATOM   3319  N   PRO A 455     210.933 238.223 233.187  1.00 99.04    -0.312 N 
ATOM   3320  CA  PRO A 455     209.826 238.226 232.215  1.00 98.70     0.165 C 
ATOM   3321  C   PRO A 455     209.932 239.313 231.160  1.00 96.51     0.272 C 
ATOM   3322  O   PRO A 455     209.360 239.151 230.075  1.00 98.82    -0.269 OA
ATOM   3323  CB  PRO A 455     208.583 238.423 233.091  1.00 97.53     0.034 C 
ATOM   3324  CG  PRO A 455     209.082 239.094 234.305  1.00 98.53     0.027 C 
ATOM   3325  CD  PRO A 455     210.453 238.536 234.544  1.00 98.21     0.105 C 
ATOM   3326  N   LEU A 456     210.659 240.399 231.428  1.00104.78    -0.229 NA
ATOM   3327  CA  LEU A 456     210.700 241.520 230.498  1.00102.16     0.186 C 
ATOM   3328  C   LEU A 456     211.517 241.212 229.249  1.00100.44     0.274 C 
ATOM   3329  O   LEU A 456     211.543 242.030 228.324  1.00105.49    -0.268 OA
ATOM   3330  CB  LEU A 456     211.252 242.758 231.206  1.00101.63     0.034 C 
ATOM   3331  CG  LEU A 456     210.687 244.110 230.771  1.00102.40     0.002 C 
ATOM   3332  CD1 LEU A 456     209.171 244.048 230.675  1.00106.83     0.000 C 
ATOM   3333  CD2 LEU A 456     211.099 245.182 231.762  1.00108.40     0.000 C 
ATOM   3334  N   ALA A 457     212.178 240.058 229.203  1.00112.06    -0.229 NA
ATOM   3335  CA  ALA A 457     212.913 239.619 228.024  1.00118.12     0.186 C 
ATOM   3336  C   ALA A 457     212.061 238.801 227.060  1.00122.41     0.274 C 
ATOM   3337  O   ALA A 457     212.589 238.309 226.058  1.00121.58    -0.268 OA
ATOM   3338  CB  ALA A 457     214.138 238.804 228.444  1.00113.64     0.037 C 
ATOM   3339  N   PHE A 458     210.770 238.641 227.337  1.00129.44    -0.228 NA
ATOM   3340  CA  PHE A 458     209.896 237.793 226.537  1.00125.92     0.191 C 
ATOM   3341  C   PHE A 458     209.004 238.576 225.582  1.00125.38     0.275 C 
ATOM   3342  O   PHE A 458     208.069 237.998 225.018  1.00125.20    -0.268 OA
ATOM   3343  CB  PHE A 458     209.032 236.926 227.456  1.00127.33     0.060 C 
ATOM   3344  CG  PHE A 458     209.805 235.860 228.173  1.00129.49    -0.020 A 
ATOM   3345  CD1 PHE A 458     211.071 235.501 227.741  1.00126.55    -0.004 A 
ATOM   3346  CD2 PHE A 458     209.274 235.221 229.279  1.00130.16    -0.004 A 
ATOM   3347  CE1 PHE A 458     211.789 234.523 228.394  1.00127.49    -0.000 A 
ATOM   3348  CE2 PHE A 458     209.990 234.239 229.937  1.00128.27    -0.000 A 
ATOM   3349  CZ  PHE A 458     211.249 233.890 229.493  1.00128.88    -0.000 A 
ATOM   3350  N   MET A 459     209.258 239.868 225.394  1.00138.86    -0.229 NA
ATOM   3351  CA  MET A 459     208.482 240.646 224.439  1.00139.71     0.187 C 
ATOM   3352  C   MET A 459     208.764 240.186 223.013  1.00143.77     0.274 C 
ATOM   3353  O   MET A 459     209.876 239.765 222.683  1.00143.61    -0.268 OA
ATOM   3354  CB  MET A 459     208.806 242.133 224.584  1.00137.35     0.046 C 
ATOM   3355  CG  MET A 459     208.997 242.591 226.017  1.00142.21     0.060 C 
ATOM   3356  SD  MET A 459     208.655 244.348 226.225  1.00147.83    -0.139 SA
ATOM   3357  CE  MET A 459     206.892 244.392 225.928  1.00141.05     0.069 C 
ATOM   3358  N   THR A 460     207.743 240.263 222.168  1.00146.66    -0.226 NA
ATOM   3359  CA  THR A 460     207.886 239.938 220.758  1.00144.97     0.216 C 
ATOM   3360  C   THR A 460     208.229 241.191 219.959  1.00144.22     0.277 C 
ATOM   3361  O   THR A 460     207.915 242.316 220.354  1.00144.16    -0.268 OA
ATOM   3362  CB  THR A 460     206.604 239.301 220.219  1.00145.86     0.184 C 
ATOM   3363  OG1 THR A 460     205.468 239.907 220.849  1.00144.91    -0.221 OA
ATOM   3364  CG2 THR A 460     206.595 237.808 220.506  1.00141.68     0.038 C 
ATOM   3365  N   GLY A 461     208.887 240.982 218.825  1.00143.55    -0.226 NA
ATOM   3366  CA  GLY A 461     209.264 242.084 217.965  1.00144.28     0.218 C 
ATOM   3367  C   GLY A 461     210.671 242.590 218.214  1.00146.19     0.277 C 
ATOM   3368  O   GLY A 461     211.482 241.998 218.933  1.00147.95    -0.268 OA
ATOM   3369  N   LEU A 462     210.956 243.731 217.581  1.00141.03    -0.229 NA
ATOM   3370  CA  LEU A 462     212.281 244.337 217.672  1.00141.75     0.186 C 
ATOM   3371  C   LEU A 462     212.587 244.794 219.096  1.00141.28     0.274 C 
ATOM   3372  O   LEU A 462     213.719 244.641 219.579  1.00143.83    -0.268 OA
ATOM   3373  CB  LEU A 462     212.369 245.507 216.689  1.00142.82     0.034 C 
ATOM   3374  CG  LEU A 462     213.295 246.695 216.957  1.00144.00     0.002 C 
ATOM   3375  CD1 LEU A 462     214.748 246.260 216.952  1.00144.47     0.000 C 
ATOM   3376  CD2 LEU A 462     213.062 247.796 215.934  1.00142.17     0.000 C 
ATOM   3377  N   THR A 463     211.590 245.360 219.781  1.00133.54    -0.226 NA
ATOM   3378  CA  THR A 463     211.814 245.886 221.125  1.00134.84     0.216 C 
ATOM   3379  C   THR A 463     212.259 244.789 222.083  1.00137.45     0.277 C 
ATOM   3380  O   THR A 463     213.234 244.963 222.822  1.00144.42    -0.268 OA
ATOM   3381  CB  THR A 463     210.545 246.563 221.642  1.00137.28     0.184 C 
ATOM   3382  OG1 THR A 463     209.422 245.699 221.432  1.00142.43    -0.221 OA
ATOM   3383  CG2 THR A 463     210.312 247.879 220.916  1.00135.71     0.038 C 
ATOM   3384  N   GLY A 464     211.568 243.649 222.078  1.00136.15    -0.226 NA
ATOM   3385  CA  GLY A 464     211.991 242.540 222.919  1.00137.54     0.218 C 
ATOM   3386  C   GLY A 464     213.355 242.007 222.527  1.00139.98     0.277 C 
ATOM   3387  O   GLY A 464     214.135 241.572 223.382  1.00143.61    -0.268 OA
ATOM   3388  N   GLN A 465     213.661 242.032 221.227  1.00134.58    -0.229 NA
ATOM   3389  CA  GLN A 465     214.975 241.606 220.763  1.00134.13     0.187 C 
ATOM   3390  C   GLN A 465     216.077 242.477 221.350  1.00131.91     0.274 C 
ATOM   3391  O   GLN A 465     217.148 241.970 221.700  1.00130.43    -0.268 OA
ATOM   3392  CB  GLN A 465     215.025 241.638 219.235  1.00131.15     0.044 C 
ATOM   3393  CG  GLN A 465     215.146 240.269 218.587  1.00132.67     0.094 C 
ATOM   3394  CD  GLN A 465     216.537 239.684 218.712  1.00139.67     0.274 C 
ATOM   3395  OE1 GLN A 465     217.507 240.405 218.945  1.00143.17    -0.269 OA
ATOM   3396  NE2 GLN A 465     216.643 238.369 218.558  1.00137.13    -0.107 N 
ATOM   3397  N   PHE A 466     215.836 243.785 221.465  1.00117.68    -0.228 NA
ATOM   3398  CA  PHE A 466     216.808 244.654 222.125  1.00113.69     0.191 C 
ATOM   3399  C   PHE A 466     216.780 244.500 223.643  1.00119.96     0.275 C 
ATOM   3400  O   PHE A 466     217.804 244.697 224.307  1.00123.88    -0.268 OA
ATOM   3401  CB  PHE A 466     216.561 246.112 221.735  1.00112.53     0.060 C 
ATOM   3402  CG  PHE A 466     217.298 246.544 220.500  1.00123.24    -0.020 A 
ATOM   3403  CD1 PHE A 466     217.288 245.765 219.356  1.00127.77    -0.004 A 
ATOM   3404  CD2 PHE A 466     217.997 247.739 220.483  1.00126.54    -0.004 A 
ATOM   3405  CE1 PHE A 466     217.970 246.167 218.222  1.00126.25    -0.000 A 
ATOM   3406  CE2 PHE A 466     218.677 248.146 219.353  1.00122.13    -0.000 A 
ATOM   3407  CZ  PHE A 466     218.663 247.359 218.221  1.00120.68    -0.000 A 
ATOM   3408  N   TYR A 467     215.622 244.154 224.209  1.00118.51    -0.228 NA
ATOM   3409  CA  TYR A 467     215.477 244.090 225.660  1.00109.83     0.191 C 
ATOM   3410  C   TYR A 467     216.138 242.858 226.266  1.00112.50     0.275 C 
ATOM   3411  O   TYR A 467     216.607 242.921 227.413  1.00121.65    -0.268 OA
ATOM   3412  CB  TYR A 467     213.995 244.081 226.041  1.00107.10     0.060 C 
ATOM   3413  CG  TYR A 467     213.367 245.443 226.225  1.00109.71    -0.020 A 
ATOM   3414  CD1 TYR A 467     213.878 246.353 227.134  1.00114.42    -0.002 A 
ATOM   3415  CD2 TYR A 467     212.230 245.799 225.513  1.00112.84    -0.002 A 
ATOM   3416  CE1 TYR A 467     213.292 247.595 227.305  1.00117.63     0.027 A 
ATOM   3417  CE2 TYR A 467     211.639 247.033 225.678  1.00110.43     0.027 A 
ATOM   3418  CZ  TYR A 467     212.173 247.927 226.575  1.00113.26     0.131 A 
ATOM   3419  OH  TYR A 467     211.581 249.157 226.741  1.00117.94    -0.190 OA
ATOM   3420  N   LYS A 468     216.148 241.740 225.532  1.00112.63    -0.229 NA
ATOM   3421  CA  LYS A 468     216.503 240.450 226.118  1.00114.53     0.186 C 
ATOM   3422  C   LYS A 468     217.929 240.442 226.658  1.00116.77     0.274 C 
ATOM   3423  O   LYS A 468     218.174 239.992 227.785  1.00124.55    -0.268 OA
ATOM   3424  CB  LYS A 468     216.320 239.343 225.079  1.00113.47     0.034 C 
ATOM   3425  CG  LYS A 468     217.076 238.064 225.396  1.00115.69     0.005 C 
ATOM   3426  CD  LYS A 468     217.155 237.149 224.184  1.00119.26     0.041 C 
ATOM   3427  CE  LYS A 468     215.775 236.716 223.722  1.00121.69     0.338 C 
ATOM   3428  NZ  LYS A 468     215.843 235.562 222.784  1.00121.64     0.618 N 
ATOM   3429  N   GLN A 469     218.888 240.913 225.857  1.00121.80    -0.229 NA
ATOM   3430  CA  GLN A 469     220.287 240.855 226.271  1.00127.56     0.187 C 
ATOM   3431  C   GLN A 469     220.529 241.695 227.517  1.00127.68     0.274 C 
ATOM   3432  O   GLN A 469     221.184 241.242 228.463  1.00133.26    -0.268 OA
ATOM   3433  CB  GLN A 469     221.193 241.315 225.129  1.00123.95     0.044 C 
ATOM   3434  CG  GLN A 469     221.296 240.326 223.982  1.00127.69     0.094 C 
ATOM   3435  CD  GLN A 469     220.254 240.569 222.910  1.00132.99     0.274 C 
ATOM   3436  OE1 GLN A 469     219.057 240.404 223.142  1.00135.32    -0.269 OA
ATOM   3437  NE2 GLN A 469     220.705 240.964 221.725  1.00132.20    -0.107 N 
ATOM   3438  N   PHE A 470     219.996 242.918 227.537  1.00 98.61    -0.228 NA
ATOM   3439  CA  PHE A 470     220.161 243.789 228.696  1.00 96.70     0.191 C 
ATOM   3440  C   PHE A 470     219.558 243.159 229.944  1.00105.60     0.275 C 
ATOM   3441  O   PHE A 470     220.194 243.123 231.008  1.00113.90    -0.268 OA
ATOM   3442  CB  PHE A 470     219.521 245.150 228.407  1.00 96.33     0.060 C 
ATOM   3443  CG  PHE A 470     219.552 246.104 229.569  1.00102.27    -0.020 A 
ATOM   3444  CD1 PHE A 470     220.616 246.970 229.744  1.00107.14    -0.004 A 
ATOM   3445  CD2 PHE A 470     218.503 246.153 230.473  1.00108.83    -0.004 A 
ATOM   3446  CE1 PHE A 470     220.639 247.855 230.806  1.00108.46    -0.000 A 
ATOM   3447  CE2 PHE A 470     218.525 247.032 231.537  1.00110.17    -0.000 A 
ATOM   3448  CZ  PHE A 470     219.595 247.884 231.704  1.00107.83    -0.000 A 
ATOM   3449  N   ALA A 471     218.331 242.642 229.830  1.00 99.50    -0.229 NA
ATOM   3450  CA  ALA A 471     217.660 242.076 230.996  1.00 97.98     0.186 C 
ATOM   3451  C   ALA A 471     218.416 240.867 231.532  1.00105.81     0.274 C 
ATOM   3452  O   ALA A 471     218.640 240.745 232.743  1.00113.85    -0.268 OA
ATOM   3453  CB  ALA A 471     216.221 241.703 230.643  1.00 98.48     0.037 C 
ATOM   3454  N   MET A 472     218.830 239.964 230.639  1.00109.55    -0.229 NA
ATOM   3455  CA  MET A 472     219.534 238.766 231.083  1.00112.44     0.187 C 
ATOM   3456  C   MET A 472     220.882 239.111 231.700  1.00119.24     0.274 C 
ATOM   3457  O   MET A 472     221.264 238.538 232.729  1.00126.33    -0.268 OA
ATOM   3458  CB  MET A 472     219.708 237.800 229.913  1.00112.69     0.046 C 
ATOM   3459  CG  MET A 472     218.546 236.841 229.743  1.00117.72     0.060 C 
ATOM   3460  SD  MET A 472     217.827 236.360 231.323  1.00136.62    -0.139 SA
ATOM   3461  CE  MET A 472     218.951 235.058 231.818  1.00122.27     0.069 C 
ATOM   3462  N   THR A 473     221.614 240.049 231.092  1.00108.08    -0.226 NA
ATOM   3463  CA  THR A 473     222.910 240.440 231.631  1.00102.90     0.216 C 
ATOM   3464  C   THR A 473     222.762 241.027 233.027  1.00103.37     0.277 C 
ATOM   3465  O   THR A 473     223.498 240.656 233.950  1.00107.34    -0.268 OA
ATOM   3466  CB  THR A 473     223.585 241.441 230.692  1.00 98.25     0.184 C 
ATOM   3467  OG1 THR A 473     224.127 240.748 229.560  1.00107.64    -0.221 OA
ATOM   3468  CG2 THR A 473     224.706 242.178 231.408  1.00101.16     0.038 C 
ATOM   3469  N   ILE A 474     221.798 241.933 233.209  1.00 96.22    -0.229 NA
ATOM   3470  CA  ILE A 474     221.650 242.571 234.512  1.00 96.53     0.186 C 
ATOM   3471  C   ILE A 474     221.173 241.565 235.557  1.00 98.11     0.274 C 
ATOM   3472  O   ILE A 474     221.597 241.616 236.719  1.00 97.63    -0.268 OA
ATOM   3473  CB  ILE A 474     220.731 243.805 234.414  1.00 93.39     0.032 C 
ATOM   3474  CG1 ILE A 474     220.928 244.715 235.628  1.00 93.35     0.002 C 
ATOM   3475  CG2 ILE A 474     219.272 243.414 234.270  1.00100.41     0.003 C 
ATOM   3476  CD1 ILE A 474     220.162 246.014 235.542  1.00 98.74     0.000 C 
ATOM   3477  N   ALA A 475     220.311 240.618 235.166  1.00 93.98    -0.229 NA
ATOM   3478  CA  ALA A 475     219.853 239.606 236.116  1.00 96.16     0.186 C 
ATOM   3479  C   ALA A 475     220.997 238.700 236.559  1.00102.15     0.274 C 
ATOM   3480  O   ALA A 475     221.152 238.416 237.757  1.00109.42    -0.268 OA
ATOM   3481  CB  ALA A 475     218.721 238.783 235.502  1.00 90.91     0.037 C 
ATOM   3482  N   ILE A 476     221.813 238.238 235.609  1.00 97.64    -0.229 NA
ATOM   3483  CA  ILE A 476     222.962 237.410 235.965  1.00 95.73     0.186 C 
ATOM   3484  C   ILE A 476     223.911 238.188 236.867  1.00102.54     0.274 C 
ATOM   3485  O   ILE A 476     224.420 237.661 237.868  1.00102.46    -0.268 OA
ATOM   3486  CB  ILE A 476     223.665 236.899 234.693  1.00 95.91     0.032 C 
ATOM   3487  CG1 ILE A 476     222.990 235.622 234.187  1.00100.38     0.002 C 
ATOM   3488  CG2 ILE A 476     225.145 236.659 234.949  1.00102.33     0.003 C 
ATOM   3489  CD1 ILE A 476     222.952 235.504 232.679  1.00 97.06     0.000 C 
ATOM   3490  N   SER A 477     224.146 239.462 236.540  1.00102.47    -0.226 NA
ATOM   3491  CA  SER A 477     225.062 240.276 237.331  1.00 95.30     0.219 C 
ATOM   3492  C   SER A 477     224.565 240.438 238.761  1.00 94.94     0.277 C 
ATOM   3493  O   SER A 477     225.343 240.314 239.713  1.00 97.31    -0.268 OA
ATOM   3494  CB  SER A 477     225.254 241.640 236.670  1.00 98.13     0.216 C 
ATOM   3495  OG  SER A 477     226.280 242.374 237.315  1.00101.02    -0.218 OA
ATOM   3496  N   THR A 478     223.268 240.708 238.940  1.00105.71    -0.226 NA
ATOM   3497  CA  THR A 478     222.777 240.934 240.296  1.00108.41     0.216 C 
ATOM   3498  C   THR A 478     222.748 239.637 241.098  1.00107.32     0.277 C 
ATOM   3499  O   THR A 478     223.005 239.650 242.307  1.00108.83    -0.268 OA
ATOM   3500  CB  THR A 478     221.396 241.599 240.287  1.00105.47     0.184 C 
ATOM   3501  OG1 THR A 478     220.920 241.717 241.633  1.00108.60    -0.221 OA
ATOM   3502  CG2 THR A 478     220.392 240.788 239.500  1.00102.14     0.038 C 
ATOM   3503  N   VAL A 479     222.462 238.502 240.450  1.00 99.39    -0.229 NA
ATOM   3504  CA  VAL A 479     222.513 237.231 241.172  1.00 98.46     0.186 C 
ATOM   3505  C   VAL A 479     223.939 236.930 241.631  1.00104.11     0.274 C 
ATOM   3506  O   VAL A 479     224.171 236.538 242.788  1.00107.09    -0.268 OA
ATOM   3507  CB  VAL A 479     221.940 236.098 240.300  1.00 98.62     0.032 C 
ATOM   3508  CG1 VAL A 479     222.560 234.760 240.678  1.00 98.95     0.003 C 
ATOM   3509  CG2 VAL A 479     220.428 236.042 240.434  1.00103.53     0.003 C 
ATOM   3510  N   ILE A 480     224.917 237.118 240.740  1.00106.77    -0.229 NA
ATOM   3511  CA  ILE A 480     226.307 236.864 241.108  1.00105.03     0.186 C 
ATOM   3512  C   ILE A 480     226.751 237.820 242.211  1.00101.96     0.274 C 
ATOM   3513  O   ILE A 480     227.475 237.429 243.134  1.00 97.58    -0.268 OA
ATOM   3514  CB  ILE A 480     227.212 236.950 239.864  1.00106.89     0.032 C 
ATOM   3515  CG1 ILE A 480     227.288 235.589 239.169  1.00104.44     0.002 C 
ATOM   3516  CG2 ILE A 480     228.608 237.416 240.236  1.00102.42     0.003 C 
ATOM   3517  CD1 ILE A 480     227.915 234.506 240.020  1.00102.75     0.000 C 
ATOM   3518  N   SER A 481     226.314 239.081 242.143  1.00105.03    -0.226 NA
ATOM   3519  CA  SER A 481     226.668 240.046 243.179  1.00 98.87     0.219 C 
ATOM   3520  C   SER A 481     226.049 239.674 244.520  1.00101.13     0.277 C 
ATOM   3521  O   SER A 481     226.675 239.857 245.570  1.00112.10    -0.268 OA
ATOM   3522  CB  SER A 481     226.229 241.449 242.763  1.00107.57     0.216 C 
ATOM   3523  OG  SER A 481     226.262 242.339 243.865  1.00112.89    -0.218 OA
ATOM   3524  N   ALA A 482     224.814 239.169 244.510  1.00100.40    -0.229 NA
ATOM   3525  CA  ALA A 482     224.193 238.722 245.752  1.00105.25     0.186 C 
ATOM   3526  C   ALA A 482     224.973 237.569 246.368  1.00107.28     0.274 C 
ATOM   3527  O   ALA A 482     225.219 237.552 247.581  1.00107.87    -0.268 OA
ATOM   3528  CB  ALA A 482     222.742 238.315 245.499  1.00106.79     0.037 C 
ATOM   3529  N   PHE A 483     225.385 236.601 245.545  1.00112.37    -0.228 NA
ATOM   3530  CA  PHE A 483     226.197 235.502 246.068  1.00105.97     0.191 C 
ATOM   3531  C   PHE A 483     227.528 236.008 246.618  1.00107.67     0.275 C 
ATOM   3532  O   PHE A 483     227.985 235.563 247.681  1.00103.74    -0.268 OA
ATOM   3533  CB  PHE A 483     226.434 234.454 244.982  1.00108.16     0.060 C 
ATOM   3534  CG  PHE A 483     227.299 233.310 245.427  1.00111.78    -0.020 A 
ATOM   3535  CD1 PHE A 483     226.797 232.325 246.260  1.00112.16    -0.004 A 
ATOM   3536  CD2 PHE A 483     228.620 233.226 245.017  1.00115.26    -0.004 A 
ATOM   3537  CE1 PHE A 483     227.595 231.273 246.673  1.00114.71    -0.000 A 
ATOM   3538  CE2 PHE A 483     229.422 232.178 245.427  1.00112.36    -0.000 A 
ATOM   3539  CZ  PHE A 483     228.909 231.201 246.255  1.00113.88    -0.000 A 
ATOM   3540  N   ASN A 484     228.165 236.938 245.903  1.00120.54    -0.228 NA
ATOM   3541  CA  ASN A 484     229.444 237.481 246.346  1.00114.50     0.196 C 
ATOM   3542  C   ASN A 484     229.292 238.197 247.683  1.00110.94     0.275 C 
ATOM   3543  O   ASN A 484     230.113 238.017 248.587  1.00112.91    -0.268 OA
ATOM   3544  CB  ASN A 484     229.997 238.418 245.266  1.00116.49     0.126 C 
ATOM   3545  CG  ASN A 484     231.366 239.000 245.607  1.00118.20     0.276 C 
ATOM   3546  OD1 ASN A 484     231.803 239.006 246.756  1.00115.09    -0.269 OA
ATOM   3547  ND2 ASN A 484     232.048 239.501 244.586  1.00125.11    -0.107 N 
ATOM   3548  N   SER A 485     228.237 239.000 247.834  1.00110.35    -0.226 NA
ATOM   3549  CA  SER A 485     228.015 239.693 249.098  1.00106.94     0.219 C 
ATOM   3550  C   SER A 485     227.670 238.724 250.219  1.00108.34     0.277 C 
ATOM   3551  O   SER A 485     227.997 238.983 251.382  1.00107.11    -0.268 OA
ATOM   3552  CB  SER A 485     226.907 240.731 248.944  1.00111.33     0.216 C 
ATOM   3553  OG  SER A 485     226.179 240.876 250.151  1.00115.25    -0.218 OA
ATOM   3554  N   LEU A 486     227.009 237.610 249.896  1.00120.46    -0.229 NA
ATOM   3555  CA  LEU A 486     226.711 236.616 250.919  1.00119.78     0.186 C 
ATOM   3556  C   LEU A 486     227.949 235.857 251.375  1.00118.87     0.274 C 
ATOM   3557  O   LEU A 486     228.006 235.440 252.537  1.00114.86    -0.268 OA
ATOM   3558  CB  LEU A 486     225.665 235.623 250.413  1.00121.10     0.034 C 
ATOM   3559  CG  LEU A 486     224.227 235.844 250.880  1.00119.50     0.002 C 
ATOM   3560  CD1 LEU A 486     223.266 235.012 250.051  1.00120.66     0.000 C 
ATOM   3561  CD2 LEU A 486     224.091 235.516 252.358  1.00114.98     0.000 C 
ATOM   3562  N   THR A 487     228.934 235.657 250.498  1.00129.32    -0.226 NA
ATOM   3563  CA  THR A 487     230.078 234.822 250.854  1.00123.44     0.216 C 
ATOM   3564  C   THR A 487     231.318 235.630 251.219  1.00119.37     0.277 C 
ATOM   3565  O   THR A 487     231.826 235.491 252.336  1.00120.00    -0.268 OA
ATOM   3566  CB  THR A 487     230.399 233.851 249.710  1.00127.22     0.184 C 
ATOM   3567  OG1 THR A 487     230.776 234.590 248.542  1.00131.00    -0.221 OA
ATOM   3568  CG2 THR A 487     229.190 232.987 249.390  1.00126.24     0.038 C 
ATOM   3569  N   LEU A 488     231.818 236.480 250.320  1.00111.51    -0.229 NA
ATOM   3570  CA  LEU A 488     233.136 237.078 250.514  1.00108.13     0.186 C 
ATOM   3571  C   LEU A 488     233.109 238.200 251.547  1.00107.78     0.274 C 
ATOM   3572  O   LEU A 488     233.985 238.276 252.416  1.00109.00    -0.268 OA
ATOM   3573  CB  LEU A 488     233.670 237.594 249.177  1.00111.62     0.034 C 
ATOM   3574  CG  LEU A 488     235.109 238.108 249.152  1.00109.13     0.002 C 
ATOM   3575  CD1 LEU A 488     236.042 237.137 249.857  1.00106.43     0.000 C 
ATOM   3576  CD2 LEU A 488     235.560 238.346 247.721  1.00111.88     0.000 C 
ATOM   3577  N   SER A 489     232.115 239.084 251.463  1.00112.20    -0.226 NA
ATOM   3578  CA  SER A 489     232.158 240.326 252.233  1.00106.29     0.217 C 
ATOM   3579  C   SER A 489     232.205 240.135 253.748  1.00106.55     0.259 C 
ATOM   3580  O   SER A 489     233.028 240.809 254.394  1.00112.09    -0.270 OA
ATOM   3581  CB  SER A 489     230.970 241.215 251.839  1.00110.71     0.216 C 
ATOM   3582  OG  SER A 489     230.940 241.437 250.440  1.00116.52    -0.218 OA
ATOM   3583  N   PRO A 490     231.372 239.292 254.376  1.00105.97    -0.312 N 
ATOM   3584  CA  PRO A 490     231.448 239.178 255.844  1.00108.16     0.165 C 
ATOM   3585  C   PRO A 490     232.805 238.721 256.354  1.00111.52     0.272 C 
ATOM   3586  O   PRO A 490     233.266 239.206 257.395  1.00116.80    -0.269 OA
ATOM   3587  CB  PRO A 490     230.344 238.163 256.171  1.00109.63     0.034 C 
ATOM   3588  CG  PRO A 490     229.404 238.240 255.030  1.00112.51     0.027 C 
ATOM   3589  CD  PRO A 490     230.257 238.497 253.830  1.00108.80     0.105 C 
ATOM   3590  N   ALA A 491     233.465 237.801 255.644  1.00104.72    -0.229 NA
ATOM   3591  CA  ALA A 491     234.779 237.336 256.081  1.00101.47     0.186 C 
ATOM   3592  C   ALA A 491     235.811 238.456 256.023  1.00103.85     0.274 C 
ATOM   3593  O   ALA A 491     236.614 238.619 256.949  1.00109.75    -0.268 OA
ATOM   3594  CB  ALA A 491     235.224 236.148 255.229  1.00100.33     0.037 C 
ATOM   3595  N   LEU A 492     235.804 239.239 254.942  1.00103.46    -0.229 NA
ATOM   3596  CA  LEU A 492     236.722 240.368 254.840  1.00102.00     0.186 C 
ATOM   3597  C   LEU A 492     236.440 241.405 255.918  1.00104.40     0.274 C 
ATOM   3598  O   LEU A 492     237.371 241.992 256.482  1.00110.67    -0.268 OA
ATOM   3599  CB  LEU A 492     236.627 240.999 253.451  1.00109.27     0.034 C 
ATOM   3600  CG  LEU A 492     237.546 240.419 252.375  1.00111.01     0.002 C 
ATOM   3601  CD1 LEU A 492     237.565 241.316 251.149  1.00111.28     0.000 C 
ATOM   3602  CD2 LEU A 492     238.950 240.222 252.923  1.00109.74     0.000 C 
ATOM   3603  N   ALA A 493     235.160 241.649 256.212  1.00104.75    -0.229 NA
ATOM   3604  CA  ALA A 493     234.814 242.595 257.268  1.00106.00     0.186 C 
ATOM   3605  C   ALA A 493     235.303 242.108 258.626  1.00105.01     0.274 C 
ATOM   3606  O   ALA A 493     235.789 242.901 259.440  1.00106.79    -0.268 OA
ATOM   3607  CB  ALA A 493     233.303 242.826 257.291  1.00103.75     0.037 C 
ATOM   3608  N   ALA A 494     235.179 240.806 258.890  1.00101.06    -0.229 NA
ATOM   3609  CA  ALA A 494     235.668 240.260 260.152  1.00 96.30     0.186 C 
ATOM   3610  C   ALA A 494     237.189 240.301 260.233  1.00100.60     0.274 C 
ATOM   3611  O   ALA A 494     237.745 240.502 261.318  1.00103.54    -0.268 OA
ATOM   3612  CB  ALA A 494     235.166 238.829 260.336  1.00 98.84     0.037 C 
ATOM   3613  N   LEU A 495     237.874 240.107 259.106  1.00113.29    -0.229 NA
ATOM   3614  CA  LEU A 495     239.334 240.061 259.111  1.00111.37     0.186 C 
ATOM   3615  C   LEU A 495     239.946 241.455 259.219  1.00112.28     0.274 C 
ATOM   3616  O   LEU A 495     240.681 241.750 260.167  1.00109.73    -0.268 OA
ATOM   3617  CB  LEU A 495     239.836 239.355 257.848  1.00107.35     0.034 C 
ATOM   3618  CG  LEU A 495     241.146 238.576 257.969  1.00110.80     0.002 C 
ATOM   3619  CD1 LEU A 495     241.090 237.611 259.140  1.00111.24     0.000 C 
ATOM   3620  CD2 LEU A 495     241.447 237.838 256.674  1.00113.68     0.000 C 
ATOM   3621  N   LEU A 496     239.652 242.326 258.251  1.00115.06    -0.229 NA
ATOM   3622  CA  LEU A 496     240.364 243.597 258.156  1.00110.81     0.186 C 
ATOM   3623  C   LEU A 496     239.967 244.560 259.270  1.00114.45     0.274 C 
ATOM   3624  O   LEU A 496     240.829 245.236 259.845  1.00120.13    -0.268 OA
ATOM   3625  CB  LEU A 496     240.118 244.233 256.788  1.00113.32     0.034 C 
ATOM   3626  CG  LEU A 496     240.716 243.503 255.585  1.00114.98     0.002 C 
ATOM   3627  CD1 LEU A 496     239.945 243.836 254.318  1.00114.70     0.000 C 
ATOM   3628  CD2 LEU A 496     242.186 243.856 255.427  1.00118.35     0.000 C 
ATOM   3629  N   LEU A 497     238.676 244.648 259.581  1.00118.04    -0.229 NA
ATOM   3630  CA  LEU A 497     238.205 245.652 260.526  1.00119.20     0.186 C 
ATOM   3631  C   LEU A 497     238.731 245.372 261.931  1.00123.99     0.274 C 
ATOM   3632  O   LEU A 497     238.849 244.222 262.360  1.00125.64    -0.268 OA
ATOM   3633  CB  LEU A 497     236.677 245.703 260.537  1.00117.18     0.034 C 
ATOM   3634  CG  LEU A 497     236.037 246.543 259.428  1.00119.74     0.002 C 
ATOM   3635  CD1 LEU A 497     234.528 246.605 259.594  1.00119.03     0.000 C 
ATOM   3636  CD2 LEU A 497     236.635 247.941 259.393  1.00123.92     0.000 C 
ATOM   3637  N   LYS A 498     239.048 246.447 262.646  1.00127.92    -0.229 NA
ATOM   3638  CA  LYS A 498     239.577 246.384 263.999  1.00123.88     0.186 C 
ATOM   3639  C   LYS A 498     238.622 247.083 264.959  1.00124.77     0.274 C 
ATOM   3640  O   LYS A 498     237.600 247.646 264.559  1.00127.53    -0.268 OA
ATOM   3641  CB  LYS A 498     240.971 247.019 264.077  1.00119.52     0.037 C 
ATOM   3642  N   GLY A 499     238.971 247.044 266.243  1.00142.73    -0.226 NA
ATOM   3643  CA  GLY A 499     238.143 247.631 267.272  1.00143.34     0.218 C 
ATOM   3644  C   GLY A 499     238.293 249.137 267.363  1.00146.62     0.277 C 
ATOM   3645  O   GLY A 499     239.090 249.766 266.668  1.00149.05    -0.268 OA
ATOM   3646  N   HIS A 500     237.496 249.723 268.254  1.00162.47    -0.228 NA
ATOM   3647  CA  HIS A 500     237.484 251.162 268.473  1.00163.10     0.192 C 
ATOM   3648  C   HIS A 500     238.487 251.609 269.528  1.00164.07     0.275 C 
ATOM   3649  O   HIS A 500     238.649 252.815 269.738  1.00163.04    -0.268 OA
ATOM   3650  CB  HIS A 500     236.077 251.621 268.872  1.00162.41     0.082 C 
ATOM   3651  CG  HIS A 500     235.697 252.961 268.323  1.00165.37     0.082 A 
ATOM   3652  ND1 HIS A 500     234.430 253.243 267.862  1.00166.67    -0.227 NA
ATOM   3653  CD2 HIS A 500     236.418 254.096 268.159  1.00165.67     0.116 A 
ATOM   3654  CE1 HIS A 500     234.385 254.493 267.438  1.00165.74     0.199 A 
ATOM   3655  NE2 HIS A 500     235.579 255.033 267.607  1.00166.80    -0.221 NA
ATOM   3656  N   ASP A 501     239.162 250.673 270.194  1.00173.52    -0.229 NA
ATOM   3657  CA  ASP A 501     240.121 251.002 271.238  1.00173.08     0.186 C 
ATOM   3658  C   ASP A 501     241.544 250.580 270.903  1.00176.59     0.274 C 
ATOM   3659  O   ASP A 501     242.443 250.785 271.728  1.00175.56    -0.268 OA
ATOM   3660  CB  ASP A 501     239.698 250.362 272.568  1.00171.97     0.037 C 
ATOM   3661  N   ALA A 502     241.777 250.001 269.729  1.00189.54    -0.229 NA
ATOM   3662  CA  ALA A 502     243.115 249.571 269.357  1.00188.12     0.186 C 
ATOM   3663  C   ALA A 502     244.001 250.774 269.042  1.00188.48     0.274 C 
ATOM   3664  O   ALA A 502     243.527 251.862 268.702  1.00187.06    -0.268 OA
ATOM   3665  CB  ALA A 502     243.062 248.629 268.155  1.00185.59     0.037 C 
ATOM   3666  N   LYS A 503     245.307 250.563 269.166  1.00189.16    -0.229 NA
ATOM   3667  CA  LYS A 503     246.260 251.621 268.869  1.00189.06     0.185 C 
ATOM   3668  C   LYS A 503     246.237 251.938 267.376  1.00189.10     0.256 C 
ATOM   3669  O   LYS A 503     246.048 251.035 266.552  1.00188.40    -0.270 OA
ATOM   3670  CB  LYS A 503     247.669 251.210 269.300  1.00186.46     0.037 C 
ATOM   3671  N   PRO A 504     246.417 253.200 266.992  1.00184.23    -0.312 N 
ATOM   3672  CA  PRO A 504     246.394 253.546 265.567  1.00184.09     0.165 C 
ATOM   3673  C   PRO A 504     247.557 252.922 264.812  1.00183.99     0.272 C 
ATOM   3674  O   PRO A 504     248.647 252.719 265.352  1.00181.27    -0.269 OA
ATOM   3675  CB  PRO A 504     246.493 255.076 265.571  1.00183.81     0.034 C 
ATOM   3676  CG  PRO A 504     247.137 255.410 266.874  1.00182.77     0.027 C 
ATOM   3677  CD  PRO A 504     246.651 254.376 267.847  1.00183.24     0.105 C 
ATOM   3678  N   ASP A 505     247.307 252.617 263.541  1.00183.05    -0.228 NA
ATOM   3679  CA  ASP A 505     248.314 252.039 262.666  1.00181.11     0.197 C 
ATOM   3680  C   ASP A 505     249.177 253.155 262.076  1.00180.89     0.275 C 
ATOM   3681  O   ASP A 505     249.059 254.325 262.448  1.00183.75    -0.268 OA
ATOM   3682  CB  ASP A 505     247.647 251.196 261.581  1.00180.56     0.132 C 
ATOM   3683  CG  ASP A 505     248.416 249.926 261.275  1.00182.98     0.188 C 
ATOM   3684  OD1 ASP A 505     249.534 249.763 261.807  1.00182.17    -0.647 OA
ATOM   3685  OD2 ASP A 505     247.901 249.090 260.504  1.00183.01    -0.647 OA
ATOM   3686  N   ALA A 506     250.063 252.798 261.144  1.00165.01    -0.229 NA
ATOM   3687  CA  ALA A 506     250.928 253.798 260.526  1.00164.23     0.186 C 
ATOM   3688  C   ALA A 506     250.137 254.719 259.604  1.00164.72     0.274 C 
ATOM   3689  O   ALA A 506     250.303 255.944 259.641  1.00164.72    -0.268 OA
ATOM   3690  CB  ALA A 506     252.061 253.112 259.764  1.00162.26     0.037 C 
ATOM   3691  N   LEU A 507     249.269 254.146 258.768  1.00159.32    -0.229 NA
ATOM   3692  CA  LEU A 507     248.483 254.951 257.840  1.00158.21     0.186 C 
ATOM   3693  C   LEU A 507     247.417 255.773 258.551  1.00157.48     0.274 C 
ATOM   3694  O   LEU A 507     247.088 256.877 258.098  1.00161.38    -0.268 OA
ATOM   3695  CB  LEU A 507     247.833 254.054 256.785  1.00158.44     0.034 C 
ATOM   3696  CG  LEU A 507     247.635 254.681 255.404  1.00159.07     0.002 C 
ATOM   3697  CD1 LEU A 507     248.927 255.314 254.915  1.00157.61     0.000 C 
ATOM   3698  CD2 LEU A 507     247.130 253.647 254.411  1.00159.87     0.000 C 
ATOM   3699  N   THR A 508     246.862 255.253 259.649  1.00163.25    -0.226 NA
ATOM   3700  CA  THR A 508     245.850 255.996 260.391  1.00167.40     0.216 C 
ATOM   3701  C   THR A 508     246.413 257.286 260.971  1.00167.96     0.277 C 
ATOM   3702  O   THR A 508     245.717 258.307 260.996  1.00171.58    -0.268 OA
ATOM   3703  CB  THR A 508     245.266 255.129 261.507  1.00169.30     0.184 C 
ATOM   3704  OG1 THR A 508     246.330 254.579 262.293  1.00171.50    -0.221 OA
ATOM   3705  CG2 THR A 508     244.433 253.997 260.925  1.00167.27     0.038 C 
ATOM   3706  N   ARG A 509     247.662 257.260 261.443  1.00166.32    -0.229 NA
ATOM   3707  CA  ARG A 509     248.278 258.473 261.973  1.00168.29     0.186 C 
ATOM   3708  C   ARG A 509     248.403 259.544 260.897  1.00168.81     0.274 C 
ATOM   3709  O   ARG A 509     248.094 260.717 261.138  1.00169.97    -0.268 OA
ATOM   3710  CB  ARG A 509     249.647 258.144 262.567  1.00167.98     0.036 C 
ATOM   3711  CG  ARG A 509     249.584 257.335 263.851  1.00170.58     0.029 C 
ATOM   3712  CD  ARG A 509     250.890 257.423 264.625  1.00169.19     0.145 C 
ATOM   3713  NE  ARG A 509     251.913 256.537 264.081  1.00170.51    -0.083 NA
ATOM   3714  CZ  ARG A 509     251.902 255.216 264.193  1.00170.15     0.782 C 
ATOM   3715  NH1 ARG A 509     250.940 254.584 264.845  1.00170.26     0.063 N 
ATOM   3716  NH2 ARG A 509     252.886 254.510 263.642  1.00166.93     0.063 N 
ATOM   3717  N   ILE A 510     248.846 259.158 259.698  1.00162.62    -0.229 NA
ATOM   3718  CA  ILE A 510     248.961 260.117 258.602  1.00162.89     0.186 C 
ATOM   3719  C   ILE A 510     247.589 260.645 258.209  1.00163.86     0.274 C 
ATOM   3720  O   ILE A 510     247.416 261.846 257.962  1.00165.38    -0.268 OA
ATOM   3721  CB  ILE A 510     249.685 259.476 257.403  1.00163.68     0.032 C 
ATOM   3722  CG1 ILE A 510     250.996 258.829 257.853  1.00164.44     0.002 C 
ATOM   3723  CG2 ILE A 510     249.938 260.511 256.317  1.00161.97     0.003 C 
ATOM   3724  CD1 ILE A 510     251.600 257.900 256.823  1.00164.34     0.000 C 
ATOM   3725  N   MET A 511     246.592 259.758 258.141  1.00162.85    -0.229 NA
ATOM   3726  CA  MET A 511     245.245 260.187 257.776  1.00160.16     0.187 C 
ATOM   3727  C   MET A 511     244.688 261.178 258.791  1.00160.57     0.274 C 
ATOM   3728  O   MET A 511     244.041 262.163 258.418  1.00162.06    -0.268 OA
ATOM   3729  CB  MET A 511     244.325 258.972 257.648  1.00160.21     0.046 C 
ATOM   3730  CG  MET A 511     242.978 259.276 257.014  1.00162.19     0.060 C 
ATOM   3731  SD  MET A 511     241.773 257.959 257.272  1.00166.39    -0.139 SA
ATOM   3732  CE  MET A 511     241.962 257.663 259.028  1.00164.66     0.069 C 
ATOM   3733  N   ASN A 512     244.929 260.932 260.080  1.00157.29    -0.228 NA
ATOM   3734  CA  ASN A 512     244.486 261.865 261.110  1.00157.04     0.196 C 
ATOM   3735  C   ASN A 512     245.232 263.191 261.017  1.00159.65     0.275 C 
ATOM   3736  O   ASN A 512     244.633 264.259 261.191  1.00162.63    -0.268 OA
ATOM   3737  CB  ASN A 512     244.669 261.244 262.494  1.00156.63     0.126 C 
ATOM   3738  CG  ASN A 512     243.732 260.079 262.737  1.00160.57     0.276 C 
ATOM   3739  OD1 ASN A 512     242.699 259.949 262.080  1.00160.80    -0.269 OA
ATOM   3740  ND2 ASN A 512     244.090 259.221 263.686  1.00161.10    -0.107 N 
ATOM   3741  N   ARG A 513     246.541 263.144 260.754  1.00160.04    -0.229 NA
ATOM   3742  CA  ARG A 513     247.327 264.371 260.687  1.00160.48     0.186 C 
ATOM   3743  C   ARG A 513     246.886 265.249 259.522  1.00160.51     0.274 C 
ATOM   3744  O   ARG A 513     246.714 266.464 259.678  1.00157.94    -0.268 OA
ATOM   3745  CB  ARG A 513     248.815 264.035 260.575  1.00159.23     0.036 C 
ATOM   3746  CG  ARG A 513     249.737 265.112 261.125  1.00158.08     0.029 C 
ATOM   3747  CD  ARG A 513     251.167 264.917 260.648  1.00157.00     0.145 C 
ATOM   3748  NE  ARG A 513     251.228 264.248 259.354  1.00160.37    -0.083 NA
ATOM   3749  CZ  ARG A 513     251.505 264.857 258.209  1.00163.78     0.782 C 
ATOM   3750  NH1 ARG A 513     251.753 266.156 258.159  1.00161.59     0.063 N 
ATOM   3751  NH2 ARG A 513     251.535 264.145 257.086  1.00164.68     0.063 N 
ATOM   3752  N   VAL A 514     246.698 264.653 258.343  1.00158.52    -0.229 NA
ATOM   3753  CA  VAL A 514     246.295 265.437 257.179  1.00155.27     0.186 C 
ATOM   3754  C   VAL A 514     244.857 265.921 257.324  1.00157.73     0.274 C 
ATOM   3755  O   VAL A 514     244.541 267.073 257.002  1.00159.89    -0.268 OA
ATOM   3756  CB  VAL A 514     246.493 264.622 255.888  1.00154.05     0.032 C 
ATOM   3757  CG1 VAL A 514     246.147 265.465 254.672  1.00154.03     0.003 C 
ATOM   3758  CG2 VAL A 514     247.925 264.126 255.793  1.00154.92     0.003 C 
ATOM   3759  N   PHE A 515     243.966 265.060 257.809  1.00155.18    -0.228 NA
ATOM   3760  CA  PHE A 515     242.542 265.369 257.929  1.00152.95     0.191 C 
ATOM   3761  C   PHE A 515     242.152 265.262 259.401  1.00154.42     0.275 C 
ATOM   3762  O   PHE A 515     241.729 264.201 259.867  1.00155.09    -0.268 OA
ATOM   3763  CB  PHE A 515     241.710 264.428 257.059  1.00152.90     0.060 C 
ATOM   3764  CG  PHE A 515     242.109 264.428 255.610  1.00154.37    -0.020 A 
ATOM   3765  CD1 PHE A 515     242.350 265.617 254.941  1.00157.49    -0.004 A 
ATOM   3766  CD2 PHE A 515     242.246 263.237 254.918  1.00153.46    -0.004 A 
ATOM   3767  CE1 PHE A 515     242.716 265.616 253.608  1.00157.04    -0.000 A 
ATOM   3768  CE2 PHE A 515     242.613 263.229 253.586  1.00152.53    -0.000 A 
ATOM   3769  CZ  PHE A 515     242.849 264.420 252.930  1.00154.88    -0.000 A 
ATOM   3770  N   GLY A 516     242.293 266.365 260.133  1.00161.27    -0.226 NA
ATOM   3771  CA  GLY A 516     241.973 266.370 261.547  1.00160.90     0.218 C 
ATOM   3772  C   GLY A 516     240.700 267.108 261.910  1.00163.59     0.277 C 
ATOM   3773  O   GLY A 516     239.940 266.654 262.770  1.00162.65    -0.268 OA
ATOM   3774  N   ARG A 517     240.450 268.246 261.262  1.00165.19    -0.229 NA
ATOM   3775  CA  ARG A 517     239.283 269.063 261.573  1.00164.00     0.186 C 
ATOM   3776  C   ARG A 517     238.138 268.874 260.588  1.00165.37     0.274 C 
ATOM   3777  O   ARG A 517     236.974 269.077 260.963  1.00166.76    -0.268 OA
ATOM   3778  CB  ARG A 517     239.670 270.544 261.618  1.00159.52     0.037 C 
ATOM   3779  N   PHE A 518     238.443 268.499 259.343  1.00158.50    -0.228 NA
ATOM   3780  CA  PHE A 518     237.396 268.279 258.351  1.00159.20     0.191 C 
ATOM   3781  C   PHE A 518     236.435 267.192 258.812  1.00159.10     0.275 C 
ATOM   3782  O   PHE A 518     235.214 267.319 258.658  1.00160.59    -0.268 OA
ATOM   3783  CB  PHE A 518     238.026 267.911 257.006  1.00155.84     0.060 C 
ATOM   3784  CG  PHE A 518     237.047 267.855 255.868  1.00158.44    -0.020 A 
ATOM   3785  CD1 PHE A 518     236.174 268.903 255.633  1.00159.80    -0.004 A 
ATOM   3786  CD2 PHE A 518     237.003 266.752 255.030  1.00158.96    -0.004 A 
ATOM   3787  CE1 PHE A 518     235.274 268.853 254.584  1.00159.47    -0.000 A 
ATOM   3788  CE2 PHE A 518     236.105 266.696 253.981  1.00160.34    -0.000 A 
ATOM   3789  CZ  PHE A 518     235.240 267.747 253.758  1.00159.55    -0.000 A 
ATOM   3790  N   PHE A 519     236.972 266.118 259.396  1.00151.88    -0.228 NA
ATOM   3791  CA  PHE A 519     236.127 265.027 259.868  1.00154.84     0.191 C 
ATOM   3792  C   PHE A 519     235.189 265.489 260.978  1.00158.63     0.275 C 
ATOM   3793  O   PHE A 519     234.001 265.150 260.974  1.00162.82    -0.268 OA
ATOM   3794  CB  PHE A 519     236.995 263.863 260.346  1.00152.53     0.060 C 
ATOM   3795  CG  PHE A 519     237.643 263.089 259.231  1.00152.86    -0.020 A 
ATOM   3796  CD1 PHE A 519     237.230 263.254 257.919  1.00154.32    -0.004 A 
ATOM   3797  CD2 PHE A 519     238.667 262.195 259.497  1.00152.29    -0.004 A 
ATOM   3798  CE1 PHE A 519     237.826 262.542 256.894  1.00153.75    -0.000 A 
ATOM   3799  CE2 PHE A 519     239.266 261.480 258.476  1.00152.42    -0.000 A 
ATOM   3800  CZ  PHE A 519     238.845 261.654 257.174  1.00151.06    -0.000 A 
ATOM   3801  N   ALA A 520     235.703 266.266 261.936  1.00157.50    -0.229 NA
ATOM   3802  CA  ALA A 520     234.863 266.742 263.034  1.00158.00     0.186 C 
ATOM   3803  C   ALA A 520     233.782 267.694 262.537  1.00157.11     0.274 C 
ATOM   3804  O   ALA A 520     232.622 267.614 262.971  1.00157.33    -0.268 OA
ATOM   3805  CB  ALA A 520     235.728 267.418 264.097  1.00155.08     0.037 C 
ATOM   3806  N   LEU A 521     234.144 268.609 261.633  1.00146.33    -0.229 NA
ATOM   3807  CA  LEU A 521     233.153 269.526 261.078  1.00148.45     0.186 C 
ATOM   3808  C   LEU A 521     232.071 268.755 260.332  1.00152.80     0.274 C 
ATOM   3809  O   LEU A 521     230.873 269.037 260.487  1.00157.05    -0.268 OA
ATOM   3810  CB  LEU A 521     233.849 270.538 260.161  1.00148.86     0.034 C 
ATOM   3811  CG  LEU A 521     233.231 271.887 259.758  1.00149.85     0.002 C 
ATOM   3812  CD1 LEU A 521     234.162 272.600 258.788  1.00149.00     0.000 C 
ATOM   3813  CD2 LEU A 521     231.838 271.779 259.152  1.00150.13     0.000 C 
ATOM   3814  N   PHE A 522     232.475 267.762 259.537  1.00149.61    -0.228 NA
ATOM   3815  CA  PHE A 522     231.511 266.952 258.806  1.00150.89     0.191 C 
ATOM   3816  C   PHE A 522     230.609 266.179 259.758  1.00154.87     0.275 C 
ATOM   3817  O   PHE A 522     229.404 266.053 259.516  1.00158.73    -0.268 OA
ATOM   3818  CB  PHE A 522     232.247 266.003 257.862  1.00148.35     0.060 C 
ATOM   3819  CG  PHE A 522     231.353 265.022 257.174  1.00150.17    -0.020 A 
ATOM   3820  CD1 PHE A 522     230.614 265.403 256.070  1.00150.66    -0.004 A 
ATOM   3821  CD2 PHE A 522     231.257 263.719 257.624  1.00150.57    -0.004 A 
ATOM   3822  CE1 PHE A 522     229.790 264.507 255.431  1.00150.42    -0.000 A 
ATOM   3823  CE2 PHE A 522     230.434 262.816 256.988  1.00151.28    -0.000 A 
ATOM   3824  CZ  PHE A 522     229.701 263.215 255.891  1.00152.17    -0.000 A 
ATOM   3825  N   ASN A 523     231.176 265.650 260.845  1.00147.05    -0.228 NA
ATOM   3826  CA  ASN A 523     230.382 264.903 261.815  1.00145.17     0.196 C 
ATOM   3827  C   ASN A 523     229.330 265.791 262.463  1.00148.49     0.275 C 
ATOM   3828  O   ASN A 523     228.169 265.391 262.615  1.00152.32    -0.268 OA
ATOM   3829  CB  ASN A 523     231.297 264.289 262.876  1.00140.86     0.126 C 
ATOM   3830  CG  ASN A 523     232.022 263.057 262.378  1.00145.31     0.276 C 
ATOM   3831  OD1 ASN A 523     231.565 262.385 261.454  1.00147.62    -0.269 OA
ATOM   3832  ND2 ASN A 523     233.164 262.756 262.986  1.00145.34    -0.107 N 
ATOM   3833  N   ARG A 524     229.718 267.008 262.854  1.00150.97    -0.229 NA
ATOM   3834  CA  ARG A 524     228.751 267.919 263.465  1.00151.77     0.186 C 
ATOM   3835  C   ARG A 524     227.651 268.303 262.480  1.00151.60     0.274 C 
ATOM   3836  O   ARG A 524     226.461 268.315 262.836  1.00153.90    -0.268 OA
ATOM   3837  CB  ARG A 524     229.465 269.162 263.993  1.00148.79     0.036 C 
ATOM   3838  CG  ARG A 524     230.032 268.993 265.391  1.00151.10     0.029 C 
ATOM   3839  CD  ARG A 524     230.013 270.301 266.159  1.00154.40     0.145 C 
ATOM   3840  NE  ARG A 524     230.796 271.331 265.488  1.00157.13    -0.083 NA
ATOM   3841  CZ  ARG A 524     232.048 271.639 265.796  1.00157.85     0.782 C 
ATOM   3842  NH1 ARG A 524     232.698 271.008 266.760  1.00155.58     0.063 N 
ATOM   3843  NH2 ARG A 524     232.665 272.601 265.117  1.00154.69     0.063 N 
ATOM   3844  N   VAL A 525     228.028 268.607 261.233  1.00144.32    -0.229 NA
ATOM   3845  CA  VAL A 525     227.032 268.965 260.225  1.00146.59     0.186 C 
ATOM   3846  C   VAL A 525     226.074 267.804 259.988  1.00149.44     0.274 C 
ATOM   3847  O   VAL A 525     224.854 267.994 259.891  1.00154.73    -0.268 OA
ATOM   3848  CB  VAL A 525     227.727 269.408 258.923  1.00146.08     0.032 C 
ATOM   3849  CG1 VAL A 525     226.748 269.396 257.759  1.00147.90     0.003 C 
ATOM   3850  CG2 VAL A 525     228.334 270.790 259.093  1.00147.34     0.003 C 
ATOM   3851  N   PHE A 526     226.609 266.584 259.900  1.00143.19    -0.228 NA
ATOM   3852  CA  PHE A 526     225.770 265.416 259.661  1.00144.19     0.191 C 
ATOM   3853  C   PHE A 526     224.829 265.153 260.830  1.00146.45     0.275 C 
ATOM   3854  O   PHE A 526     223.675 264.763 260.626  1.00149.52    -0.268 OA
ATOM   3855  CB  PHE A 526     226.640 264.190 259.391  1.00143.79     0.060 C 
ATOM   3856  CG  PHE A 526     225.859 262.920 259.242  1.00147.89    -0.020 A 
ATOM   3857  CD1 PHE A 526     226.066 261.858 260.104  1.00148.59    -0.004 A 
ATOM   3858  CD2 PHE A 526     224.909 262.792 258.243  1.00147.43    -0.004 A 
ATOM   3859  CE1 PHE A 526     225.343 260.689 259.969  1.00146.59    -0.000 A 
ATOM   3860  CE2 PHE A 526     224.183 261.627 258.104  1.00146.92    -0.000 A 
ATOM   3861  CZ  PHE A 526     224.400 260.576 258.968  1.00147.32    -0.000 A 
ATOM   3862  N   SER A 527     225.308 265.339 262.063  1.00141.15    -0.226 NA
ATOM   3863  CA  SER A 527     224.437 265.154 263.220  1.00140.68     0.219 C 
ATOM   3864  C   SER A 527     223.291 266.160 263.215  1.00143.11     0.277 C 
ATOM   3865  O   SER A 527     222.132 265.800 263.472  1.00145.37    -0.268 OA
ATOM   3866  CB  SER A 527     225.247 265.268 264.511  1.00140.08     0.216 C 
ATOM   3867  OG  SER A 527     225.242 266.598 264.997  1.00144.75    -0.218 OA
ATOM   3868  N   ARG A 528     223.594 267.427 262.916  1.00148.06    -0.229 NA
ATOM   3869  CA  ARG A 528     222.531 268.425 262.836  1.00148.00     0.186 C 
ATOM   3870  C   ARG A 528     221.536 268.080 261.732  1.00150.11     0.274 C 
ATOM   3871  O   ARG A 528     220.318 268.208 261.917  1.00149.81    -0.268 OA
ATOM   3872  CB  ARG A 528     223.123 269.815 262.611  1.00148.39     0.036 C 
ATOM   3873  CG  ARG A 528     222.155 270.946 262.914  1.00152.07     0.029 C 
ATOM   3874  CD  ARG A 528     222.862 272.288 262.965  1.00154.23     0.145 C 
ATOM   3875  NE  ARG A 528     224.191 272.186 263.554  1.00155.47    -0.083 NA
ATOM   3876  CZ  ARG A 528     225.179 273.039 263.324  1.00155.59     0.782 C 
ATOM   3877  NH1 ARG A 528     225.023 274.074 262.514  1.00153.13     0.063 N 
ATOM   3878  NH2 ARG A 528     226.352 272.851 263.921  1.00154.02     0.063 N 
ATOM   3879  N   ALA A 529     222.039 267.634 260.577  1.00142.63    -0.229 NA
ATOM   3880  CA  ALA A 529     221.155 267.253 259.481  1.00139.82     0.186 C 
ATOM   3881  C   ALA A 529     220.273 266.071 259.865  1.00141.13     0.274 C 
ATOM   3882  O   ALA A 529     219.093 266.025 259.502  1.00146.11    -0.268 OA
ATOM   3883  CB  ALA A 529     221.977 266.928 258.234  1.00139.81     0.037 C 
ATOM   3884  N   SER A 530     220.833 265.099 260.588  1.00142.83    -0.226 NA
ATOM   3885  CA  SER A 530     220.048 263.951 261.031  1.00143.65     0.219 C 
ATOM   3886  C   SER A 530     218.940 264.373 261.987  1.00143.65     0.277 C 
ATOM   3887  O   SER A 530     217.807 263.883 261.890  1.00146.61    -0.268 OA
ATOM   3888  CB  SER A 530     220.961 262.916 261.688  1.00143.06     0.216 C 
ATOM   3889  OG  SER A 530     220.228 262.060 262.546  1.00142.16    -0.218 OA
ATOM   3890  N   ASP A 531     219.248 265.276 262.921  1.00148.95    -0.228 NA
ATOM   3891  CA  ASP A 531     218.211 265.771 263.824  1.00149.23     0.197 C 
ATOM   3892  C   ASP A 531     217.113 266.499 263.056  1.00147.22     0.275 C 
ATOM   3893  O   ASP A 531     215.917 266.315 263.332  1.00145.69    -0.268 OA
ATOM   3894  CB  ASP A 531     218.827 266.686 264.881  1.00151.56     0.132 C 
ATOM   3895  CG  ASP A 531     219.859 265.977 265.734  1.00154.54     0.188 C 
ATOM   3896  OD1 ASP A 531     219.700 264.761 265.972  1.00153.70    -0.647 OA
ATOM   3897  OD2 ASP A 531     220.829 266.634 266.166  1.00154.67    -0.647 OA
ATOM   3898  N   ARG A 532     217.501 267.328 262.082  1.00142.60    -0.229 NA
ATOM   3899  CA  ARG A 532     216.508 268.024 261.271  1.00140.63     0.186 C 
ATOM   3900  C   ARG A 532     215.644 267.043 260.489  1.00140.14     0.274 C 
ATOM   3901  O   ARG A 532     214.430 267.237 260.367  1.00143.41    -0.268 OA
ATOM   3902  CB  ARG A 532     217.192 269.012 260.327  1.00142.89     0.036 C 
ATOM   3903  CG  ARG A 532     217.892 270.159 261.034  1.00142.53     0.029 C 
ATOM   3904  CD  ARG A 532     216.897 271.028 261.786  1.00142.49     0.145 C 
ATOM   3905  NE  ARG A 532     215.760 271.406 260.955  1.00147.14    -0.083 NA
ATOM   3906  CZ  ARG A 532     214.666 272.001 261.409  1.00147.46     0.782 C 
ATOM   3907  NH1 ARG A 532     214.524 272.304 262.689  1.00143.26     0.063 N 
ATOM   3908  NH2 ARG A 532     213.689 272.299 260.557  1.00143.80     0.063 N 
ATOM   3909  N   TYR A 533     216.251 265.984 259.946  1.00134.05    -0.228 NA
ATOM   3910  CA  TYR A 533     215.483 264.980 259.215  1.00131.42     0.191 C 
ATOM   3911  C   TYR A 533     214.505 264.255 260.129  1.00130.81     0.275 C 
ATOM   3912  O   TYR A 533     213.371 263.961 259.729  1.00138.27    -0.268 OA
ATOM   3913  CB  TYR A 533     216.420 263.976 258.546  1.00131.80     0.060 C 
ATOM   3914  CG  TYR A 533     215.692 262.919 257.748  1.00134.40    -0.020 A 
ATOM   3915  CD1 TYR A 533     214.979 263.252 256.605  1.00140.74    -0.002 A 
ATOM   3916  CD2 TYR A 533     215.704 261.589 258.146  1.00129.08    -0.002 A 
ATOM   3917  CE1 TYR A 533     214.308 262.290 255.875  1.00137.68     0.027 A 
ATOM   3918  CE2 TYR A 533     215.035 260.620 257.423  1.00129.83     0.027 A 
ATOM   3919  CZ  TYR A 533     214.339 260.976 256.288  1.00134.53     0.131 A 
ATOM   3920  OH  TYR A 533     213.672 260.015 255.564  1.00137.53    -0.190 OA
ATOM   3921  N   SER A 534     214.935 263.930 261.350  1.00134.04    -0.226 NA
ATOM   3922  CA  SER A 534     214.031 263.281 262.295  1.00135.76     0.219 C 
ATOM   3923  C   SER A 534     212.840 264.175 262.613  1.00132.97     0.277 C 
ATOM   3924  O   SER A 534     211.689 263.717 262.614  1.00129.20    -0.268 OA
ATOM   3925  CB  SER A 534     214.782 262.911 263.573  1.00136.64     0.216 C 
ATOM   3926  OG  SER A 534     215.884 262.068 263.289  1.00140.30    -0.218 OA
ATOM   3927  N   GLN A 535     213.095 265.461 262.868  1.00138.92    -0.229 NA
ATOM   3928  CA  GLN A 535     211.990 266.384 263.111  1.00136.96     0.187 C 
ATOM   3929  C   GLN A 535     211.079 266.487 261.893  1.00137.44     0.274 C 
ATOM   3930  O   GLN A 535     209.850 266.518 262.026  1.00136.09    -0.268 OA
ATOM   3931  CB  GLN A 535     212.525 267.761 263.502  1.00138.08     0.044 C 
ATOM   3932  CG  GLN A 535     213.096 267.822 264.907  1.00138.32     0.094 C 
ATOM   3933  CD  GLN A 535     214.134 268.912 265.067  1.00142.77     0.274 C 
ATOM   3934  OE1 GLN A 535     214.124 269.905 264.340  1.00144.60    -0.269 OA
ATOM   3935  NE2 GLN A 535     215.037 268.734 266.024  1.00142.87    -0.107 N 
ATOM   3936  N   GLY A 536     211.666 266.526 260.695  1.00141.32    -0.226 NA
ATOM   3937  CA  GLY A 536     210.865 266.650 259.489  1.00136.53     0.218 C 
ATOM   3938  C   GLY A 536     209.959 265.458 259.251  1.00134.96     0.277 C 
ATOM   3939  O   GLY A 536     208.792 265.619 258.887  1.00137.98    -0.268 OA
ATOM   3940  N   VAL A 537     210.483 264.244 259.439  1.00130.53    -0.229 NA
ATOM   3941  CA  VAL A 537     209.643 263.064 259.249  1.00127.28     0.186 C 
ATOM   3942  C   VAL A 537     208.583 262.978 260.341  1.00130.24     0.274 C 
ATOM   3943  O   VAL A 537     207.429 262.618 260.072  1.00132.41    -0.268 OA
ATOM   3944  CB  VAL A 537     210.490 261.778 259.166  1.00124.54     0.032 C 
ATOM   3945  CG1 VAL A 537     211.272 261.543 260.441  1.00130.68     0.003 C 
ATOM   3946  CG2 VAL A 537     209.592 260.582 258.877  1.00122.47     0.003 C 
ATOM   3947  N   SER A 538     208.943 263.312 261.586  1.00139.67    -0.226 NA
ATOM   3948  CA  SER A 538     207.950 263.308 262.653  1.00139.64     0.219 C 
ATOM   3949  C   SER A 538     206.846 264.323 262.386  1.00138.25     0.277 C 
ATOM   3950  O   SER A 538     205.701 264.120 262.804  1.00133.76    -0.268 OA
ATOM   3951  CB  SER A 538     208.622 263.582 263.999  1.00139.44     0.216 C 
ATOM   3952  OG  SER A 538     207.693 264.093 264.937  1.00139.81    -0.218 OA
ATOM   3953  N   ARG A 539     207.173 265.428 261.716  1.00146.78    -0.229 NA
ATOM   3954  CA  ARG A 539     206.144 266.391 261.334  1.00144.11     0.186 C 
ATOM   3955  C   ARG A 539     205.296 265.884 260.173  1.00140.04     0.274 C 
ATOM   3956  O   ARG A 539     204.067 266.015 260.194  1.00142.10    -0.268 OA
ATOM   3957  CB  ARG A 539     206.785 267.729 260.975  1.00144.85     0.036 C 
ATOM   3958  CG  ARG A 539     207.138 268.575 262.177  1.00145.24     0.029 C 
ATOM   3959  CD  ARG A 539     206.149 269.708 262.354  1.00144.25     0.145 C 
ATOM   3960  NE  ARG A 539     206.550 270.613 263.423  1.00147.46    -0.083 NA
ATOM   3961  CZ  ARG A 539     207.474 271.555 263.297  1.00148.02     0.782 C 
ATOM   3962  NH1 ARG A 539     208.111 271.751 262.153  1.00148.38     0.063 N 
ATOM   3963  NH2 ARG A 539     207.765 272.324 264.342  1.00144.64     0.063 N 
ATOM   3964  N   VAL A 540     205.926 265.305 259.149  1.00135.25    -0.229 NA
ATOM   3965  CA  VAL A 540     205.184 264.949 257.942  1.00137.96     0.186 C 
ATOM   3966  C   VAL A 540     204.360 263.679 258.112  1.00137.06     0.274 C 
ATOM   3967  O   VAL A 540     203.417 263.457 257.342  1.00137.21    -0.268 OA
ATOM   3968  CB  VAL A 540     206.126 264.788 256.736  1.00140.01     0.032 C 
ATOM   3969  CG1 VAL A 540     206.894 263.478 256.831  1.00137.80     0.003 C 
ATOM   3970  CG2 VAL A 540     205.349 264.875 255.419  1.00138.66     0.003 C 
ATOM   3971  N   ILE A 541     204.676 262.839 259.100  1.00138.45    -0.229 NA
ATOM   3972  CA  ILE A 541     203.958 261.575 259.248  1.00138.91     0.186 C 
ATOM   3973  C   ILE A 541     202.498 261.817 259.627  1.00140.65     0.274 C 
ATOM   3974  O   ILE A 541     201.605 261.059 259.230  1.00140.99    -0.268 OA
ATOM   3975  CB  ILE A 541     204.677 260.675 260.271  1.00137.64     0.032 C 
ATOM   3976  CG1 ILE A 541     203.922 259.366 260.484  1.00134.70     0.002 C 
ATOM   3977  CG2 ILE A 541     204.838 261.381 261.591  1.00139.30     0.003 C 
ATOM   3978  CD1 ILE A 541     204.836 258.172 260.592  1.00136.66     0.000 C 
ATOM   3979  N   SER A 542     202.229 262.878 260.393  1.00148.77    -0.226 NA
ATOM   3980  CA  SER A 542     200.892 263.102 260.937  1.00146.85     0.219 C 
ATOM   3981  C   SER A 542     199.886 263.606 259.906  1.00146.88     0.277 C 
ATOM   3982  O   SER A 542     198.699 263.702 260.233  1.00145.71    -0.268 OA
ATOM   3983  CB  SER A 542     200.956 264.089 262.108  1.00141.80     0.216 C 
ATOM   3984  OG  SER A 542     201.719 265.239 261.784  1.00141.24    -0.218 OA
ATOM   3985  N   HIS A 543     200.313 263.923 258.684  1.00148.56    -0.228 NA
ATOM   3986  CA  HIS A 543     199.392 264.460 257.685  1.00149.40     0.192 C 
ATOM   3987  C   HIS A 543     199.227 263.514 256.500  1.00152.21     0.275 C 
ATOM   3988  O   HIS A 543     199.239 263.943 255.340  1.00155.73    -0.268 OA
ATOM   3989  CB  HIS A 543     199.862 265.837 257.211  1.00151.11     0.082 C 
ATOM   3990  CG  HIS A 543     199.950 266.854 258.307  1.00152.00     0.082 A 
ATOM   3991  ND1 HIS A 543     201.150 267.285 258.829  1.00151.34    -0.227 NA
ATOM   3992  CD2 HIS A 543     198.985 267.516 258.987  1.00150.42     0.116 A 
ATOM   3993  CE1 HIS A 543     200.921 268.176 259.777  1.00149.34     0.199 A 
ATOM   3994  NE2 HIS A 543     199.615 268.334 259.894  1.00146.60    -0.221 NA
ATOM   3995  N   LYS A 544     199.064 262.219 256.788  1.00151.31    -0.229 NA
ATOM   3996  CA  LYS A 544     198.864 261.239 255.725  1.00155.66     0.186 C 
ATOM   3997  C   LYS A 544     197.575 261.496 254.953  1.00155.96     0.274 C 
ATOM   3998  O   LYS A 544     197.473 261.126 253.776  1.00155.67    -0.268 OA
ATOM   3999  CB  LYS A 544     198.865 259.828 256.313  1.00152.15     0.034 C 
ATOM   4000  CG  LYS A 544     198.156 259.724 257.653  1.00150.34     0.005 C 
ATOM   4001  CD  LYS A 544     198.729 258.599 258.500  1.00150.51     0.041 C 
ATOM   4002  CE  LYS A 544     197.772 258.205 259.613  1.00150.16     0.338 C 
ATOM   4003  NZ  LYS A 544     197.359 259.378 260.433  1.00152.94     0.618 N 
ATOM   4004  N   ALA A 545     196.587 262.135 255.587  1.00148.38    -0.229 NA
ATOM   4005  CA  ALA A 545     195.349 262.460 254.887  1.00148.03     0.186 C 
ATOM   4006  C   ALA A 545     195.608 263.389 253.707  1.00149.26     0.274 C 
ATOM   4007  O   ALA A 545     195.078 263.175 252.610  1.00149.28    -0.268 OA
ATOM   4008  CB  ALA A 545     194.347 263.087 255.856  1.00147.36     0.037 C 
ATOM   4009  N   SER A 546     196.423 264.426 253.910  1.00150.98    -0.226 NA
ATOM   4010  CA  SER A 546     196.806 265.297 252.805  1.00153.04     0.219 C 
ATOM   4011  C   SER A 546     197.837 264.638 251.898  1.00151.76     0.277 C 
ATOM   4012  O   SER A 546     197.869 264.916 250.691  1.00152.77    -0.268 OA
ATOM   4013  CB  SER A 546     197.349 266.622 253.342  1.00150.98     0.216 C 
ATOM   4014  OG  SER A 546     196.624 267.046 254.483  1.00147.58    -0.218 OA
ATOM   4015  N   ALA A 547     198.686 263.774 252.463  1.00147.98    -0.229 NA
ATOM   4016  CA  ALA A 547     199.668 263.064 251.651  1.00148.33     0.186 C 
ATOM   4017  C   ALA A 547     198.999 262.191 250.599  1.00151.21     0.274 C 
ATOM   4018  O   ALA A 547     199.518 262.057 249.487  1.00151.50    -0.268 OA
ATOM   4019  CB  ALA A 547     200.577 262.219 252.543  1.00146.49     0.037 C 
ATOM   4020  N   MET A 548     197.857 261.584 250.932  1.00155.52    -0.229 NA
ATOM   4021  CA  MET A 548     197.145 260.758 249.959  1.00156.90     0.186 C 
ATOM   4022  C   MET A 548     196.685 261.587 248.764  1.00158.20     0.274 C 
ATOM   4023  O   MET A 548     196.828 261.168 247.607  1.00157.53    -0.268 OA
ATOM   4024  CB  MET A 548     195.956 260.069 250.629  1.00152.47     0.037 C 
ATOM   4025  N   GLY A 549     196.130 262.772 249.025  1.00152.52    -0.226 NA
ATOM   4026  CA  GLY A 549     195.726 263.642 247.933  1.00150.62     0.218 C 
ATOM   4027  C   GLY A 549     196.905 264.125 247.112  1.00150.24     0.277 C 
ATOM   4028  O   GLY A 549     196.823 264.214 245.882  1.00152.54    -0.268 OA
ATOM   4029  N   VAL A 550     198.017 264.441 247.779  1.00141.93    -0.229 NA
ATOM   4030  CA  VAL A 550     199.227 264.842 247.062  1.00142.88     0.186 C 
ATOM   4031  C   VAL A 550     199.696 263.713 246.151  1.00143.00     0.274 C 
ATOM   4032  O   VAL A 550     200.087 263.939 245.000  1.00147.00    -0.268 OA
ATOM   4033  CB  VAL A 550     200.326 265.263 248.053  1.00142.88     0.032 C 
ATOM   4034  CG1 VAL A 550     201.642 265.491 247.326  1.00142.86     0.003 C 
ATOM   4035  CG2 VAL A 550     199.910 266.515 248.806  1.00143.92     0.003 C 
ATOM   4036  N   TYR A 551     199.654 262.478 246.656  1.00130.05    -0.228 NA
ATOM   4037  CA  TYR A 551     200.072 261.323 245.869  1.00132.90     0.191 C 
ATOM   4038  C   TYR A 551     199.157 261.109 244.668  1.00136.70     0.275 C 
ATOM   4039  O   TYR A 551     199.626 260.793 243.567  1.00142.23    -0.268 OA
ATOM   4040  CB  TYR A 551     200.109 260.087 246.775  1.00130.59     0.060 C 
ATOM   4041  CG  TYR A 551     200.392 258.766 246.091  1.00130.87    -0.020 A 
ATOM   4042  CD1 TYR A 551     199.373 258.033 245.496  1.00133.07    -0.002 A 
ATOM   4043  CD2 TYR A 551     201.679 258.246 246.052  1.00126.98    -0.002 A 
ATOM   4044  CE1 TYR A 551     199.629 256.825 244.880  1.00136.93     0.027 A 
ATOM   4045  CE2 TYR A 551     201.944 257.039 245.435  1.00132.28     0.027 A 
ATOM   4046  CZ  TYR A 551     200.915 256.333 244.850  1.00137.44     0.131 A 
ATOM   4047  OH  TYR A 551     201.176 255.130 244.234  1.00137.30    -0.190 OA
ATOM   4048  N   ALA A 552     197.846 261.280 244.858  1.00132.84    -0.229 NA
ATOM   4049  CA  ALA A 552     196.914 261.135 243.742  1.00134.60     0.186 C 
ATOM   4050  C   ALA A 552     197.161 262.200 242.677  1.00137.43     0.274 C 
ATOM   4051  O   ALA A 552     197.179 261.906 241.472  1.00139.66    -0.268 OA
ATOM   4052  CB  ALA A 552     195.474 261.200 244.249  1.00135.55     0.037 C 
ATOM   4053  N   ALA A 553     197.363 263.447 243.107  1.00137.65    -0.229 NA
ATOM   4054  CA  ALA A 553     197.661 264.513 242.156  1.00137.42     0.186 C 
ATOM   4055  C   ALA A 553     198.967 264.241 241.423  1.00137.88     0.274 C 
ATOM   4056  O   ALA A 553     199.077 264.495 240.217  1.00140.45    -0.268 OA
ATOM   4057  CB  ALA A 553     197.715 265.860 242.875  1.00138.30     0.037 C 
ATOM   4058  N   LEU A 554     199.966 263.715 242.136  1.00132.28    -0.229 NA
ATOM   4059  CA  LEU A 554     201.246 263.403 241.513  1.00130.12     0.186 C 
ATOM   4060  C   LEU A 554     201.102 262.288 240.485  1.00131.53     0.274 C 
ATOM   4061  O   LEU A 554     201.741 262.328 239.430  1.00137.94    -0.268 OA
ATOM   4062  CB  LEU A 554     202.268 263.032 242.588  1.00128.05     0.034 C 
ATOM   4063  CG  LEU A 554     203.684 263.570 242.381  1.00132.92     0.002 C 
ATOM   4064  CD1 LEU A 554     203.641 265.002 241.887  1.00133.20     0.000 C 
ATOM   4065  CD2 LEU A 554     204.469 263.490 243.672  1.00133.11     0.000 C 
ATOM   4066  N   LEU A 555     200.264 261.287 240.769  1.00124.37    -0.229 NA
ATOM   4067  CA  LEU A 555     199.983 260.256 239.771  1.00125.90     0.186 C 
ATOM   4068  C   LEU A 555     199.302 260.849 238.544  1.00130.56     0.274 C 
ATOM   4069  O   LEU A 555     199.585 260.447 237.404  1.00130.79    -0.268 OA
ATOM   4070  CB  LEU A 555     199.114 259.152 240.376  1.00124.40     0.034 C 
ATOM   4071  CG  LEU A 555     199.825 257.857 240.772  1.00124.75     0.002 C 
ATOM   4072  CD1 LEU A 555     201.048 258.147 241.629  1.00128.44     0.000 C 
ATOM   4073  CD2 LEU A 555     198.869 256.911 241.484  1.00127.32     0.000 C 
ATOM   4074  N   GLY A 556     198.382 261.792 238.759  1.00142.11    -0.226 NA
ATOM   4075  CA  GLY A 556     197.756 262.464 237.631  1.00141.41     0.218 C 
ATOM   4076  C   GLY A 556     198.759 263.200 236.763  1.00141.32     0.277 C 
ATOM   4077  O   GLY A 556     198.740 263.081 235.533  1.00140.49    -0.268 OA
ATOM   4078  N   LEU A 557     199.659 263.961 237.390  1.00143.17    -0.229 NA
ATOM   4079  CA  LEU A 557     200.706 264.630 236.619  1.00140.43     0.186 C 
ATOM   4080  C   LEU A 557     201.613 263.618 235.930  1.00139.83     0.274 C 
ATOM   4081  O   LEU A 557     202.090 263.863 234.817  1.00142.45    -0.268 OA
ATOM   4082  CB  LEU A 557     201.530 265.565 237.505  1.00139.51     0.034 C 
ATOM   4083  CG  LEU A 557     200.853 266.297 238.660  1.00145.59     0.002 C 
ATOM   4084  CD1 LEU A 557     201.872 267.066 239.478  1.00144.26     0.000 C 
ATOM   4085  CD2 LEU A 557     199.759 267.226 238.155  1.00144.38     0.000 C 
ATOM   4086  N   THR A 558     201.866 262.478 236.579  1.00136.87    -0.226 NA
ATOM   4087  CA  THR A 558     202.708 261.445 235.984  1.00136.81     0.216 C 
ATOM   4088  C   THR A 558     202.111 260.937 234.679  1.00136.86     0.277 C 
ATOM   4089  O   THR A 558     202.790 260.895 233.645  1.00138.79    -0.268 OA
ATOM   4090  CB  THR A 558     202.891 260.284 236.963  1.00137.17     0.184 C 
ATOM   4091  OG1 THR A 558     203.691 260.705 238.073  1.00141.28    -0.221 OA
ATOM   4092  CG2 THR A 558     203.567 259.108 236.274  1.00134.76     0.038 C 
ATOM   4093  N   VAL A 559     200.838 260.543 234.709  1.00138.35    -0.229 NA
ATOM   4094  CA  VAL A 559     200.217 260.037 233.487  1.00138.97     0.186 C 
ATOM   4095  C   VAL A 559     200.105 261.149 232.448  1.00137.91     0.274 C 
ATOM   4096  O   VAL A 559     200.264 260.910 231.241  1.00133.99    -0.268 OA
ATOM   4097  CB  VAL A 559     198.856 259.377 233.790  1.00138.63     0.032 C 
ATOM   4098  CG1 VAL A 559     197.903 260.350 234.454  1.00139.30     0.003 C 
ATOM   4099  CG2 VAL A 559     198.246 258.800 232.519  1.00136.76     0.003 C 
ATOM   4100  N   GLY A 560     199.864 262.386 232.894  1.00135.34    -0.226 NA
ATOM   4101  CA  GLY A 560     199.804 263.495 231.954  1.00131.67     0.218 C 
ATOM   4102  C   GLY A 560     201.105 263.698 231.199  1.00132.15     0.277 C 
ATOM   4103  O   GLY A 560     201.113 263.807 229.970  1.00134.02    -0.268 OA
ATOM   4104  N   ILE A 561     202.228 263.731 231.922  1.00130.86    -0.229 NA
ATOM   4105  CA  ILE A 561     203.505 263.942 231.247  1.00131.05     0.186 C 
ATOM   4106  C   ILE A 561     203.881 262.713 230.429  1.00131.96     0.274 C 
ATOM   4107  O   ILE A 561     204.520 262.831 229.375  1.00131.35    -0.268 OA
ATOM   4108  CB  ILE A 561     204.617 264.323 232.244  1.00129.72     0.032 C 
ATOM   4109  CG1 ILE A 561     205.972 264.367 231.539  1.00128.87     0.002 C 
ATOM   4110  CG2 ILE A 561     204.709 263.321 233.370  1.00133.12     0.003 C 
ATOM   4111  CD1 ILE A 561     207.046 265.051 232.335  1.00132.09     0.000 C 
ATOM   4112  N   SER A 562     203.484 261.518 230.879  1.00136.76    -0.226 NA
ATOM   4113  CA  SER A 562     203.740 260.321 230.087  1.00136.38     0.219 C 
ATOM   4114  C   SER A 562     203.028 260.393 228.742  1.00138.32     0.277 C 
ATOM   4115  O   SER A 562     203.571 259.957 227.720  1.00134.89    -0.268 OA
ATOM   4116  CB  SER A 562     203.307 259.077 230.862  1.00136.33     0.216 C 
ATOM   4117  OG  SER A 562     202.029 258.631 230.446  1.00138.88    -0.218 OA
ATOM   4118  N   TYR A 563     201.811 260.939 228.722  1.00149.50    -0.228 NA
ATOM   4119  CA  TYR A 563     201.119 261.140 227.454  1.00146.90     0.191 C 
ATOM   4120  C   TYR A 563     201.609 262.368 226.693  1.00141.59     0.275 C 
ATOM   4121  O   TYR A 563     201.345 262.476 225.491  1.00141.19    -0.268 OA
ATOM   4122  CB  TYR A 563     199.610 261.246 227.685  1.00147.50     0.060 C 
ATOM   4123  CG  TYR A 563     198.899 259.911 227.706  1.00149.00    -0.020 A 
ATOM   4124  CD1 TYR A 563     199.254 258.901 226.821  1.00147.84    -0.002 A 
ATOM   4125  CD2 TYR A 563     197.869 259.662 228.603  1.00146.59    -0.002 A 
ATOM   4126  CE1 TYR A 563     198.607 257.680 226.833  1.00147.91     0.027 A 
ATOM   4127  CE2 TYR A 563     197.216 258.443 228.622  1.00149.60     0.027 A 
ATOM   4128  CZ  TYR A 563     197.590 257.456 227.734  1.00151.45     0.131 A 
ATOM   4129  OH  TYR A 563     196.943 256.241 227.748  1.00148.83    -0.190 OA
ATOM   4130  N   ILE A 564     202.309 263.291 227.356  1.00135.81    -0.229 NA
ATOM   4131  CA  ILE A 564     202.737 264.521 226.690  1.00137.10     0.186 C 
ATOM   4132  C   ILE A 564     203.871 264.245 225.705  1.00139.10     0.274 C 
ATOM   4133  O   ILE A 564     203.834 264.692 224.552  1.00138.73    -0.268 OA
ATOM   4134  CB  ILE A 564     203.139 265.581 227.731  1.00141.04     0.032 C 
ATOM   4135  CG1 ILE A 564     201.907 266.339 228.227  1.00142.29     0.002 C 
ATOM   4136  CG2 ILE A 564     204.155 266.554 227.148  1.00138.10     0.003 C 
ATOM   4137  CD1 ILE A 564     202.232 267.538 229.093  1.00141.26     0.000 C 
ATOM   4138  N   VAL A 565     204.888 263.504 226.138  1.00144.44    -0.229 NA
ATOM   4139  CA  VAL A 565     206.146 263.374 225.401  1.00142.47     0.184 C 
ATOM   4140  C   VAL A 565     205.944 262.636 224.081  1.00143.12     0.256 C 
ATOM   4141  O   VAL A 565     205.039 261.797 223.971  1.00145.21    -0.270 OA
ATOM   4142  CB  VAL A 565     207.211 262.667 226.255  1.00139.60     0.032 C 
ATOM   4143  CG1 VAL A 565     207.706 263.590 227.356  1.00137.76     0.003 C 
ATOM   4144  CG2 VAL A 565     206.652 261.382 226.842  1.00145.59     0.003 C 
ATOM   4145  N   PRO A 566     206.760 262.918 223.053  1.00137.10    -0.312 N 
ATOM   4146  CA  PRO A 566     206.657 262.162 221.796  1.00138.33     0.165 C 
ATOM   4147  C   PRO A 566     207.355 260.813 221.871  1.00136.40     0.272 C 
ATOM   4148  O   PRO A 566     207.937 260.466 222.904  1.00139.66    -0.269 OA
ATOM   4149  CB  PRO A 566     207.331 263.089 220.779  1.00138.07     0.034 C 
ATOM   4150  CG  PRO A 566     208.340 263.837 221.580  1.00135.24     0.027 C 
ATOM   4151  CD  PRO A 566     207.775 263.985 222.975  1.00133.86     0.105 C 
ATOM   4152  N   GLY A 567     207.309 260.048 220.787  1.00135.86    -0.226 NA
ATOM   4153  CA  GLY A 567     207.881 258.717 220.773  1.00135.31     0.218 C 
ATOM   4154  C   GLY A 567     208.750 258.485 219.556  1.00138.77     0.277 C 
ATOM   4155  O   GLY A 567     208.573 259.106 218.508  1.00140.92    -0.268 OA
ATOM   4156  N   GLY A 568     209.705 257.572 219.714  1.00137.39    -0.226 NA
ATOM   4157  CA  GLY A 568     210.600 257.200 218.636  1.00135.51     0.218 C 
ATOM   4158  C   GLY A 568     211.141 255.806 218.868  1.00136.02     0.277 C 
ATOM   4159  O   GLY A 568     210.782 255.128 219.833  1.00136.43    -0.268 OA
ATOM   4160  N   PHE A 569     212.020 255.381 217.960  1.00136.25    -0.228 NA
ATOM   4161  CA  PHE A 569     212.601 254.044 218.026  1.00135.67     0.191 C 
ATOM   4162  C   PHE A 569     214.095 254.081 218.317  1.00138.30     0.275 C 
ATOM   4163  O   PHE A 569     214.537 253.508 219.318  1.00140.21    -0.268 OA
ATOM   4164  CB  PHE A 569     212.333 253.298 216.714  1.00139.25     0.060 C 
ATOM   4165  CG  PHE A 569     211.155 252.377 216.772  1.00141.16    -0.020 A 
ATOM   4166  CD1 PHE A 569     209.938 252.756 216.232  1.00141.10    -0.004 A 
ATOM   4167  CD2 PHE A 569     211.261 251.132 217.366  1.00139.08    -0.004 A 
ATOM   4168  CE1 PHE A 569     208.848 251.910 216.282  1.00140.47    -0.000 A 
ATOM   4169  CE2 PHE A 569     210.175 250.281 217.420  1.00141.89    -0.000 A 
ATOM   4170  CZ  PHE A 569     208.966 250.671 216.878  1.00140.23    -0.000 A 
ATOM   4171  N   VAL A 570     214.885 254.744 217.477  1.00128.32    -0.229 NA
ATOM   4172  CA  VAL A 570     216.335 254.826 217.641  1.00126.97     0.184 C 
ATOM   4173  C   VAL A 570     216.780 256.229 217.247  1.00128.17     0.256 C 
ATOM   4174  O   VAL A 570     216.434 256.701 216.154  1.00125.14    -0.270 OA
ATOM   4175  CB  VAL A 570     217.067 253.764 216.802  1.00122.49     0.032 C 
ATOM   4176  CG1 VAL A 570     218.571 253.927 216.941  1.00123.57     0.003 C 
ATOM   4177  CG2 VAL A 570     216.660 252.357 217.218  1.00121.95     0.003 C 
ATOM   4178  N   PRO A 571     217.531 256.931 218.094  1.00136.87    -0.312 N 
ATOM   4179  CA  PRO A 571     218.002 258.268 217.718  1.00134.82     0.165 C 
ATOM   4180  C   PRO A 571     218.964 258.204 216.542  1.00131.35     0.272 C 
ATOM   4181  O   PRO A 571     219.717 257.243 216.375  1.00131.86    -0.269 OA
ATOM   4182  CB  PRO A 571     218.698 258.771 218.987  1.00133.90     0.034 C 
ATOM   4183  CG  PRO A 571     219.083 257.533 219.722  1.00133.10     0.027 C 
ATOM   4184  CD  PRO A 571     218.019 256.520 219.421  1.00135.45     0.105 C 
ATOM   4185  N   ALA A 572     218.926 259.247 215.717  1.00129.67    -0.229 NA
ATOM   4186  CA  ALA A 572     219.795 259.322 214.553  1.00132.34     0.186 C 
ATOM   4187  C   ALA A 572     221.178 259.805 214.966  1.00131.11     0.274 C 
ATOM   4188  O   ALA A 572     221.361 260.978 215.305  1.00128.73    -0.268 OA
ATOM   4189  CB  ALA A 572     219.199 260.253 213.499  1.00133.31     0.037 C 
ATOM   4190  N   GLN A 573     222.150 258.901 214.934  1.00131.77    -0.229 NA
ATOM   4191  CA  GLN A 573     223.520 259.217 215.303  1.00132.75     0.187 C 
ATOM   4192  C   GLN A 573     224.356 259.475 214.055  1.00134.74     0.274 C 
ATOM   4193  O   GLN A 573     223.896 259.328 212.921  1.00133.45    -0.268 OA
ATOM   4194  CB  GLN A 573     224.130 258.088 216.139  1.00133.71     0.044 C 
ATOM   4195  CG  GLN A 573     224.322 256.785 215.388  1.00136.96     0.094 C 
ATOM   4196  CD  GLN A 573     223.101 255.893 215.460  1.00139.87     0.274 C 
ATOM   4197  OE1 GLN A 573     222.040 256.230 214.936  1.00141.68    -0.269 OA
ATOM   4198  NE2 GLN A 573     223.243 254.747 216.117  1.00135.50    -0.107 N 
ATOM   4199  N   ASP A 574     225.606 259.866 214.281  1.00129.85    -0.228 NA
ATOM   4200  CA  ASP A 574     226.493 260.325 213.219  1.00127.20     0.197 C 
ATOM   4201  C   ASP A 574     227.515 259.242 212.897  1.00122.40     0.275 C 
ATOM   4202  O   ASP A 574     228.396 258.949 213.711  1.00115.19    -0.268 OA
ATOM   4203  CB  ASP A 574     227.188 261.623 213.620  1.00126.25     0.132 C 
ATOM   4204  CG  ASP A 574     228.253 262.042 212.628  1.00128.53     0.188 C 
ATOM   4205  OD1 ASP A 574     227.948 262.110 211.420  1.00132.52    -0.647 OA
ATOM   4206  OD2 ASP A 574     229.396 262.301 213.058  1.00125.95    -0.647 OA
ATOM   4207  N   LYS A 575     227.390 258.653 211.715  1.00117.11    -0.229 NA
ATOM   4208  CA  LYS A 575     228.453 257.846 211.142  1.00109.94     0.186 C 
ATOM   4209  C   LYS A 575     229.397 258.747 210.354  1.00115.08     0.274 C 
ATOM   4210  O   LYS A 575     229.034 259.847 209.930  1.00122.54    -0.268 OA
ATOM   4211  CB  LYS A 575     227.885 256.752 210.239  1.00109.66     0.034 C 
ATOM   4212  CG  LYS A 575     226.791 255.914 210.881  1.00111.04     0.005 C 
ATOM   4213  CD  LYS A 575     227.206 255.414 212.253  1.00113.82     0.041 C 
ATOM   4214  CE  LYS A 575     226.557 254.077 212.562  1.00114.48     0.338 C 
ATOM   4215  NZ  LYS A 575     226.804 253.084 211.481  1.00119.84     0.618 N 
ATOM   4216  N   GLN A 576     230.624 258.268 210.160  1.00105.99    -0.229 NA
ATOM   4217  CA  GLN A 576     231.659 259.064 209.504  1.00106.04     0.187 C 
ATOM   4218  C   GLN A 576     231.532 258.945 207.979  1.00107.00     0.274 C 
ATOM   4219  O   GLN A 576     232.476 258.619 207.261  1.00116.12    -0.268 OA
ATOM   4220  CB  GLN A 576     233.031 258.633 210.011  1.00104.41     0.044 C 
ATOM   4221  CG  GLN A 576     234.214 259.463 209.521  1.00108.32     0.094 C 
ATOM   4222  CD  GLN A 576     235.220 258.635 208.748  1.00114.81     0.274 C 
ATOM   4223  OE1 GLN A 576     235.557 257.520 209.144  1.00113.54    -0.269 OA
ATOM   4224  NE2 GLN A 576     235.702 259.175 207.636  1.00115.42    -0.107 N 
ATOM   4225  N   TYR A 577     230.322 259.223 207.490  1.00 83.32    -0.228 NA
ATOM   4226  CA  TYR A 577     230.042 259.215 206.058  1.00 82.24     0.191 C 
ATOM   4227  C   TYR A 577     228.635 259.749 205.817  1.00 89.87     0.275 C 
ATOM   4228  O   TYR A 577     227.757 259.664 206.681  1.00101.19    -0.268 OA
ATOM   4229  CB  TYR A 577     230.216 257.810 205.448  1.00 86.94     0.060 C 
ATOM   4230  CG  TYR A 577     229.053 256.851 205.615  1.00 87.20    -0.020 A 
ATOM   4231  CD1 TYR A 577     227.960 256.883 204.759  1.00 82.67    -0.002 A 
ATOM   4232  CD2 TYR A 577     229.059 255.904 206.629  1.00 95.10    -0.002 A 
ATOM   4233  CE1 TYR A 577     226.907 256.004 204.913  1.00 89.06     0.027 A 
ATOM   4234  CE2 TYR A 577     228.010 255.022 206.790  1.00 98.18     0.027 A 
ATOM   4235  CZ  TYR A 577     226.938 255.075 205.928  1.00 96.74     0.131 A 
ATOM   4236  OH  TYR A 577     225.891 254.198 206.087  1.00 99.72    -0.190 OA
ATOM   4237  N   LEU A 578     228.444 260.309 204.624  1.00 80.57    -0.229 NA
ATOM   4238  CA  LEU A 578     227.159 260.805 204.149  1.00 79.61     0.186 C 
ATOM   4239  C   LEU A 578     226.999 260.372 202.701  1.00 89.69     0.274 C 
ATOM   4240  O   LEU A 578     227.994 260.081 202.030  1.00102.78    -0.268 OA
ATOM   4241  CB  LEU A 578     227.060 262.331 204.255  1.00 73.85     0.034 C 
ATOM   4242  CG  LEU A 578     226.627 262.931 205.592  1.00 91.34     0.002 C 
ATOM   4243  CD1 LEU A 578     227.799 263.019 206.550  1.00 92.63     0.000 C 
ATOM   4244  CD2 LEU A 578     226.007 264.301 205.377  1.00 95.11     0.000 C 
ATOM   4245  N   ILE A 579     225.756 260.320 202.214  1.00 90.63    -0.229 NA
ATOM   4246  CA  ILE A 579     225.498 259.853 200.857  1.00 88.69     0.186 C 
ATOM   4247  C   ILE A 579     224.948 261.000 200.026  1.00 89.89     0.274 C 
ATOM   4248  O   ILE A 579     224.324 261.926 200.555  1.00 97.56    -0.268 OA
ATOM   4249  CB  ILE A 579     224.536 258.650 200.851  1.00 92.93     0.032 C 
ATOM   4250  CG1 ILE A 579     223.315 258.937 201.721  1.00101.40     0.002 C 
ATOM   4251  CG2 ILE A 579     225.249 257.402 201.341  1.00 94.15     0.003 C 
ATOM   4252  CD1 ILE A 579     222.470 257.715 202.009  1.00 99.41     0.000 C 
ATOM   4253  N   SER A 580     225.190 260.945 198.719  1.00 87.11    -0.226 NA
ATOM   4254  CA  SER A 580     224.684 261.937 197.786  1.00 94.18     0.219 C 
ATOM   4255  C   SER A 580     224.203 261.236 196.526  1.00 92.91     0.277 C 
ATOM   4256  O   SER A 580     224.925 260.419 195.945  1.00101.21    -0.268 OA
ATOM   4257  CB  SER A 580     225.760 262.971 197.438  1.00 90.89     0.216 C 
ATOM   4258  OG  SER A 580     226.590 263.236 198.555  1.00 98.99    -0.218 OA
ATOM   4259  N   PHE A 581     222.983 261.562 196.109  1.00 92.11    -0.228 NA
ATOM   4260  CA  PHE A 581     222.364 260.984 194.926  1.00 88.19     0.191 C 
ATOM   4261  C   PHE A 581     222.245 262.040 193.839  1.00 95.92     0.275 C 
ATOM   4262  O   PHE A 581     221.906 263.196 194.116  1.00109.62    -0.268 OA
ATOM   4263  CB  PHE A 581     220.978 260.413 195.246  1.00 88.73     0.060 C 
ATOM   4264  CG  PHE A 581     220.485 259.416 194.236  1.00100.20    -0.020 A 
ATOM   4265  CD1 PHE A 581     221.286 258.363 193.834  1.00105.03    -0.004 A 
ATOM   4266  CD2 PHE A 581     219.222 259.537 193.682  1.00105.67    -0.004 A 
ATOM   4267  CE1 PHE A 581     220.838 257.445 192.902  1.00105.46    -0.000 A 
ATOM   4268  CE2 PHE A 581     218.766 258.622 192.749  1.00105.56    -0.000 A 
ATOM   4269  CZ  PHE A 581     219.576 257.575 192.359  1.00102.69    -0.000 A 
ATOM   4270  N   ALA A 582     222.528 261.637 192.603  1.00 78.43    -0.229 NA
ATOM   4271  CA  ALA A 582     222.392 262.508 191.445  1.00 76.38     0.186 C 
ATOM   4272  C   ALA A 582     221.575 261.787 190.386  1.00 80.24     0.274 C 
ATOM   4273  O   ALA A 582     221.848 260.624 190.075  1.00 91.02    -0.268 OA
ATOM   4274  CB  ALA A 582     223.760 262.905 190.883  1.00 79.97     0.037 C 
ATOM   4275  N   GLN A 583     220.575 262.477 189.841  1.00 94.17    -0.229 NA
ATOM   4276  CA  GLN A 583     219.707 261.922 188.810  1.00 92.69     0.187 C 
ATOM   4277  C   GLN A 583     219.705 262.855 187.610  1.00 97.22     0.274 C 
ATOM   4278  O   GLN A 583     219.416 264.050 187.747  1.00104.84    -0.268 OA
ATOM   4279  CB  GLN A 583     218.284 261.713 189.335  1.00 92.99     0.044 C 
ATOM   4280  CG  GLN A 583     217.281 261.324 188.261  1.00100.36     0.094 C 
ATOM   4281  CD  GLN A 583     217.219 259.825 188.039  1.00109.12     0.274 C 
ATOM   4282  OE1 GLN A 583     217.312 259.041 188.983  1.00108.90    -0.269 OA
ATOM   4283  NE2 GLN A 583     217.061 259.418 186.785  1.00106.21    -0.107 N 
ATOM   4284  N   LEU A 584     220.038 262.311 186.449  1.00 95.06    -0.229 NA
ATOM   4285  CA  LEU A 584     219.997 263.022 185.180  1.00 96.88     0.184 C 
ATOM   4286  C   LEU A 584     218.629 262.856 184.537  1.00 99.98     0.256 C 
ATOM   4287  O   LEU A 584     217.835 262.003 184.940  1.00 99.82    -0.270 OA
ATOM   4288  CB  LEU A 584     221.099 262.492 184.264  1.00 93.81     0.034 C 
ATOM   4289  CG  LEU A 584     222.478 263.150 184.345  1.00 87.65     0.002 C 
ATOM   4290  CD1 LEU A 584     223.376 262.633 183.239  1.00 94.07     0.000 C 
ATOM   4291  CD2 LEU A 584     222.359 264.655 184.255  1.00 97.89     0.000 C 
ATOM   4292  N   PRO A 585     218.303 263.678 183.538  1.00102.41    -0.312 N 
ATOM   4293  CA  PRO A 585     217.079 263.436 182.768  1.00 99.55     0.165 C 
ATOM   4294  C   PRO A 585     217.113 262.067 182.104  1.00105.56     0.272 C 
ATOM   4295  O   PRO A 585     218.172 261.559 181.730  1.00111.19    -0.269 OA
ATOM   4296  CB  PRO A 585     217.080 264.564 181.732  1.00 99.97     0.034 C 
ATOM   4297  CG  PRO A 585     217.862 265.652 182.375  1.00103.19     0.027 C 
ATOM   4298  CD  PRO A 585     218.921 264.971 183.193  1.00105.59     0.105 C 
ATOM   4299  N   ASN A 586     215.930 261.468 181.971  1.00109.75    -0.228 NA
ATOM   4300  CA  ASN A 586     215.830 260.094 181.496  1.00105.50     0.196 C 
ATOM   4301  C   ASN A 586     216.395 259.955 180.088  1.00106.51     0.275 C 
ATOM   4302  O   ASN A 586     216.259 260.852 179.251  1.00108.79    -0.268 OA
ATOM   4303  CB  ASN A 586     214.374 259.630 181.528  1.00110.08     0.126 C 
ATOM   4304  CG  ASN A 586     213.633 260.125 182.753  1.00115.35     0.276 C 
ATOM   4305  OD1 ASN A 586     212.649 260.856 182.644  1.00118.28    -0.269 OA
ATOM   4306  ND2 ASN A 586     214.105 259.729 183.929  1.00112.45    -0.107 N 
ATOM   4307  N   GLY A 587     217.032 258.814 179.831  1.00 98.84    -0.226 NA
ATOM   4308  CA  GLY A 587     217.684 258.556 178.567  1.00102.40     0.218 C 
ATOM   4309  C   GLY A 587     219.106 259.062 178.464  1.00108.52     0.277 C 
ATOM   4310  O   GLY A 587     219.698 258.976 177.382  1.00114.39    -0.268 OA
ATOM   4311  N   ALA A 588     219.674 259.578 179.551  1.00 96.73    -0.229 NA
ATOM   4312  CA  ALA A 588     221.027 260.108 179.517  1.00 94.67     0.186 C 
ATOM   4313  C   ALA A 588     222.038 258.970 179.387  1.00 95.84     0.274 C 
ATOM   4314  O   ALA A 588     221.782 257.821 179.759  1.00 98.10    -0.268 OA
ATOM   4315  CB  ALA A 588     221.298 260.942 180.765  1.00102.15     0.037 C 
ATOM   4316  N   SER A 589     223.207 259.300 178.851  1.00 94.83    -0.226 NA
ATOM   4317  CA  SER A 589     224.281 258.346 178.628  1.00 92.84     0.219 C 
ATOM   4318  C   SER A 589     225.182 258.272 179.854  1.00102.84     0.277 C 
ATOM   4319  O   SER A 589     225.052 259.048 180.803  1.00108.87    -0.268 OA
ATOM   4320  CB  SER A 589     225.098 258.728 177.388  1.00 99.84     0.216 C 
ATOM   4321  OG  SER A 589     225.723 257.593 176.816  1.00108.30    -0.218 OA
ATOM   4322  N   LEU A 590     226.111 257.314 179.821  1.00101.39    -0.229 NA
ATOM   4323  CA  LEU A 590     227.032 257.148 180.939  1.00 98.94     0.186 C 
ATOM   4324  C   LEU A 590     228.083 258.250 180.975  1.00103.36     0.274 C 
ATOM   4325  O   LEU A 590     228.562 258.610 182.055  1.00114.48    -0.268 OA
ATOM   4326  CB  LEU A 590     227.701 255.776 180.871  1.00 95.94     0.034 C 
ATOM   4327  CG  LEU A 590     228.090 255.148 182.211  1.00 95.54     0.002 C 
ATOM   4328  CD1 LEU A 590     226.950 255.261 183.206  1.00101.32     0.000 C 
ATOM   4329  CD2 LEU A 590     228.496 253.697 182.026  1.00103.03     0.000 C 
ATOM   4330  N   ASP A 591     228.460 258.790 179.813  1.00111.21    -0.228 NA
ATOM   4331  CA  ASP A 591     229.464 259.849 179.778  1.00112.39     0.197 C 
ATOM   4332  C   ASP A 591     228.981 261.103 180.498  1.00118.22     0.275 C 
ATOM   4333  O   ASP A 591     229.736 261.717 181.262  1.00124.86    -0.268 OA
ATOM   4334  CB  ASP A 591     229.835 260.168 178.331  1.00113.18     0.132 C 
ATOM   4335  CG  ASP A 591     230.240 258.934 177.548  1.00120.56     0.188 C 
ATOM   4336  OD1 ASP A 591     229.356 258.108 177.239  1.00125.88    -0.647 OA
ATOM   4337  OD2 ASP A 591     231.441 258.790 177.241  1.00122.58    -0.647 OA
ATOM   4338  N   ARG A 592     227.726 261.498 180.267  1.00 97.18    -0.229 NA
ATOM   4339  CA  ARG A 592     227.204 262.708 180.894  1.00 98.52     0.186 C 
ATOM   4340  C   ARG A 592     227.154 262.573 182.411  1.00104.03     0.274 C 
ATOM   4341  O   ARG A 592     227.578 263.483 183.135  1.00110.49    -0.268 OA
ATOM   4342  CB  ARG A 592     225.816 263.029 180.340  1.00 98.98     0.036 C 
ATOM   4343  CG  ARG A 592     225.760 263.165 178.828  1.00105.03     0.029 C 
ATOM   4344  CD  ARG A 592     224.333 263.035 178.324  1.00108.44     0.145 C 
ATOM   4345  NE  ARG A 592     223.506 264.164 178.733  1.00107.82    -0.083 NA
ATOM   4346  CZ  ARG A 592     222.215 264.286 178.457  1.00106.56     0.782 C 
ATOM   4347  NH1 ARG A 592     221.564 263.363 177.770  1.00100.25     0.063 N 
ATOM   4348  NH2 ARG A 592     221.559 265.361 178.886  1.00108.68     0.063 N 
ATOM   4349  N   THR A 593     226.646 261.445 182.912  1.00 95.18    -0.226 NA
ATOM   4350  CA  THR A 593     226.562 261.268 184.358  1.00100.43     0.216 C 
ATOM   4351  C   THR A 593     227.946 261.102 184.973  1.00 98.67     0.277 C 
ATOM   4352  O   THR A 593     228.184 261.547 186.100  1.00108.20    -0.268 OA
ATOM   4353  CB  THR A 593     225.656 260.083 184.707  1.00 97.80     0.184 C 
ATOM   4354  OG1 THR A 593     225.519 259.990 186.130  1.00101.06    -0.221 OA
ATOM   4355  CG2 THR A 593     226.215 258.778 184.172  1.00 99.52     0.038 C 
ATOM   4356  N   GLU A 594     228.878 260.484 184.243  1.00 95.95    -0.229 NA
ATOM   4357  CA  GLU A 594     230.252 260.403 184.726  1.00 95.51     0.187 C 
ATOM   4358  C   GLU A 594     230.866 261.788 184.869  1.00103.67     0.274 C 
ATOM   4359  O   GLU A 594     231.514 262.086 185.877  1.00117.01    -0.268 OA
ATOM   4360  CB  GLU A 594     231.092 259.540 183.785  1.00102.05     0.045 C 
ATOM   4361  CG  GLU A 594     232.493 259.248 184.295  1.00104.84     0.100 C 
ATOM   4362  CD  GLU A 594     233.394 258.665 183.223  1.00115.32     0.185 C 
ATOM   4363  OE1 GLU A 594     233.212 257.482 182.870  1.00114.46    -0.647 OA
ATOM   4364  OE2 GLU A 594     234.283 259.392 182.731  1.00113.37    -0.647 OA
ATOM   4365  N   ALA A 595     230.667 262.651 183.870  1.00 84.95    -0.229 NA
ATOM   4366  CA  ALA A 595     231.200 264.008 183.942  1.00 85.22     0.186 C 
ATOM   4367  C   ALA A 595     230.560 264.792 185.082  1.00 94.19     0.274 C 
ATOM   4368  O   ALA A 595     231.243 265.521 185.812  1.00106.51    -0.268 OA
ATOM   4369  CB  ALA A 595     230.988 264.724 182.607  1.00 87.03     0.037 C 
ATOM   4370  N   VAL A 596     229.243 264.651 185.250  1.00 85.68    -0.229 NA
ATOM   4371  CA  VAL A 596     228.552 265.365 186.322  1.00 86.85     0.186 C 
ATOM   4372  C   VAL A 596     229.046 264.895 187.684  1.00 86.52     0.274 C 
ATOM   4373  O   VAL A 596     229.290 265.706 188.587  1.00 98.90    -0.268 OA
ATOM   4374  CB  VAL A 596     227.028 265.198 186.178  1.00 84.78     0.032 C 
ATOM   4375  CG1 VAL A 596     226.338 265.374 187.521  1.00 76.13     0.003 C 
ATOM   4376  CG2 VAL A 596     226.487 266.194 185.167  1.00 92.27     0.003 C 
ATOM   4377  N   ILE A 597     229.203 263.581 187.855  1.00 81.06    -0.229 NA
ATOM   4378  CA  ILE A 597     229.662 263.037 189.128  1.00 83.47     0.186 C 
ATOM   4379  C   ILE A 597     231.099 263.465 189.402  1.00 86.94     0.274 C 
ATOM   4380  O   ILE A 597     231.462 263.779 190.542  1.00104.08    -0.268 OA
ATOM   4381  CB  ILE A 597     229.506 261.504 189.126  1.00 80.75     0.032 C 
ATOM   4382  CG1 ILE A 597     228.074 261.113 189.503  1.00 88.42     0.002 C 
ATOM   4383  CG2 ILE A 597     230.509 260.858 190.055  1.00 81.57     0.003 C 
ATOM   4384  CD1 ILE A 597     227.808 261.081 190.986  1.00 94.44     0.000 C 
ATOM   4385  N   ARG A 598     231.936 263.491 188.361  1.00 87.72    -0.229 NA
ATOM   4386  CA  ARG A 598     233.304 263.973 188.511  1.00 90.48     0.186 C 
ATOM   4387  C   ARG A 598     233.337 265.428 188.956  1.00 96.41     0.274 C 
ATOM   4388  O   ARG A 598     234.098 265.782 189.864  1.00102.40    -0.268 OA
ATOM   4389  CB  ARG A 598     234.054 263.814 187.188  1.00 91.97     0.036 C 
ATOM   4390  CG  ARG A 598     235.434 263.195 187.298  1.00 99.91     0.029 C 
ATOM   4391  CD  ARG A 598     236.146 263.249 185.955  1.00 96.50     0.145 C 
ATOM   4392  NE  ARG A 598     236.065 261.983 185.235  1.00 97.90    -0.083 NA
ATOM   4393  CZ  ARG A 598     236.982 261.028 185.287  1.00103.95     0.782 C 
ATOM   4394  NH1 ARG A 598     238.076 261.159 186.019  1.00102.98     0.063 N 
ATOM   4395  NH2 ARG A 598     236.799 259.914 184.584  1.00104.16     0.063 N 
ATOM   4396  N   LYS A 599     232.517 266.279 188.335  1.00108.37    -0.229 NA
ATOM   4397  CA  LYS A 599     232.460 267.681 188.734  1.00106.72     0.186 C 
ATOM   4398  C   LYS A 599     231.963 267.826 190.168  1.00105.23     0.274 C 
ATOM   4399  O   LYS A 599     232.491 268.639 190.938  1.00107.81    -0.268 OA
ATOM   4400  CB  LYS A 599     231.569 268.460 187.768  1.00105.76     0.034 C 
ATOM   4401  CG  LYS A 599     231.525 269.956 188.015  1.00108.28     0.005 C 
ATOM   4402  CD  LYS A 599     231.037 270.691 186.778  1.00113.38     0.041 C 
ATOM   4403  CE  LYS A 599     229.640 270.244 186.381  1.00115.37     0.338 C 
ATOM   4404  NZ  LYS A 599     229.381 270.458 184.931  1.00112.87     0.618 N 
ATOM   4405  N   MET A 600     230.953 267.039 190.545  1.00109.02    -0.229 NA
ATOM   4406  CA  MET A 600     230.431 267.099 191.907  1.00106.78     0.187 C 
ATOM   4407  C   MET A 600     231.488 266.688 192.923  1.00109.19     0.274 C 
ATOM   4408  O   MET A 600     231.638 267.331 193.968  1.00117.75    -0.268 OA
ATOM   4409  CB  MET A 600     229.195 266.208 192.033  1.00105.42     0.046 C 
ATOM   4410  CG  MET A 600     228.700 266.035 193.456  1.00116.61     0.060 C 
ATOM   4411  SD  MET A 600     227.779 264.504 193.694  1.00129.86    -0.139 SA
ATOM   4412  CE  MET A 600     226.263 264.887 192.825  1.00108.17     0.069 C 
ATOM   4413  N   SER A 601     232.231 265.617 192.634  1.00102.41    -0.226 NA
ATOM   4414  CA  SER A 601     233.283 265.176 193.544  1.00101.86     0.219 C 
ATOM   4415  C   SER A 601     234.399 266.208 193.637  1.00103.96     0.277 C 
ATOM   4416  O   SER A 601     234.950 266.442 194.719  1.00107.12    -0.268 OA
ATOM   4417  CB  SER A 601     233.835 263.823 193.095  1.00103.54     0.216 C 
ATOM   4418  OG  SER A 601     234.650 263.246 194.100  1.00110.71    -0.218 OA
ATOM   4419  N   ASP A 602     234.752 266.831 192.508  1.00121.25    -0.228 NA
ATOM   4420  CA  ASP A 602     235.766 267.880 192.530  1.00121.87     0.197 C 
ATOM   4421  C   ASP A 602     235.316 269.047 193.400  1.00121.19     0.275 C 
ATOM   4422  O   ASP A 602     236.105 269.591 194.182  1.00118.39    -0.268 OA
ATOM   4423  CB  ASP A 602     236.063 268.340 191.099  1.00125.49     0.132 C 
ATOM   4424  CG  ASP A 602     236.623 269.752 191.029  1.00129.20     0.188 C 
ATOM   4425  OD1 ASP A 602     237.493 270.105 191.854  1.00128.28    -0.647 OA
ATOM   4426  OD2 ASP A 602     236.187 270.517 190.142  1.00130.73    -0.647 OA
ATOM   4427  N   THR A 603     234.044 269.438 193.284  1.00119.43    -0.226 NA
ATOM   4428  CA  THR A 603     233.514 270.506 194.127  1.00115.92     0.216 C 
ATOM   4429  C   THR A 603     233.528 270.108 195.599  1.00111.37     0.277 C 
ATOM   4430  O   THR A 603     233.893 270.913 196.465  1.00113.69    -0.268 OA
ATOM   4431  CB  THR A 603     232.096 270.870 193.677  1.00118.36     0.184 C 
ATOM   4432  OG1 THR A 603     232.161 271.698 192.509  1.00118.11    -0.221 OA
ATOM   4433  CG2 THR A 603     231.351 271.614 194.775  1.00114.63     0.038 C 
ATOM   4434  N   ALA A 604     233.155 268.863 195.899  1.00107.45    -0.229 NA
ATOM   4435  CA  ALA A 604     233.049 268.413 197.281  1.00105.55     0.186 C 
ATOM   4436  C   ALA A 604     234.399 268.191 197.949  1.00106.99     0.274 C 
ATOM   4437  O   ALA A 604     234.483 268.275 199.178  1.00106.89    -0.268 OA
ATOM   4438  CB  ALA A 604     232.237 267.119 197.352  1.00106.80     0.037 C 
ATOM   4439  N   LEU A 605     235.451 267.911 197.180  1.00115.77    -0.229 NA
ATOM   4440  CA  LEU A 605     236.743 267.591 197.777  1.00112.62     0.186 C 
ATOM   4441  C   LEU A 605     237.495 268.838 198.227  1.00114.80     0.274 C 
ATOM   4442  O   LEU A 605     238.672 268.758 198.593  1.00114.05    -0.268 OA
ATOM   4443  CB  LEU A 605     237.598 266.790 196.791  1.00115.82     0.034 C 
ATOM   4444  CG  LEU A 605     238.280 265.537 197.346  1.00110.50     0.002 C 
ATOM   4445  CD1 LEU A 605     237.343 264.764 198.260  1.00110.88     0.000 C 
ATOM   4446  CD2 LEU A 605     238.777 264.652 196.213  1.00113.96     0.000 C 
ATOM   4447  N   LYS A 606     236.828 269.992 198.212  1.00126.00    -0.229 NA
ATOM   4448  CA  LYS A 606     237.411 271.230 198.705  1.00124.64     0.186 C 
ATOM   4449  C   LYS A 606     236.823 271.694 200.029  1.00125.87     0.274 C 
ATOM   4450  O   LYS A 606     237.274 272.716 200.559  1.00124.56    -0.268 OA
ATOM   4451  CB  LYS A 606     237.251 272.351 197.666  1.00122.41     0.034 C 
ATOM   4452  CG  LYS A 606     237.655 271.949 196.256  1.00124.08     0.005 C 
ATOM   4453  CD  LYS A 606     237.301 273.027 195.244  1.00127.05     0.041 C 
ATOM   4454  CE  LYS A 606     238.157 272.913 193.993  1.00129.09     0.338 C 
ATOM   4455  NZ  LYS A 606     237.678 273.810 192.906  1.00127.40     0.618 N 
ATOM   4456  N   GLN A 607     235.837 270.985 200.574  1.00126.76    -0.229 NA
ATOM   4457  CA  GLN A 607     235.253 271.371 201.847  1.00125.81     0.185 C 
ATOM   4458  C   GLN A 607     236.240 271.098 202.983  1.00128.99     0.256 C 
ATOM   4459  O   GLN A 607     236.941 270.083 202.977  1.00130.04    -0.270 OA
ATOM   4460  CB  GLN A 607     233.952 270.610 202.085  1.00120.63     0.044 C 
ATOM   4461  CG  GLN A 607     233.167 271.071 203.298  1.00122.25     0.094 C 
ATOM   4462  CD  GLN A 607     232.161 272.149 202.954  1.00125.63     0.274 C 
ATOM   4463  OE1 GLN A 607     232.171 272.694 201.850  1.00126.24    -0.269 OA
ATOM   4464  NE2 GLN A 607     231.288 272.469 203.901  1.00127.22    -0.107 N 
ATOM   4465  N   PRO A 608     236.329 272.004 203.961  1.00125.11    -0.312 N 
ATOM   4466  CA  PRO A 608     237.273 271.789 205.072  1.00122.88     0.165 C 
ATOM   4467  C   PRO A 608     237.002 270.534 205.887  1.00122.04     0.272 C 
ATOM   4468  O   PRO A 608     237.952 269.918 206.385  1.00125.64    -0.269 OA
ATOM   4469  CB  PRO A 608     237.108 273.056 205.927  1.00120.03     0.034 C 
ATOM   4470  CG  PRO A 608     235.862 273.728 205.426  1.00120.21     0.027 C 
ATOM   4471  CD  PRO A 608     235.743 273.353 203.991  1.00121.63     0.105 C 
ATOM   4472  N   GLY A 609     235.742 270.138 206.046  1.00100.86    -0.226 NA
ATOM   4473  CA  GLY A 609     235.412 269.035 206.929  1.00 99.47     0.218 C 
ATOM   4474  C   GLY A 609     235.514 267.652 206.318  1.00101.54     0.277 C 
ATOM   4475  O   GLY A 609     235.669 266.663 207.041  1.00 96.77    -0.268 OA
ATOM   4476  N   VAL A 610     235.432 267.563 204.996  1.00100.08    -0.229 NA
ATOM   4477  CA  VAL A 610     235.405 266.269 204.323  1.00 97.24     0.186 C 
ATOM   4478  C   VAL A 610     236.810 265.686 204.265  1.00 97.72     0.274 C 
ATOM   4479  O   VAL A 610     237.812 266.401 204.377  1.00 97.65    -0.268 OA
ATOM   4480  CB  VAL A 610     234.794 266.402 202.915  1.00 94.33     0.032 C 
ATOM   4481  CG1 VAL A 610     233.381 266.958 203.001  1.00 93.85     0.003 C 
ATOM   4482  CG2 VAL A 610     235.670 267.276 202.036  1.00105.68     0.003 C 
ATOM   4483  N   GLU A 611     236.884 264.368 204.087  1.00105.39    -0.229 NA
ATOM   4484  CA  GLU A 611     238.155 263.663 203.965  1.00101.40     0.187 C 
ATOM   4485  C   GLU A 611     238.325 262.993 202.613  1.00104.18     0.274 C 
ATOM   4486  O   GLU A 611     239.372 263.156 201.974  1.00111.57    -0.268 OA
ATOM   4487  CB  GLU A 611     238.292 262.615 205.079  1.00104.45     0.045 C 
ATOM   4488  CG  GLU A 611     239.724 262.209 205.372  1.00106.18     0.100 C 
ATOM   4489  CD  GLU A 611     239.827 260.789 205.890  1.00112.10     0.185 C 
ATOM   4490  OE1 GLU A 611     239.075 259.922 205.397  1.00110.31    -0.647 OA
ATOM   4491  OE2 GLU A 611     240.657 260.539 206.789  1.00117.40    -0.647 OA
ATOM   4492  N   SER A 612     237.329 262.238 202.155  1.00102.05    -0.226 NA
ATOM   4493  CA  SER A 612     237.445 261.536 200.884  1.00100.50     0.219 C 
ATOM   4494  C   SER A 612     236.063 261.360 200.274  1.00101.23     0.277 C 
ATOM   4495  O   SER A 612     235.043 261.460 200.958  1.00109.35    -0.268 OA
ATOM   4496  CB  SER A 612     238.131 260.176 201.052  1.00 98.70     0.216 C 
ATOM   4497  OG  SER A 612     237.605 259.473 202.164  1.00106.92    -0.218 OA
ATOM   4498  N   ALA A 613     236.042 261.102 198.968  1.00 82.42    -0.229 NA
ATOM   4499  CA  ALA A 613     234.799 260.872 198.242  1.00 81.82     0.186 C 
ATOM   4500  C   ALA A 613     234.984 259.687 197.310  1.00 81.51     0.274 C 
ATOM   4501  O   ALA A 613     235.952 259.645 196.546  1.00 90.38    -0.268 OA
ATOM   4502  CB  ALA A 613     234.380 262.116 197.453  1.00 80.37     0.037 C 
ATOM   4503  N   VAL A 614     234.061 258.730 197.371  1.00 80.67    -0.229 NA
ATOM   4504  CA  VAL A 614     234.030 257.599 196.452  1.00 83.54     0.186 C 
ATOM   4505  C   VAL A 614     232.778 257.732 195.596  1.00 88.10     0.274 C 
ATOM   4506  O   VAL A 614     231.700 258.062 196.104  1.00 94.12    -0.268 OA
ATOM   4507  CB  VAL A 614     234.079 256.245 197.190  1.00 76.78     0.032 C 
ATOM   4508  CG1 VAL A 614     235.250 256.214 198.157  1.00 72.98     0.003 C 
ATOM   4509  CG2 VAL A 614     232.783 255.951 197.919  1.00 84.91     0.003 C 
ATOM   4510  N   ALA A 615     232.932 257.531 194.293  1.00 81.27    -0.229 NA
ATOM   4511  CA  ALA A 615     231.863 257.766 193.335  1.00 82.81     0.186 C 
ATOM   4512  C   ALA A 615     231.564 256.495 192.555  1.00 84.43     0.274 C 
ATOM   4513  O   ALA A 615     232.472 255.713 192.255  1.00 92.04    -0.268 OA
ATOM   4514  CB  ALA A 615     232.239 258.892 192.375  1.00 79.53     0.037 C 
ATOM   4515  N   PHE A 616     230.288 256.288 192.233  1.00 86.10    -0.228 NA
ATOM   4516  CA  PHE A 616     229.849 255.177 191.390  1.00 79.69     0.189 C 
ATOM   4517  C   PHE A 616     228.947 255.709 190.284  1.00 87.18     0.257 C 
ATOM   4518  O   PHE A 616     227.717 255.592 190.356  1.00 97.29    -0.270 OA
ATOM   4519  CB  PHE A 616     229.125 254.105 192.207  1.00 81.05     0.060 C 
ATOM   4520  CG  PHE A 616     230.009 253.366 193.172  1.00 86.83    -0.020 A 
ATOM   4521  CD1 PHE A 616     230.357 252.048 192.932  1.00 89.33    -0.004 A 
ATOM   4522  CD2 PHE A 616     230.472 253.974 194.326  1.00 85.89    -0.004 A 
ATOM   4523  CE1 PHE A 616     231.164 251.356 193.813  1.00 90.22    -0.000 A 
ATOM   4524  CE2 PHE A 616     231.281 253.287 195.210  1.00 88.83    -0.000 A 
ATOM   4525  CZ  PHE A 616     231.625 251.975 194.954  1.00 91.49    -0.000 A 
ATOM   4526  N   PRO A 617     229.526 256.307 189.242  1.00 75.01    -0.312 N 
ATOM   4527  CA  PRO A 617     228.712 256.745 188.097  1.00 83.63     0.165 C 
ATOM   4528  C   PRO A 617     228.102 255.544 187.389  1.00 77.33     0.272 C 
ATOM   4529  O   PRO A 617     228.811 254.734 186.790  1.00 91.31    -0.269 OA
ATOM   4530  CB  PRO A 617     229.716 257.482 187.202  1.00 87.41     0.034 C 
ATOM   4531  CG  PRO A 617     231.061 257.031 187.658  1.00 81.49     0.027 C 
ATOM   4532  CD  PRO A 617     230.933 256.718 189.111  1.00 73.64     0.105 C 
ATOM   4533  N   GLY A 618     226.779 255.435 187.460  1.00 74.96    -0.226 NA
ATOM   4534  CA  GLY A 618     226.064 254.326 186.870  1.00 76.19     0.218 C 
ATOM   4535  C   GLY A 618     225.351 253.414 187.844  1.00 85.63     0.277 C 
ATOM   4536  O   GLY A 618     224.929 252.323 187.444  1.00 96.51    -0.268 OA
ATOM   4537  N   LEU A 619     225.202 253.815 189.103  1.00 89.00    -0.229 NA
ATOM   4538  CA  LEU A 619     224.526 253.014 190.110  1.00 80.92     0.186 C 
ATOM   4539  C   LEU A 619     223.345 253.790 190.679  1.00 92.25     0.274 C 
ATOM   4540  O   LEU A 619     223.442 254.989 190.954  1.00105.68    -0.268 OA
ATOM   4541  CB  LEU A 619     225.492 252.616 191.232  1.00 81.07     0.034 C 
ATOM   4542  CG  LEU A 619     225.015 251.585 192.257  1.00 88.53     0.002 C 
ATOM   4543  CD1 LEU A 619     226.147 250.640 192.626  1.00 94.07     0.000 C 
ATOM   4544  CD2 LEU A 619     224.472 252.260 193.499  1.00 93.65     0.000 C 
ATOM   4545  N   SER A 620     222.227 253.094 190.855  1.00105.54    -0.226 NA
ATOM   4546  CA  SER A 620     220.987 253.698 191.313  1.00106.59     0.219 C 
ATOM   4547  C   SER A 620     220.696 253.283 192.749  1.00102.60     0.277 C 
ATOM   4548  O   SER A 620     221.098 252.205 193.196  1.00111.24    -0.268 OA
ATOM   4549  CB  SER A 620     219.815 253.301 190.409  1.00112.02     0.216 C 
ATOM   4550  OG  SER A 620     218.822 254.310 190.385  1.00116.73    -0.218 OA
ATOM   4551  N   ILE A 621     219.992 254.155 193.471  1.00110.98    -0.229 NA
ATOM   4552  CA  ILE A 621     219.676 253.891 194.870  1.00115.03     0.186 C 
ATOM   4553  C   ILE A 621     218.423 253.038 195.044  1.00116.66     0.274 C 
ATOM   4554  O   ILE A 621     218.224 252.459 196.121  1.00119.03    -0.268 OA
ATOM   4555  CB  ILE A 621     219.528 255.212 195.648  1.00114.29     0.032 C 
ATOM   4556  CG1 ILE A 621     219.852 255.003 197.128  1.00116.74     0.002 C 
ATOM   4557  CG2 ILE A 621     218.130 255.788 195.479  1.00113.23     0.003 C 
ATOM   4558  CD1 ILE A 621     220.219 256.276 197.856  1.00117.73     0.000 C 
ATOM   4559  N   ASN A 622     217.578 252.936 194.018  1.00125.99    -0.228 NA
ATOM   4560  CA  ASN A 622     216.349 252.146 194.094  1.00123.18     0.196 C 
ATOM   4561  C   ASN A 622     216.711 250.680 193.897  1.00123.14     0.275 C 
ATOM   4562  O   ASN A 622     216.714 250.160 192.781  1.00124.88    -0.268 OA
ATOM   4563  CB  ASN A 622     215.336 252.621 193.061  1.00125.75     0.126 C 
ATOM   4564  CG  ASN A 622     215.364 254.124 192.865  1.00129.47     0.276 C 
ATOM   4565  OD1 ASN A 622     215.019 254.886 193.768  1.00127.87    -0.269 OA
ATOM   4566  ND2 ASN A 622     215.777 254.558 191.680  1.00128.23    -0.107 N 
ATOM   4567  N   GLY A 623     217.022 250.004 194.999  1.00125.66    -0.226 NA
ATOM   4568  CA  GLY A 623     217.380 248.603 194.957  1.00125.19     0.218 C 
ATOM   4569  C   GLY A 623     218.835 248.313 194.669  1.00126.11     0.277 C 
ATOM   4570  O   GLY A 623     219.186 247.141 194.482  1.00128.92    -0.268 OA
ATOM   4571  N   PHE A 624     219.690 249.338 194.626  1.00117.47    -0.228 NA
ATOM   4572  CA  PHE A 624     221.121 249.172 194.363  1.00115.97     0.191 C 
ATOM   4573  C   PHE A 624     221.367 248.473 193.029  1.00116.03     0.275 C 
ATOM   4574  O   PHE A 624     222.246 247.618 192.907  1.00115.88    -0.268 OA
ATOM   4575  CB  PHE A 624     221.811 248.425 195.506  1.00117.26     0.060 C 
ATOM   4576  CG  PHE A 624     222.599 249.316 196.421  1.00122.40    -0.020 A 
ATOM   4577  CD1 PHE A 624     221.965 250.286 197.178  1.00120.89    -0.004 A 
ATOM   4578  CD2 PHE A 624     223.973 249.182 196.526  1.00123.78    -0.004 A 
ATOM   4579  CE1 PHE A 624     222.687 251.109 198.021  1.00115.96    -0.000 A 
ATOM   4580  CE2 PHE A 624     224.700 250.002 197.368  1.00120.49    -0.000 A 
ATOM   4581  CZ  PHE A 624     224.056 250.966 198.117  1.00116.53    -0.000 A 
ATOM   4582  N   THR A 625     220.583 248.839 192.020  1.00117.43    -0.226 NA
ATOM   4583  CA  THR A 625     220.715 248.284 190.684  1.00118.75     0.216 C 
ATOM   4584  C   THR A 625     221.544 249.221 189.810  1.00114.12     0.277 C 
ATOM   4585  O   THR A 625     222.120 250.206 190.276  1.00119.20    -0.268 OA
ATOM   4586  CB  THR A 625     219.337 248.030 190.070  1.00123.70     0.184 C 
ATOM   4587  OG1 THR A 625     218.537 249.214 190.175  1.00126.72    -0.221 OA
ATOM   4588  CG2 THR A 625     218.640 246.886 190.788  1.00118.89     0.038 C 
ATOM   4589  N   ASN A 626     221.603 248.905 188.521  1.00104.24    -0.228 NA
ATOM   4590  CA  ASN A 626     222.387 249.669 187.563  1.00104.07     0.196 C 
ATOM   4591  C   ASN A 626     221.475 250.542 186.711  1.00110.61     0.275 C 
ATOM   4592  O   ASN A 626     220.486 250.063 186.149  1.00117.61    -0.268 OA
ATOM   4593  CB  ASN A 626     223.203 248.738 186.665  1.00103.42     0.126 C 
ATOM   4594  CG  ASN A 626     224.328 248.049 187.409  1.00111.32     0.276 C 
ATOM   4595  OD1 ASN A 626     224.569 248.322 188.585  1.00115.22    -0.269 OA
ATOM   4596  ND2 ASN A 626     225.023 247.146 186.727  1.00113.88    -0.107 N 
ATOM   4597  N   SER A 627     221.813 251.826 186.623  1.00104.90    -0.226 NA
ATOM   4598  CA  SER A 627     221.082 252.761 185.783  1.00100.90     0.219 C 
ATOM   4599  C   SER A 627     222.079 253.696 185.115  1.00104.72     0.277 C 
ATOM   4600  O   SER A 627     223.090 254.082 185.707  1.00112.89    -0.268 OA
ATOM   4601  CB  SER A 627     220.047 253.556 186.588  1.00100.26     0.216 C 
ATOM   4602  OG  SER A 627     219.819 254.829 186.010  1.00105.68    -0.218 OA
ATOM   4603  N   SER A 628     221.782 254.058 183.870  1.00 78.63    -0.226 NA
ATOM   4604  CA  SER A 628     222.669 254.889 183.068  1.00 76.65     0.219 C 
ATOM   4605  C   SER A 628     222.450 256.379 183.294  1.00 87.13     0.277 C 
ATOM   4606  O   SER A 628     223.194 257.194 182.741  1.00 90.22    -0.268 OA
ATOM   4607  CB  SER A 628     222.498 254.556 181.585  1.00 84.53     0.216 C 
ATOM   4608  OG  SER A 628     221.375 255.223 181.035  1.00 92.63    -0.218 OA
ATOM   4609  N   SER A 629     221.449 256.753 184.092  1.00 96.01    -0.226 NA
ATOM   4610  CA  SER A 629     221.129 258.151 184.348  1.00 91.03     0.219 C 
ATOM   4611  C   SER A 629     220.982 258.379 185.854  1.00 91.93     0.277 C 
ATOM   4612  O   SER A 629     220.049 259.019 186.330  1.00 99.83    -0.268 OA
ATOM   4613  CB  SER A 629     219.862 258.562 183.600  1.00 90.48     0.216 C 
ATOM   4614  OG  SER A 629     218.809 257.648 183.850  1.00 99.09    -0.218 OA
ATOM   4615  N   ALA A 630     221.930 257.848 186.623  1.00 75.43    -0.229 NA
ATOM   4616  CA  ALA A 630     221.927 258.005 188.070  1.00 75.33     0.186 C 
ATOM   4617  C   ALA A 630     223.338 257.780 188.593  1.00 80.21     0.274 C 
ATOM   4618  O   ALA A 630     224.163 257.131 187.946  1.00 90.06    -0.268 OA
ATOM   4619  CB  ALA A 630     220.945 257.039 188.743  1.00 79.50     0.037 C 
ATOM   4620  N   GLY A 631     223.606 258.325 189.771  1.00 86.20    -0.226 NA
ATOM   4621  CA  GLY A 631     224.925 258.203 190.369  1.00 78.98     0.218 C 
ATOM   4622  C   GLY A 631     224.884 258.424 191.863  1.00 87.99     0.277 C 
ATOM   4623  O   GLY A 631     224.025 259.143 192.382  1.00104.61    -0.268 OA
ATOM   4624  N   ILE A 632     225.836 257.804 192.559  1.00 73.24    -0.229 NA
ATOM   4625  CA  ILE A 632     225.931 257.876 194.012  1.00 77.60     0.186 C 
ATOM   4626  C   ILE A 632     227.355 258.251 194.403  1.00 81.45     0.274 C 
ATOM   4627  O   ILE A 632     228.326 257.778 193.800  1.00 95.17    -0.268 OA
ATOM   4628  CB  ILE A 632     225.504 256.547 194.673  1.00 78.09     0.032 C 
ATOM   4629  CG1 ILE A 632     223.982 256.485 194.786  1.00 83.74     0.002 C 
ATOM   4630  CG2 ILE A 632     226.132 256.383 196.043  1.00 80.16     0.003 C 
ATOM   4631  CD1 ILE A 632     223.450 255.171 195.297  1.00 85.18     0.000 C 
ATOM   4632  N   VAL A 633     227.475 259.117 195.408  1.00 74.36    -0.229 NA
ATOM   4633  CA  VAL A 633     228.766 259.517 195.958  1.00 63.49     0.186 C 
ATOM   4634  C   VAL A 633     228.700 259.368 197.471  1.00 82.53     0.274 C 
ATOM   4635  O   VAL A 633     227.849 259.986 198.122  1.00 92.51    -0.268 OA
ATOM   4636  CB  VAL A 633     229.133 260.961 195.578  1.00 64.55     0.032 C 
ATOM   4637  CG1 VAL A 633     230.239 261.486 196.483  1.00 73.46     0.003 C 
ATOM   4638  CG2 VAL A 633     229.546 261.042 194.124  1.00 69.69     0.003 C 
ATOM   4639  N   PHE A 634     229.593 258.555 198.030  1.00 77.18    -0.228 NA
ATOM   4640  CA  PHE A 634     229.779 258.483 199.473  1.00 69.29     0.191 C 
ATOM   4641  C   PHE A 634     230.897 259.443 199.851  1.00 68.37     0.275 C 
ATOM   4642  O   PHE A 634     231.988 259.385 199.276  1.00 86.49    -0.268 OA
ATOM   4643  CB  PHE A 634     230.128 257.070 199.941  1.00 71.53     0.060 C 
ATOM   4644  CG  PHE A 634     229.134 256.021 199.541  1.00 80.76    -0.020 A 
ATOM   4645  CD1 PHE A 634     229.187 255.433 198.289  1.00 84.29    -0.004 A 
ATOM   4646  CD2 PHE A 634     228.154 255.609 200.427  1.00 85.93    -0.004 A 
ATOM   4647  CE1 PHE A 634     228.278 254.461 197.928  1.00 80.72    -0.000 A 
ATOM   4648  CE2 PHE A 634     227.240 254.640 200.070  1.00 81.86    -0.000 A 
ATOM   4649  CZ  PHE A 634     227.302 254.065 198.818  1.00 77.48    -0.000 A 
ATOM   4650  N   VAL A 635     230.634 260.314 200.816  1.00 66.72    -0.229 NA
ATOM   4651  CA  VAL A 635     231.638 261.246 201.309  1.00 69.33     0.186 C 
ATOM   4652  C   VAL A 635     231.970 260.873 202.747  1.00 80.75     0.274 C 
ATOM   4653  O   VAL A 635     231.096 260.878 203.620  1.00100.74    -0.268 OA
ATOM   4654  CB  VAL A 635     231.168 262.705 201.183  1.00 69.36     0.032 C 
ATOM   4655  CG1 VAL A 635     229.791 262.902 201.806  1.00 86.67     0.003 C 
ATOM   4656  CG2 VAL A 635     232.182 263.641 201.818  1.00 75.24     0.003 C 
ATOM   4657  N   THR A 636     233.230 260.525 202.986  1.00 84.81    -0.226 NA
ATOM   4658  CA  THR A 636     233.707 260.137 204.305  1.00 92.02     0.216 C 
ATOM   4659  C   THR A 636     234.462 261.305 204.920  1.00 93.02     0.277 C 
ATOM   4660  O   THR A 636     235.286 261.940 204.250  1.00100.51    -0.268 OA
ATOM   4661  CB  THR A 636     234.610 258.905 204.226  1.00 90.98     0.184 C 
ATOM   4662  OG1 THR A 636     235.936 259.305 203.860  1.00 94.61    -0.221 OA
ATOM   4663  CG2 THR A 636     234.081 257.923 203.192  1.00 96.22     0.038 C 
ATOM   4664  N   LEU A 637     234.181 261.578 206.192  1.00 90.02    -0.229 NA
ATOM   4665  CA  LEU A 637     234.670 262.759 206.881  1.00 92.93     0.186 C 
ATOM   4666  C   LEU A 637     235.979 262.460 207.605  1.00100.62     0.274 C 
ATOM   4667  O   LEU A 637     236.475 261.331 207.622  1.00104.20    -0.268 OA
ATOM   4668  CB  LEU A 637     233.615 263.275 207.863  1.00 94.89     0.034 C 
ATOM   4669  CG  LEU A 637     232.188 263.449 207.342  1.00 89.05     0.002 C 
ATOM   4670  CD1 LEU A 637     231.342 264.194 208.358  1.00103.65     0.000 C 
ATOM   4671  CD2 LEU A 637     232.183 264.180 206.009  1.00 95.39     0.000 C 
ATOM   4672  N   LYS A 638     236.543 263.497 208.211  1.00108.77    -0.229 NA
ATOM   4673  CA  LYS A 638     237.767 263.428 208.989  1.00108.40     0.184 C 
ATOM   4674  C   LYS A 638     237.510 262.747 210.326  1.00112.69     0.256 C 
ATOM   4675  O   LYS A 638     236.362 262.632 210.764  1.00118.94    -0.270 OA
ATOM   4676  CB  LYS A 638     238.323 264.834 209.209  1.00105.85     0.034 C 
ATOM   4677  CG  LYS A 638     239.339 265.266 208.164  1.00109.37     0.005 C 
ATOM   4678  CD  LYS A 638     239.665 266.745 208.285  1.00113.76     0.041 C 
ATOM   4679  CE  LYS A 638     240.746 267.158 207.299  1.00112.35     0.338 C 
ATOM   4680  NZ  LYS A 638     241.134 266.048 206.384  1.00111.68     0.618 N 
ATOM   4681  N   PRO A 639     238.561 262.259 210.989  1.00109.77    -0.312 N 
ATOM   4682  CA  PRO A 639     238.383 261.643 212.309  1.00105.38     0.165 C 
ATOM   4683  C   PRO A 639     237.685 262.573 213.291  1.00109.98     0.272 C 
ATOM   4684  O   PRO A 639     237.661 263.796 213.134  1.00117.46    -0.269 OA
ATOM   4685  CB  PRO A 639     239.816 261.337 212.755  1.00105.64     0.034 C 
ATOM   4686  CG  PRO A 639     240.563 261.154 211.486  1.00107.63     0.027 C 
ATOM   4687  CD  PRO A 639     239.932 262.077 210.478  1.00109.66     0.105 C 
ATOM   4688  N   PHE A 640     237.108 261.959 214.327  1.00117.01    -0.228 NA
ATOM   4689  CA  PHE A 640     236.235 262.682 215.247  1.00118.47     0.191 C 
ATOM   4690  C   PHE A 640     236.978 263.767 216.016  1.00121.35     0.275 C 
ATOM   4691  O   PHE A 640     236.352 264.715 216.503  1.00123.51    -0.268 OA
ATOM   4692  CB  PHE A 640     235.584 261.699 216.220  1.00117.60     0.060 C 
ATOM   4693  CG  PHE A 640     234.132 261.442 215.941  1.00120.04    -0.020 A 
ATOM   4694  CD1 PHE A 640     233.719 260.227 215.422  1.00117.62    -0.004 A 
ATOM   4695  CD2 PHE A 640     233.182 262.416 216.192  1.00123.18    -0.004 A 
ATOM   4696  CE1 PHE A 640     232.384 259.986 215.160  1.00118.49    -0.000 A 
ATOM   4697  CE2 PHE A 640     231.845 262.182 215.933  1.00126.14    -0.000 A 
ATOM   4698  CZ  PHE A 640     231.447 260.965 215.415  1.00125.40    -0.000 A 
ATOM   4699  N   ASP A 641     238.302 263.653 216.136  1.00131.59    -0.228 NA
ATOM   4700  CA  ASP A 641     239.053 264.617 216.934  1.00131.49     0.197 C 
ATOM   4701  C   ASP A 641     239.183 265.964 216.232  1.00132.08     0.275 C 
ATOM   4702  O   ASP A 641     239.068 267.010 216.881  1.00135.65    -0.268 OA
ATOM   4703  CB  ASP A 641     240.436 264.057 217.263  1.00131.55     0.132 C 
ATOM   4704  CG  ASP A 641     240.535 263.559 218.689  1.00135.95     0.188 C 
ATOM   4705  OD1 ASP A 641     241.272 262.580 218.927  1.00135.75    -0.647 OA
ATOM   4706  OD2 ASP A 641     239.875 264.146 219.571  1.00136.64    -0.647 OA
ATOM   4707  N   GLU A 642     239.423 265.963 214.919  1.00123.04    -0.229 NA
ATOM   4708  CA  GLU A 642     239.615 267.219 214.203  1.00125.44     0.187 C 
ATOM   4709  C   GLU A 642     238.333 268.041 214.141  1.00127.12     0.274 C 
ATOM   4710  O   GLU A 642     238.365 269.258 214.352  1.00131.06    -0.268 OA
ATOM   4711  CB  GLU A 642     240.138 266.945 212.792  1.00124.81     0.045 C 
ATOM   4712  CG  GLU A 642     241.625 266.644 212.731  1.00125.66     0.100 C 
ATOM   4713  CD  GLU A 642     241.912 265.160 212.642  1.00128.63     0.185 C 
ATOM   4714  OE1 GLU A 642     240.951 264.380 212.481  1.00129.72    -0.647 OA
ATOM   4715  OE2 GLU A 642     243.096 264.774 212.732  1.00129.94    -0.647 OA
ATOM   4716  N   ARG A 643     237.202 267.399 213.860  1.00117.17    -0.229 NA
ATOM   4717  CA  ARG A 643     235.926 268.103 213.727  1.00121.57     0.186 C 
ATOM   4718  C   ARG A 643     235.248 268.254 215.092  1.00121.80     0.274 C 
ATOM   4719  O   ARG A 643     234.193 267.688 215.374  1.00123.09    -0.268 OA
ATOM   4720  CB  ARG A 643     235.029 267.383 212.726  1.00117.99     0.036 C 
ATOM   4721  CG  ARG A 643     234.931 265.880 212.930  1.00116.85     0.029 C 
ATOM   4722  CD  ARG A 643     234.310 265.201 211.722  1.00106.56     0.145 C 
ATOM   4723  NE  ARG A 643     232.887 265.495 211.606  1.00110.71    -0.083 NA
ATOM   4724  CZ  ARG A 643     231.937 264.892 212.309  1.00119.37     0.782 C 
ATOM   4725  NH1 ARG A 643     232.223 263.944 213.185  1.00118.59     0.063 N 
ATOM   4726  NH2 ARG A 643     230.669 265.250 212.127  1.00124.61     0.063 N 
ATOM   4727  N   LYS A 644     235.887 269.050 215.946  1.00138.24    -0.229 NA
ATOM   4728  CA  LYS A 644     235.380 269.328 217.283  1.00142.45     0.186 C 
ATOM   4729  C   LYS A 644     234.559 270.609 217.355  1.00144.03     0.274 C 
ATOM   4730  O   LYS A 644     233.890 270.842 218.367  1.00142.67    -0.268 OA
ATOM   4731  CB  LYS A 644     236.542 269.407 218.278  1.00141.59     0.034 C 
ATOM   4732  CG  LYS A 644     236.177 268.996 219.694  1.00141.62     0.005 C 
ATOM   4733  CD  LYS A 644     237.413 268.878 220.569  1.00142.93     0.041 C 
ATOM   4734  CE  LYS A 644     238.080 267.524 220.399  1.00143.51     0.338 C 
ATOM   4735  NZ  LYS A 644     237.105 266.407 220.532  1.00141.86     0.618 N 
ATOM   4736  N   ALA A 645     234.591 271.438 216.318  1.00148.37    -0.229 NA
ATOM   4737  CA  ALA A 645     233.841 272.683 216.302  1.00149.54     0.186 C 
ATOM   4738  C   ALA A 645     232.368 272.420 216.007  1.00150.53     0.274 C 
ATOM   4739  O   ALA A 645     231.985 271.361 215.504  1.00150.28    -0.268 OA
ATOM   4740  CB  ALA A 645     234.420 273.650 215.269  1.00145.42     0.037 C 
ATOM   4741  N   LYS A 646     231.535 273.412 216.333  1.00155.83    -0.229 NA
ATOM   4742  CA  LYS A 646     230.099 273.274 216.117  1.00155.45     0.186 C 
ATOM   4743  C   LYS A 646     229.740 273.309 214.637  1.00154.99     0.274 C 
ATOM   4744  O   LYS A 646     228.780 272.652 214.219  1.00154.92    -0.268 OA
ATOM   4745  CB  LYS A 646     229.347 274.369 216.873  1.00156.01     0.034 C 
ATOM   4746  CG  LYS A 646     227.836 274.201 216.865  1.00159.30     0.005 C 
ATOM   4747  CD  LYS A 646     227.433 272.793 217.275  1.00160.37     0.041 C 
ATOM   4748  CE  LYS A 646     227.370 272.654 218.785  1.00157.09     0.338 C 
ATOM   4749  NZ  LYS A 646     226.307 273.515 219.372  1.00155.78     0.618 N 
ATOM   4750  N   ASP A 647     230.494 274.055 213.831  1.00154.86    -0.228 NA
ATOM   4751  CA  ASP A 647     230.205 274.176 212.409  1.00155.42     0.197 C 
ATOM   4752  C   ASP A 647     230.766 273.022 211.590  1.00155.55     0.275 C 
ATOM   4753  O   ASP A 647     230.552 272.986 210.373  1.00153.87    -0.268 OA
ATOM   4754  CB  ASP A 647     230.760 275.496 211.867  1.00154.78     0.132 C 
ATOM   4755  CG  ASP A 647     232.252 275.631 212.083  1.00157.28     0.188 C 
ATOM   4756  OD1 ASP A 647     232.659 276.077 213.176  1.00157.96    -0.647 OA
ATOM   4757  OD2 ASP A 647     233.020 275.293 211.158  1.00156.76    -0.647 OA
ATOM   4758  N   LEU A 648     231.473 272.086 212.220  1.00136.05    -0.229 NA
ATOM   4759  CA  LEU A 648     231.990 270.905 211.546  1.00131.22     0.186 C 
ATOM   4760  C   LEU A 648     231.168 269.658 211.844  1.00129.54     0.274 C 
ATOM   4761  O   LEU A 648     231.639 268.543 211.601  1.00127.50    -0.268 OA
ATOM   4762  CB  LEU A 648     233.454 270.674 211.927  1.00131.01     0.034 C 
ATOM   4763  CG  LEU A 648     234.379 271.891 211.860  1.00130.22     0.002 C 
ATOM   4764  CD1 LEU A 648     235.779 271.532 212.330  1.00128.62     0.000 C 
ATOM   4765  CD2 LEU A 648     234.417 272.455 210.450  1.00128.82     0.000 C 
ATOM   4766  N   SER A 649     229.958 269.821 212.371  1.00131.93    -0.226 NA
ATOM   4767  CA  SER A 649     229.072 268.689 212.588  1.00131.07     0.219 C 
ATOM   4768  C   SER A 649     228.499 268.202 211.260  1.00133.61     0.277 C 
ATOM   4769  O   SER A 649     228.609 268.864 210.224  1.00139.48    -0.268 OA
ATOM   4770  CB  SER A 649     227.941 269.066 213.543  1.00135.14     0.216 C 
ATOM   4771  OG  SER A 649     226.783 269.464 212.829  1.00139.00    -0.218 OA
ATOM   4772  N   ALA A 650     227.876 267.022 211.303  1.00109.83    -0.229 NA
ATOM   4773  CA  ALA A 650     227.371 266.403 210.080  1.00109.60     0.186 C 
ATOM   4774  C   ALA A 650     226.295 267.256 209.419  1.00117.22     0.274 C 
ATOM   4775  O   ALA A 650     226.267 267.386 208.189  1.00118.30    -0.268 OA
ATOM   4776  CB  ALA A 650     226.833 265.006 210.385  1.00107.44     0.037 C 
ATOM   4777  N   ASN A 651     225.394 267.835 210.215  1.00124.76    -0.228 NA
ATOM   4778  CA  ASN A 651     224.296 268.611 209.645  1.00123.25     0.196 C 
ATOM   4779  C   ASN A 651     224.804 269.859 208.932  1.00121.97     0.275 C 
ATOM   4780  O   ASN A 651     224.303 270.216 207.859  1.00129.21    -0.268 OA
ATOM   4781  CB  ASN A 651     223.294 268.980 210.737  1.00123.64     0.126 C 
ATOM   4782  CG  ASN A 651     222.799 267.770 211.503  1.00126.44     0.276 C 
ATOM   4783  OD1 ASN A 651     223.489 267.253 212.382  1.00125.98    -0.269 OA
ATOM   4784  ND2 ASN A 651     221.602 267.305 211.166  1.00125.16    -0.107 N 
ATOM   4785  N   ALA A 652     225.794 270.539 209.515  1.00111.26    -0.229 NA
ATOM   4786  CA  ALA A 652     226.365 271.713 208.862  1.00115.80     0.186 C 
ATOM   4787  C   ALA A 652     227.044 271.338 207.552  1.00122.21     0.274 C 
ATOM   4788  O   ALA A 652     226.923 272.056 206.550  1.00126.18    -0.268 OA
ATOM   4789  CB  ALA A 652     227.350 272.410 209.800  1.00112.40     0.037 C 
ATOM   4790  N   ILE A 653     227.770 270.216 207.542  1.00113.81    -0.229 NA
ATOM   4791  CA  ILE A 653     228.400 269.742 206.314  1.00111.83     0.186 C 
ATOM   4792  C   ILE A 653     227.347 269.458 205.253  1.00113.35     0.274 C 
ATOM   4793  O   ILE A 653     227.502 269.841 204.088  1.00114.67    -0.268 OA
ATOM   4794  CB  ILE A 653     229.264 268.499 206.598  1.00111.25     0.032 C 
ATOM   4795  CG1 ILE A 653     230.366 268.829 207.605  1.00109.66     0.002 C 
ATOM   4796  CG2 ILE A 653     229.859 267.954 205.309  1.00114.28     0.003 C 
ATOM   4797  CD1 ILE A 653     231.521 269.602 207.014  1.00110.96     0.000 C 
ATOM   4798  N   ALA A 654     226.260 268.785 205.638  1.00111.36    -0.229 NA
ATOM   4799  CA  ALA A 654     225.203 268.478 204.680  1.00111.60     0.186 C 
ATOM   4800  C   ALA A 654     224.566 269.749 204.132  1.00115.63     0.274 C 
ATOM   4801  O   ALA A 654     224.315 269.856 202.926  1.00123.64    -0.268 OA
ATOM   4802  CB  ALA A 654     224.148 267.585 205.330  1.00111.26     0.037 C 
ATOM   4803  N   GLY A 655     224.301 270.725 205.003  1.00120.85    -0.226 NA
ATOM   4804  CA  GLY A 655     223.707 271.970 204.543  1.00119.25     0.218 C 
ATOM   4805  C   GLY A 655     224.604 272.729 203.585  1.00122.76     0.277 C 
ATOM   4806  O   GLY A 655     224.153 273.197 202.534  1.00128.57    -0.268 OA
ATOM   4807  N   ALA A 656     225.889 272.857 203.929  1.00110.87    -0.229 NA
ATOM   4808  CA  ALA A 656     226.822 273.548 203.046  1.00112.85     0.186 C 
ATOM   4809  C   ALA A 656     226.971 272.816 201.718  1.00118.22     0.274 C 
ATOM   4810  O   ALA A 656     227.025 273.447 200.653  1.00122.01    -0.268 OA
ATOM   4811  CB  ALA A 656     228.178 273.703 203.732  1.00106.82     0.037 C 
ATOM   4812  N   LEU A 657     227.036 271.482 201.759  1.00106.92    -0.229 NA
ATOM   4813  CA  LEU A 657     227.167 270.709 200.530  1.00101.82     0.186 C 
ATOM   4814  C   LEU A 657     225.940 270.870 199.645  1.00105.23     0.274 C 
ATOM   4815  O   LEU A 657     226.064 271.003 198.425  1.00109.91    -0.268 OA
ATOM   4816  CB  LEU A 657     227.405 269.236 200.861  1.00 99.65     0.034 C 
ATOM   4817  CG  LEU A 657     228.857 268.836 201.129  1.00100.39     0.002 C 
ATOM   4818  CD1 LEU A 657     229.016 267.326 201.073  1.00103.77     0.000 C 
ATOM   4819  CD2 LEU A 657     229.795 269.517 200.145  1.00102.09     0.000 C 
ATOM   4820  N   ASN A 658     224.745 270.865 200.241  1.00118.01    -0.228 NA
ATOM   4821  CA  ASN A 658     223.531 271.067 199.458  1.00114.67     0.196 C 
ATOM   4822  C   ASN A 658     223.491 272.465 198.855  1.00116.58     0.275 C 
ATOM   4823  O   ASN A 658     223.094 272.640 197.695  1.00120.02    -0.268 OA
ATOM   4824  CB  ASN A 658     222.300 270.823 200.330  1.00115.45     0.126 C 
ATOM   4825  CG  ASN A 658     221.198 270.094 199.591  1.00120.96     0.276 C 
ATOM   4826  OD1 ASN A 658     221.107 270.162 198.365  1.00125.77    -0.269 OA
ATOM   4827  ND2 ASN A 658     220.354 269.389 200.334  1.00122.02    -0.107 N 
ATOM   4828  N   GLN A 659     223.902 273.475 199.626  1.00122.81    -0.229 NA
ATOM   4829  CA  GLN A 659     223.923 274.836 199.103  1.00124.75     0.187 C 
ATOM   4830  C   GLN A 659     224.888 274.960 197.931  1.00127.76     0.274 C 
ATOM   4831  O   GLN A 659     224.588 275.631 196.937  1.00129.01    -0.268 OA
ATOM   4832  CB  GLN A 659     224.293 275.822 200.211  1.00126.11     0.044 C 
ATOM   4833  CG  GLN A 659     224.294 277.279 199.771  1.00127.00     0.094 C 
ATOM   4834  CD  GLN A 659     223.079 277.643 198.937  1.00135.26     0.274 C 
ATOM   4835  OE1 GLN A 659     221.947 277.302 199.281  1.00135.31    -0.269 OA
ATOM   4836  NE2 GLN A 659     223.311 278.337 197.828  1.00134.75    -0.107 N 
ATOM   4837  N   LYS A 660     226.056 274.320 198.030  1.00122.80    -0.229 NA
ATOM   4838  CA  LYS A 660     227.004 274.345 196.921  1.00120.35     0.186 C 
ATOM   4839  C   LYS A 660     226.497 273.547 195.725  1.00125.15     0.274 C 
ATOM   4840  O   LYS A 660     226.750 273.927 194.576  1.00123.48    -0.268 OA
ATOM   4841  CB  LYS A 660     228.362 273.816 197.378  1.00114.78     0.034 C 
ATOM   4842  CG  LYS A 660     229.357 274.906 197.735  1.00116.16     0.005 C 
ATOM   4843  CD  LYS A 660     230.709 274.323 198.108  1.00122.48     0.041 C 
ATOM   4844  CE  LYS A 660     231.379 275.147 199.196  1.00126.54     0.338 C 
ATOM   4845  NZ  LYS A 660     232.543 274.438 199.794  1.00124.96     0.618 N 
ATOM   4846  N   TYR A 661     225.783 272.446 195.972  1.00121.76    -0.228 NA
ATOM   4847  CA  TYR A 661     225.292 271.610 194.883  1.00111.45     0.191 C 
ATOM   4848  C   TYR A 661     224.132 272.261 194.145  1.00119.94     0.275 C 
ATOM   4849  O   TYR A 661     223.913 271.974 192.963  1.00123.54    -0.268 OA
ATOM   4850  CB  TYR A 661     224.855 270.249 195.423  1.00106.92     0.060 C 
ATOM   4851  CG  TYR A 661     225.991 269.351 195.846  1.00112.52    -0.020 A 
ATOM   4852  CD1 TYR A 661     227.281 269.560 195.382  1.00110.88    -0.002 A 
ATOM   4853  CD2 TYR A 661     225.772 268.292 196.715  1.00117.95    -0.002 A 
ATOM   4854  CE1 TYR A 661     228.319 268.738 195.770  1.00109.43     0.027 A 
ATOM   4855  CE2 TYR A 661     226.801 267.465 197.106  1.00116.20     0.027 A 
ATOM   4856  CZ  TYR A 661     228.071 267.691 196.631  1.00113.67     0.131 A 
ATOM   4857  OH  TYR A 661     229.095 266.865 197.024  1.00115.78    -0.190 OA
ATOM   4858  N   SER A 662     223.383 273.136 194.817  1.00135.07    -0.226 NA
ATOM   4859  CA  SER A 662     222.202 273.741 194.208  1.00132.73     0.219 C 
ATOM   4860  C   SER A 662     222.525 274.672 193.041  1.00132.49     0.277 C 
ATOM   4861  O   SER A 662     221.606 275.319 192.527  1.00134.21    -0.268 OA
ATOM   4862  CB  SER A 662     221.406 274.503 195.268  1.00133.86     0.216 C 
ATOM   4863  OG  SER A 662     220.805 273.613 196.192  1.00133.27    -0.218 OA
ATOM   4864  N   ALA A 663     223.785 274.764 192.615  1.00129.64    -0.229 NA
ATOM   4865  CA  ALA A 663     224.181 275.601 191.489  1.00131.59     0.186 C 
ATOM   4866  C   ALA A 663     224.802 274.779 190.364  1.00135.16     0.274 C 
ATOM   4867  O   ALA A 663     225.814 275.176 189.783  1.00135.41    -0.268 OA
ATOM   4868  CB  ALA A 663     225.144 276.697 191.945  1.00129.78     0.037 C 
ATOM   4869  N   ILE A 664     224.214 273.626 190.049  1.00141.53    -0.229 NA
ATOM   4870  CA  ILE A 664     224.769 272.777 189.000  1.00140.52     0.186 C 
ATOM   4871  C   ILE A 664     224.033 272.951 187.669  1.00141.49     0.274 C 
ATOM   4872  O   ILE A 664     224.666 272.908 186.609  1.00138.51    -0.268 OA
ATOM   4873  CB  ILE A 664     224.781 271.304 189.458  1.00134.29     0.032 C 
ATOM   4874  CG1 ILE A 664     225.833 270.507 188.684  1.00132.12     0.002 C 
ATOM   4875  CG2 ILE A 664     223.407 270.655 189.333  1.00136.43     0.003 C 
ATOM   4876  CD1 ILE A 664     227.248 270.963 188.952  1.00132.32     0.000 C 
ATOM   4877  N   GLN A 665     222.712 273.155 187.702  1.00144.42    -0.229 NA
ATOM   4878  CA  GLN A 665     221.901 273.399 186.504  1.00140.03     0.186 C 
ATOM   4879  C   GLN A 665     222.065 272.294 185.461  1.00143.59     0.274 C 
ATOM   4880  O   GLN A 665     221.909 272.523 184.260  1.00145.94    -0.268 OA
ATOM   4881  CB  GLN A 665     222.218 274.767 185.895  1.00137.33     0.037 C 
ATOM   4882  N   ASP A 666     222.380 271.082 185.918  1.00136.45    -0.228 NA
ATOM   4883  CA  ASP A 666     222.501 269.942 185.012  1.00132.89     0.197 C 
ATOM   4884  C   ASP A 666     221.788 268.684 185.479  1.00130.62     0.275 C 
ATOM   4885  O   ASP A 666     221.514 267.818 184.642  1.00125.24    -0.268 OA
ATOM   4886  CB  ASP A 666     223.976 269.603 184.764  1.00130.97     0.132 C 
ATOM   4887  CG  ASP A 666     224.730 270.730 184.091  1.00136.44     0.188 C 
ATOM   4888  OD1 ASP A 666     224.290 271.176 183.010  1.00137.32    -0.647 OA
ATOM   4889  OD2 ASP A 666     225.766 271.163 184.636  1.00138.23    -0.647 OA
ATOM   4890  N   ALA A 667     221.475 268.537 186.761  1.00124.42    -0.229 NA
ATOM   4891  CA  ALA A 667     220.882 267.309 187.272  1.00118.21     0.186 C 
ATOM   4892  C   ALA A 667     220.190 267.620 188.592  1.00121.95     0.274 C 
ATOM   4893  O   ALA A 667     220.309 268.725 189.131  1.00127.08    -0.268 OA
ATOM   4894  CB  ALA A 667     221.944 266.217 187.434  1.00121.55     0.037 C 
ATOM   4895  N   TYR A 668     219.464 266.638 189.116  1.00122.38    -0.228 NA
ATOM   4896  CA  TYR A 668     218.846 266.734 190.431  1.00119.79     0.191 C 
ATOM   4897  C   TYR A 668     219.776 266.085 191.448  1.00120.69     0.275 C 
ATOM   4898  O   TYR A 668     220.098 264.899 191.328  1.00125.59    -0.268 OA
ATOM   4899  CB  TYR A 668     217.476 266.060 190.441  1.00119.60     0.060 C 
ATOM   4900  CG  TYR A 668     216.672 266.348 191.684  1.00124.12    -0.020 A 
ATOM   4901  CD1 TYR A 668     216.389 267.652 192.064  1.00123.87    -0.002 A 
ATOM   4902  CD2 TYR A 668     216.202 265.316 192.482  1.00126.93    -0.002 A 
ATOM   4903  CE1 TYR A 668     215.655 267.918 193.204  1.00126.79     0.027 A 
ATOM   4904  CE2 TYR A 668     215.469 265.571 193.622  1.00127.31     0.027 A 
ATOM   4905  CZ  TYR A 668     215.198 266.874 193.978  1.00129.23     0.131 A 
ATOM   4906  OH  TYR A 668     214.467 267.132 195.114  1.00128.08    -0.190 OA
ATOM   4907  N   ILE A 669     220.200 266.856 192.445  1.00100.43    -0.229 NA
ATOM   4908  CA  ILE A 669     221.199 266.417 193.411  1.00 98.55     0.186 C 
ATOM   4909  C   ILE A 669     220.599 266.508 194.807  1.00103.46     0.274 C 
ATOM   4910  O   ILE A 669     220.030 267.541 195.176  1.00108.55    -0.268 OA
ATOM   4911  CB  ILE A 669     222.486 267.256 193.314  1.00 92.65     0.032 C 
ATOM   4912  CG1 ILE A 669     223.226 266.949 192.012  1.00 91.70     0.002 C 
ATOM   4913  CG2 ILE A 669     223.389 266.982 194.499  1.00 96.53     0.003 C 
ATOM   4914  CD1 ILE A 669     224.365 267.900 191.720  1.00102.12     0.000 C 
ATOM   4915  N   ALA A 670     220.729 265.428 195.577  1.00 95.35    -0.229 NA
ATOM   4916  CA  ALA A 670     220.233 265.384 196.944  1.00 92.50     0.186 C 
ATOM   4917  C   ALA A 670     221.301 264.788 197.848  1.00 95.39     0.274 C 
ATOM   4918  O   ALA A 670     222.141 264.003 197.404  1.00103.25    -0.268 OA
ATOM   4919  CB  ALA A 670     218.937 264.570 197.051  1.00 96.53     0.037 C 
ATOM   4920  N   VAL A 671     221.263 265.171 199.123  1.00 99.47    -0.229 NA
ATOM   4921  CA  VAL A 671     222.222 264.710 200.121  1.00100.20     0.186 C 
ATOM   4922  C   VAL A 671     221.454 264.095 201.281  1.00104.46     0.274 C 
ATOM   4923  O   VAL A 671     220.489 264.690 201.775  1.00116.03    -0.268 OA
ATOM   4924  CB  VAL A 671     223.126 265.855 200.619  1.00 96.09     0.032 C 
ATOM   4925  CG1 VAL A 671     224.132 265.335 201.631  1.00 99.39     0.003 C 
ATOM   4926  CG2 VAL A 671     223.835 266.520 199.451  1.00 97.84     0.003 C 
ATOM   4927  N   PHE A 672     221.880 262.913 201.717  1.00102.47    -0.228 NA
ATOM   4928  CA  PHE A 672     221.218 262.201 202.795  1.00105.13     0.189 C 
ATOM   4929  C   PHE A 672     222.218 261.771 203.859  1.00110.01     0.257 C 
ATOM   4930  O   PHE A 672     223.403 261.548 203.567  1.00112.84    -0.270 OA
ATOM   4931  CB  PHE A 672     220.475 260.960 202.274  1.00103.66     0.060 C 
ATOM   4932  CG  PHE A 672     219.583 261.231 201.096  1.00104.94    -0.020 A 
ATOM   4933  CD1 PHE A 672     218.584 262.186 201.167  1.00108.07    -0.004 A 
ATOM   4934  CD2 PHE A 672     219.740 260.519 199.920  1.00108.43    -0.004 A 
ATOM   4935  CE1 PHE A 672     217.761 262.429 200.082  1.00111.83    -0.000 A 
ATOM   4936  CE2 PHE A 672     218.922 260.757 198.833  1.00116.06    -0.000 A 
ATOM   4937  CZ  PHE A 672     217.932 261.712 198.914  1.00115.35    -0.000 A 
ATOM   4938  N   PRO A 673     221.764 261.659 205.104  1.00 92.34    -0.312 N 
ATOM   4939  CA  PRO A 673     222.610 261.122 206.167  1.00 84.45     0.163 C 
ATOM   4940  C   PRO A 673     222.563 259.605 206.181  1.00 85.44     0.254 C 
ATOM   4941  O   PRO A 673     221.673 258.999 205.565  1.00 94.45    -0.270 OA
ATOM   4942  CB  PRO A 673     221.979 261.716 207.433  1.00 84.38     0.034 C 
ATOM   4943  CG  PRO A 673     220.534 261.784 207.094  1.00 88.11     0.027 C 
ATOM   4944  CD  PRO A 673     220.479 262.155 205.628  1.00 88.08     0.105 C 
ATOM   4945  N   PRO A 674     223.498 258.954 206.868  1.00 87.52    -0.312 N 
ATOM   4946  CA  PRO A 674     223.504 257.493 206.909  1.00 89.00     0.163 C 
ATOM   4947  C   PRO A 674     222.343 256.957 207.726  1.00 98.21     0.254 C 
ATOM   4948  O   PRO A 674     221.794 257.664 208.584  1.00102.24    -0.270 OA
ATOM   4949  CB  PRO A 674     224.848 257.175 207.573  1.00 93.78     0.034 C 
ATOM   4950  CG  PRO A 674     225.060 258.318 208.486  1.00 98.13     0.027 C 
ATOM   4951  CD  PRO A 674     224.565 259.518 207.715  1.00 95.69     0.105 C 
ATOM   4952  N   PRO A 675     221.935 255.709 207.483  1.00109.88    -0.312 N 
ATOM   4953  CA  PRO A 675     220.879 255.122 208.295  1.00110.90     0.163 C 
ATOM   4954  C   PRO A 675     221.435 254.605 209.608  1.00115.91     0.254 C 
ATOM   4955  O   PRO A 675     222.594 254.161 209.678  1.00115.07    -0.270 OA
ATOM   4956  CB  PRO A 675     220.353 253.973 207.415  1.00105.42     0.034 C 
ATOM   4957  CG  PRO A 675     221.304 253.897 206.214  1.00111.15     0.027 C 
ATOM   4958  CD  PRO A 675     222.499 254.724 206.551  1.00111.69     0.105 C 
ATOM   4959  N   PRO A 676     220.648 254.654 210.685  1.00128.45    -0.312 N 
ATOM   4960  CA  PRO A 676     221.181 254.221 211.994  1.00123.22     0.165 C 
ATOM   4961  C   PRO A 676     221.580 252.755 212.036  1.00126.31     0.272 C 
ATOM   4962  O   PRO A 676     222.562 252.402 212.702  1.00124.65    -0.269 OA
ATOM   4963  CB  PRO A 676     220.030 254.539 212.956  1.00119.13     0.034 C 
ATOM   4964  CG  PRO A 676     218.801 254.522 212.114  1.00120.89     0.027 C 
ATOM   4965  CD  PRO A 676     219.199 254.913 210.720  1.00126.76     0.105 C 
ATOM   4966  N   VAL A 677     220.844 251.886 211.346  1.00133.62    -0.229 NA
ATOM   4967  CA  VAL A 677     221.151 250.461 211.279  1.00131.26     0.186 C 
ATOM   4968  C   VAL A 677     221.150 250.044 209.816  1.00133.52     0.274 C 
ATOM   4969  O   VAL A 677     220.162 250.262 209.105  1.00135.76    -0.268 OA
ATOM   4970  CB  VAL A 677     220.146 249.620 212.088  1.00129.90     0.032 C 
ATOM   4971  CG1 VAL A 677     220.481 248.141 211.978  1.00131.82     0.003 C 
ATOM   4972  CG2 VAL A 677     220.136 250.054 213.545  1.00132.55     0.003 C 
ATOM   4973  N   MET A 678     222.253 249.449 209.369  1.00141.60    -0.229 NA
ATOM   4974  CA  MET A 678     222.347 248.994 207.989  1.00142.06     0.187 C 
ATOM   4975  C   MET A 678     221.453 247.782 207.764  1.00143.15     0.274 C 
ATOM   4976  O   MET A 678     221.359 246.891 208.612  1.00142.51    -0.268 OA
ATOM   4977  CB  MET A 678     223.795 248.657 207.637  1.00146.09     0.046 C 
ATOM   4978  CG  MET A 678     224.641 249.864 207.267  1.00145.93     0.060 C 
ATOM   4979  SD  MET A 678     226.172 249.414 206.430  1.00152.93    -0.139 SA
ATOM   4980  CE  MET A 678     225.677 247.914 205.588  1.00145.51     0.069 C 
ATOM   4981  N   GLY A 679     220.787 247.756 206.611  1.00143.16    -0.226 NA
ATOM   4982  CA  GLY A 679     219.903 246.673 206.250  1.00143.26     0.218 C 
ATOM   4983  C   GLY A 679     218.470 246.837 206.707  1.00143.84     0.277 C 
ATOM   4984  O   GLY A 679     217.617 246.025 206.329  1.00144.52    -0.268 OA
ATOM   4985  N   LEU A 680     218.180 247.853 207.512  1.00146.89    -0.229 NA
ATOM   4986  CA  LEU A 680     216.828 248.104 207.984  1.00145.66     0.186 C 
ATOM   4987  C   LEU A 680     216.180 249.215 207.168  1.00145.89     0.274 C 
ATOM   4988  O   LEU A 680     216.854 250.113 206.656  1.00146.96    -0.268 OA
ATOM   4989  CB  LEU A 680     216.834 248.480 209.466  1.00144.17     0.034 C 
ATOM   4990  CG  LEU A 680     216.442 247.379 210.454  1.00140.54     0.002 C 
ATOM   4991  CD1 LEU A 680     214.940 247.148 210.426  1.00145.44     0.000 C 
ATOM   4992  CD2 LEU A 680     217.192 246.090 210.158  1.00141.57     0.000 C 
ATOM   4993  N   GLY A 681     214.857 249.145 207.051  1.00148.10    -0.226 NA
ATOM   4994  CA  GLY A 681     214.097 250.157 206.352  1.00149.79     0.218 C 
ATOM   4995  C   GLY A 681     213.861 251.380 207.217  1.00152.98     0.277 C 
ATOM   4996  O   GLY A 681     214.297 251.468 208.366  1.00152.83    -0.268 OA
ATOM   4997  N   THR A 682     213.154 252.348 206.637  1.00167.25    -0.226 NA
ATOM   4998  CA  THR A 682     212.833 253.581 207.350  1.00166.79     0.216 C 
ATOM   4999  C   THR A 682     211.947 253.255 208.549  1.00167.07     0.277 C 
ATOM   5000  O   THR A 682     211.004 252.465 208.443  1.00168.90    -0.268 OA
[truncated: 211,629 more chars]
