# Supplementary material for: Integrated in silico–in vitro and pharmacokinetic profiling of Thymus vulgaris-derived metabolites targeting multidrug resistance pathways in extensively drug-resistant Acinetobacter baumannii (muks92)
Source: Front Microbiol. 2025 Dec 17;16:1680686. doi: 10.3389/fmicb.2025.1680686 (PMC12753994; doi:10.3389/fmicb.2025.1680686)
Supplement: Supplementary file 3 [file Data_Sheet_2.zip › gamma trepenin CC(C)C1=CCC(C)=CC1/8yr0/vina_dock.pdbqt]

MODEL 1
REMARK VINA RESULT:    -3.703      0.000      0.000
REMARK INTER + INTRA:          -4.074
REMARK INTER:                  -3.920
REMARK INTRA:                  -0.154
REMARK UNBOUND:                -0.154
REMARK SMILES CC1=CCC(C(C)C)=CC1
REMARK SMILES IDX 5 1 9 2 10 3 2 4 1 5 3 6 4 7 6 8 7 9 8 10
REMARK H PARENT
REMARK Flexibility Score: inf
ROOT
ATOM      1  C   UNL     1     211.983 226.225 209.213  1.00  0.00    -0.068 C 
ATOM      2  C   UNL     1     213.157 225.783 208.710  1.00  0.00    -0.023 C 
ATOM      3  C   UNL     1     213.686 226.194 207.420  1.00  0.00     0.057 C 
ATOM      4  C   UNL     1     212.880 227.159 206.666  1.00  0.00    -0.073 C 
ATOM      5  C   UNL     1     213.386 227.635 205.381  1.00  0.00     0.039 C 
ATOM      6  C   UNL     1     211.712 227.613 207.165  1.00  0.00    -0.023 C 
ATOM      7  C   UNL     1     211.172 227.179 208.446  1.00  0.00     0.058 C 
ENDROOT
BRANCH   1   8
ATOM      8  C   UNL     1     211.487 225.760 210.526  1.00  0.00     0.009 C 
ATOM      9  C   UNL     1     212.607 225.736 211.605  1.00  0.00     0.012 C 
ATOM     10  C   UNL     1     210.239 226.553 211.007  1.00  0.00     0.012 C 
ENDBRANCH   1   8
TORSDOF 1
ENDMDL
MODEL 2
REMARK VINA RESULT:    -3.648      0.071      1.546
REMARK INTER + INTRA:          -4.016
REMARK INTER:                  -3.862
REMARK INTRA:                  -0.154
REMARK UNBOUND:                -0.154
REMARK SMILES CC1=CCC(C(C)C)=CC1
REMARK SMILES IDX 5 1 9 2 10 3 2 4 1 5 3 6 4 7 6 8 7 9 8 10
REMARK H PARENT
REMARK Flexibility Score: inf
ROOT
ATOM      1  C   UNL     1     211.950 226.245 209.192  1.00  0.00    -0.068 C 
ATOM      2  C   UNL     1     211.260 227.166 208.483  1.00  0.00    -0.023 C 
ATOM      3  C   UNL     1     211.697 227.687 207.198  1.00  0.00     0.057 C 
ATOM      4  C   UNL     1     212.950 227.139 206.668  1.00  0.00    -0.073 C 
ATOM      5  C   UNL     1     213.414 227.600 205.362  1.00  0.00     0.039 C 
ATOM      6  C   UNL     1     213.641 226.214 207.365  1.00  0.00    -0.023 C 
ATOM      7  C   UNL     1     213.214 225.713 208.664  1.00  0.00     0.058 C 
ENDROOT
BRANCH   1   8
ATOM      8  C   UNL     1     211.464 225.762 210.502  1.00  0.00     0.009 C 
ATOM      9  C   UNL     1     212.601 225.673 211.558  1.00  0.00     0.012 C 
ATOM     10  C   UNL     1     210.251 226.579 211.026  1.00  0.00     0.012 C 
ENDBRANCH   1   8
TORSDOF 1
ENDMDL
MODEL 3
REMARK VINA RESULT:    -3.492      1.951      4.365
REMARK INTER + INTRA:          -3.850
REMARK INTER:                  -3.706
REMARK INTRA:                  -0.145
REMARK UNBOUND:                -0.154
REMARK SMILES CC1=CCC(C(C)C)=CC1
REMARK SMILES IDX 5 1 9 2 10 3 2 4 1 5 3 6 4 7 6 8 7 9 8 10
REMARK H PARENT
REMARK Flexibility Score: inf
ROOT
ATOM      1  C   UNL     1     213.205 225.702 207.452  1.00  0.00    -0.068 C 
ATOM      2  C   UNL     1     213.348 224.434 207.009  1.00  0.00    -0.023 C 
ATOM      3  C   UNL     1     214.033 223.392 207.757  1.00  0.00     0.057 C 
ATOM      4  C   UNL     1     214.563 223.777 209.069  1.00  0.00    -0.073 C 
ATOM      5  C   UNL     1     215.225 222.757 209.879  1.00  0.00     0.039 C 
ATOM      6  C   UNL     1     214.416 225.039 209.523  1.00  0.00    -0.023 C 
ATOM      7  C   UNL     1     213.752 226.087 208.760  1.00  0.00     0.058 C 
ENDROOT
BRANCH   1   8
ATOM      8  C   UNL     1     212.510 226.725 206.641  1.00  0.00     0.009 C 
ATOM      9  C   UNL     1     211.628 227.667 207.508  1.00  0.00     0.012 C 
ATOM     10  C   UNL     1     213.482 227.522 205.726  1.00  0.00     0.012 C 
ENDBRANCH   1   8
TORSDOF 1
ENDMDL
MODEL 4
REMARK VINA RESULT:    -3.469      1.990      4.453
REMARK INTER + INTRA:          -3.826
REMARK INTER:                  -3.683
REMARK INTRA:                  -0.144
REMARK UNBOUND:                -0.154
REMARK SMILES CC1=CCC(C(C)C)=CC1
REMARK SMILES IDX 5 1 9 2 10 3 2 4 1 5 3 6 4 7 6 8 7 9 8 10
REMARK H PARENT
REMARK Flexibility Score: inf
ROOT
ATOM      1  C   UNL     1     213.293 225.641 207.501  1.00  0.00    -0.068 C 
ATOM      2  C   UNL     1     213.849 225.964 208.689  1.00  0.00    -0.023 C 
ATOM      3  C   UNL     1     214.555 225.014 209.534  1.00  0.00     0.057 C 
ATOM      4  C   UNL     1     214.667 223.647 209.018  1.00  0.00    -0.073 C 
ATOM      5  C   UNL     1     215.401 222.663 209.809  1.00  0.00     0.039 C 
ATOM      6  C   UNL     1     214.123 223.317 207.829  1.00  0.00    -0.023 C 
ATOM      7  C   UNL     1     213.394 224.265 206.997  1.00  0.00     0.058 C 
ENDROOT
BRANCH   1   8
ATOM      8  C   UNL     1     212.573 226.647 206.691  1.00  0.00     0.009 C 
ATOM      9  C   UNL     1     211.700 227.593 207.563  1.00  0.00     0.012 C 
ATOM     10  C   UNL     1     213.519 227.440 205.746  1.00  0.00     0.012 C 
ENDBRANCH   1   8
TORSDOF 1
ENDMDL
MODEL 5
REMARK VINA RESULT:    -3.414      2.843      4.041
REMARK INTER + INTRA:          -3.768
REMARK INTER:                  -3.622
REMARK INTRA:                  -0.146
REMARK UNBOUND:                -0.154
REMARK SMILES CC1=CCC(C(C)C)=CC1
REMARK SMILES IDX 5 1 9 2 10 3 2 4 1 5 3 6 4 7 6 8 7 9 8 10
REMARK H PARENT
REMARK Flexibility Score: inf
ROOT
ATOM      1  C   UNL     1     212.481 225.423 207.024  1.00  0.00    -0.068 C 
ATOM      2  C   UNL     1     213.670 224.799 206.872  1.00  0.00    -0.023 C 
ATOM      3  C   UNL     1     213.803 223.398 206.507  1.00  0.00     0.057 C 
ATOM      4  C   UNL     1     212.555 222.665 206.279  1.00  0.00    -0.073 C 
ATOM      5  C   UNL     1     212.634 221.265 205.871  1.00  0.00     0.039 C 
ATOM      6  C   UNL     1     211.363 223.282 206.420  1.00  0.00    -0.023 C 
ATOM      7  C   UNL     1     211.232 224.680 206.810  1.00  0.00     0.058 C 
ENDROOT
BRANCH   1   8
ATOM      8  C   UNL     1     212.405 226.848 207.411  1.00  0.00     0.009 C 
ATOM      9  C   UNL     1     212.550 227.800 206.190  1.00  0.00     0.012 C 
ATOM     10  C   UNL     1     211.137 227.172 208.249  1.00  0.00     0.012 C 
ENDBRANCH   1   8
TORSDOF 1
ENDMDL
MODEL 6
REMARK VINA RESULT:    -3.352      1.470      4.464
REMARK INTER + INTRA:          -3.702
REMARK INTER:                  -3.553
REMARK INTRA:                  -0.150
REMARK UNBOUND:                -0.154
REMARK SMILES CC1=CCC(C(C)C)=CC1
REMARK SMILES IDX 5 1 9 2 10 3 2 4 1 5 3 6 4 7 6 8 7 9 8 10
REMARK H PARENT
REMARK Flexibility Score: inf
ROOT
ATOM      1  C   UNL     1     213.229 226.255 208.936  1.00  0.00    -0.068 C 
ATOM      2  C   UNL     1     214.545 226.375 209.218  1.00  0.00    -0.023 C 
ATOM      3  C   UNL     1     215.094 226.277 210.560  1.00  0.00     0.057 C 
ATOM      4  C   UNL     1     214.135 226.011 211.636  1.00  0.00    -0.073 C 
ATOM      5  C   UNL     1     214.640 225.865 212.999  1.00  0.00     0.039 C 
ATOM      6  C   UNL     1     212.820 225.882 211.364  1.00  0.00    -0.023 C 
ATOM      7  C   UNL     1     212.269 226.005 210.020  1.00  0.00     0.058 C 
ENDROOT
BRANCH   1   8
ATOM      8  C   UNL     1     212.725 226.378 207.552  1.00  0.00     0.009 C 
ATOM      9  C   UNL     1     211.707 227.543 207.395  1.00  0.00     0.012 C 
ATOM     10  C   UNL     1     213.871 226.466 206.506  1.00  0.00     0.012 C 
ENDBRANCH   1   8
TORSDOF 1
ENDMDL
MODEL 7
REMARK VINA RESULT:    -3.278      0.977      4.568
REMARK INTER + INTRA:          -3.624
REMARK INTER:                  -3.474
REMARK INTRA:                  -0.151
REMARK UNBOUND:                -0.154
REMARK SMILES CC1=CCC(C(C)C)=CC1
REMARK SMILES IDX 5 1 9 2 10 3 2 4 1 5 3 6 4 7 6 8 7 9 8 10
REMARK H PARENT
REMARK Flexibility Score: inf
ROOT
ATOM      1  C   UNL     1     212.183 226.609 208.287  1.00  0.00    -0.068 C 
ATOM      2  C   UNL     1     210.927 226.755 208.765  1.00  0.00    -0.023 C 
ATOM      3  C   UNL     1     210.552 226.479 210.142  1.00  0.00     0.057 C 
ATOM      4  C   UNL     1     211.631 226.042 211.033  1.00  0.00    -0.073 C 
ATOM      5  C   UNL     1     211.316 225.789 212.436  1.00  0.00     0.039 C 
ATOM      6  C   UNL     1     212.889 225.902 210.567  1.00  0.00    -0.023 C 
ATOM      7  C   UNL     1     213.257 226.155 209.180  1.00  0.00     0.058 C 
ENDROOT
BRANCH   1   8
ATOM      8  C   UNL     1     212.503 226.892 206.872  1.00  0.00     0.009 C 
ATOM      9  C   UNL     1     212.200 228.366 206.480  1.00  0.00     0.012 C 
ATOM     10  C   UNL     1     213.954 226.481 206.495  1.00  0.00     0.012 C 
ENDBRANCH   1   8
TORSDOF 1
ENDMDL
MODEL 8
REMARK VINA RESULT:    -3.229     12.516     14.198
REMARK INTER + INTRA:          -3.572
REMARK INTER:                  -3.419
REMARK INTRA:                  -0.154
REMARK UNBOUND:                -0.154
REMARK SMILES CC1=CCC(C(C)C)=CC1
REMARK SMILES IDX 5 1 9 2 10 3 2 4 1 5 3 6 4 7 6 8 7 9 8 10
REMARK H PARENT
REMARK Flexibility Score: inf
ROOT
ATOM      1  C   UNL     1     224.934 231.082 206.232  1.00  0.00    -0.068 C 
ATOM      2  C   UNL     1     225.109 231.784 207.374  1.00  0.00    -0.023 C 
ATOM      3  C   UNL     1     224.917 231.225 208.702  1.00  0.00     0.057 C 
ATOM      4  C   UNL     1     224.535 229.811 208.761  1.00  0.00    -0.073 C 
ATOM      5  C   UNL     1     224.368 229.189 210.072  1.00  0.00     0.039 C 
ATOM      6  C   UNL     1     224.366 229.099 207.627  1.00  0.00    -0.023 C 
ATOM      7  C   UNL     1     224.534 229.670 206.297  1.00  0.00     0.058 C 
ENDROOT
BRANCH   1   8
ATOM      8  C   UNL     1     225.130 231.708 204.908  1.00  0.00     0.009 C 
ATOM      9  C   UNL     1     225.810 233.102 205.008  1.00  0.00     0.012 C 
ATOM     10  C   UNL     1     225.870 230.774 203.910  1.00  0.00     0.012 C 
ENDBRANCH   1   8
TORSDOF 1
ENDMDL
MODEL 9
REMARK VINA RESULT:    -3.225      2.762      4.206
REMARK INTER + INTRA:          -3.568
REMARK INTER:                  -3.423
REMARK INTRA:                  -0.144
REMARK UNBOUND:                -0.154
REMARK SMILES CC1=CCC(C(C)C)=CC1
REMARK SMILES IDX 5 1 9 2 10 3 2 4 1 5 3 6 4 7 6 8 7 9 8 10
REMARK H PARENT
REMARK Flexibility Score: inf
ROOT
ATOM      1  C   UNL     1     211.993 225.388 206.875  1.00  0.00    -0.068 C 
ATOM      2  C   UNL     1     211.141 224.354 206.696  1.00  0.00    -0.023 C 
ATOM      3  C   UNL     1     211.572 222.981 206.492  1.00  0.00     0.057 C 
ATOM      4  C   UNL     1     213.018 222.746 206.510  1.00  0.00    -0.073 C 
ATOM      5  C   UNL     1     213.503 221.378 206.348  1.00  0.00     0.039 C 
ATOM      6  C   UNL     1     213.876 223.770 206.696  1.00  0.00    -0.023 C 
ATOM      7  C   UNL     1     213.442 225.149 206.876  1.00  0.00     0.058 C 
ENDROOT
BRANCH   1   8
ATOM      8  C   UNL     1     211.497 226.768 207.065  1.00  0.00     0.009 C 
ATOM      9  C   UNL     1     211.294 227.122 208.565  1.00  0.00     0.012 C 
ATOM     10  C   UNL     1     212.375 227.823 206.336  1.00  0.00     0.012 C 
ENDBRANCH   1   8
TORSDOF 1
ENDMDL
MODEL 10
REMARK VINA RESULT:    -3.164     12.395     13.389
REMARK INTER + INTRA:          -3.504
REMARK INTER:                  -3.354
REMARK INTRA:                  -0.150
REMARK UNBOUND:                -0.154
REMARK SMILES CC1=CCC(C(C)C)=CC1
REMARK SMILES IDX 5 1 9 2 10 3 2 4 1 5 3 6 4 7 6 8 7 9 8 10
REMARK H PARENT
REMARK Flexibility Score: inf
ROOT
ATOM      1  C   UNL     1     224.748 230.588 208.218  1.00  0.00    -0.068 C 
ATOM      2  C   UNL     1     224.483 229.449 207.542  1.00  0.00    -0.023 C 
ATOM      3  C   UNL     1     224.559 229.334 206.094  1.00  0.00     0.057 C 
ATOM      4  C   UNL     1     224.972 230.539 205.369  1.00  0.00    -0.073 C 
ATOM      5  C   UNL     1     225.103 230.466 203.916  1.00  0.00     0.039 C 
ATOM      6  C   UNL     1     225.247 231.679 206.036  1.00  0.00    -0.023 C 
ATOM      7  C   UNL     1     225.145 231.798 207.484  1.00  0.00     0.058 C 
ENDROOT
BRANCH   1   8
ATOM      8  C   UNL     1     224.640 230.650 209.691  1.00  0.00     0.009 C 
ATOM      9  C   UNL     1     224.034 229.352 210.294  1.00  0.00     0.012 C 
ATOM     10  C   UNL     1     225.984 231.031 210.372  1.00  0.00     0.012 C 
ENDBRANCH   1   8
TORSDOF 1
ENDMDL
MODEL 11
REMARK VINA RESULT:    -3.097     12.159     13.612
REMARK INTER + INTRA:          -3.432
REMARK INTER:                  -3.276
REMARK INTRA:                  -0.156
REMARK UNBOUND:                -0.154
REMARK SMILES CC1=CCC(C(C)C)=CC1
REMARK SMILES IDX 5 1 9 2 10 3 2 4 1 5 3 6 4 7 6 8 7 9 8 10
REMARK H PARENT
REMARK Flexibility Score: inf
ROOT
ATOM      1  C   UNL     1     224.882 230.301 207.275  1.00  0.00    -0.068 C 
ATOM      2  C   UNL     1     224.375 229.079 207.551  1.00  0.00    -0.023 C 
ATOM      3  C   UNL     1     224.050 228.626 208.894  1.00  0.00     0.057 C 
ATOM      4  C   UNL     1     224.279 229.587 209.976  1.00  0.00    -0.073 C 
ATOM      5  C   UNL     1     223.932 229.196 211.340  1.00  0.00     0.039 C 
ATOM      6  C   UNL     1     224.777 230.813 209.710  1.00  0.00    -0.023 C 
ATOM      7  C   UNL     1     225.125 231.255 208.366  1.00  0.00     0.058 C 
ENDROOT
BRANCH   1   8
ATOM      8  C   UNL     1     225.207 230.703 205.890  1.00  0.00     0.009 C 
ATOM      9  C   UNL     1     224.366 229.928 204.837  1.00  0.00     0.012 C 
ATOM     10  C   UNL     1     225.121 232.241 205.680  1.00  0.00     0.012 C 
ENDBRANCH   1   8
TORSDOF 1
ENDMDL
MODEL 12
REMARK VINA RESULT:    -3.091      3.078      4.760
REMARK INTER + INTRA:          -3.426
REMARK INTER:                  -3.271
REMARK INTRA:                  -0.156
REMARK UNBOUND:                -0.154
REMARK SMILES CC1=CCC(C(C)C)=CC1
REMARK SMILES IDX 5 1 9 2 10 3 2 4 1 5 3 6 4 7 6 8 7 9 8 10
REMARK H PARENT
REMARK Flexibility Score: inf
ROOT
ATOM      1  C   UNL     1     212.893 223.569 206.634  1.00  0.00    -0.068 C 
ATOM      2  C   UNL     1     211.577 223.796 206.844  1.00  0.00    -0.023 C 
ATOM      3  C   UNL     1     211.037 225.080 207.258  1.00  0.00     0.057 C 
ATOM      4  C   UNL     1     212.005 226.168 207.425  1.00  0.00    -0.073 C 
ATOM      5  C   UNL     1     211.510 227.489 207.802  1.00  0.00     0.039 C 
ATOM      6  C   UNL     1     213.319 225.954 207.209  1.00  0.00    -0.023 C 
ATOM      7  C   UNL     1     213.861 224.659 206.818  1.00  0.00     0.058 C 
ENDROOT
BRANCH   1   8
ATOM      8  C   UNL     1     213.387 222.237 206.226  1.00  0.00     0.009 C 
ATOM      9  C   UNL     1     212.394 221.502 205.282  1.00  0.00     0.012 C 
ATOM     10  C   UNL     1     214.821 222.290 205.628  1.00  0.00     0.012 C 
ENDBRANCH   1   8
TORSDOF 1
ENDMDL
MODEL 13
REMARK VINA RESULT:    -3.064     14.552     16.051
REMARK INTER + INTRA:          -3.397
REMARK INTER:                  -3.256
REMARK INTRA:                  -0.142
REMARK UNBOUND:                -0.154
REMARK SMILES CC1=CCC(C(C)C)=CC1
REMARK SMILES IDX 5 1 9 2 10 3 2 4 1 5 3 6 4 7 6 8 7 9 8 10
REMARK H PARENT
REMARK Flexibility Score: inf
ROOT
ATOM      1  C   UNL     1     226.339 232.339 204.144  1.00  0.00    -0.068 C 
ATOM      2  C   UNL     1     226.350 233.099 203.026  1.00  0.00    -0.023 C 
ATOM      3  C   UNL     1     226.366 232.552 201.680  1.00  0.00     0.057 C 
ATOM      4  C   UNL     1     226.346 231.090 201.574  1.00  0.00    -0.073 C 
ATOM      5  C   UNL     1     226.321 230.489 200.243  1.00  0.00     0.039 C 
ATOM      6  C   UNL     1     226.327 230.323 202.683  1.00  0.00    -0.023 C 
ATOM      7  C   UNL     1     226.336 230.874 204.032  1.00  0.00     0.058 C 
ENDROOT
BRANCH   1   8
ATOM      8  C   UNL     1     226.337 232.952 205.489  1.00  0.00     0.009 C 
ATOM      9  C   UNL     1     224.974 232.778 206.216  1.00  0.00     0.012 C 
ATOM     10  C   UNL     1     227.525 232.467 206.367  1.00  0.00     0.012 C 
ENDBRANCH   1   8
TORSDOF 1
ENDMDL
MODEL 14
REMARK VINA RESULT:    -3.051     11.539     12.712
REMARK INTER + INTRA:          -3.384
REMARK INTER:                  -3.228
REMARK INTRA:                  -0.156
REMARK UNBOUND:                -0.154
REMARK SMILES CC1=CCC(C(C)C)=CC1
REMARK SMILES IDX 5 1 9 2 10 3 2 4 1 5 3 6 4 7 6 8 7 9 8 10
REMARK H PARENT
REMARK Flexibility Score: inf
ROOT
ATOM      1  C   UNL     1     224.335 229.599 208.818  1.00  0.00    -0.068 C 
ATOM      2  C   UNL     1     224.249 229.007 207.606  1.00  0.00    -0.023 C 
ATOM      3  C   UNL     1     224.551 229.683 206.355  1.00  0.00     0.057 C 
ATOM      4  C   UNL     1     224.992 231.077 206.462  1.00  0.00    -0.073 C 
ATOM      5  C   UNL     1     225.347 231.791 205.238  1.00  0.00     0.039 C 
ATOM      6  C   UNL     1     225.089 231.674 207.668  1.00  0.00    -0.023 C 
ATOM      7  C   UNL     1     224.761 231.002 208.917  1.00  0.00     0.058 C 
ENDROOT
BRANCH   1   8
ATOM      8  C   UNL     1     224.000 228.866 210.057  1.00  0.00     0.009 C 
ATOM      9  C   UNL     1     223.641 229.821 211.230  1.00  0.00     0.012 C 
ATOM     10  C   UNL     1     222.904 227.787 209.834  1.00  0.00     0.012 C 
ENDBRANCH   1   8
TORSDOF 1
ENDMDL
MODEL 15
REMARK VINA RESULT:    -2.982     13.442     15.306
REMARK INTER + INTRA:          -3.311
REMARK INTER:                  -3.156
REMARK INTRA:                  -0.155
REMARK UNBOUND:                -0.154
REMARK SMILES CC1=CCC(C(C)C)=CC1
REMARK SMILES IDX 5 1 9 2 10 3 2 4 1 5 3 6 4 7 6 8 7 9 8 10
REMARK H PARENT
REMARK Flexibility Score: inf
ROOT
ATOM      1  C   UNL     1     225.785 231.208 206.001  1.00  0.00    -0.068 C 
ATOM      2  C   UNL     1     227.091 231.552 206.044  1.00  0.00    -0.023 C 
ATOM      3  C   UNL     1     227.867 231.619 207.272  1.00  0.00     0.057 C 
ATOM      4  C   UNL     1     227.160 231.264 208.506  1.00  0.00    -0.073 C 
ATOM      5  C   UNL     1     227.904 231.276 209.762  1.00  0.00     0.039 C 
ATOM      6  C   UNL     1     225.858 230.911 208.472  1.00  0.00    -0.023 C 
ATOM      7  C   UNL     1     225.077 230.869 207.243  1.00  0.00     0.058 C 
ENDROOT
BRANCH   1   8
ATOM      8  C   UNL     1     225.042 231.171 204.723  1.00  0.00     0.009 C 
ATOM      9  C   UNL     1     225.987 231.191 203.489  1.00  0.00     0.012 C 
ATOM     10  C   UNL     1     224.029 229.994 204.656  1.00  0.00     0.012 C 
ENDBRANCH   1   8
TORSDOF 1
ENDMDL
MODEL 16
REMARK VINA RESULT:    -2.981      1.838      4.264
REMARK INTER + INTRA:          -3.310
REMARK INTER:                  -3.161
REMARK INTRA:                  -0.149
REMARK UNBOUND:                -0.154
REMARK SMILES CC1=CCC(C(C)C)=CC1
REMARK SMILES IDX 5 1 9 2 10 3 2 4 1 5 3 6 4 7 6 8 7 9 8 10
REMARK H PARENT
REMARK Flexibility Score: inf
ROOT
ATOM      1  C   UNL     1     211.818 226.257 207.685  1.00  0.00    -0.068 C 
ATOM      2  C   UNL     1     211.447 224.958 207.648  1.00  0.00    -0.023 C 
ATOM      3  C   UNL     1     210.274 224.435 208.330  1.00  0.00     0.057 C 
ATOM      4  C   UNL     1     209.465 225.410 209.068  1.00  0.00    -0.073 C 
ATOM      5  C   UNL     1     208.253 224.944 209.737  1.00  0.00     0.039 C 
ATOM      6  C   UNL     1     209.823 226.710 209.103  1.00  0.00    -0.023 C 
ATOM      7  C   UNL     1     211.013 227.226 208.440  1.00  0.00     0.058 C 
ENDROOT
BRANCH   1   8
ATOM      8  C   UNL     1     213.031 226.729 206.984  1.00  0.00     0.009 C 
ATOM      9  C   UNL     1     213.926 225.556 206.496  1.00  0.00     0.012 C 
ATOM     10  C   UNL     1     212.706 227.725 205.836  1.00  0.00     0.012 C 
ENDBRANCH   1   8
TORSDOF 1
ENDMDL
MODEL 17
REMARK VINA RESULT:    -2.973     13.364     14.895
REMARK INTER + INTRA:          -3.301
REMARK INTER:                  -3.160
REMARK INTRA:                  -0.141
REMARK UNBOUND:                -0.154
REMARK SMILES CC1=CCC(C(C)C)=CC1
REMARK SMILES IDX 5 1 9 2 10 3 2 4 1 5 3 6 4 7 6 8 7 9 8 10
REMARK H PARENT
REMARK Flexibility Score: inf
ROOT
ATOM      1  C   UNL     1     225.820 231.321 207.996  1.00  0.00    -0.068 C 
ATOM      2  C   UNL     1     227.080 231.260 208.482  1.00  0.00    -0.023 C 
ATOM      3  C   UNL     1     227.392 231.036 209.885  1.00  0.00     0.057 C 
ATOM      4  C   UNL     1     226.249 230.849 210.782  1.00  0.00    -0.073 C 
ATOM      5  C   UNL     1     226.509 230.582 212.194  1.00  0.00     0.039 C 
ATOM      6  C   UNL     1     224.988 230.900 210.304  1.00  0.00    -0.023 C 
ATOM      7  C   UNL     1     224.678 231.150 208.903  1.00  0.00     0.058 C 
ENDROOT
BRANCH   1   8
ATOM      8  C   UNL     1     225.562 231.566 206.561  1.00  0.00     0.009 C 
ATOM      9  C   UNL     1     224.846 230.367 205.877  1.00  0.00     0.012 C 
ATOM     10  C   UNL     1     224.815 232.905 206.310  1.00  0.00     0.012 C 
ENDBRANCH   1   8
TORSDOF 1
ENDMDL
MODEL 18
REMARK VINA RESULT:    -2.893     12.610     13.988
REMARK INTER + INTRA:          -3.217
REMARK INTER:                  -3.070
REMARK INTRA:                  -0.147
REMARK UNBOUND:                -0.154
REMARK SMILES CC1=CCC(C(C)C)=CC1
REMARK SMILES IDX 5 1 9 2 10 3 2 4 1 5 3 6 4 7 6 8 7 9 8 10
REMARK H PARENT
REMARK Flexibility Score: inf
ROOT
ATOM      1  C   UNL     1     222.399 223.828 200.217  1.00  0.00    -0.068 C 
ATOM      2  C   UNL     1     222.616 224.892 201.021  1.00  0.00    -0.023 C 
ATOM      3  C   UNL     1     222.988 224.779 202.423  1.00  0.00     0.057 C 
ATOM      4  C   UNL     1     223.146 223.419 202.945  1.00  0.00    -0.073 C 
ATOM      5  C   UNL     1     223.558 223.251 204.336  1.00  0.00     0.039 C 
ATOM      6  C   UNL     1     222.940 222.351 202.147  1.00  0.00    -0.023 C 
ATOM      7  C   UNL     1     222.543 222.467 200.750  1.00  0.00     0.058 C 
ENDROOT
BRANCH   1   8
ATOM      8  C   UNL     1     222.009 224.002 198.802  1.00  0.00     0.009 C 
ATOM      9  C   UNL     1     223.213 224.398 197.901  1.00  0.00     0.012 C 
ATOM     10  C   UNL     1     221.245 222.772 198.237  1.00  0.00     0.012 C 
ENDBRANCH   1   8
TORSDOF 1
ENDMDL
MODEL 19
REMARK VINA RESULT:    -2.890      1.108      4.019
REMARK INTER + INTRA:          -3.213
REMARK INTER:                  -3.060
REMARK INTRA:                  -0.153
REMARK UNBOUND:                -0.154
REMARK SMILES CC1=CCC(C(C)C)=CC1
REMARK SMILES IDX 5 1 9 2 10 3 2 4 1 5 3 6 4 7 6 8 7 9 8 10
REMARK H PARENT
REMARK Flexibility Score: inf
ROOT
ATOM      1  C   UNL     1     212.385 226.145 209.142  1.00  0.00    -0.068 C 
ATOM      2  C   UNL     1     212.099 225.897 210.439  1.00  0.00    -0.023 C 
ATOM      3  C   UNL     1     210.835 226.246 211.067  1.00  0.00     0.057 C 
ATOM      4  C   UNL     1     209.835 226.881 210.203  1.00  0.00    -0.073 C 
ATOM      5  C   UNL     1     208.533 227.215 210.775  1.00  0.00     0.039 C 
ATOM      6  C   UNL     1     210.108 227.124 208.905  1.00  0.00    -0.023 C 
ATOM      7  C   UNL     1     211.385 226.796 208.285  1.00  0.00     0.058 C 
ENDROOT
BRANCH   1   8
ATOM      8  C   UNL     1     213.694 225.781 208.560  1.00  0.00     0.009 C 
ATOM      9  C   UNL     1     213.842 226.263 207.089  1.00  0.00     0.012 C 
ATOM     10  C   UNL     1     214.887 226.242 209.442  1.00  0.00     0.012 C 
ENDBRANCH   1   8
TORSDOF 1
ENDMDL
MODEL 20
REMARK VINA RESULT:    -2.862      2.505      3.918
REMARK INTER + INTRA:          -3.183
REMARK INTER:                  -3.027
REMARK INTRA:                  -0.156
REMARK UNBOUND:                -0.154
REMARK SMILES CC1=CCC(C(C)C)=CC1
REMARK SMILES IDX 5 1 9 2 10 3 2 4 1 5 3 6 4 7 6 8 7 9 8 10
REMARK H PARENT
REMARK Flexibility Score: inf
ROOT
ATOM      1  C   UNL     1     214.013 224.012 208.493  1.00  0.00    -0.068 C 
ATOM      2  C   UNL     1     213.222 224.045 207.398  1.00  0.00    -0.023 C 
ATOM      3  C   UNL     1     212.413 225.193 207.021  1.00  0.00     0.057 C 
ATOM      4  C   UNL     1     212.507 226.367 207.894  1.00  0.00    -0.073 C 
ATOM      5  C   UNL     1     211.745 227.561 207.538  1.00  0.00     0.039 C 
ATOM      6  C   UNL     1     213.300 226.347 208.985  1.00  0.00    -0.023 C 
ATOM      7  C   UNL     1     214.090 225.186 209.373  1.00  0.00     0.058 C 
ENDROOT
BRANCH   1   8
ATOM      8  C   UNL     1     214.803 222.811 208.835  1.00  0.00     0.009 C 
ATOM      9  C   UNL     1     215.251 222.020 207.574  1.00  0.00     0.012 C 
ATOM     10  C   UNL     1     216.001 223.132 209.771  1.00  0.00     0.012 C 
ENDBRANCH   1   8
TORSDOF 1
ENDMDL
