# Supplementary material for: Integrated in silico–in vitro and pharmacokinetic profiling of Thymus vulgaris-derived metabolites targeting multidrug resistance pathways in extensively drug-resistant Acinetobacter baumannii (muks92)
Source: Front Microbiol. 2025 Dec 17;16:1680686. doi: 10.3389/fmicb.2025.1680686 (PMC12753994; doi:10.3389/fmicb.2025.1680686)
Supplement: Supplementary file 3 [file Data_Sheet_2.zip › docking CC(C)C1=CC=CC=C1C/5hm6/ligand.pdbqt]

REMARK SMILES Cc1ccccc1C(C)C
REMARK SMILES IDX 7 1 6 2 5 3 4 4 3 5 2 6 1 7 8 8 9 9 10 10
REMARK H PARENT
REMARK Flexibility Score: inf
ROOT
ATOM      1  C   UNL     1      -0.131   0.358   0.078  1.00  0.00    -0.043 A 
ATOM      2  C   UNL     1      -0.079  -1.022  -0.251  1.00  0.00     0.004 A 
ATOM      3  C   UNL     1      -0.835  -1.558  -1.306  1.00  0.00     0.000 A 
ATOM      4  C   UNL     1      -1.662  -0.724  -2.067  1.00  0.00     0.000 A 
ATOM      5  C   UNL     1      -1.728   0.647  -1.772  1.00  0.00     0.004 A 
ATOM      6  C   UNL     1      -0.974   1.207  -0.711  1.00  0.00    -0.048 A 
ATOM      7  C   UNL     1      -1.091   2.670  -0.468  1.00  0.00     0.044 C 
ENDROOT
BRANCH   1   8
ATOM      8  C   UNL     1       0.706   0.848   1.234  1.00  0.00     0.013 C 
ATOM      9  C   UNL     1       0.324   0.175   2.582  1.00  0.00     0.012 C 
ATOM     10  C   UNL     1       2.228   0.716   0.951  1.00  0.00     0.012 C 
ENDBRANCH   1   8
TORSDOF 1
