# Supplementary material for: Integrated in silico–in vitro and pharmacokinetic profiling of Thymus vulgaris-derived metabolites targeting multidrug resistance pathways in extensively drug-resistant Acinetobacter baumannii (muks92)
Source: Front Microbiol. 2025 Dec 17;16:1680686. doi: 10.3389/fmicb.2025.1680686 (PMC12753994; doi:10.3389/fmicb.2025.1680686)
Supplement: Supplementary file 3 [file Data_Sheet_2.zip › docking CC(C)C1=CC=CC=C1C/5hm6/smiles.mol2]

@<TRIPOS>MOLECULE

24 24 1
SMALL
USER_CHARGES
@<TRIPOS>ATOM
1	C1     0.3236     0.1749     2.5816	C.3	1	LIG	-0.0587
2	C2     0.7063     0.8478     1.2342	C.3	1	LIG	0.0093
3	C3     2.2282     0.7163     0.9514	C.3	1	LIG	-0.0587
4	C4    -0.1310     0.3576     0.0778	C.2	1	LIG	-0.0618
5	C5    -0.0790    -1.0217    -0.2508	C.2	1	LIG	-0.0659
6	C6    -0.8353    -1.5577    -1.3058	C.2	1	LIG	-0.0717
7	C7    -1.6620    -0.7236    -2.0674	C.2	1	LIG	-0.0709
8	C8    -1.7285     0.6470    -1.7725	C.2	1	LIG	-0.0681
9	C9    -0.9740     1.2071    -0.7112	C.2	1	LIG	-0.0615
10	C10    -1.0915     2.6699    -0.4675	C.3	1	LIG	-0.0019
11	H1     0.3558    -0.9087     2.4685	H	1	LIG	0.0236
12	H2     1.0295     0.4807     3.3538	H	1	LIG	0.0236
13	H3    -0.6828     0.4807     2.8675	H	1	LIG	0.0236
14	H4     0.4594     1.9068     1.3094	H	1	LIG	0.0346
15	H5     2.7706     0.6694     1.8958	H	1	LIG	0.0236
16	H6     2.4143    -0.1931     0.3800	H	1	LIG	0.0236
17	H7     2.5676     1.5802     0.3800	H	1	LIG	0.0236
18	H8     0.5615    -1.6899     0.3247	H	1	LIG	0.0625
19	H9    -0.7806    -2.6222    -1.5339	H	1	LIG	0.0622
20	H10    -2.2506    -1.1391    -2.8853	H	1	LIG	0.0622
21	H11    -2.3745     1.2849    -2.3757	H	1	LIG	0.0625
22	H12    -1.1067     2.8593     0.6058	H	1	LIG	0.0280
23	H13    -0.2398     3.1823    -0.9148	H	1	LIG	0.0280
24	H14    -2.0140     3.0398    -0.9148	H	1	LIG	0.0280
@<TRIPOS>BOND
1	1	2	1
2	2	3	1
3	2	4	1
4	4	5	2
5	5	6	1
6	6	7	2
7	7	8	1
8	8	9	2
9	4	9	1
10	9	10	1
11	1	11	1
12	1	12	1
13	1	13	1
14	2	14	1
15	3	15	1
16	3	16	1
17	3	17	1
18	5	18	1
19	6	19	1
20	7	20	1
21	8	21	1
22	10	22	1
23	10	23	1
24	10	24	1
@<TRIPOS>SUBSTRUCTURE
1	LIG	1
