# Supplementary material for: Integrated in silico–in vitro and pharmacokinetic profiling of Thymus vulgaris-derived metabolites targeting multidrug resistance pathways in extensively drug-resistant Acinetobacter baumannii (muks92)
Source: Front Microbiol. 2025 Dec 17;16:1680686. doi: 10.3389/fmicb.2025.1680686 (PMC12753994; doi:10.3389/fmicb.2025.1680686)
Supplement: Supplementary file 3 [file Data_Sheet_2.zip › docking CC(C)C1=CC=CC=C1C/5hm6/vina_dock.pdb]

MODEL        1
MODEL 1
REMARK VINA RESULT:    -3.412      0.000      0.000
REMARK INTER + INTRA:          -3.863
REMARK INTER:                  -3.612
REMARK INTRA:                  -0.252
REMARK UNBOUND:                -0.252
REMARK SMILES Cc1ccccc1C(C)C
REMARK SMILES IDX 7 1 6 2 5 3 4 4 3 5 2 6 1 7 8 8 9 9 10 10
REMARK H PARENT
REMARK Flexibility Score: inf
COMPND    vina_dock.pdbqt 
AUTHOR    GENERATED BY OPEN BABEL 3.1.1
ATOM      1  C   LIG     1      21.897  43.650  -7.806  1.00  0.00      LIG
ATOM      2  C   LIG     1      20.852  43.748  -6.850  1.00  0.00      LIG
ATOM      3  C   LIG     1      19.500  43.745  -7.231  1.00  0.00      LIG
ATOM      4  C   LIG     1      19.156  43.638  -8.584  1.00  0.00      LIG
ATOM      5  C   LIG     1      20.167  43.531  -9.552  1.00  0.00      LIG
ATOM      6  C   LIG     1      21.536  43.533  -9.188  1.00  0.00      LIG
ATOM      7  C   LIG     1      22.547  43.406 -10.272  1.00  0.00      LIG
ATOM      8  C   LIG     1      23.322  43.672  -7.310  1.00  0.00      LIG
ATOM      9  C   LIG     1      23.607  44.859  -6.348  1.00  0.00      LIG
ATOM     10  C   LIG     1      23.739  42.318  -6.671  1.00  0.00      LIG
CONECT    1    6    6    8    2                                       
CONECT    2    1    3    3                                            
CONECT    3    4    2    2                                            
CONECT    4    5    5    3                                            
CONECT    5    6    4    4                                            
CONECT    6    7    5    1    1                                       
CONECT    7    6                                                      
CONECT    8    1   10    9                                            
CONECT    9    8                                                      
CONECT   10    8                                                      
MASTER        0    0    0    0    0    0    0    0   10    0   10    0
ENDMDL
MODEL        2
MODEL 2
REMARK VINA RESULT:    -3.410     16.058     17.967
REMARK INTER + INTRA:          -3.861
REMARK INTER:                  -3.656
REMARK INTRA:                  -0.204
REMARK UNBOUND:                -0.252
REMARK SMILES Cc1ccccc1C(C)C
REMARK SMILES IDX 7 1 6 2 5 3 4 4 3 5 2 6 1 7 8 8 9 9 10 10
REMARK H PARENT
REMARK Flexibility Score: inf
COMPND    vina_dock.pdbqt 
AUTHOR    GENERATED BY OPEN BABEL 3.1.1
ATOM      1  C   LIG     1      26.446  53.431 -21.655  1.00  0.00      LIG
ATOM      2  C   LIG     1      26.280  54.830 -21.827  1.00  0.00      LIG
ATOM      3  C   LIG     1      26.520  55.455 -23.061  1.00  0.00      LIG
ATOM      4  C   LIG     1      26.929  54.694 -24.162  1.00  0.00      LIG
ATOM      5  C   LIG     1      27.094  53.306 -24.026  1.00  0.00      LIG
ATOM      6  C   LIG     1      26.857  52.657 -22.789  1.00  0.00      LIG
ATOM      7  C   LIG     1      27.043  51.182 -22.728  1.00  0.00      LIG
ATOM      8  C   LIG     1      26.176  52.843 -20.291  1.00  0.00      LIG
ATOM      9  C   LIG     1      26.471  53.840 -19.136  1.00  0.00      LIG
ATOM     10  C   LIG     1      24.739  52.262 -20.179  1.00  0.00      LIG
CONECT    1    6    6    2    8                                       
CONECT    2    3    3    1                                            
CONECT    3    4    2    2                                            
CONECT    4    5    5    3                                            
CONECT    5    4    4    6                                            
CONECT    6    5    7    1    1                                       
CONECT    7    6                                                      
CONECT    8    1   10    9                                            
CONECT    9    8                                                      
CONECT   10    8                                                      
MASTER        0    0    0    0    0    0    0    0   10    0   10    0
ENDMDL
MODEL        3
MODEL 3
REMARK VINA RESULT:    -3.400      1.098      2.773
REMARK INTER + INTRA:          -3.850
REMARK INTER:                  -3.609
REMARK INTRA:                  -0.241
REMARK UNBOUND:                -0.252
REMARK SMILES Cc1ccccc1C(C)C
REMARK SMILES IDX 7 1 6 2 5 3 4 4 3 5 2 6 1 7 8 8 9 9 10 10
REMARK H PARENT
REMARK Flexibility Score: inf
COMPND    vina_dock.pdbqt 
AUTHOR    GENERATED BY OPEN BABEL 3.1.1
ATOM      1  C   LIG     1      20.924  43.475  -8.253  1.00  0.00      LIG
ATOM      2  C   LIG     1      21.084  43.664  -9.650  1.00  0.00      LIG
ATOM      3  C   LIG     1      20.016  44.067 -10.468  1.00  0.00      LIG
ATOM      4  C   LIG     1      18.755  44.297  -9.906  1.00  0.00      LIG
ATOM      5  C   LIG     1      18.566  44.126  -8.526  1.00  0.00      LIG
ATOM      6  C   LIG     1      19.631  43.720  -7.684  1.00  0.00      LIG
ATOM      7  C   LIG     1      19.354  43.571  -6.230  1.00  0.00      LIG
ATOM      8  C   LIG     1      22.122  43.031  -7.451  1.00  0.00      LIG
ATOM      9  C   LIG     1      23.016  42.014  -8.215  1.00  0.00      LIG
ATOM     10  C   LIG     1      22.957  44.234  -6.932  1.00  0.00      LIG
CONECT    1    2    2    6    8                                       
CONECT    2    3    1    1                                            
CONECT    3    4    4    2                                            
CONECT    4    3    3    5                                            
CONECT    5    4    6    6                                            
CONECT    6    5    5    1    7                                       
CONECT    7    6                                                      
CONECT    8    1    9   10                                            
CONECT    9    8                                                      
CONECT   10    8                                                      
MASTER        0    0    0    0    0    0    0    0   10    0   10    0
ENDMDL
MODEL        4
MODEL 4
REMARK VINA RESULT:    -3.339     15.398     17.383
REMARK INTER + INTRA:          -3.786
REMARK INTER:                  -3.556
REMARK INTRA:                  -0.230
REMARK UNBOUND:                -0.252
REMARK SMILES Cc1ccccc1C(C)C
REMARK SMILES IDX 7 1 6 2 5 3 4 4 3 5 2 6 1 7 8 8 9 9 10 10
REMARK H PARENT
REMARK Flexibility Score: inf
COMPND    vina_dock.pdbqt 
AUTHOR    GENERATED BY OPEN BABEL 3.1.1
ATOM      1  C   LIG     1      26.589  53.871 -20.990  1.00  0.00      LIG
ATOM      2  C   LIG     1      27.588  54.795 -20.585  1.00  0.00      LIG
ATOM      3  C   LIG     1      27.986  54.910 -19.243  1.00  0.00      LIG
ATOM      4  C   LIG     1      27.398  54.096 -18.268  1.00  0.00      LIG
ATOM      5  C   LIG     1      26.415  53.166 -18.638  1.00  0.00      LIG
ATOM      6  C   LIG     1      25.998  53.035 -19.987  1.00  0.00      LIG
ATOM      7  C   LIG     1      24.958  52.020 -20.300  1.00  0.00      LIG
ATOM      8  C   LIG     1      26.214  53.821 -22.451  1.00  0.00      LIG
ATOM      9  C   LIG     1      26.274  55.214 -23.136  1.00  0.00      LIG
ATOM     10  C   LIG     1      27.052  52.772 -23.234  1.00  0.00      LIG
CONECT    1    8    2    2    6                                       
CONECT    2    1    1    3                                            
CONECT    3    2    4    4                                            
CONECT    4    3    3    5                                            
CONECT    5    6    6    4                                            
CONECT    6    1    7    5    5                                       
CONECT    7    6                                                      
CONECT    8   10    9    1                                            
CONECT    9    8                                                      
CONECT   10    8                                                      
MASTER        0    0    0    0    0    0    0    0   10    0   10    0
ENDMDL
MODEL        5
MODEL 5
REMARK VINA RESULT:    -3.268     14.933     16.915
REMARK INTER + INTRA:          -3.711
REMARK INTER:                  -3.483
REMARK INTRA:                  -0.228
REMARK UNBOUND:                -0.252
REMARK SMILES Cc1ccccc1C(C)C
REMARK SMILES IDX 7 1 6 2 5 3 4 4 3 5 2 6 1 7 8 8 9 9 10 10
REMARK H PARENT
REMARK Flexibility Score: inf
COMPND    vina_dock.pdbqt 
AUTHOR    GENERATED BY OPEN BABEL 3.1.1
ATOM      1  C   LIG     1      26.578  53.327 -20.791  1.00  0.00      LIG
ATOM      2  C   LIG     1      25.726  52.202 -20.638  1.00  0.00      LIG
ATOM      3  C   LIG     1      25.356  51.723 -19.371  1.00  0.00      LIG
ATOM      4  C   LIG     1      25.826  52.363 -18.218  1.00  0.00      LIG
ATOM      5  C   LIG     1      26.663  53.484 -18.337  1.00  0.00      LIG
ATOM      6  C   LIG     1      27.048  53.982 -19.606  1.00  0.00      LIG
ATOM      7  C   LIG     1      27.929  55.180 -19.648  1.00  0.00      LIG
ATOM      8  C   LIG     1      26.934  53.768 -22.190  1.00  0.00      LIG
ATOM      9  C   LIG     1      27.061  52.579 -23.182  1.00  0.00      LIG
ATOM     10  C   LIG     1      25.955  54.848 -22.729  1.00  0.00      LIG
CONECT    1    8    2    2    6                                       
CONECT    2    1    1    3                                            
CONECT    3    2    4    4                                            
CONECT    4    3    3    5                                            
CONECT    5    6    6    4                                            
CONECT    6    1    7    5    5                                       
CONECT    7    6                                                      
CONECT    8    9   10    1                                            
CONECT    9    8                                                      
CONECT   10    8                                                      
MASTER        0    0    0    0    0    0    0    0   10    0   10    0
ENDMDL
MODEL        6
MODEL 6
REMARK VINA RESULT:    -3.214     14.222     16.023
REMARK INTER + INTRA:          -3.654
REMARK INTER:                  -3.479
REMARK INTRA:                  -0.174
REMARK UNBOUND:                -0.252
REMARK SMILES Cc1ccccc1C(C)C
REMARK SMILES IDX 7 1 6 2 5 3 4 4 3 5 2 6 1 7 8 8 9 9 10 10
REMARK H PARENT
REMARK Flexibility Score: inf
COMPND    vina_dock.pdbqt 
AUTHOR    GENERATED BY OPEN BABEL 3.1.1
ATOM      1  C   LIG     1      26.327  52.778 -19.661  1.00  0.00      LIG
ATOM      2  C   LIG     1      26.359  54.167 -19.371  1.00  0.00      LIG
ATOM      3  C   LIG     1      26.389  55.134 -20.389  1.00  0.00      LIG
ATOM      4  C   LIG     1      26.382  54.735 -21.731  1.00  0.00      LIG
ATOM      5  C   LIG     1      26.341  53.369 -22.050  1.00  0.00      LIG
ATOM      6  C   LIG     1      26.312  52.378 -21.037  1.00  0.00      LIG
ATOM      7  C   LIG     1      26.260  50.952 -21.457  1.00  0.00      LIG
ATOM      8  C   LIG     1      26.307  51.808 -18.506  1.00  0.00      LIG
ATOM      9  C   LIG     1      26.959  52.388 -17.220  1.00  0.00      LIG
ATOM     10  C   LIG     1      24.878  51.271 -18.218  1.00  0.00      LIG
CONECT    1    6    6    2    8                                       
CONECT    2    3    3    1                                            
CONECT    3    4    2    2                                            
CONECT    4    5    5    3                                            
CONECT    5    4    4    6                                            
CONECT    6    5    7    1    1                                       
CONECT    7    6                                                      
CONECT    8    1   10    9                                            
CONECT    9    8                                                      
CONECT   10    8                                                      
MASTER        0    0    0    0    0    0    0    0   10    0   10    0
ENDMDL
MODEL        7
MODEL 7
REMARK VINA RESULT:    -3.213      1.688      3.959
REMARK INTER + INTRA:          -3.653
REMARK INTER:                  -3.401
REMARK INTRA:                  -0.252
REMARK UNBOUND:                -0.252
REMARK SMILES Cc1ccccc1C(C)C
REMARK SMILES IDX 7 1 6 2 5 3 4 4 3 5 2 6 1 7 8 8 9 9 10 10
REMARK H PARENT
REMARK Flexibility Score: inf
COMPND    vina_dock.pdbqt 
AUTHOR    GENERATED BY OPEN BABEL 3.1.1
ATOM      1  C   LIG     1      20.728  43.859 -10.598  1.00  0.00      LIG
ATOM      2  C   LIG     1      19.449  44.198 -11.111  1.00  0.00      LIG
ATOM      3  C   LIG     1      18.333  44.344 -10.272  1.00  0.00      LIG
ATOM      4  C   LIG     1      18.467  44.161  -8.891  1.00  0.00      LIG
ATOM      5  C   LIG     1      19.722  43.834  -8.352  1.00  0.00      LIG
ATOM      6  C   LIG     1      20.860  43.680  -9.182  1.00  0.00      LIG
ATOM      7  C   LIG     1      22.156  43.342  -8.533  1.00  0.00      LIG
ATOM      8  C   LIG     1      21.872  43.711 -11.571  1.00  0.00      LIG
ATOM      9  C   LIG     1      21.849  42.351 -12.325  1.00  0.00      LIG
ATOM     10  C   LIG     1      21.952  44.903 -12.564  1.00  0.00      LIG
CONECT    1    8    2    2    6                                       
CONECT    2    1    1    3                                            
CONECT    3    2    4    4                                            
CONECT    4    3    3    5                                            
CONECT    5    6    6    4                                            
CONECT    6    1    7    5    5                                       
CONECT    7    6                                                      
CONECT    8   10    9    1                                            
CONECT    9    8                                                      
CONECT   10    8                                                      
MASTER        0    0    0    0    0    0    0    0   10    0   10    0
ENDMDL
MODEL        8
MODEL 8
REMARK VINA RESULT:    -3.213      1.986      3.804
REMARK INTER + INTRA:          -3.652
REMARK INTER:                  -3.473
REMARK INTRA:                  -0.179
REMARK UNBOUND:                -0.252
REMARK SMILES Cc1ccccc1C(C)C
REMARK SMILES IDX 7 1 6 2 5 3 4 4 3 5 2 6 1 7 8 8 9 9 10 10
REMARK H PARENT
REMARK Flexibility Score: inf
COMPND    vina_dock.pdbqt 
AUTHOR    GENERATED BY OPEN BABEL 3.1.1
ATOM      1  C   LIG     1      19.853  43.629  -9.043  1.00  0.00      LIG
ATOM      2  C   LIG     1      21.253  43.404  -8.991  1.00  0.00      LIG
ATOM      3  C   LIG     1      22.060  43.511 -10.136  1.00  0.00      LIG
ATOM      4  C   LIG     1      21.487  43.852 -11.366  1.00  0.00      LIG
ATOM      5  C   LIG     1      20.105  44.090 -11.447  1.00  0.00      LIG
ATOM      6  C   LIG     1      19.274  43.987 -10.304  1.00  0.00      LIG
ATOM      7  C   LIG     1      17.822  44.264 -10.470  1.00  0.00      LIG
ATOM      8  C   LIG     1      19.059  43.483  -7.768  1.00  0.00      LIG
ATOM      9  C   LIG     1      18.303  42.128  -7.681  1.00  0.00      LIG
ATOM     10  C   LIG     1      19.933  43.721  -6.505  1.00  0.00      LIG
CONECT    1    6    6    2    8                                       
CONECT    2    3    3    1                                            
CONECT    3    4    2    2                                            
CONECT    4    5    5    3                                            
CONECT    5    4    4    6                                            
CONECT    6    5    7    1    1                                       
CONECT    7    6                                                      
CONECT    8    1    9   10                                            
CONECT    9    8                                                      
CONECT   10    8                                                      
MASTER        0    0    0    0    0    0    0    0   10    0   10    0
ENDMDL
MODEL        9
MODEL 9
REMARK VINA RESULT:    -3.197      1.595      3.721
REMARK INTER + INTRA:          -3.636
REMARK INTER:                  -3.413
REMARK INTRA:                  -0.223
REMARK UNBOUND:                -0.252
REMARK SMILES Cc1ccccc1C(C)C
REMARK SMILES IDX 7 1 6 2 5 3 4 4 3 5 2 6 1 7 8 8 9 9 10 10
REMARK H PARENT
REMARK Flexibility Score: inf
COMPND    vina_dock.pdbqt 
AUTHOR    GENERATED BY OPEN BABEL 3.1.1
ATOM      1  C   LIG     1      20.595  43.713  -9.935  1.00  0.00      LIG
ATOM      2  C   LIG     1      21.606  43.396  -8.990  1.00  0.00      LIG
ATOM      3  C   LIG     1      21.349  43.389  -7.609  1.00  0.00      LIG
ATOM      4  C   LIG     1      20.068  43.694  -7.135  1.00  0.00      LIG
ATOM      5  C   LIG     1      19.045  44.002  -8.045  1.00  0.00      LIG
ATOM      6  C   LIG     1      19.283  44.016  -9.442  1.00  0.00      LIG
ATOM      7  C   LIG     1      18.145  44.342 -10.342  1.00  0.00      LIG
ATOM      8  C   LIG     1      20.960  43.707 -11.399  1.00  0.00      LIG
ATOM      9  C   LIG     1      22.425  44.155 -11.656  1.00  0.00      LIG
ATOM     10  C   LIG     1      20.665  42.337 -12.070  1.00  0.00      LIG
CONECT    1    8    6    6    2                                       
CONECT    2    1    3    3                                            
CONECT    3    2    2    4                                            
CONECT    4    5    5    3                                            
CONECT    5    6    4    4                                            
CONECT    6    7    1    1    5                                       
CONECT    7    6                                                      
CONECT    8   10    9    1                                            
CONECT    9    8                                                      
CONECT   10    8                                                      
MASTER        0    0    0    0    0    0    0    0   10    0   10    0
ENDMDL
MODEL       10
MODEL 10
REMARK VINA RESULT:    -3.133      1.244      4.347
REMARK INTER + INTRA:          -3.567
REMARK INTER:                  -3.336
REMARK INTRA:                  -0.231
REMARK UNBOUND:                -0.252
REMARK SMILES Cc1ccccc1C(C)C
REMARK SMILES IDX 7 1 6 2 5 3 4 4 3 5 2 6 1 7 8 8 9 9 10 10
REMARK H PARENT
REMARK Flexibility Score: inf
COMPND    vina_dock.pdbqt 
AUTHOR    GENERATED BY OPEN BABEL 3.1.1
ATOM      1  C   LIG     1      20.061  43.570  -8.788  1.00  0.00      LIG
ATOM      2  C   LIG     1      21.011  43.518  -9.842  1.00  0.00      LIG
ATOM      3  C   LIG     1      22.391  43.455  -9.590  1.00  0.00      LIG
ATOM      4  C   LIG     1      22.860  43.435  -8.271  1.00  0.00      LIG
ATOM      5  C   LIG     1      21.945  43.476  -7.207  1.00  0.00      LIG
ATOM      6  C   LIG     1      20.549  43.542  -7.440  1.00  0.00      LIG
ATOM      7  C   LIG     1      19.645  43.572  -6.259  1.00  0.00      LIG
ATOM      8  C   LIG     1      18.598  43.648  -9.148  1.00  0.00      LIG
ATOM      9  C   LIG     1      18.338  44.479 -10.436  1.00  0.00      LIG
ATOM     10  C   LIG     1      17.945  42.241  -9.245  1.00  0.00      LIG
CONECT    1    2    2    8    6                                       
CONECT    2    3    1    1                                            
CONECT    3    2    4    4                                            
CONECT    4    3    3    5                                            
CONECT    5    4    6    6                                            
CONECT    6    1    5    5    7                                       
CONECT    7    6                                                      
CONECT    8    9   10    1                                            
CONECT    9    8                                                      
CONECT   10    8                                                      
MASTER        0    0    0    0    0    0    0    0   10    0   10    0
ENDMDL
MODEL       11
MODEL 11
REMARK VINA RESULT:    -3.097     11.560     13.699
REMARK INTER + INTRA:          -3.529
REMARK INTER:                  -3.319
REMARK INTRA:                  -0.210
REMARK UNBOUND:                -0.252
REMARK SMILES Cc1ccccc1C(C)C
REMARK SMILES IDX 7 1 6 2 5 3 4 4 3 5 2 6 1 7 8 8 9 9 10 10
REMARK H PARENT
REMARK Flexibility Score: inf
COMPND    vina_dock.pdbqt 
AUTHOR    GENERATED BY OPEN BABEL 3.1.1
ATOM      1  C   LIG     1      19.360  45.585 -20.801  1.00  0.00      LIG
ATOM      2  C   LIG     1      19.675  46.853 -21.356  1.00  0.00      LIG
ATOM      3  C   LIG     1      20.281  46.977 -22.616  1.00  0.00      LIG
ATOM      4  C   LIG     1      20.584  45.832 -23.362  1.00  0.00      LIG
ATOM      5  C   LIG     1      20.276  44.564 -22.844  1.00  0.00      LIG
ATOM      6  C   LIG     1      19.665  44.417 -21.574  1.00  0.00      LIG
ATOM      7  C   LIG     1      19.362  43.040 -21.100  1.00  0.00      LIG
ATOM      8  C   LIG     1      18.719  45.542 -19.436  1.00  0.00      LIG
ATOM      9  C   LIG     1      19.746  45.289 -18.296  1.00  0.00      LIG
ATOM     10  C   LIG     1      17.864  46.808 -19.152  1.00  0.00      LIG
CONECT    1    6    6    2    8                                       
CONECT    2    3    3    1                                            
CONECT    3    4    2    2                                            
CONECT    4    5    5    3                                            
CONECT    5    4    4    6                                            
CONECT    6    5    7    1    1                                       
CONECT    7    6                                                      
CONECT    8    1   10    9                                            
CONECT    9    8                                                      
CONECT   10    8                                                      
MASTER        0    0    0    0    0    0    0    0   10    0   10    0
ENDMDL
MODEL       12
MODEL 12
REMARK VINA RESULT:    -3.096     16.516     18.228
REMARK INTER + INTRA:          -3.529
REMARK INTER:                  -3.278
REMARK INTRA:                  -0.251
REMARK UNBOUND:                -0.252
REMARK SMILES Cc1ccccc1C(C)C
REMARK SMILES IDX 7 1 6 2 5 3 4 4 3 5 2 6 1 7 8 8 9 9 10 10
REMARK H PARENT
REMARK Flexibility Score: inf
COMPND    vina_dock.pdbqt 
AUTHOR    GENERATED BY OPEN BABEL 3.1.1
ATOM      1  C   LIG     1      26.694  52.570 -22.433  1.00  0.00      LIG
ATOM      2  C   LIG     1      27.149  52.730 -23.768  1.00  0.00      LIG
ATOM      3  C   LIG     1      27.145  53.982 -24.404  1.00  0.00      LIG
ATOM      4  C   LIG     1      26.690  55.113 -23.717  1.00  0.00      LIG
ATOM      5  C   LIG     1      26.243  54.989 -22.392  1.00  0.00      LIG
ATOM      6  C   LIG     1      26.238  53.734 -21.733  1.00  0.00      LIG
ATOM      7  C   LIG     1      25.758  53.687 -20.325  1.00  0.00      LIG
ATOM      8  C   LIG     1      26.723  51.187 -21.830  1.00  0.00      LIG
ATOM      9  C   LIG     1      25.739  50.205 -22.527  1.00  0.00      LIG
ATOM     10  C   LIG     1      28.161  50.601 -21.779  1.00  0.00      LIG
CONECT    1    2    2    8    6                                       
CONECT    2    3    1    1                                            
CONECT    3    2    4    4                                            
CONECT    4    3    3    5                                            
CONECT    5    4    6    6                                            
CONECT    6    1    5    5    7                                       
CONECT    7    6                                                      
CONECT    8    9    1   10                                            
CONECT    9    8                                                      
CONECT   10    8                                                      
MASTER        0    0    0    0    0    0    0    0   10    0   10    0
ENDMDL
MODEL       13
MODEL 13
REMARK VINA RESULT:    -3.096      2.564      5.017
REMARK INTER + INTRA:          -3.529
REMARK INTER:                  -3.283
REMARK INTRA:                  -0.245
REMARK UNBOUND:                -0.252
REMARK SMILES Cc1ccccc1C(C)C
REMARK SMILES IDX 7 1 6 2 5 3 4 4 3 5 2 6 1 7 8 8 9 9 10 10
REMARK H PARENT
REMARK Flexibility Score: inf
COMPND    vina_dock.pdbqt 
AUTHOR    GENERATED BY OPEN BABEL 3.1.1
ATOM      1  C   LIG     1      17.769  43.794  -8.250  1.00  0.00      LIG
ATOM      2  C   LIG     1      17.393  43.944  -9.611  1.00  0.00      LIG
ATOM      3  C   LIG     1      18.350  44.051 -10.633  1.00  0.00      LIG
ATOM      4  C   LIG     1      19.713  44.004 -10.322  1.00  0.00      LIG
ATOM      5  C   LIG     1      20.117  43.847  -8.987  1.00  0.00      LIG
ATOM      6  C   LIG     1      19.167  43.738  -7.941  1.00  0.00      LIG
ATOM      7  C   LIG     1      19.675  43.564  -6.553  1.00  0.00      LIG
ATOM      8  C   LIG     1      16.676  43.697  -7.214  1.00  0.00      LIG
ATOM      9  C   LIG     1      15.490  44.661  -7.498  1.00  0.00      LIG
ATOM     10  C   LIG     1      16.181  42.237  -7.021  1.00  0.00      LIG
CONECT    1    2    2    6    8                                       
CONECT    2    3    1    1                                            
CONECT    3    4    4    2                                            
CONECT    4    3    3    5                                            
CONECT    5    4    6    6                                            
CONECT    6    5    5    1    7                                       
CONECT    7    6                                                      
CONECT    8    1    9   10                                            
CONECT    9    8                                                      
CONECT   10    8                                                      
MASTER        0    0    0    0    0    0    0    0   10    0   10    0
ENDMDL
MODEL       14
MODEL 14
REMARK VINA RESULT:    -3.066      2.487      5.250
REMARK INTER + INTRA:          -3.497
REMARK INTER:                  -3.244
REMARK INTRA:                  -0.252
REMARK UNBOUND:                -0.252
REMARK SMILES Cc1ccccc1C(C)C
REMARK SMILES IDX 7 1 6 2 5 3 4 4 3 5 2 6 1 7 8 8 9 9 10 10
REMARK H PARENT
REMARK Flexibility Score: inf
COMPND    vina_dock.pdbqt 
AUTHOR    GENERATED BY OPEN BABEL 3.1.1
ATOM      1  C   LIG     1      17.482  43.774  -7.991  1.00  0.00      LIG
ATOM      2  C   LIG     1      17.697  43.427  -6.631  1.00  0.00      LIG
ATOM      3  C   LIG     1      18.990  43.308  -6.095  1.00  0.00      LIG
ATOM      4  C   LIG     1      20.106  43.538  -6.907  1.00  0.00      LIG
ATOM      5  C   LIG     1      19.927  43.892  -8.253  1.00  0.00      LIG
ATOM      6  C   LIG     1      18.631  44.017  -8.813  1.00  0.00      LIG
ATOM      7  C   LIG     1      18.524  44.405 -10.245  1.00  0.00      LIG
ATOM      8  C   LIG     1      16.061  43.871  -8.487  1.00  0.00      LIG
ATOM      9  C   LIG     1      15.406  42.479  -8.713  1.00  0.00      LIG
ATOM     10  C   LIG     1      15.181  44.763  -7.568  1.00  0.00      LIG
CONECT    1    6    6    8    2                                       
CONECT    2    1    3    3                                            
CONECT    3    4    2    2                                            
CONECT    4    5    5    3                                            
CONECT    5    6    4    4                                            
CONECT    6    7    5    1    1                                       
CONECT    7    6                                                      
CONECT    8    9    1   10                                            
CONECT    9    8                                                      
CONECT   10    8                                                      
MASTER        0    0    0    0    0    0    0    0   10    0   10    0
ENDMDL
MODEL       15
MODEL 15
REMARK VINA RESULT:    -3.051     13.205     14.942
REMARK INTER + INTRA:          -3.480
REMARK INTER:                  -3.237
REMARK INTRA:                  -0.243
REMARK UNBOUND:                -0.252
REMARK SMILES Cc1ccccc1C(C)C
REMARK SMILES IDX 7 1 6 2 5 3 4 4 3 5 2 6 1 7 8 8 9 9 10 10
REMARK H PARENT
REMARK Flexibility Score: inf
COMPND    vina_dock.pdbqt 
AUTHOR    GENERATED BY OPEN BABEL 3.1.1
ATOM      1  C   LIG     1      26.707  52.815 -18.756  1.00  0.00      LIG
ATOM      2  C   LIG     1      27.090  52.770 -17.390  1.00  0.00      LIG
ATOM      3  C   LIG     1      26.427  51.948 -16.465  1.00  0.00      LIG
ATOM      4  C   LIG     1      25.363  51.141 -16.884  1.00  0.00      LIG
ATOM      5  C   LIG     1      24.966  51.157 -18.231  1.00  0.00      LIG
ATOM      6  C   LIG     1      25.622  51.980 -19.179  1.00  0.00      LIG
ATOM      7  C   LIG     1      25.149  51.933 -20.589  1.00  0.00      LIG
ATOM      8  C   LIG     1      27.466  53.735 -19.680  1.00  0.00      LIG
ATOM      9  C   LIG     1      27.844  55.086 -19.009  1.00  0.00      LIG
ATOM     10  C   LIG     1      28.715  53.045 -20.296  1.00  0.00      LIG
CONECT    1    8    6    6    2                                       
CONECT    2    1    3    3                                            
CONECT    3    2    2    4                                            
CONECT    4    5    5    3                                            
CONECT    5    6    4    4                                            
CONECT    6    7    1    1    5                                       
CONECT    7    6                                                      
CONECT    8   10    9    1                                            
CONECT    9    8                                                      
CONECT   10    8                                                      
MASTER        0    0    0    0    0    0    0    0   10    0   10    0
ENDMDL
MODEL       16
MODEL 16
REMARK VINA RESULT:    -3.043      1.769      2.602
REMARK INTER + INTRA:          -3.472
REMARK INTER:                  -3.305
REMARK INTRA:                  -0.167
REMARK UNBOUND:                -0.252
REMARK SMILES Cc1ccccc1C(C)C
REMARK SMILES IDX 7 1 6 2 5 3 4 4 3 5 2 6 1 7 8 8 9 9 10 10
REMARK H PARENT
REMARK Flexibility Score: inf
COMPND    vina_dock.pdbqt 
AUTHOR    GENERATED BY OPEN BABEL 3.1.1
ATOM      1  C   LIG     1      20.607  43.456  -8.799  1.00  0.00      LIG
ATOM      2  C   LIG     1      19.288  43.795  -9.199  1.00  0.00      LIG
ATOM      3  C   LIG     1      18.990  44.169 -10.520  1.00  0.00      LIG
ATOM      4  C   LIG     1      20.007  44.209 -11.480  1.00  0.00      LIG
ATOM      5  C   LIG     1      21.320  43.871 -11.118  1.00  0.00      LIG
ATOM      6  C   LIG     1      21.641  43.492  -9.791  1.00  0.00      LIG
ATOM      7  C   LIG     1      23.055  43.139  -9.488  1.00  0.00      LIG
ATOM      8  C   LIG     1      20.840  43.076  -7.358  1.00  0.00      LIG
ATOM      9  C   LIG     1      19.789  43.694  -6.394  1.00  0.00      LIG
ATOM     10  C   LIG     1      20.941  41.538  -7.168  1.00  0.00      LIG
CONECT    1    6    6    2    8                                       
CONECT    2    3    3    1                                            
CONECT    3    4    2    2                                            
CONECT    4    5    5    3                                            
CONECT    5    4    4    6                                            
CONECT    6    5    7    1    1                                       
CONECT    7    6                                                      
CONECT    8    1   10    9                                            
CONECT    9    8                                                      
CONECT   10    8                                                      
MASTER        0    0    0    0    0    0    0    0   10    0   10    0
ENDMDL
MODEL       17
MODEL 17
REMARK VINA RESULT:    -3.018     12.090     14.231
REMARK INTER + INTRA:          -3.446
REMARK INTER:                  -3.194
REMARK INTRA:                  -0.252
REMARK UNBOUND:                -0.252
REMARK SMILES Cc1ccccc1C(C)C
REMARK SMILES IDX 7 1 6 2 5 3 4 4 3 5 2 6 1 7 8 8 9 9 10 10
REMARK H PARENT
REMARK Flexibility Score: inf
COMPND    vina_dock.pdbqt 
AUTHOR    GENERATED BY OPEN BABEL 3.1.1
ATOM      1  C   LIG     1      19.873  45.979 -21.841  1.00  0.00      LIG
ATOM      2  C   LIG     1      19.245  46.963 -21.033  1.00  0.00      LIG
ATOM      3  C   LIG     1      18.726  46.655 -19.765  1.00  0.00      LIG
ATOM      4  C   LIG     1      18.826  45.352 -19.266  1.00  0.00      LIG
ATOM      5  C   LIG     1      19.450  44.358 -20.038  1.00  0.00      LIG
ATOM      6  C   LIG     1      19.979  44.648 -21.320  1.00  0.00      LIG
ATOM      7  C   LIG     1      20.633  43.543 -22.071  1.00  0.00      LIG
ATOM      8  C   LIG     1      20.393  46.393 -23.195  1.00  0.00      LIG
ATOM      9  C   LIG     1      19.268  46.516 -24.261  1.00  0.00      LIG
ATOM     10  C   LIG     1      21.243  47.692 -23.123  1.00  0.00      LIG
CONECT    1    8    6    6    2                                       
CONECT    2    1    3    3                                            
CONECT    3    2    2    4                                            
CONECT    4    5    5    3                                            
CONECT    5    6    4    4                                            
CONECT    6    7    1    1    5                                       
CONECT    7    6                                                      
CONECT    8    9   10    1                                            
CONECT    9    8                                                      
CONECT   10    8                                                      
MASTER        0    0    0    0    0    0    0    0   10    0   10    0
ENDMDL
MODEL       18
MODEL 18
REMARK VINA RESULT:    -3.014     15.984     17.991
REMARK INTER + INTRA:          -3.441
REMARK INTER:                  -3.194
REMARK INTRA:                  -0.248
REMARK UNBOUND:                -0.252
REMARK SMILES Cc1ccccc1C(C)C
REMARK SMILES IDX 7 1 6 2 5 3 4 4 3 5 2 6 1 7 8 8 9 9 10 10
REMARK H PARENT
REMARK Flexibility Score: inf
COMPND    vina_dock.pdbqt 
AUTHOR    GENERATED BY OPEN BABEL 3.1.1
ATOM      1  C   LIG     1      26.758  53.486 -22.187  1.00  0.00      LIG
ATOM      2  C   LIG     1      26.693  52.181 -22.742  1.00  0.00      LIG
ATOM      3  C   LIG     1      26.077  51.119 -22.060  1.00  0.00      LIG
ATOM      4  C   LIG     1      25.502  51.336 -20.802  1.00  0.00      LIG
ATOM      5  C   LIG     1      25.543  52.618 -20.231  1.00  0.00      LIG
ATOM      6  C   LIG     1      26.161  53.702 -20.902  1.00  0.00      LIG
ATOM      7  C   LIG     1      26.154  55.031 -20.234  1.00  0.00      LIG
ATOM      8  C   LIG     1      27.448  54.566 -22.983  1.00  0.00      LIG
ATOM      9  C   LIG     1      28.980  54.620 -22.723  1.00  0.00      LIG
ATOM     10  C   LIG     1      27.139  54.461 -24.502  1.00  0.00      LIG
CONECT    1    8    2    2    6                                       
CONECT    2    1    1    3                                            
CONECT    3    2    4    4                                            
CONECT    4    3    3    5                                            
CONECT    5    6    6    4                                            
CONECT    6    1    7    5    5                                       
CONECT    7    6                                                      
CONECT    8   10    9    1                                            
CONECT    9    8                                                      
CONECT   10    8                                                      
MASTER        0    0    0    0    0    0    0    0   10    0   10    0
ENDMDL
MODEL       19
MODEL 19
REMARK VINA RESULT:    -2.989     15.505     17.581
REMARK INTER + INTRA:          -3.415
REMARK INTER:                  -3.202
REMARK INTRA:                  -0.213
REMARK UNBOUND:                -0.252
REMARK SMILES Cc1ccccc1C(C)C
REMARK SMILES IDX 7 1 6 2 5 3 4 4 3 5 2 6 1 7 8 8 9 9 10 10
REMARK H PARENT
REMARK Flexibility Score: inf
COMPND    vina_dock.pdbqt 
AUTHOR    GENERATED BY OPEN BABEL 3.1.1
ATOM      1  C   LIG     1      26.375  52.901 -21.984  1.00  0.00      LIG
ATOM      2  C   LIG     1      26.889  52.669 -23.287  1.00  0.00      LIG
ATOM      3  C   LIG     1      26.861  51.394 -23.875  1.00  0.00      LIG
ATOM      4  C   LIG     1      26.310  50.314 -23.176  1.00  0.00      LIG
ATOM      5  C   LIG     1      25.785  50.514 -21.889  1.00  0.00      LIG
ATOM      6  C   LIG     1      25.805  51.792 -21.278  1.00  0.00      LIG
ATOM      7  C   LIG     1      25.221  51.924 -19.916  1.00  0.00      LIG
ATOM      8  C   LIG     1      26.455  54.300 -21.424  1.00  0.00      LIG
ATOM      9  C   LIG     1      27.692  54.512 -20.507  1.00  0.00      LIG
ATOM     10  C   LIG     1      26.390  55.381 -22.539  1.00  0.00      LIG
CONECT    1    2    2    8    6                                       
CONECT    2    3    1    1                                            
CONECT    3    2    4    4                                            
CONECT    4    3    3    5                                            
CONECT    5    4    6    6                                            
CONECT    6    1    5    5    7                                       
CONECT    7    6                                                      
CONECT    8   10    1    9                                            
CONECT    9    8                                                      
CONECT   10    8                                                      
MASTER        0    0    0    0    0    0    0    0   10    0   10    0
ENDMDL
MODEL       20
MODEL 20
REMARK VINA RESULT:    -2.970     13.753     15.652
REMARK INTER + INTRA:          -3.395
REMARK INTER:                  -3.178
REMARK INTRA:                  -0.218
REMARK UNBOUND:                -0.252
REMARK SMILES Cc1ccccc1C(C)C
REMARK SMILES IDX 7 1 6 2 5 3 4 4 3 5 2 6 1 7 8 8 9 9 10 10
REMARK H PARENT
REMARK Flexibility Score: inf
COMPND    vina_dock.pdbqt 
AUTHOR    GENERATED BY OPEN BABEL 3.1.1
ATOM      1  C   LIG     1      26.106  52.265 -19.534  1.00  0.00      LIG
ATOM      2  C   LIG     1      26.149  50.962 -20.095  1.00  0.00      LIG
ATOM      3  C   LIG     1      26.294  50.758 -21.477  1.00  0.00      LIG
ATOM      4  C   LIG     1      26.406  51.856 -22.337  1.00  0.00      LIG
ATOM      5  C   LIG     1      26.376  53.158 -21.811  1.00  0.00      LIG
ATOM      6  C   LIG     1      26.230  53.384 -20.420  1.00  0.00      LIG
ATOM      7  C   LIG     1      26.217  54.792 -19.940  1.00  0.00      LIG
ATOM      8  C   LIG     1      25.937  52.393 -18.040  1.00  0.00      LIG
ATOM      9  C   LIG     1      25.079  51.249 -17.430  1.00  0.00      LIG
ATOM     10  C   LIG     1      27.300  52.526 -17.307  1.00  0.00      LIG
CONECT    1    6    6    2    8                                       
CONECT    2    3    3    1                                            
CONECT    3    4    2    2                                            
CONECT    4    5    5    3                                            
CONECT    5    4    4    6                                            
CONECT    6    5    7    1    1                                       
CONECT    7    6                                                      
CONECT    8    1    9   10                                            
CONECT    9    8                                                      
CONECT   10    8                                                      
MASTER        0    0    0    0    0    0    0    0   10    0   10    0
ENDMDL
END
