# Supplementary material for: Integrated in silico–in vitro and pharmacokinetic profiling of Thymus vulgaris-derived metabolites targeting multidrug resistance pathways in extensively drug-resistant Acinetobacter baumannii (muks92)
Source: Front Microbiol. 2025 Dec 17;16:1680686. doi: 10.3389/fmicb.2025.1680686 (PMC12753994; doi:10.3389/fmicb.2025.1680686)
Supplement: Supplementary file 3 [file Data_Sheet_2.zip › docking CC(C)C1=CC=CC=C1C/6t1h/vina_dock.pdb]

MODEL        1
MODEL 1
REMARK VINA RESULT:    -6.052      0.000      0.000
REMARK INTER + INTRA:          -6.117
REMARK INTER:                  -6.406
REMARK INTRA:                   0.289
REMARK UNBOUND:                 0.289
REMARK SMILES Cc1ccccc1C(C)C
REMARK SMILES IDX 7 1 6 2 5 3 4 4 3 5 2 6 1 7 8 8 9 9 10 10
REMARK H PARENT
REMARK Flexibility Score: inf
COMPND    vina_dock.pdbqt 
AUTHOR    GENERATED BY OPEN BABEL 3.1.1
ATOM      1  C   LIG     1      18.635  15.618  -6.320  1.00  0.00      LIG
ATOM      2  C   LIG     1      18.656  16.753  -5.467  1.00  0.00      LIG
ATOM      3  C   LIG     1      19.452  16.793  -4.311  1.00  0.00      LIG
ATOM      4  C   LIG     1      20.258  15.697  -3.980  1.00  0.00      LIG
ATOM      5  C   LIG     1      20.266  14.564  -4.808  1.00  0.00      LIG
ATOM      6  C   LIG     1      19.469  14.504  -5.978  1.00  0.00      LIG
ATOM      7  C   LIG     1      19.541  13.272  -6.809  1.00  0.00      LIG
ATOM      8  C   LIG     1      17.742  15.655  -7.535  1.00  0.00      LIG
ATOM      9  C   LIG     1      18.531  15.521  -8.867  1.00  0.00      LIG
ATOM     10  C   LIG     1      16.597  14.608  -7.452  1.00  0.00      LIG
CONECT    1    8    6    6    2                                       
CONECT    2    1    3    3                                            
CONECT    3    2    2    4                                            
CONECT    4    5    5    3                                            
CONECT    5    6    4    4                                            
CONECT    6    7    1    1    5                                       
CONECT    7    6                                                      
CONECT    8    9   10    1                                            
CONECT    9    8                                                      
CONECT   10    8                                                      
MASTER        0    0    0    0    0    0    0    0   10    0   10    0
ENDMDL
MODEL        2
MODEL 2
REMARK VINA RESULT:    -6.016      0.489      2.225
REMARK INTER + INTRA:          -6.079
REMARK INTER:                  -5.827
REMARK INTRA:                  -0.251
REMARK UNBOUND:                 0.289
REMARK SMILES Cc1ccccc1C(C)C
REMARK SMILES IDX 7 1 6 2 5 3 4 4 3 5 2 6 1 7 8 8 9 9 10 10
REMARK H PARENT
REMARK Flexibility Score: inf
COMPND    vina_dock.pdbqt 
AUTHOR    GENERATED BY OPEN BABEL 3.1.1
ATOM      1  C   LIG     1      18.624  15.552  -6.387  1.00  0.00      LIG
ATOM      2  C   LIG     1      19.405  14.384  -6.183  1.00  0.00      LIG
ATOM      3  C   LIG     1      20.254  14.249  -5.073  1.00  0.00      LIG
ATOM      4  C   LIG     1      20.342  15.280  -4.131  1.00  0.00      LIG
ATOM      5  C   LIG     1      19.575  16.444  -4.300  1.00  0.00      LIG
ATOM      6  C   LIG     1      18.712  16.599  -5.414  1.00  0.00      LIG
ATOM      7  C   LIG     1      17.926  17.858  -5.516  1.00  0.00      LIG
ATOM      8  C   LIG     1      17.745  15.618  -7.613  1.00  0.00      LIG
ATOM      9  C   LIG     1      18.543  15.444  -8.935  1.00  0.00      LIG
ATOM     10  C   LIG     1      16.559  14.617  -7.536  1.00  0.00      LIG
CONECT    1    8    2    2    6                                       
CONECT    2    1    1    3                                            
CONECT    3    2    4    4                                            
CONECT    4    3    3    5                                            
CONECT    5    6    6    4                                            
CONECT    6    1    7    5    5                                       
CONECT    7    6                                                      
CONECT    8    9   10    1                                            
CONECT    9    8                                                      
CONECT   10    8                                                      
MASTER        0    0    0    0    0    0    0    0   10    0   10    0
ENDMDL
MODEL        3
MODEL 3
REMARK VINA RESULT:    -5.987      1.094      2.827
REMARK INTER + INTRA:          -6.047
REMARK INTER:                  -6.166
REMARK INTRA:                   0.118
REMARK UNBOUND:                 0.289
REMARK SMILES Cc1ccccc1C(C)C
REMARK SMILES IDX 7 1 6 2 5 3 4 4 3 5 2 6 1 7 8 8 9 9 10 10
REMARK H PARENT
REMARK Flexibility Score: inf
COMPND    vina_dock.pdbqt 
AUTHOR    GENERATED BY OPEN BABEL 3.1.1
ATOM      1  C   LIG     1      18.967  15.168  -6.349  1.00  0.00      LIG
ATOM      2  C   LIG     1      19.589  15.887  -5.294  1.00  0.00      LIG
ATOM      3  C   LIG     1      19.057  17.093  -4.810  1.00  0.00      LIG
ATOM      4  C   LIG     1      17.881  17.610  -5.364  1.00  0.00      LIG
ATOM      5  C   LIG     1      17.237  16.917  -6.402  1.00  0.00      LIG
ATOM      6  C   LIG     1      17.759  15.700  -6.906  1.00  0.00      LIG
ATOM      7  C   LIG     1      17.014  15.021  -8.000  1.00  0.00      LIG
ATOM      8  C   LIG     1      19.613  13.886  -6.816  1.00  0.00      LIG
ATOM      9  C   LIG     1      20.988  13.623  -6.140  1.00  0.00      LIG
ATOM     10  C   LIG     1      18.666  12.664  -6.658  1.00  0.00      LIG
CONECT    1    6    6    8    2                                       
CONECT    2    1    3    3                                            
CONECT    3    4    2    2                                            
CONECT    4    5    5    3                                            
CONECT    5    6    4    4                                            
CONECT    6    7    5    1    1                                       
CONECT    7    6                                                      
CONECT    8   10    1    9                                            
CONECT    9    8                                                      
CONECT   10    8                                                      
MASTER        0    0    0    0    0    0    0    0   10    0   10    0
ENDMDL
MODEL        4
MODEL 4
REMARK VINA RESULT:    -5.721      8.074      9.653
REMARK INTER + INTRA:          -5.767
REMARK INTER:                  -5.522
REMARK INTRA:                  -0.245
REMARK UNBOUND:                 0.289
REMARK SMILES Cc1ccccc1C(C)C
REMARK SMILES IDX 7 1 6 2 5 3 4 4 3 5 2 6 1 7 8 8 9 9 10 10
REMARK H PARENT
REMARK Flexibility Score: inf
COMPND    vina_dock.pdbqt 
AUTHOR    GENERATED BY OPEN BABEL 3.1.1
ATOM      1  C   LIG     1      28.099  13.977  -6.247  1.00  0.00      LIG
ATOM      2  C   LIG     1      28.942  15.104  -6.435  1.00  0.00      LIG
ATOM      3  C   LIG     1      28.507  16.243  -7.132  1.00  0.00      LIG
ATOM      4  C   LIG     1      27.210  16.288  -7.657  1.00  0.00      LIG
ATOM      5  C   LIG     1      26.349  15.193  -7.479  1.00  0.00      LIG
ATOM      6  C   LIG     1      26.770  14.034  -6.780  1.00  0.00      LIG
ATOM      7  C   LIG     1      25.796  12.920  -6.625  1.00  0.00      LIG
ATOM      8  C   LIG     1      28.651  12.791  -5.495  1.00  0.00      LIG
ATOM      9  C   LIG     1      30.139  12.501  -5.837  1.00  0.00      LIG
ATOM     10  C   LIG     1      28.441  12.922  -3.961  1.00  0.00      LIG
CONECT    1    6    6    2    8                                       
CONECT    2    3    3    1                                            
CONECT    3    4    2    2                                            
CONECT    4    5    5    3                                            
CONECT    5    4    4    6                                            
CONECT    6    5    7    1    1                                       
CONECT    7    6                                                      
CONECT    8    1    9   10                                            
CONECT    9    8                                                      
CONECT   10    8                                                      
MASTER        0    0    0    0    0    0    0    0   10    0   10    0
ENDMDL
MODEL        5
MODEL 5
REMARK VINA RESULT:    -5.649     10.338     12.016
REMARK INTER + INTRA:          -5.690
REMARK INTER:                  -5.440
REMARK INTRA:                  -0.251
REMARK UNBOUND:                 0.289
REMARK SMILES Cc1ccccc1C(C)C
REMARK SMILES IDX 7 1 6 2 5 3 4 4 3 5 2 6 1 7 8 8 9 9 10 10
REMARK H PARENT
REMARK Flexibility Score: inf
COMPND    vina_dock.pdbqt 
AUTHOR    GENERATED BY OPEN BABEL 3.1.1
ATOM      1  C   LIG     1      30.365  12.824  -4.414  1.00  0.00      LIG
ATOM      2  C   LIG     1      31.359  12.495  -3.455  1.00  0.00      LIG
ATOM      3  C   LIG     1      31.025  12.129  -2.141  1.00  0.00      LIG
ATOM      4  C   LIG     1      29.682  12.077  -1.751  1.00  0.00      LIG
ATOM      5  C   LIG     1      28.675  12.388  -2.678  1.00  0.00      LIG
ATOM      6  C   LIG     1      28.992  12.760  -4.008  1.00  0.00      LIG
ATOM      7  C   LIG     1      27.868  13.065  -4.934  1.00  0.00      LIG
ATOM      8  C   LIG     1      30.812  13.216  -5.800  1.00  0.00      LIG
ATOM      9  C   LIG     1      31.672  14.511  -5.812  1.00  0.00      LIG
ATOM     10  C   LIG     1      31.538  12.053  -6.531  1.00  0.00      LIG
CONECT    1    8    6    6    2                                       
CONECT    2    1    3    3                                            
CONECT    3    2    2    4                                            
CONECT    4    5    5    3                                            
CONECT    5    6    4    4                                            
CONECT    6    7    1    1    5                                       
CONECT    7    6                                                      
CONECT    8   10    9    1                                            
CONECT    9    8                                                      
CONECT   10    8                                                      
MASTER        0    0    0    0    0    0    0    0   10    0   10    0
ENDMDL
MODEL        6
MODEL 6
REMARK VINA RESULT:    -5.510      8.110      9.961
REMARK INTER + INTRA:          -5.543
REMARK INTER:                  -5.382
REMARK INTRA:                  -0.160
REMARK UNBOUND:                 0.289
REMARK SMILES Cc1ccccc1C(C)C
REMARK SMILES IDX 7 1 6 2 5 3 4 4 3 5 2 6 1 7 8 8 9 9 10 10
REMARK H PARENT
REMARK Flexibility Score: inf
COMPND    vina_dock.pdbqt 
AUTHOR    GENERATED BY OPEN BABEL 3.1.1
ATOM      1  C   LIG     1      28.078  13.693  -5.883  1.00  0.00      LIG
ATOM      2  C   LIG     1      26.907  12.896  -5.796  1.00  0.00      LIG
ATOM      3  C   LIG     1      25.805  13.108  -6.641  1.00  0.00      LIG
ATOM      4  C   LIG     1      25.848  14.123  -7.603  1.00  0.00      LIG
ATOM      5  C   LIG     1      26.996  14.923  -7.720  1.00  0.00      LIG
ATOM      6  C   LIG     1      28.117  14.726  -6.876  1.00  0.00      LIG
ATOM      7  C   LIG     1      29.299  15.608  -7.069  1.00  0.00      LIG
ATOM      8  C   LIG     1      29.210  13.404  -4.929  1.00  0.00      LIG
ATOM      9  C   LIG     1      28.733  12.719  -3.617  1.00  0.00      LIG
ATOM     10  C   LIG     1      30.351  12.593  -5.604  1.00  0.00      LIG
CONECT    1    6    6    2    8                                       
CONECT    2    3    3    1                                            
CONECT    3    4    2    2                                            
CONECT    4    5    5    3                                            
CONECT    5    4    4    6                                            
CONECT    6    5    7    1    1                                       
CONECT    7    6                                                      
CONECT    8    1   10    9                                            
CONECT    9    8                                                      
CONECT   10    8                                                      
MASTER        0    0    0    0    0    0    0    0   10    0   10    0
ENDMDL
MODEL        7
MODEL 7
REMARK VINA RESULT:    -5.485      1.016      3.107
REMARK INTER + INTRA:          -5.516
REMARK INTER:                  -5.266
REMARK INTRA:                  -0.250
REMARK UNBOUND:                 0.289
REMARK SMILES Cc1ccccc1C(C)C
REMARK SMILES IDX 7 1 6 2 5 3 4 4 3 5 2 6 1 7 8 8 9 9 10 10
REMARK H PARENT
REMARK Flexibility Score: inf
COMPND    vina_dock.pdbqt 
AUTHOR    GENERATED BY OPEN BABEL 3.1.1
ATOM      1  C   LIG     1      18.902  14.642  -6.502  1.00  0.00      LIG
ATOM      2  C   LIG     1      17.766  15.000  -7.276  1.00  0.00      LIG
ATOM      3  C   LIG     1      17.104  16.224  -7.091  1.00  0.00      LIG
ATOM      4  C   LIG     1      17.563  17.129  -6.128  1.00  0.00      LIG
ATOM      5  C   LIG     1      18.689  16.808  -5.353  1.00  0.00      LIG
ATOM      6  C   LIG     1      19.371  15.578  -5.523  1.00  0.00      LIG
ATOM      7  C   LIG     1      20.561  15.316  -4.670  1.00  0.00      LIG
ATOM      8  C   LIG     1      19.547  13.302  -6.758  1.00  0.00      LIG
ATOM      9  C   LIG     1      18.512  12.148  -6.874  1.00  0.00      LIG
ATOM     10  C   LIG     1      20.493  13.336  -7.990  1.00  0.00      LIG
CONECT    1    2    2    8    6                                       
CONECT    2    3    1    1                                            
CONECT    3    2    4    4                                            
CONECT    4    3    3    5                                            
CONECT    5    4    6    6                                            
CONECT    6    1    5    5    7                                       
CONECT    7    6                                                      
CONECT    8   10    9    1                                            
CONECT    9    8                                                      
CONECT   10    8                                                      
MASTER        0    0    0    0    0    0    0    0   10    0   10    0
ENDMDL
MODEL        8
MODEL 8
REMARK VINA RESULT:    -5.443      9.150     10.623
REMARK INTER + INTRA:          -5.472
REMARK INTER:                  -5.238
REMARK INTRA:                  -0.234
REMARK UNBOUND:                 0.289
REMARK SMILES Cc1ccccc1C(C)C
REMARK SMILES IDX 7 1 6 2 5 3 4 4 3 5 2 6 1 7 8 8 9 9 10 10
REMARK H PARENT
REMARK Flexibility Score: inf
COMPND    vina_dock.pdbqt 
AUTHOR    GENERATED BY OPEN BABEL 3.1.1
ATOM      1  C   LIG     1      28.792  13.150  -4.858  1.00  0.00      LIG
ATOM      2  C   LIG     1      28.124  13.043  -3.610  1.00  0.00      LIG
ATOM      3  C   LIG     1      28.791  12.617  -2.451  1.00  0.00      LIG
ATOM      4  C   LIG     1      30.151  12.290  -2.507  1.00  0.00      LIG
ATOM      5  C   LIG     1      30.842  12.395  -3.724  1.00  0.00      LIG
ATOM      6  C   LIG     1      30.186  12.822  -4.906  1.00  0.00      LIG
ATOM      7  C   LIG     1      30.990  12.916  -6.155  1.00  0.00      LIG
ATOM      8  C   LIG     1      27.997  13.606  -6.057  1.00  0.00      LIG
ATOM      9  C   LIG     1      26.531  13.087  -6.040  1.00  0.00      LIG
ATOM     10  C   LIG     1      28.045  15.148  -6.238  1.00  0.00      LIG
CONECT    1    8    6    6    2                                       
CONECT    2    1    3    3                                            
CONECT    3    2    2    4                                            
CONECT    4    5    5    3                                            
CONECT    5    6    4    4                                            
CONECT    6    7    1    1    5                                       
CONECT    7    6                                                      
CONECT    8   10    9    1                                            
CONECT    9    8                                                      
CONECT   10    8                                                      
MASTER        0    0    0    0    0    0    0    0   10    0   10    0
ENDMDL
MODEL        9
MODEL 9
REMARK VINA RESULT:    -5.441      9.975     11.916
REMARK INTER + INTRA:          -5.470
REMARK INTER:                  -5.219
REMARK INTRA:                  -0.251
REMARK UNBOUND:                 0.289
REMARK SMILES Cc1ccccc1C(C)C
REMARK SMILES IDX 7 1 6 2 5 3 4 4 3 5 2 6 1 7 8 8 9 9 10 10
REMARK H PARENT
REMARK Flexibility Score: inf
COMPND    vina_dock.pdbqt 
AUTHOR    GENERATED BY OPEN BABEL 3.1.1
ATOM      1  C   LIG     1      29.736  12.774  -3.846  1.00  0.00      LIG
ATOM      2  C   LIG     1      31.141  12.618  -3.722  1.00  0.00      LIG
ATOM      3  C   LIG     1      31.967  12.454  -4.846  1.00  0.00      LIG
ATOM      4  C   LIG     1      31.409  12.448  -6.129  1.00  0.00      LIG
ATOM      5  C   LIG     1      30.023  12.609  -6.285  1.00  0.00      LIG
ATOM      6  C   LIG     1      29.172  12.774  -5.164  1.00  0.00      LIG
ATOM      7  C   LIG     1      27.716  12.949  -5.412  1.00  0.00      LIG
ATOM      8  C   LIG     1      28.921  12.933  -2.586  1.00  0.00      LIG
ATOM      9  C   LIG     1      29.293  11.891  -1.493  1.00  0.00      LIG
ATOM     10  C   LIG     1      28.986  14.381  -2.027  1.00  0.00      LIG
CONECT    1    6    6    2    8                                       
CONECT    2    3    3    1                                            
CONECT    3    4    2    2                                            
CONECT    4    5    5    3                                            
CONECT    5    4    4    6                                            
CONECT    6    5    7    1    1                                       
CONECT    7    6                                                      
CONECT    8    1   10    9                                            
CONECT    9    8                                                      
CONECT   10    8                                                      
MASTER        0    0    0    0    0    0    0    0   10    0   10    0
ENDMDL
MODEL       10
MODEL 10
REMARK VINA RESULT:    -5.323      0.959      3.471
REMARK INTER + INTRA:          -5.345
REMARK INTER:                  -5.502
REMARK INTRA:                   0.157
REMARK UNBOUND:                 0.289
REMARK SMILES Cc1ccccc1C(C)C
REMARK SMILES IDX 7 1 6 2 5 3 4 4 3 5 2 6 1 7 8 8 9 9 10 10
REMARK H PARENT
REMARK Flexibility Score: inf
COMPND    vina_dock.pdbqt 
AUTHOR    GENERATED BY OPEN BABEL 3.1.1
ATOM      1  C   LIG     1      19.004  15.587  -5.883  1.00  0.00      LIG
ATOM      2  C   LIG     1      18.056  16.643  -5.830  1.00  0.00      LIG
ATOM      3  C   LIG     1      16.967  16.701  -6.714  1.00  0.00      LIG
ATOM      4  C   LIG     1      16.792  15.698  -7.675  1.00  0.00      LIG
ATOM      5  C   LIG     1      17.708  14.636  -7.746  1.00  0.00      LIG
ATOM      6  C   LIG     1      18.814  14.560  -6.864  1.00  0.00      LIG
ATOM      7  C   LIG     1      19.734  13.398  -6.997  1.00  0.00      LIG
ATOM      8  C   LIG     1      20.151  15.608  -4.902  1.00  0.00      LIG
ATOM      9  C   LIG     1      20.163  16.886  -4.018  1.00  0.00      LIG
ATOM     10  C   LIG     1      20.199  14.321  -4.032  1.00  0.00      LIG
CONECT    1    6    6    2    8                                       
CONECT    2    3    3    1                                            
CONECT    3    4    2    2                                            
CONECT    4    5    5    3                                            
CONECT    5    4    4    6                                            
CONECT    6    5    7    1    1                                       
CONECT    7    6                                                      
CONECT    8    1   10    9                                            
CONECT    9    8                                                      
CONECT   10    8                                                      
MASTER        0    0    0    0    0    0    0    0   10    0   10    0
ENDMDL
MODEL       11
MODEL 11
REMARK VINA RESULT:    -5.171      1.069      3.359
REMARK INTER + INTRA:          -5.184
REMARK INTER:                  -5.195
REMARK INTRA:                   0.011
REMARK UNBOUND:                 0.289
REMARK SMILES Cc1ccccc1C(C)C
REMARK SMILES IDX 7 1 6 2 5 3 4 4 3 5 2 6 1 7 8 8 9 9 10 10
REMARK H PARENT
REMARK Flexibility Score: inf
COMPND    vina_dock.pdbqt 
AUTHOR    GENERATED BY OPEN BABEL 3.1.1
ATOM      1  C   LIG     1      19.042  15.546  -5.789  1.00  0.00      LIG
ATOM      2  C   LIG     1      20.263  14.953  -5.376  1.00  0.00      LIG
ATOM      3  C   LIG     1      20.736  13.761  -5.949  1.00  0.00      LIG
ATOM      4  C   LIG     1      19.999  13.132  -6.958  1.00  0.00      LIG
ATOM      5  C   LIG     1      18.792  13.699  -7.395  1.00  0.00      LIG
ATOM      6  C   LIG     1      18.297  14.900  -6.829  1.00  0.00      LIG
ATOM      7  C   LIG     1      17.015  15.443  -7.354  1.00  0.00      LIG
ATOM      8  C   LIG     1      18.603  16.822  -5.113  1.00  0.00      LIG
ATOM      9  C   LIG     1      19.429  17.141  -3.835  1.00  0.00      LIG
ATOM     10  C   LIG     1      18.592  18.029  -6.091  1.00  0.00      LIG
CONECT    1    6    6    2    8                                       
CONECT    2    3    3    1                                            
CONECT    3    4    2    2                                            
CONECT    4    5    5    3                                            
CONECT    5    4    4    6                                            
CONECT    6    5    7    1    1                                       
CONECT    7    6                                                      
CONECT    8   10    1    9                                            
CONECT    9    8                                                      
CONECT   10    8                                                      
MASTER        0    0    0    0    0    0    0    0   10    0   10    0
ENDMDL
MODEL       12
MODEL 12
REMARK VINA RESULT:    -5.133     11.282     13.107
REMARK INTER + INTRA:          -5.144
REMARK INTER:                  -4.892
REMARK INTRA:                  -0.252
REMARK UNBOUND:                 0.289
REMARK SMILES Cc1ccccc1C(C)C
REMARK SMILES IDX 7 1 6 2 5 3 4 4 3 5 2 6 1 7 8 8 9 9 10 10
REMARK H PARENT
REMARK Flexibility Score: inf
COMPND    vina_dock.pdbqt 
AUTHOR    GENERATED BY OPEN BABEL 3.1.1
ATOM      1  C   LIG     1      28.937  22.995  -4.205  1.00  0.00      LIG
ATOM      2  C   LIG     1      28.289  21.754  -3.971  1.00  0.00      LIG
ATOM      3  C   LIG     1      26.955  21.689  -3.536  1.00  0.00      LIG
ATOM      4  C   LIG     1      26.230  22.867  -3.329  1.00  0.00      LIG
ATOM      5  C   LIG     1      26.840  24.110  -3.561  1.00  0.00      LIG
ATOM      6  C   LIG     1      28.185  24.198  -3.998  1.00  0.00      LIG
ATOM      7  C   LIG     1      28.757  25.551  -4.230  1.00  0.00      LIG
ATOM      8  C   LIG     1      30.376  22.975  -4.660  1.00  0.00      LIG
ATOM      9  C   LIG     1      31.287  22.118  -3.737  1.00  0.00      LIG
ATOM     10  C   LIG     1      30.512  22.540  -6.146  1.00  0.00      LIG
CONECT    1    8    6    6    2                                       
CONECT    2    1    3    3                                            
CONECT    3    2    2    4                                            
CONECT    4    5    5    3                                            
CONECT    5    6    4    4                                            
CONECT    6    7    1    1    5                                       
CONECT    7    6                                                      
CONECT    8   10    1    9                                            
CONECT    9    8                                                      
CONECT   10    8                                                      
MASTER        0    0    0    0    0    0    0    0   10    0   10    0
ENDMDL
MODEL       13
MODEL 13
REMARK VINA RESULT:    -5.108     12.451     14.021
REMARK INTER + INTRA:          -5.117
REMARK INTER:                  -4.866
REMARK INTRA:                  -0.251
REMARK UNBOUND:                 0.289
REMARK SMILES Cc1ccccc1C(C)C
REMARK SMILES IDX 7 1 6 2 5 3 4 4 3 5 2 6 1 7 8 8 9 9 10 10
REMARK H PARENT
REMARK Flexibility Score: inf
COMPND    vina_dock.pdbqt 
AUTHOR    GENERATED BY OPEN BABEL 3.1.1
ATOM      1  C   LIG     1      29.902  23.236  -4.435  1.00  0.00      LIG
ATOM      2  C   LIG     1      29.855  23.103  -5.848  1.00  0.00      LIG
ATOM      3  C   LIG     1      30.782  22.313  -6.546  1.00  0.00      LIG
ATOM      4  C   LIG     1      31.782  21.628  -5.847  1.00  0.00      LIG
ATOM      5  C   LIG     1      31.850  21.732  -4.449  1.00  0.00      LIG
ATOM      6  C   LIG     1      30.924  22.525  -3.726  1.00  0.00      LIG
ATOM      7  C   LIG     1      31.056  22.576  -2.245  1.00  0.00      LIG
ATOM      8  C   LIG     1      28.873  24.114  -3.766  1.00  0.00      LIG
ATOM      9  C   LIG     1      28.921  25.585  -4.265  1.00  0.00      LIG
ATOM     10  C   LIG     1      27.440  23.527  -3.882  1.00  0.00      LIG
CONECT    1    2    2    8    6                                       
CONECT    2    3    1    1                                            
CONECT    3    2    4    4                                            
CONECT    4    3    3    5                                            
CONECT    5    4    6    6                                            
CONECT    6    5    5    1    7                                       
CONECT    7    6                                                      
CONECT    8    1    9   10                                            
CONECT    9    8                                                      
CONECT   10    8                                                      
MASTER        0    0    0    0    0    0    0    0   10    0   10    0
ENDMDL
MODEL       14
MODEL 14
REMARK VINA RESULT:    -5.095     10.950     12.834
REMARK INTER + INTRA:          -5.104
REMARK INTER:                  -4.853
REMARK INTRA:                  -0.251
REMARK UNBOUND:                 0.289
REMARK SMILES Cc1ccccc1C(C)C
REMARK SMILES IDX 7 1 6 2 5 3 4 4 3 5 2 6 1 7 8 8 9 9 10 10
REMARK H PARENT
REMARK Flexibility Score: inf
COMPND    vina_dock.pdbqt 
AUTHOR    GENERATED BY OPEN BABEL 3.1.1
ATOM      1  C   LIG     1      27.964  23.602  -3.086  1.00  0.00      LIG
ATOM      2  C   LIG     1      26.862  23.235  -3.903  1.00  0.00      LIG
ATOM      3  C   LIG     1      25.780  22.499  -3.394  1.00  0.00      LIG
ATOM      4  C   LIG     1      25.767  22.114  -2.049  1.00  0.00      LIG
ATOM      5  C   LIG     1      26.838  22.470  -1.213  1.00  0.00      LIG
ATOM      6  C   LIG     1      27.940  23.211  -1.707  1.00  0.00      LIG
ATOM      7  C   LIG     1      29.030  23.558  -0.757  1.00  0.00      LIG
ATOM      8  C   LIG     1      29.090  24.384  -3.716  1.00  0.00      LIG
ATOM      9  C   LIG     1      29.789  23.610  -4.870  1.00  0.00      LIG
ATOM     10  C   LIG     1      28.635  25.794  -4.180  1.00  0.00      LIG
CONECT    1    2    2    8    6                                       
CONECT    2    3    1    1                                            
CONECT    3    2    4    4                                            
CONECT    4    3    3    5                                            
CONECT    5    4    6    6                                            
CONECT    6    1    5    5    7                                       
CONECT    7    6                                                      
CONECT    8    9   10    1                                            
CONECT    9    8                                                      
CONECT   10    8                                                      
MASTER        0    0    0    0    0    0    0    0   10    0   10    0
ENDMDL
MODEL       15
MODEL 15
REMARK VINA RESULT:    -5.081      8.306      9.959
REMARK INTER + INTRA:          -5.089
REMARK INTER:                  -4.837
REMARK INTRA:                  -0.252
REMARK UNBOUND:                 0.289
REMARK SMILES Cc1ccccc1C(C)C
REMARK SMILES IDX 7 1 6 2 5 3 4 4 3 5 2 6 1 7 8 8 9 9 10 10
REMARK H PARENT
REMARK Flexibility Score: inf
COMPND    vina_dock.pdbqt 
AUTHOR    GENERATED BY OPEN BABEL 3.1.1
ATOM      1  C   LIG     1      28.462  14.846  -5.858  1.00  0.00      LIG
ATOM      2  C   LIG     1      27.833  15.504  -6.947  1.00  0.00      LIG
ATOM      3  C   LIG     1      26.683  14.981  -7.561  1.00  0.00      LIG
ATOM      4  C   LIG     1      26.126  13.785  -7.097  1.00  0.00      LIG
ATOM      5  C   LIG     1      26.720  13.114  -6.015  1.00  0.00      LIG
ATOM      6  C   LIG     1      27.881  13.625  -5.383  1.00  0.00      LIG
ATOM      7  C   LIG     1      28.444  12.861  -4.237  1.00  0.00      LIG
ATOM      8  C   LIG     1      29.700  15.472  -5.264  1.00  0.00      LIG
ATOM      9  C   LIG     1      30.976  15.201  -6.109  1.00  0.00      LIG
ATOM     10  C   LIG     1      29.515  16.991  -4.995  1.00  0.00      LIG
CONECT    1    2    2    6    8                                       
CONECT    2    3    1    1                                            
CONECT    3    4    4    2                                            
CONECT    4    3    3    5                                            
CONECT    5    4    6    6                                            
CONECT    6    5    5    1    7                                       
CONECT    7    6                                                      
CONECT    8    9    1   10                                            
CONECT    9    8                                                      
CONECT   10    8                                                      
MASTER        0    0    0    0    0    0    0    0   10    0   10    0
ENDMDL
MODEL       16
MODEL 16
REMARK VINA RESULT:    -5.077      1.132      4.114
REMARK INTER + INTRA:          -5.085
REMARK INTER:                  -5.469
REMARK INTRA:                   0.385
REMARK UNBOUND:                 0.289
REMARK SMILES Cc1ccccc1C(C)C
REMARK SMILES IDX 7 1 6 2 5 3 4 4 3 5 2 6 1 7 8 8 9 9 10 10
REMARK H PARENT
REMARK Flexibility Score: inf
COMPND    vina_dock.pdbqt 
AUTHOR    GENERATED BY OPEN BABEL 3.1.1
ATOM      1  C   LIG     1      18.993  15.531  -6.134  1.00  0.00      LIG
ATOM      2  C   LIG     1      18.670  14.397  -6.925  1.00  0.00      LIG
ATOM      3  C   LIG     1      17.474  14.325  -7.658  1.00  0.00      LIG
ATOM      4  C   LIG     1      16.570  15.392  -7.625  1.00  0.00      LIG
ATOM      5  C   LIG     1      16.865  16.532  -6.860  1.00  0.00      LIG
ATOM      6  C   LIG     1      18.065  16.623  -6.112  1.00  0.00      LIG
ATOM      7  C   LIG     1      18.310  17.867  -5.334  1.00  0.00      LIG
ATOM      8  C   LIG     1      20.294  15.520  -5.369  1.00  0.00      LIG
ATOM      9  C   LIG     1      20.137  16.024  -3.907  1.00  0.00      LIG
ATOM     10  C   LIG     1      20.987  14.130  -5.414  1.00  0.00      LIG
CONECT    1    2    2    6    8                                       
CONECT    2    3    1    1                                            
CONECT    3    4    4    2                                            
CONECT    4    3    3    5                                            
CONECT    5    4    6    6                                            
CONECT    6    5    5    1    7                                       
CONECT    7    6                                                      
CONECT    8    1   10    9                                            
CONECT    9    8                                                      
CONECT   10    8                                                      
MASTER        0    0    0    0    0    0    0    0   10    0   10    0
ENDMDL
MODEL       17
MODEL 17
REMARK VINA RESULT:    -5.067      9.310     11.763
REMARK INTER + INTRA:          -5.074
REMARK INTER:                  -4.822
REMARK INTRA:                  -0.252
REMARK UNBOUND:                 0.289
REMARK SMILES Cc1ccccc1C(C)C
REMARK SMILES IDX 7 1 6 2 5 3 4 4 3 5 2 6 1 7 8 8 9 9 10 10
REMARK H PARENT
REMARK Flexibility Score: inf
COMPND    vina_dock.pdbqt 
AUTHOR    GENERATED BY OPEN BABEL 3.1.1
ATOM      1  C   LIG     1      25.823  22.249  -0.581  1.00  0.00      LIG
ATOM      2  C   LIG     1      25.625  21.668  -1.862  1.00  0.00      LIG
ATOM      3  C   LIG     1      24.351  21.581  -2.444  1.00  0.00      LIG
ATOM      4  C   LIG     1      23.235  22.080  -1.761  1.00  0.00      LIG
ATOM      5  C   LIG     1      23.399  22.668  -0.497  1.00  0.00      LIG
ATOM      6  C   LIG     1      24.677  22.765   0.108  1.00  0.00      LIG
ATOM      7  C   LIG     1      24.769  23.411   1.445  1.00  0.00      LIG
ATOM      8  C   LIG     1      27.225  22.292  -0.026  1.00  0.00      LIG
ATOM      9  C   LIG     1      27.923  20.904  -0.044  1.00  0.00      LIG
ATOM     10  C   LIG     1      28.098  23.370  -0.726  1.00  0.00      LIG
CONECT    1    2    2    8    6                                       
CONECT    2    3    1    1                                            
CONECT    3    2    4    4                                            
CONECT    4    3    3    5                                            
CONECT    5    4    6    6                                            
CONECT    6    1    5    5    7                                       
CONECT    7    6                                                      
CONECT    8   10    1    9                                            
CONECT    9    8                                                      
CONECT   10    8                                                      
MASTER        0    0    0    0    0    0    0    0   10    0   10    0
ENDMDL
MODEL       18
MODEL 18
REMARK VINA RESULT:    -5.041      9.601     11.300
REMARK INTER + INTRA:          -5.047
REMARK INTER:                  -4.822
REMARK INTRA:                  -0.224
REMARK UNBOUND:                 0.289
REMARK SMILES Cc1ccccc1C(C)C
REMARK SMILES IDX 7 1 6 2 5 3 4 4 3 5 2 6 1 7 8 8 9 9 10 10
REMARK H PARENT
REMARK Flexibility Score: inf
COMPND    vina_dock.pdbqt 
AUTHOR    GENERATED BY OPEN BABEL 3.1.1
ATOM      1  C   LIG     1      29.516  13.512  -4.599  1.00  0.00      LIG
ATOM      2  C   LIG     1      28.654  14.579  -4.235  1.00  0.00      LIG
ATOM      3  C   LIG     1      28.229  15.536  -5.171  1.00  0.00      LIG
ATOM      4  C   LIG     1      28.652  15.448  -6.502  1.00  0.00      LIG
ATOM      5  C   LIG     1      29.498  14.399  -6.895  1.00  0.00      LIG
ATOM      6  C   LIG     1      29.939  13.424  -5.966  1.00  0.00      LIG
ATOM      7  C   LIG     1      30.826  12.337  -6.462  1.00  0.00      LIG
ATOM      8  C   LIG     1      29.933  12.534  -3.528  1.00  0.00      LIG
ATOM      9  C   LIG     1      31.296  12.899  -2.877  1.00  0.00      LIG
ATOM     10  C   LIG     1      28.829  12.341  -2.452  1.00  0.00      LIG
CONECT    1    6    6    2    8                                       
CONECT    2    3    3    1                                            
CONECT    3    4    2    2                                            
CONECT    4    5    5    3                                            
CONECT    5    4    4    6                                            
CONECT    6    5    7    1    1                                       
CONECT    7    6                                                      
CONECT    8    1    9   10                                            
CONECT    9    8                                                      
CONECT   10    8                                                      
MASTER        0    0    0    0    0    0    0    0   10    0   10    0
ENDMDL
MODEL       19
MODEL 19
REMARK VINA RESULT:    -5.036     11.375     13.167
REMARK INTER + INTRA:          -5.041
REMARK INTER:                  -4.791
REMARK INTRA:                  -0.250
REMARK UNBOUND:                 0.289
REMARK SMILES Cc1ccccc1C(C)C
REMARK SMILES IDX 7 1 6 2 5 3 4 4 3 5 2 6 1 7 8 8 9 9 10 10
REMARK H PARENT
REMARK Flexibility Score: inf
COMPND    vina_dock.pdbqt 
AUTHOR    GENERATED BY OPEN BABEL 3.1.1
ATOM      1  C   LIG     1      28.122  23.948  -2.639  1.00  0.00      LIG
ATOM      2  C   LIG     1      28.891  24.246  -1.484  1.00  0.00      LIG
ATOM      3  C   LIG     1      28.621  23.645  -0.243  1.00  0.00      LIG
ATOM      4  C   LIG     1      27.576  22.722  -0.127  1.00  0.00      LIG
ATOM      5  C   LIG     1      26.803  22.400  -1.254  1.00  0.00      LIG
ATOM      6  C   LIG     1      27.058  22.996  -2.514  1.00  0.00      LIG
ATOM      7  C   LIG     1      26.201  22.595  -3.662  1.00  0.00      LIG
ATOM      8  C   LIG     1      28.473  24.648  -3.930  1.00  0.00      LIG
ATOM      9  C   LIG     1      28.717  26.171  -3.742  1.00  0.00      LIG
ATOM     10  C   LIG     1      29.671  23.972  -4.654  1.00  0.00      LIG
CONECT    1    8    6    6    2                                       
CONECT    2    1    3    3                                            
CONECT    3    2    2    4                                            
CONECT    4    5    5    3                                            
CONECT    5    6    4    4                                            
CONECT    6    7    1    1    5                                       
CONECT    7    6                                                      
CONECT    8   10    9    1                                            
CONECT    9    8                                                      
CONECT   10    8                                                      
MASTER        0    0    0    0    0    0    0    0   10    0   10    0
ENDMDL
MODEL       20
MODEL 20
REMARK VINA RESULT:    -4.816      8.827     10.376
REMARK INTER + INTRA:          -4.808
REMARK INTER:                  -4.559
REMARK INTRA:                  -0.249
REMARK UNBOUND:                 0.289
REMARK SMILES Cc1ccccc1C(C)C
REMARK SMILES IDX 7 1 6 2 5 3 4 4 3 5 2 6 1 7 8 8 9 9 10 10
REMARK H PARENT
REMARK Flexibility Score: inf
COMPND    vina_dock.pdbqt 
AUTHOR    GENERATED BY OPEN BABEL 3.1.1
ATOM      1  C   LIG     1      28.547  13.804  -3.648  1.00  0.00      LIG
ATOM      2  C   LIG     1      28.285  15.172  -3.919  1.00  0.00      LIG
ATOM      3  C   LIG     1      28.364  16.151  -2.916  1.00  0.00      LIG
ATOM      4  C   LIG     1      28.716  15.788  -1.611  1.00  0.00      LIG
ATOM      5  C   LIG     1      28.990  14.443  -1.314  1.00  0.00      LIG
ATOM      6  C   LIG     1      28.914  13.440  -2.312  1.00  0.00      LIG
ATOM      7  C   LIG     1      29.230  12.040  -1.919  1.00  0.00      LIG
ATOM      8  C   LIG     1      28.428  12.816  -4.783  1.00  0.00      LIG
ATOM      9  C   LIG     1      27.180  13.070  -5.674  1.00  0.00      LIG
ATOM     10  C   LIG     1      29.725  12.747  -5.637  1.00  0.00      LIG
CONECT    1    8    2    2    6                                       
CONECT    2    1    1    3                                            
CONECT    3    2    4    4                                            
CONECT    4    3    3    5                                            
CONECT    5    6    6    4                                            
CONECT    6    1    7    5    5                                       
CONECT    7    6                                                      
CONECT    8    9   10    1                                            
CONECT    9    8                                                      
CONECT   10    8                                                      
MASTER        0    0    0    0    0    0    0    0   10    0   10    0
ENDMDL
END
