# Supplementary material for: Integrated in silico–in vitro and pharmacokinetic profiling of Thymus vulgaris-derived metabolites targeting multidrug resistance pathways in extensively drug-resistant Acinetobacter baumannii (muks92)
Source: Front Microbiol. 2025 Dec 17;16:1680686. doi: 10.3389/fmicb.2025.1680686 (PMC12753994; doi:10.3389/fmicb.2025.1680686)
Supplement: Supplementary file 3 [file Data_Sheet_2.zip › docking CC(C)C1=CC=CC=C1C/8yr0/parameters]

Date: Thu 28 Aug 2025 18:26:41 
Target: 8yr0_modified.pdb
Method: Vina
Ligand: CC(C)C1=CC=CC=C1C
Sampling exhaustivity: 16
Box size: 20 20 20
Box center: 218.0 223.0 208.0
