# Supplementary material for: Integrated in silico–in vitro and pharmacokinetic profiling of Thymus vulgaris-derived metabolites targeting multidrug resistance pathways in extensively drug-resistant Acinetobacter baumannii (muks92)
Source: Front Microbiol. 2025 Dec 17;16:1680686. doi: 10.3389/fmicb.2025.1680686 (PMC12753994; doi:10.3389/fmicb.2025.1680686)
Supplement: Supplementary file 3 [file Data_Sheet_2.zip › docking CC(C)C1=CC=CC=C1C/8yr0/vina_dock.pdb]

MODEL        1
MODEL 1
REMARK VINA RESULT:    -3.920      0.000      0.000
REMARK INTER + INTRA:          -4.400
REMARK INTER:                  -4.149
REMARK INTRA:                  -0.251
REMARK UNBOUND:                -0.251
REMARK SMILES Cc1ccccc1C(C)C
REMARK SMILES IDX 7 1 6 2 5 3 4 4 3 5 2 6 1 7 8 8 9 9 10 10
REMARK H PARENT
REMARK Flexibility Score: inf
COMPND    vina_dock.pdbqt 
AUTHOR    GENERATED BY OPEN BABEL 3.1.1
ATOM      1  C   LIG     1     213.185 226.262 208.128  1.00  0.00      LIG
ATOM      2  C   LIG     1     214.098 226.327 207.042  1.00  0.00      LIG
ATOM      3  C   LIG     1     213.815 227.068 205.884  1.00  0.00      LIG
ATOM      4  C   LIG     1     212.610 227.772 205.782  1.00  0.00      LIG
ATOM      5  C   LIG     1     211.690 227.736 206.842  1.00  0.00      LIG
ATOM      6  C   LIG     1     211.956 226.993 208.019  1.00  0.00      LIG
ATOM      7  C   LIG     1     210.937 227.012 209.102  1.00  0.00      LIG
ATOM      8  C   LIG     1     213.564 225.434 209.331  1.00  0.00      LIG
ATOM      9  C   LIG     1     214.051 224.008 208.950  1.00  0.00      LIG
ATOM     10  C   LIG     1     214.597 226.158 210.237  1.00  0.00      LIG
CONECT    1    2    2    6    8                                       
CONECT    2    3    1    1                                            
CONECT    3    4    4    2                                            
CONECT    4    3    3    5                                            
CONECT    5    4    6    6                                            
CONECT    6    5    5    1    7                                       
CONECT    7    6                                                      
CONECT    8    1    9   10                                            
CONECT    9    8                                                      
CONECT   10    8                                                      
MASTER        0    0    0    0    0    0    0    0   10    0   10    0
ENDMDL
MODEL        2
MODEL 2
REMARK VINA RESULT:    -3.740      1.309      2.833
REMARK INTER + INTRA:          -4.210
REMARK INTER:                  -3.999
REMARK INTRA:                  -0.211
REMARK UNBOUND:                -0.251
REMARK SMILES Cc1ccccc1C(C)C
REMARK SMILES IDX 7 1 6 2 5 3 4 4 3 5 2 6 1 7 8 8 9 9 10 10
REMARK H PARENT
REMARK Flexibility Score: inf
COMPND    vina_dock.pdbqt 
AUTHOR    GENERATED BY OPEN BABEL 3.1.1
ATOM      1  C   LIG     1     212.120 226.332 207.924  1.00  0.00      LIG
ATOM      2  C   LIG     1     211.731 227.594 207.402  1.00  0.00      LIG
ATOM      3  C   LIG     1     212.411 228.190 206.328  1.00  0.00      LIG
ATOM      4  C   LIG     1     213.501 227.536 205.742  1.00  0.00      LIG
ATOM      5  C   LIG     1     213.904 226.283 206.230  1.00  0.00      LIG
ATOM      6  C   LIG     1     213.232 225.665 207.313  1.00  0.00      LIG
ATOM      7  C   LIG     1     213.714 224.332 207.766  1.00  0.00      LIG
ATOM      8  C   LIG     1     211.340 225.769 209.087  1.00  0.00      LIG
ATOM      9  C   LIG     1     212.015 226.053 210.458  1.00  0.00      LIG
ATOM     10  C   LIG     1     209.860 226.241 209.080  1.00  0.00      LIG
CONECT    1    6    6    2    8                                       
CONECT    2    3    3    1                                            
CONECT    3    4    2    2                                            
CONECT    4    5    5    3                                            
CONECT    5    4    4    6                                            
CONECT    6    5    7    1    1                                       
CONECT    7    6                                                      
CONECT    8    1   10    9                                            
CONECT    9    8                                                      
CONECT   10    8                                                      
MASTER        0    0    0    0    0    0    0    0   10    0   10    0
ENDMDL
MODEL        3
MODEL 3
REMARK VINA RESULT:    -3.724      0.940      2.774
REMARK INTER + INTRA:          -4.193
REMARK INTER:                  -3.941
REMARK INTRA:                  -0.252
REMARK UNBOUND:                -0.251
REMARK SMILES Cc1ccccc1C(C)C
REMARK SMILES IDX 7 1 6 2 5 3 4 4 3 5 2 6 1 7 8 8 9 9 10 10
REMARK H PARENT
REMARK Flexibility Score: inf
COMPND    vina_dock.pdbqt 
AUTHOR    GENERATED BY OPEN BABEL 3.1.1
ATOM      1  C   LIG     1     213.212 226.198 208.787  1.00  0.00      LIG
ATOM      2  C   LIG     1     212.157 226.188 209.737  1.00  0.00      LIG
ATOM      3  C   LIG     1     210.851 226.572 209.392  1.00  0.00      LIG
ATOM      4  C   LIG     1     210.562 226.971 208.083  1.00  0.00      LIG
ATOM      5  C   LIG     1     211.582 226.982 207.118  1.00  0.00      LIG
ATOM      6  C   LIG     1     212.907 226.600 207.445  1.00  0.00      LIG
ATOM      7  C   LIG     1     213.929 226.629 206.365  1.00  0.00      LIG
ATOM      8  C   LIG     1     214.588 225.781 209.244  1.00  0.00      LIG
ATOM      9  C   LIG     1     215.035 226.505 210.545  1.00  0.00      LIG
ATOM     10  C   LIG     1     214.714 224.239 209.387  1.00  0.00      LIG
CONECT    1    6    6    8    2                                       
CONECT    2    1    3    3                                            
CONECT    3    4    2    2                                            
CONECT    4    5    5    3                                            
CONECT    5    6    4    4                                            
CONECT    6    7    5    1    1                                       
CONECT    7    6                                                      
CONECT    8    1   10    9                                            
CONECT    9    8                                                      
CONECT   10    8                                                      
MASTER        0    0    0    0    0    0    0    0   10    0   10    0
ENDMDL
MODEL        4
MODEL 4
REMARK VINA RESULT:    -3.495      1.190      4.133
REMARK INTER + INTRA:          -3.951
REMARK INTER:                  -3.701
REMARK INTRA:                  -0.250
REMARK UNBOUND:                -0.251
REMARK SMILES Cc1ccccc1C(C)C
REMARK SMILES IDX 7 1 6 2 5 3 4 4 3 5 2 6 1 7 8 8 9 9 10 10
REMARK H PARENT
REMARK Flexibility Score: inf
COMPND    vina_dock.pdbqt 
AUTHOR    GENERATED BY OPEN BABEL 3.1.1
ATOM      1  C   LIG     1     213.485 225.670 207.910  1.00  0.00      LIG
ATOM      2  C   LIG     1     214.001 226.347 209.047  1.00  0.00      LIG
ATOM      3  C   LIG     1     214.708 225.667 210.052  1.00  0.00      LIG
ATOM      4  C   LIG     1     214.923 224.289 209.945  1.00  0.00      LIG
ATOM      5  C   LIG     1     214.433 223.593 208.829  1.00  0.00      LIG
ATOM      6  C   LIG     1     213.717 224.260 207.804  1.00  0.00      LIG
ATOM      7  C   LIG     1     213.239 223.454 206.649  1.00  0.00      LIG
ATOM      8  C   LIG     1     212.729 226.475 206.883  1.00  0.00      LIG
ATOM      9  C   LIG     1     211.723 227.474 207.521  1.00  0.00      LIG
ATOM     10  C   LIG     1     213.681 227.195 205.888  1.00  0.00      LIG
CONECT    1    8    6    6    2                                       
CONECT    2    1    3    3                                            
CONECT    3    2    2    4                                            
CONECT    4    5    5    3                                            
CONECT    5    6    4    4                                            
CONECT    6    7    1    1    5                                       
CONECT    7    6                                                      
CONECT    8   10    9    1                                            
CONECT    9    8                                                      
CONECT   10    8                                                      
MASTER        0    0    0    0    0    0    0    0   10    0   10    0
ENDMDL
MODEL        5
MODEL 5
REMARK VINA RESULT:    -3.394      1.115      3.793
REMARK INTER + INTRA:          -3.844
REMARK INTER:                  -3.594
REMARK INTRA:                  -0.250
REMARK UNBOUND:                -0.251
REMARK SMILES Cc1ccccc1C(C)C
REMARK SMILES IDX 7 1 6 2 5 3 4 4 3 5 2 6 1 7 8 8 9 9 10 10
REMARK H PARENT
REMARK Flexibility Score: inf
COMPND    vina_dock.pdbqt 
AUTHOR    GENERATED BY OPEN BABEL 3.1.1
ATOM      1  C   LIG     1     213.188 225.693 207.861  1.00  0.00      LIG
ATOM      2  C   LIG     1     212.969 224.646 206.927  1.00  0.00      LIG
ATOM      3  C   LIG     1     213.548 223.378 207.091  1.00  0.00      LIG
ATOM      4  C   LIG     1     214.360 223.118 208.201  1.00  0.00      LIG
ATOM      5  C   LIG     1     214.589 224.130 209.147  1.00  0.00      LIG
ATOM      6  C   LIG     1     214.015 225.417 208.999  1.00  0.00      LIG
ATOM      7  C   LIG     1     214.297 226.432 210.050  1.00  0.00      LIG
ATOM      8  C   LIG     1     212.536 227.028 207.603  1.00  0.00      LIG
ATOM      9  C   LIG     1     212.673 227.490 206.125  1.00  0.00      LIG
ATOM     10  C   LIG     1     211.052 227.054 208.064  1.00  0.00      LIG
CONECT    1    2    2    8    6                                       
CONECT    2    3    1    1                                            
CONECT    3    2    4    4                                            
CONECT    4    3    3    5                                            
CONECT    5    4    6    6                                            
CONECT    6    1    5    5    7                                       
CONECT    7    6                                                      
CONECT    8    9    1   10                                            
CONECT    9    8                                                      
CONECT   10    8                                                      
MASTER        0    0    0    0    0    0    0    0   10    0   10    0
ENDMDL
MODEL        6
MODEL 6
REMARK VINA RESULT:    -3.377      1.435      3.010
REMARK INTER + INTRA:          -3.825
REMARK INTER:                  -3.578
REMARK INTRA:                  -0.247
REMARK UNBOUND:                -0.251
REMARK SMILES Cc1ccccc1C(C)C
REMARK SMILES IDX 7 1 6 2 5 3 4 4 3 5 2 6 1 7 8 8 9 9 10 10
REMARK H PARENT
REMARK Flexibility Score: inf
COMPND    vina_dock.pdbqt 
AUTHOR    GENERATED BY OPEN BABEL 3.1.1
ATOM      1  C   LIG     1     212.836 225.215 207.719  1.00  0.00      LIG
ATOM      2  C   LIG     1     211.739 225.005 208.594  1.00  0.00      LIG
ATOM      3  C   LIG     1     210.763 225.992 208.804  1.00  0.00      LIG
ATOM      4  C   LIG     1     210.855 227.219 208.138  1.00  0.00      LIG
ATOM      5  C   LIG     1     211.924 227.454 207.259  1.00  0.00      LIG
ATOM      6  C   LIG     1     212.920 226.471 207.034  1.00  0.00      LIG
ATOM      7  C   LIG     1     214.015 226.793 206.080  1.00  0.00      LIG
ATOM      8  C   LIG     1     213.845 224.105 207.559  1.00  0.00      LIG
ATOM      9  C   LIG     1     214.181 223.399 208.903  1.00  0.00      LIG
ATOM     10  C   LIG     1     213.417 223.077 206.476  1.00  0.00      LIG
CONECT    1    6    6    8    2                                       
CONECT    2    1    3    3                                            
CONECT    3    4    2    2                                            
CONECT    4    5    5    3                                            
CONECT    5    6    4    4                                            
CONECT    6    7    5    1    1                                       
CONECT    7    6                                                      
CONECT    8   10    1    9                                            
CONECT    9    8                                                      
CONECT   10    8                                                      
MASTER        0    0    0    0    0    0    0    0   10    0   10    0
ENDMDL
MODEL        7
MODEL 7
REMARK VINA RESULT:    -3.262      7.973      9.266
REMARK INTER + INTRA:          -3.704
REMARK INTER:                  -3.451
REMARK INTRA:                  -0.252
REMARK UNBOUND:                -0.251
REMARK SMILES Cc1ccccc1C(C)C
REMARK SMILES IDX 7 1 6 2 5 3 4 4 3 5 2 6 1 7 8 8 9 9 10 10
REMARK H PARENT
REMARK Flexibility Score: inf
COMPND    vina_dock.pdbqt 
AUTHOR    GENERATED BY OPEN BABEL 3.1.1
ATOM      1  C   LIG     1     210.510 222.005 200.787  1.00  0.00      LIG
ATOM      2  C   LIG     1     209.967 223.313 200.890  1.00  0.00      LIG
ATOM      3  C   LIG     1     209.436 223.798 202.096  1.00  0.00      LIG
ATOM      4  C   LIG     1     209.438 222.987 203.237  1.00  0.00      LIG
ATOM      5  C   LIG     1     209.976 221.692 203.169  1.00  0.00      LIG
ATOM      6  C   LIG     1     210.517 221.184 201.962  1.00  0.00      LIG
ATOM      7  C   LIG     1     211.077 219.806 201.974  1.00  0.00      LIG
ATOM      8  C   LIG     1     211.051 221.560 199.450  1.00  0.00      LIG
ATOM      9  C   LIG     1     209.930 221.175 198.445  1.00  0.00      LIG
ATOM     10  C   LIG     1     212.023 222.606 198.836  1.00  0.00      LIG
CONECT    1    8    2    2    6                                       
CONECT    2    1    1    3                                            
CONECT    3    2    4    4                                            
CONECT    4    3    3    5                                            
CONECT    5    6    6    4                                            
CONECT    6    1    7    5    5                                       
CONECT    7    6                                                      
CONECT    8    9   10    1                                            
CONECT    9    8                                                      
CONECT   10    8                                                      
MASTER        0    0    0    0    0    0    0    0   10    0   10    0
ENDMDL
MODEL        8
MODEL 8
REMARK VINA RESULT:    -3.226      1.459      4.120
REMARK INTER + INTRA:          -3.666
REMARK INTER:                  -3.429
REMARK INTRA:                  -0.237
REMARK UNBOUND:                -0.251
REMARK SMILES Cc1ccccc1C(C)C
REMARK SMILES IDX 7 1 6 2 5 3 4 4 3 5 2 6 1 7 8 8 9 9 10 10
REMARK H PARENT
REMARK Flexibility Score: inf
COMPND    vina_dock.pdbqt 
AUTHOR    GENERATED BY OPEN BABEL 3.1.1
ATOM      1  C   LIG     1     212.906 226.249 209.064  1.00  0.00      LIG
ATOM      2  C   LIG     1     211.539 226.203 209.446  1.00  0.00      LIG
ATOM      3  C   LIG     1     211.153 226.073 210.789  1.00  0.00      LIG
ATOM      4  C   LIG     1     212.126 225.990 211.791  1.00  0.00      LIG
ATOM      5  C   LIG     1     213.486 226.042 211.447  1.00  0.00      LIG
ATOM      6  C   LIG     1     213.897 226.172 210.097  1.00  0.00      LIG
ATOM      7  C   LIG     1     215.356 226.230 209.814  1.00  0.00      LIG
ATOM      8  C   LIG     1     213.233 226.380 207.597  1.00  0.00      LIG
ATOM      9  C   LIG     1     213.417 225.005 206.896  1.00  0.00      LIG
ATOM     10  C   LIG     1     212.198 227.261 206.843  1.00  0.00      LIG
CONECT    1    8    2    2    6                                       
CONECT    2    1    1    3                                            
CONECT    3    2    4    4                                            
CONECT    4    3    3    5                                            
CONECT    5    6    6    4                                            
CONECT    6    1    7    5    5                                       
CONECT    7    6                                                      
CONECT    8   10    9    1                                            
CONECT    9    8                                                      
CONECT   10    8                                                      
MASTER        0    0    0    0    0    0    0    0   10    0   10    0
ENDMDL
MODEL        9
MODEL 9
REMARK VINA RESULT:    -3.175      1.242      3.705
REMARK INTER + INTRA:          -3.612
REMARK INTER:                  -3.464
REMARK INTRA:                  -0.148
REMARK UNBOUND:                -0.251
REMARK SMILES Cc1ccccc1C(C)C
REMARK SMILES IDX 7 1 6 2 5 3 4 4 3 5 2 6 1 7 8 8 9 9 10 10
REMARK H PARENT
REMARK Flexibility Score: inf
COMPND    vina_dock.pdbqt 
AUTHOR    GENERATED BY OPEN BABEL 3.1.1
ATOM      1  C   LIG     1     212.836 226.323 208.750  1.00  0.00      LIG
ATOM      2  C   LIG     1     214.167 226.381 209.241  1.00  0.00      LIG
ATOM      3  C   LIG     1     214.460 226.187 210.600  1.00  0.00      LIG
ATOM      4  C   LIG     1     213.428 225.924 211.508  1.00  0.00      LIG
ATOM      5  C   LIG     1     212.102 225.851 211.051  1.00  0.00      LIG
ATOM      6  C   LIG     1     211.785 226.044 209.683  1.00  0.00      LIG
ATOM      7  C   LIG     1     210.358 225.942 209.277  1.00  0.00      LIG
ATOM      8  C   LIG     1     212.609 226.553 207.276  1.00  0.00      LIG
ATOM      9  C   LIG     1     212.022 227.959 206.969  1.00  0.00      LIG
ATOM     10  C   LIG     1     213.889 226.283 206.438  1.00  0.00      LIG
CONECT    1    8    2    2    6                                       
CONECT    2    1    1    3                                            
CONECT    3    2    4    4                                            
CONECT    4    3    3    5                                            
CONECT    5    6    6    4                                            
CONECT    6    1    7    5    5                                       
CONECT    7    6                                                      
CONECT    8   10    9    1                                            
CONECT    9    8                                                      
CONECT   10    8                                                      
MASTER        0    0    0    0    0    0    0    0   10    0   10    0
ENDMDL
MODEL       10
MODEL 10
REMARK VINA RESULT:    -3.126     11.607     12.893
REMARK INTER + INTRA:          -3.560
REMARK INTER:                  -3.316
REMARK INTRA:                  -0.245
REMARK UNBOUND:                -0.251
REMARK SMILES Cc1ccccc1C(C)C
REMARK SMILES IDX 7 1 6 2 5 3 4 4 3 5 2 6 1 7 8 8 9 9 10 10
REMARK H PARENT
REMARK Flexibility Score: inf
COMPND    vina_dock.pdbqt 
AUTHOR    GENERATED BY OPEN BABEL 3.1.1
ATOM      1  C   LIG     1     224.885 230.029 206.603  1.00  0.00      LIG
ATOM      2  C   LIG     1     224.463 228.981 207.464  1.00  0.00      LIG
ATOM      3  C   LIG     1     224.312 229.178 208.846  1.00  0.00      LIG
ATOM      4  C   LIG     1     224.575 230.433 209.406  1.00  0.00      LIG
ATOM      5  C   LIG     1     224.985 231.491 208.580  1.00  0.00      LIG
ATOM      6  C   LIG     1     225.144 231.313 207.183  1.00  0.00      LIG
ATOM      7  C   LIG     1     225.573 232.486 206.375  1.00  0.00      LIG
ATOM      8  C   LIG     1     225.031 229.728 205.132  1.00  0.00      LIG
ATOM      9  C   LIG     1     225.631 228.319 204.862  1.00  0.00      LIG
ATOM     10  C   LIG     1     223.699 229.930 204.359  1.00  0.00      LIG
CONECT    1    8    6    6    2                                       
CONECT    2    1    3    3                                            
CONECT    3    2    2    4                                            
CONECT    4    5    5    3                                            
CONECT    5    6    4    4                                            
CONECT    6    7    1    1    5                                       
CONECT    7    6                                                      
CONECT    8   10    9    1                                            
CONECT    9    8                                                      
CONECT   10    8                                                      
MASTER        0    0    0    0    0    0    0    0   10    0   10    0
ENDMDL
MODEL       11
MODEL 11
REMARK VINA RESULT:    -3.040      1.326      3.743
REMARK INTER + INTRA:          -3.470
REMARK INTER:                  -3.218
REMARK INTRA:                  -0.252
REMARK UNBOUND:                -0.251
REMARK SMILES Cc1ccccc1C(C)C
REMARK SMILES IDX 7 1 6 2 5 3 4 4 3 5 2 6 1 7 8 8 9 9 10 10
REMARK H PARENT
REMARK Flexibility Score: inf
COMPND    vina_dock.pdbqt 
AUTHOR    GENERATED BY OPEN BABEL 3.1.1
ATOM      1  C   LIG     1     211.615 226.374 209.209  1.00  0.00      LIG
ATOM      2  C   LIG     1     212.222 225.906 210.404  1.00  0.00      LIG
ATOM      3  C   LIG     1     213.601 225.653 210.480  1.00  0.00      LIG
ATOM      4  C   LIG     1     214.414 225.867 209.361  1.00  0.00      LIG
ATOM      5  C   LIG     1     213.844 226.338 208.168  1.00  0.00      LIG
ATOM      6  C   LIG     1     212.455 226.599 208.070  1.00  0.00      LIG
ATOM      7  C   LIG     1     211.929 227.105 206.774  1.00  0.00      LIG
ATOM      8  C   LIG     1     210.125 226.610 209.212  1.00  0.00      LIG
ATOM      9  C   LIG     1     209.306 225.296 209.075  1.00  0.00      LIG
ATOM     10  C   LIG     1     209.665 227.433 210.447  1.00  0.00      LIG
CONECT    1    6    6    8    2                                       
CONECT    2    1    3    3                                            
CONECT    3    4    2    2                                            
CONECT    4    5    5    3                                            
CONECT    5    6    4    4                                            
CONECT    6    7    5    1    1                                       
CONECT    7    6                                                      
CONECT    8    9    1   10                                            
CONECT    9    8                                                      
CONECT   10    8                                                      
MASTER        0    0    0    0    0    0    0    0   10    0   10    0
ENDMDL
MODEL       12
MODEL 12
REMARK VINA RESULT:    -2.970      8.344      9.135
REMARK INTER + INTRA:          -3.395
REMARK INTER:                  -3.144
REMARK INTRA:                  -0.252
REMARK UNBOUND:                -0.251
REMARK SMILES Cc1ccccc1C(C)C
REMARK SMILES IDX 7 1 6 2 5 3 4 4 3 5 2 6 1 7 8 8 9 9 10 10
REMARK H PARENT
REMARK Flexibility Score: inf
COMPND    vina_dock.pdbqt 
AUTHOR    GENERATED BY OPEN BABEL 3.1.1
ATOM      1  C   LIG     1     210.590 221.275 201.014  1.00  0.00      LIG
ATOM      2  C   LIG     1     211.485 220.514 200.217  1.00  0.00      LIG
ATOM      3  C   LIG     1     212.202 221.091 199.156  1.00  0.00      LIG
ATOM      4  C   LIG     1     212.047 222.451 198.866  1.00  0.00      LIG
ATOM      5  C   LIG     1     211.175 223.233 199.642  1.00  0.00      LIG
ATOM      6  C   LIG     1     210.442 222.669 200.715  1.00  0.00      LIG
ATOM      7  C   LIG     1     209.548 223.566 201.496  1.00  0.00      LIG
ATOM      8  C   LIG     1     209.852 220.573 202.127  1.00  0.00      LIG
ATOM      9  C   LIG     1     209.088 219.310 201.641  1.00  0.00      LIG
ATOM     10  C   LIG     1     210.783 220.241 203.326  1.00  0.00      LIG
CONECT    1    2    2    6    8                                       
CONECT    2    3    1    1                                            
CONECT    3    4    4    2                                            
CONECT    4    3    3    5                                            
CONECT    5    4    6    6                                            
CONECT    6    5    5    1    7                                       
CONECT    7    6                                                      
CONECT    8    1    9   10                                            
CONECT    9    8                                                      
CONECT   10    8                                                      
MASTER        0    0    0    0    0    0    0    0   10    0   10    0
ENDMDL
MODEL       13
MODEL 13
REMARK VINA RESULT:    -2.952     10.927     12.128
REMARK INTER + INTRA:          -3.376
REMARK INTER:                  -3.128
REMARK INTRA:                  -0.248
REMARK UNBOUND:                -0.251
REMARK SMILES Cc1ccccc1C(C)C
REMARK SMILES IDX 7 1 6 2 5 3 4 4 3 5 2 6 1 7 8 8 9 9 10 10
REMARK H PARENT
REMARK Flexibility Score: inf
COMPND    vina_dock.pdbqt 
AUTHOR    GENERATED BY OPEN BABEL 3.1.1
ATOM      1  C   LIG     1     224.614 229.313 208.312  1.00  0.00      LIG
ATOM      2  C   LIG     1     224.619 229.016 206.923  1.00  0.00      LIG
ATOM      3  C   LIG     1     224.809 230.015 205.956  1.00  0.00      LIG
ATOM      4  C   LIG     1     225.005 231.343 206.352  1.00  0.00      LIG
ATOM      5  C   LIG     1     225.013 231.667 207.718  1.00  0.00      LIG
ATOM      6  C   LIG     1     224.823 230.673 208.710  1.00  0.00      LIG
ATOM      7  C   LIG     1     224.855 231.095 210.136  1.00  0.00      LIG
ATOM      8  C   LIG     1     224.392 228.179 209.283  1.00  0.00      LIG
ATOM      9  C   LIG     1     222.887 227.900 209.549  1.00  0.00      LIG
ATOM     10  C   LIG     1     225.137 226.886 208.852  1.00  0.00      LIG
CONECT    1    2    2    6    8                                       
CONECT    2    3    1    1                                            
CONECT    3    4    4    2                                            
CONECT    4    3    3    5                                            
CONECT    5    4    6    6                                            
CONECT    6    5    5    1    7                                       
CONECT    7    6                                                      
CONECT    8    1   10    9                                            
CONECT    9    8                                                      
CONECT   10    8                                                      
MASTER        0    0    0    0    0    0    0    0   10    0   10    0
ENDMDL
MODEL       14
MODEL 14
REMARK VINA RESULT:    -2.894      2.643      3.710
REMARK INTER + INTRA:          -3.315
REMARK INTER:                  -3.064
REMARK INTRA:                  -0.251
REMARK UNBOUND:                -0.251
REMARK SMILES Cc1ccccc1C(C)C
REMARK SMILES IDX 7 1 6 2 5 3 4 4 3 5 2 6 1 7 8 8 9 9 10 10
REMARK H PARENT
REMARK Flexibility Score: inf
COMPND    vina_dock.pdbqt 
AUTHOR    GENERATED BY OPEN BABEL 3.1.1
ATOM      1  C   LIG     1     212.488 224.635 207.251  1.00  0.00      LIG
ATOM      2  C   LIG     1     213.800 224.392 206.766  1.00  0.00      LIG
ATOM      3  C   LIG     1     214.138 223.191 206.122  1.00  0.00      LIG
ATOM      4  C   LIG     1     213.168 222.198 205.941  1.00  0.00      LIG
ATOM      5  C   LIG     1     211.859 222.412 206.402  1.00  0.00      LIG
ATOM      6  C   LIG     1     211.498 223.617 207.054  1.00  0.00      LIG
ATOM      7  C   LIG     1     210.089 223.772 207.505  1.00  0.00      LIG
ATOM      8  C   LIG     1     212.213 225.949 207.939  1.00  0.00      LIG
ATOM      9  C   LIG     1     213.279 226.299 209.016  1.00  0.00      LIG
ATOM     10  C   LIG     1     212.034 227.114 206.926  1.00  0.00      LIG
CONECT    1    2    2    6    8                                       
CONECT    2    3    1    1                                            
CONECT    3    4    4    2                                            
CONECT    4    3    3    5                                            
CONECT    5    4    6    6                                            
CONECT    6    5    5    1    7                                       
CONECT    7    6                                                      
CONECT    8   10    1    9                                            
CONECT    9    8                                                      
CONECT   10    8                                                      
MASTER        0    0    0    0    0    0    0    0   10    0   10    0
ENDMDL
MODEL       15
MODEL 15
REMARK VINA RESULT:    -2.851      2.119      2.902
REMARK INTER + INTRA:          -3.269
REMARK INTER:                  -3.039
REMARK INTRA:                  -0.230
REMARK UNBOUND:                -0.251
REMARK SMILES Cc1ccccc1C(C)C
REMARK SMILES IDX 7 1 6 2 5 3 4 4 3 5 2 6 1 7 8 8 9 9 10 10
REMARK H PARENT
REMARK Flexibility Score: inf
COMPND    vina_dock.pdbqt 
AUTHOR    GENERATED BY OPEN BABEL 3.1.1
ATOM      1  C   LIG     1     213.021 224.363 207.462  1.00  0.00      LIG
ATOM      2  C   LIG     1     213.758 225.349 208.169  1.00  0.00      LIG
ATOM      3  C   LIG     1     213.239 226.633 208.401  1.00  0.00      LIG
ATOM      4  C   LIG     1     211.962 226.965 207.935  1.00  0.00      LIG
ATOM      5  C   LIG     1     211.205 226.008 207.239  1.00  0.00      LIG
ATOM      6  C   LIG     1     211.711 224.708 206.994  1.00  0.00      LIG
ATOM      7  C   LIG     1     210.844 223.748 206.259  1.00  0.00      LIG
ATOM      8  C   LIG     1     213.659 223.012 207.248  1.00  0.00      LIG
ATOM      9  C   LIG     1     214.408 222.908 205.891  1.00  0.00      LIG
ATOM     10  C   LIG     1     214.580 222.607 208.432  1.00  0.00      LIG
CONECT    1    6    6    8    2                                       
CONECT    2    1    3    3                                            
CONECT    3    4    2    2                                            
CONECT    4    5    5    3                                            
CONECT    5    6    4    4                                            
CONECT    6    7    5    1    1                                       
CONECT    7    6                                                      
CONECT    8    9    1   10                                            
CONECT    9    8                                                      
CONECT   10    8                                                      
MASTER        0    0    0    0    0    0    0    0   10    0   10    0
ENDMDL
MODEL       16
MODEL 16
REMARK VINA RESULT:    -2.770      1.887      3.792
REMARK INTER + INTRA:          -3.184
REMARK INTER:                  -2.936
REMARK INTRA:                  -0.248
REMARK UNBOUND:                -0.251
REMARK SMILES Cc1ccccc1C(C)C
REMARK SMILES IDX 7 1 6 2 5 3 4 4 3 5 2 6 1 7 8 8 9 9 10 10
REMARK H PARENT
REMARK Flexibility Score: inf
COMPND    vina_dock.pdbqt 
AUTHOR    GENERATED BY OPEN BABEL 3.1.1
ATOM      1  C   LIG     1     213.695 224.359 207.731  1.00  0.00      LIG
ATOM      2  C   LIG     1     214.317 223.646 208.790  1.00  0.00      LIG
ATOM      3  C   LIG     1     214.644 224.268 210.006  1.00  0.00      LIG
ATOM      4  C   LIG     1     214.351 225.623 210.199  1.00  0.00      LIG
ATOM      5  C   LIG     1     213.729 226.352 209.174  1.00  0.00      LIG
ATOM      6  C   LIG     1     213.392 225.744 207.939  1.00  0.00      LIG
ATOM      7  C   LIG     1     212.725 226.582 206.907  1.00  0.00      LIG
ATOM      8  C   LIG     1     213.389 223.616 206.454  1.00  0.00      LIG
ATOM      9  C   LIG     1     214.533 222.654 206.028  1.00  0.00      LIG
ATOM     10  C   LIG     1     212.026 222.873 206.523  1.00  0.00      LIG
CONECT    1    8    6    6    2                                       
CONECT    2    1    3    3                                            
CONECT    3    2    2    4                                            
CONECT    4    5    5    3                                            
CONECT    5    6    4    4                                            
CONECT    6    7    1    1    5                                       
CONECT    7    6                                                      
CONECT    8    9   10    1                                            
CONECT    9    8                                                      
CONECT   10    8                                                      
MASTER        0    0    0    0    0    0    0    0   10    0   10    0
ENDMDL
MODEL       17
MODEL 17
REMARK VINA RESULT:    -2.761      2.734      4.285
REMARK INTER + INTRA:          -3.174
REMARK INTER:                  -2.923
REMARK INTRA:                  -0.251
REMARK UNBOUND:                -0.251
REMARK SMILES Cc1ccccc1C(C)C
REMARK SMILES IDX 7 1 6 2 5 3 4 4 3 5 2 6 1 7 8 8 9 9 10 10
REMARK H PARENT
REMARK Flexibility Score: inf
COMPND    vina_dock.pdbqt 
AUTHOR    GENERATED BY OPEN BABEL 3.1.1
ATOM      1  C   LIG     1     212.250 224.669 207.191  1.00  0.00      LIG
ATOM      2  C   LIG     1     210.885 224.714 207.579  1.00  0.00      LIG
ATOM      3  C   LIG     1     210.050 223.591 207.469  1.00  0.00      LIG
ATOM      4  C   LIG     1     210.560 222.386 206.971  1.00  0.00      LIG
ATOM      5  C   LIG     1     211.908 222.308 206.587  1.00  0.00      LIG
ATOM      6  C   LIG     1     212.767 223.430 206.689  1.00  0.00      LIG
ATOM      7  C   LIG     1     214.185 223.263 206.271  1.00  0.00      LIG
ATOM      8  C   LIG     1     213.074 225.925 207.333  1.00  0.00      LIG
ATOM      9  C   LIG     1     212.358 227.182 206.765  1.00  0.00      LIG
ATOM     10  C   LIG     1     213.540 226.156 208.797  1.00  0.00      LIG
CONECT    1    6    6    8    2                                       
CONECT    2    1    3    3                                            
CONECT    3    4    2    2                                            
CONECT    4    5    5    3                                            
CONECT    5    6    4    4                                            
CONECT    6    7    5    1    1                                       
CONECT    7    6                                                      
CONECT    8    9    1   10                                            
CONECT    9    8                                                      
CONECT   10    8                                                      
MASTER        0    0    0    0    0    0    0    0   10    0   10    0
ENDMDL
MODEL       18
MODEL 18
REMARK VINA RESULT:    -2.700     11.390     12.665
REMARK INTER + INTRA:          -3.109
REMARK INTER:                  -2.866
REMARK INTRA:                  -0.243
REMARK UNBOUND:                -0.251
REMARK SMILES Cc1ccccc1C(C)C
REMARK SMILES IDX 7 1 6 2 5 3 4 4 3 5 2 6 1 7 8 8 9 9 10 10
REMARK H PARENT
REMARK Flexibility Score: inf
COMPND    vina_dock.pdbqt 
AUTHOR    GENERATED BY OPEN BABEL 3.1.1
ATOM      1  C   LIG     1     224.990 228.756 206.531  1.00  0.00      LIG
ATOM      2  C   LIG     1     225.842 227.710 206.976  1.00  0.00      LIG
ATOM      3  C   LIG     1     226.434 226.808 206.077  1.00  0.00      LIG
ATOM      4  C   LIG     1     226.195 226.932 204.704  1.00  0.00      LIG
ATOM      5  C   LIG     1     225.364 227.961 204.232  1.00  0.00      LIG
ATOM      6  C   LIG     1     224.756 228.881 205.123  1.00  0.00      LIG
ATOM      7  C   LIG     1     223.898 229.949 204.545  1.00  0.00      LIG
ATOM      8  C   LIG     1     224.387 229.673 207.566  1.00  0.00      LIG
ATOM      9  C   LIG     1     223.968 228.926 208.863  1.00  0.00      LIG
ATOM     10  C   LIG     1     225.311 230.880 207.887  1.00  0.00      LIG
CONECT    1    6    6    2    8                                       
CONECT    2    3    3    1                                            
CONECT    3    4    2    2                                            
CONECT    4    5    5    3                                            
CONECT    5    4    4    6                                            
CONECT    6    5    7    1    1                                       
CONECT    7    6                                                      
CONECT    8    1   10    9                                            
CONECT    9    8                                                      
CONECT   10    8                                                      
MASTER        0    0    0    0    0    0    0    0   10    0   10    0
ENDMDL
MODEL       19
MODEL 19
REMARK VINA RESULT:    -2.693     11.493     12.376
REMARK INTER + INTRA:          -3.101
REMARK INTER:                  -2.850
REMARK INTRA:                  -0.251
REMARK UNBOUND:                -0.251
REMARK SMILES Cc1ccccc1C(C)C
REMARK SMILES IDX 7 1 6 2 5 3 4 4 3 5 2 6 1 7 8 8 9 9 10 10
REMARK H PARENT
REMARK Flexibility Score: inf
COMPND    vina_dock.pdbqt 
AUTHOR    GENERATED BY OPEN BABEL 3.1.1
ATOM      1  C   LIG     1     222.550 222.810 201.206  1.00  0.00      LIG
ATOM      2  C   LIG     1     222.169 221.938 200.153  1.00  0.00      LIG
ATOM      3  C   LIG     1     221.832 222.423 198.879  1.00  0.00      LIG
ATOM      4  C   LIG     1     221.871 223.798 198.622  1.00  0.00      LIG
ATOM      5  C   LIG     1     222.253 224.686 199.641  1.00  0.00      LIG
ATOM      6  C   LIG     1     222.596 224.216 200.933  1.00  0.00      LIG
ATOM      7  C   LIG     1     222.999 225.219 201.955  1.00  0.00      LIG
ATOM      8  C   LIG     1     222.887 222.205 202.547  1.00  0.00      LIG
ATOM      9  C   LIG     1     221.816 221.190 203.036  1.00  0.00      LIG
ATOM     10  C   LIG     1     224.308 221.576 202.564  1.00  0.00      LIG
CONECT    1    2    2    6    8                                       
CONECT    2    3    1    1                                            
CONECT    3    4    4    2                                            
CONECT    4    3    3    5                                            
CONECT    5    4    6    6                                            
CONECT    6    5    5    1    7                                       
CONECT    7    6                                                      
CONECT    8    1   10    9                                            
CONECT    9    8                                                      
CONECT   10    8                                                      
MASTER        0    0    0    0    0    0    0    0   10    0   10    0
ENDMDL
END
